# Supplementary material for: Distinguishing and phenotype monitoring of traumatic brain injury and post-concussion syndrome including chronic migraine in serum of Iraq and Afghanistan war veterans
Source: PLoS One. 2019 Apr 26;14(4):e0215762. doi: 10.1371/journal.pone.0215762 (PMC6485717; doi:10.1371/journal.pone.0215762)
Supplement: S1 Data — (ZIP) [file pone.0215762.s009.zip]

Archive with 15 entries (15 files):
- CONTROL_001_1.RAW
- CONTROL_001_2.RAW
- CONTROL_001_3.RAW
- CONTROL_002_1.RAW
- CONTROL_002_2.RAW
- CONTROL_002_3.RAW
- CONTROL_003_1.RAW
- CONTROL_003_2.RAW
- CONTROL_003_3.RAW
- CONTROL_004_1.RAW
- CONTROL_004_2.RAW
- CONTROL_004_3.RAW
- CONTROL_005_1.RAW
- CONTROL_005_2.RAW
- CONTROL_005_3.RAW
