# Supplementary material for: Distinguishing and phenotype monitoring of traumatic brain injury and post-concussion syndrome including chronic migraine in serum of Iraq and Afghanistan war veterans
Source: PLoS One. 2019 Apr 26;14(4):e0215762. doi: 10.1371/journal.pone.0215762 (PMC6485717; doi:10.1371/journal.pone.0215762)
Supplement: S2 Data — (ZIP) [file pone.0215762.s010.zip]

Archive with 15 entries (15 files):
- CONTROL_034_1.RAW
- CONTROL_034_2.RAW
- CONTROL_034_3.RAW
- CONTROL_035_1.RAW
- CONTROL_035_2.RAW
- CONTROL_035_3.RAW
- TBI_01_1.RAW
- TBI_01_2.RAW
- TBI_01_3.RAW
- TBI_02_1.RAW
- TBI_02_2.RAW
- TBI_02_3.RAW
- TBI_03_1.RAW
- TBI_03_2.RAW
- TBI_03_3.RAW
