# Supplementary material for: Distinguishing and phenotype monitoring of traumatic brain injury and post-concussion syndrome including chronic migraine in serum of Iraq and Afghanistan war veterans
Source: PLoS One. 2019 Apr 26;14(4):e0215762. doi: 10.1371/journal.pone.0215762 (PMC6485717; doi:10.1371/journal.pone.0215762)
Supplement: S5 Data — (ZIP) [file pone.0215762.s013.zip]

Archive with 12 entries (12 files):
- TBI_12__2_AND_3.RAW
- TBI_12_1.RAW
- TBI_12_4.RAW
- TBI_13_1.RAW
- TBI_13_2.RAW
- TBI_13_3.RAW
- TBI_14_1.RAW
- TBI_14_2.RAW
- TBI_14_3.RAW
- TBI_15_1.RAW
- TBI_15_2.RAW
- TBI_15_3.RAW
