# Supplementary material for: Distinguishing and phenotype monitoring of traumatic brain injury and post-concussion syndrome including chronic migraine in serum of Iraq and Afghanistan war veterans
Source: PLoS One. 2019 Apr 26;14(4):e0215762. doi: 10.1371/journal.pone.0215762 (PMC6485717; doi:10.1371/journal.pone.0215762)
Supplement: S6 Data — (ZIP) [file pone.0215762.s014.zip]

Archive with 14 entries (14 files):
- TBI_16_1.RAW
- TBI_16_2.RAW
- TBI_16_3.RAW
- TBI_17_1.RAW
- TBI_17_2.RAW
- TBI_17_3.RAW
- TBI_18_1.RAW
- TBI_18_2.RAW
- TBI_18_3.RAW
- TBI_19_1.RAW
- TBI_19_2.RAW
- TBI_19_3.RAW
- TBI_20_1.RAW
- TBI_20_2.RAW
