# Supplementary material for: Distinguishing and phenotype monitoring of traumatic brain injury and post-concussion syndrome including chronic migraine in serum of Iraq and Afghanistan war veterans
Source: PLoS One. 2019 Apr 26;14(4):e0215762. doi: 10.1371/journal.pone.0215762 (PMC6485717; doi:10.1371/journal.pone.0215762)
Supplement: S8 Data — (ZIP) [file pone.0215762.s016.zip]

Archive with 12 entries (12 files):
- TBI_25_1.RAW
- TBI_25_2.RAW
- TBI_25_3.RAW
- TBI_26_1.RAW
- TBI_26_2.RAW
- TBI_26_3.RAW
- TBI_27_1.RAW
- TBI_27_2.RAW
- TBI_27_3.RAW
- TBI_28_1.RAW
- TBI_28_2.RAW
- TBI_28_3.RAW
