# Supplementary material for: Distinguishing and phenotype monitoring of traumatic brain injury and post-concussion syndrome including chronic migraine in serum of Iraq and Afghanistan war veterans
Source: PLoS One. 2019 Apr 26;14(4):e0215762. doi: 10.1371/journal.pone.0215762 (PMC6485717; doi:10.1371/journal.pone.0215762)
Supplement: S9 Data — (ZIP) [file pone.0215762.s017.zip]

Archive with 12 entries (12 files):
- TBI_29_1.RAW
- TBI_29_2.RAW
- TBI_29_3.RAW
- TBI_30_1.RAW
- TBI_30_2.RAW
- TBI_30_3.RAW
- TBI_31_1.RAW
- TBI_31_2.RAW
- TBI_31_3.RAW
- TBI_32_1.RAW
- TBI_32_2.RAW
- TBI_32_3.RAW
