# Supplementary material for: Distinguishing and phenotype monitoring of traumatic brain injury and post-concussion syndrome including chronic migraine in serum of Iraq and Afghanistan war veterans
Source: PLoS One. 2019 Apr 26;14(4):e0215762. doi: 10.1371/journal.pone.0215762 (PMC6485717; doi:10.1371/journal.pone.0215762)
Supplement: S11 Data — (ZIP) [file pone.0215762.s019.zip]

Archive with 9 entries (9 files):
- TBI_37_1.RAW
- TBI_37_2.RAW
- TBI_37_3.RAW
- TBI_38_1.RAW
- TBI_38_2.RAW
- TBI_38_3.RAW
- TBI_39_1.RAW
- TBI_39_2.RAW
- TBI_39_3.RAW
