# Supplementary material for: Distinguishing and phenotype monitoring of traumatic brain injury and post-concussion syndrome including chronic migraine in serum of Iraq and Afghanistan war veterans
Source: PLoS One. 2019 Apr 26;14(4):e0215762. doi: 10.1371/journal.pone.0215762 (PMC6485717; doi:10.1371/journal.pone.0215762)
Supplement: S12 Data — (ZIP) [file pone.0215762.s020.zip]

Archive with 9 entries (9 files):
- TBI_40_1.RAW
- TBI_40_2.RAW
- TBI_40_3.RAW
- TBI_41_.RAW
- TBI_41_2.RAW
- TBI_41_3.RAW
- TBI_42_1.RAW
- TBI_42_2.RAW
- TBI_42_3.RAW
