# Supplementary material for: Distinguishing and phenotype monitoring of traumatic brain injury and post-concussion syndrome including chronic migraine in serum of Iraq and Afghanistan war veterans
Source: PLoS One. 2019 Apr 26;14(4):e0215762. doi: 10.1371/journal.pone.0215762 (PMC6485717; doi:10.1371/journal.pone.0215762)
Supplement: S14 Data — (ZIP) [file pone.0215762.s022.zip]

Archive with 8 entries (8 files):
- TBI_45_2.RAW
- TBI_45_3.RAW
- TBI_46_1.RAW
- TBI_46_2.RAW
- TBI_46_3.RAW
- TBI_47_1.RAW
- TBI_47_2.RAW
- TBI_47_3.RAW
