# Supplementary material for: Distinguishing and phenotype monitoring of traumatic brain injury and post-concussion syndrome including chronic migraine in serum of Iraq and Afghanistan war veterans
Source: PLoS One. 2019 Apr 26;14(4):e0215762. doi: 10.1371/journal.pone.0215762 (PMC6485717; doi:10.1371/journal.pone.0215762)
Supplement: S15 Data — (ZIP) [file pone.0215762.s023.zip]

Archive with 12 entries (12 files):
- CONTROL_030_1.RAW
- CONTROL_030_2.RAW
- CONTROL_030_3.RAW
- CONTROL_031_1.RAW
- CONTROL_031_2.RAW
- CONTROL_031_3.RAW
- CONTROL_032_1.RAW
- CONTROL_032_2.RAW
- CONTROL_032_3.RAW
- CONTROL_033_1.RAW
- CONTROL_033_2.RAW
- CONTROL_033_3.RAW
