# Supplementary material for: Distinguishing and phenotype monitoring of traumatic brain injury and post-concussion syndrome including chronic migraine in serum of Iraq and Afghanistan war veterans
Source: PLoS One. 2019 Apr 26;14(4):e0215762. doi: 10.1371/journal.pone.0215762 (PMC6485717; doi:10.1371/journal.pone.0215762)
Supplement: S16 Data — (ZIP) [file pone.0215762.s024.zip]

Archive with 15 entries (15 files):
- CONTROL_011_1.RAW
- CONTROL_011_2.RAW
- CONTROL_011_3.RAW
- CONTROL_013_1.RAW
- CONTROL_013_2.RAW
- CONTROL_013_3.RAW
- CONTROL_018_1.RAW
- CONTROL_018_2.RAW
- CONTROL_018_3.RAW
- CONTROL_019_1.RAW
- CONTROL_019_2.RAW
- CONTROL_019_3.RAW
- CONTROL_022_1.RAW
- CONTROL_022_2.RAW
- CONTROL_022_3.RAW
