# Supplementary material for: Distinguishing and phenotype monitoring of traumatic brain injury and post-concussion syndrome including chronic migraine in serum of Iraq and Afghanistan war veterans
Source: PLoS One. 2019 Apr 26;14(4):e0215762. doi: 10.1371/journal.pone.0215762 (PMC6485717; doi:10.1371/journal.pone.0215762)
Supplement: S17 Data — (ZIP) [file pone.0215762.s025.zip]

Archive with 13 entries (13 files):
- CONTROL_007_1.RAW
- CONTROL_007_2.RAW
- CONTROL_007_3.RAW
- CONTROL_007_4.RAW
- CONTROL_008_1.RAW
- CONTROL_008_2.RAW
- CONTROL_008_3.RAW
- CONTROL_009_1.RAW
- CONTROL_009_2.RAW
- CONTROL_009_3.RAW
- CONTROL_010_1.RAW
- CONTROL_010_2.RAW
- CONTROL_010_3.RAW
