# Supplementary material for: Distinguishing and phenotype monitoring of traumatic brain injury and post-concussion syndrome including chronic migraine in serum of Iraq and Afghanistan war veterans
Source: PLoS One. 2019 Apr 26;14(4):e0215762. doi: 10.1371/journal.pone.0215762 (PMC6485717; doi:10.1371/journal.pone.0215762)
Supplement: S18 Data — (ZIP) [file pone.0215762.s026.zip]

Archive with 80 entries (80 files):
- CONTROL_003_MSMS_EXTREMES_1.RAW
- CONTROL_003_MSMS_EXTREMES_2.RAW
- CONTROL_004_MSMS_EXTREMES_1.RAW
- CONTROL_004_MSMS_EXTREMES_2.RAW
- CONTROL_006_MSMS_EXTREMES_1.RAW
- CONTROL_006_MSMS_EXTREMES_2.RAW
- CONTROL_007_MSMS_EXTREMES_1.RAW
- CONTROL_007_MSMS_EXTREMES_2.RAW
- CONTROL_008_MSMS_EXTREMES_1.RAW
- CONTROL_008_MSMS_EXTREMES_2.RAW
- CONTROL_009_MSMS_EXTREMES_1.RAW
- CONTROL_009_MSMS_EXTREMES_2.RAW
- CONTROL_010_MSMS_EXTREMES_1.RAW
- CONTROL_010_MSMS_EXTREMES_2.RAW
- CONTROL_011_MSMS_EXTREMES_1.RAW
- CONTROL_011_MSMS_EXTREMES_2.RAW
- CONTROL_012_MSMS_EXTREMES_1.RAW
- CONTROL_012_MSMS_EXTREMES_2.RAW
- CONTROL_013_MSMS_EXTREMES_1.RAW
- CONTROL_013_MSMS_EXTREMES_2.RAW
- TBI_001_MSMS_EXTREMES_1.RAW
- TBI_001_MSMS_EXTREMES_2.RAW
- TBI_002_MSMS_EXTREMES_1.RAW
- TBI_002_MSMS_EXTREMES_2.RAW
- TBI_003_MSMS_TBI_plusminus_CM_1.RAW
- TBI_003_MSMS_TBI_plusminus_CM_2.RAW
- TBI_005_MSMS_EXTREMES_1.RAW
- TBI_005_MSMS_EXTREMES_2.RAW
- TBI_006_MSMS_EXTREMES_1.RAW
- TBI_006_MSMS_EXTREMES_2.RAW
- TBI_007_MSMS_TBI_plusminus_CM_1.RAW
- TBI_007_MSMS_TBI_plusminus_CM_2.RAW
- TBI_008_MSMS_EXTREMES_1.RAW
- TBI_008_MSMS_EXTREMES_2.RAW
- TBI_009_MSMS_EXTREMES_1.RAW
- TBI_009_MSMS_EXTREMES_2.RAW
- TBI_010_MSMS_EXTREMES_1.RAW
- TBI_010_MSMS_EXTREMES_2.RAW
- TBI_011_MSMS_TBI_plusminus_CM_1.RAW
- TBI_011_MSMS_TBI_plusminus_CM_2.RAW
- TBI_019_MSMS_TBI_plusminus_CM_1.RAW
- TBI_019_MSMS_TBI_plusminus_CM_2.RAW
- TBI_020_MSMS_TBI_plusminus_CM_1.RAW
- TBI_020_MSMS_TBI_plusminus_CM_2.RAW
- TBI_021_MSMS_TBI_plusminus_CM_1.RAW
- TBI_021_MSMS_TBI_plusminus_CM_2.RAW
- TBI_022_MSMS_TBI_plusminus_CM_1.RAW
- TBI_022_MSMS_TBI_plusminus_CM_2.RAW
- TBI_024_MSMS_TBI_plusminus_CM_1.RAW
- TBI_024_MSMS_TBI_plusminus_CM_2.RAW
- TBI_025_MSMS_TBI_plusminus_CM_1.RAW
- TBI_025_MSMS_TBI_plusminus_CM_2.RAW
- TBI_028_MSMS_TBI_plusminus_CM_1.RAW
- TBI_028_MSMS_TBI_plusminus_CM_2.RAW
- TBI_031_MSMS_EXTREMES_1.RAW
- TBI_031_MSMS_EXTREMES_2.RAW
- TBI_031_MSMS_TBI_plusminus_CM_1.RAW
- TBI_031_MSMS_TBI_plusminus_CM_2.RAW
- TBI_035_MSMS_TBI_plusminus_CM_1.RAW
- TBI_035_MSMS_TBI_plusminus_CM_2.RAW
- TBI_039_MSMS_TBI_plusminus_CM_1.RAW
- TBI_039_MSMS_TBI_plusminus_CM_2.RAW
- TBI_040_MSMS_TBI_plusminus_CM_1.RAW
- TBI_040_MSMS_TBI_plusminus_CM_2.RAW
- TBI_041_MSMS_TBI_plusminus_CM_1.RAW
- TBI_041_MSMS_TBI_plusminus_CM_2.RAW
- TBI_042_MSMS_TBI_plusminus_CM_1.RAW
- TBI_042_MSMS_TBI_plusminus_CM_2.RAW
- TBI_043_MSMS_TBI_plusminus_CM_1.RAW
- TBI_043_MSMS_TBI_plusminus_CM_2.RAW
- TBI_044_MSMS_TBI_plusminus_CM_1.RAW
- TBI_044_MSMS_TBI_plusminus_CM_2.RAW
- TBI_045_MSMS_TBI_plusminus_CM_1.RAW
- TBI_045_MSMS_TBI_plusminus_CM_2.RAW
- TBI_046_MSMS_EXTREMES_1.RAW
- TBI_046_MSMS_EXTREMES_2.RAW
- TBI_046_MSMS_TBI_plusminus_CM_1.RAW
- TBI_046_MSMS_TBI_plusminus_CM_2.RAW
- TBI_047_MSMS_EXTREMES_1.RAW
- TBI_047_MSMS_EXTREMES_2.RAW
