# Supplementary material for: Distinguishing and phenotype monitoring of traumatic brain injury and post-concussion syndrome including chronic migraine in serum of Iraq and Afghanistan war veterans
Source: PLoS One. 2019 Apr 26;14(4):e0215762. doi: 10.1371/journal.pone.0215762 (PMC6485717; doi:10.1371/journal.pone.0215762)
Supplement: S16 Table — (XLS) [file pone.0215762.s042.xls]

## Sheet: S16_Table
S16 Table. Normalized peak data for averages.
De-identified ID / m/Z	control 1	control 1	control 1	control 10	control 10	control 10	control 11	control 11	control 11	control 12	control 12	control 12	control 13	control 13	control 13	control 14	control 14	control 14	control 15	control 15	control 15	control 16	control 16	control 16	control 17	control 17	control 17	control 18	control 18	control 18	control 19	control 19	control 19	control 2	control 2	control 2	control 20	control 20	control 20	control 3	control 3	control 3	control 4	control 4	control 4	control 5	control 5	control 5	control 6
400	0	0	62.526	0	0	62.6329	0	0	64.5324	0	0	0	0	0	20.3302	0	0	0	0	0	38.1383	0	20.3011	42.1878	0	0	0	0	0	0	0	0	29.247	0	0	71.5684	0	0	0	0	32.5405	33.7666	0	0	70.7973	0	0	0	0
401	0	39.2459	0	0	0	0	0	0	0	0	38.1591	72.8513	0	0	0	0	0	38.8483	0	0	0	0	0	0	0	4.71569	35	0	43.2148	52.9844	0	37.9686	0	0	0	0	0	75.4973	100	0	0	0	0	0	0	0	0	0	0
402	0	0	0	0	67.602	0	0	0	0	0	0	0	0	41.912	0	56.8222	0	0	100	76.0163	0	0	0	0	0	0	0	0	0	0	0	0	0	0	55.4734	0	0	0	0	0	0	0	17.8666	100	0	0	0	0	0
403	0	0	0	0	0	0	0	0	0	0	0	0	0	0	0	0	0	0	0	0	47.631	72.5247	0	0	51.0906	0	0	33.2193	46.5138	0	100	0	16.2318	0	0	0	77.0242	0	0	100	0	13.7931	0	0	12.1017	0	0	0	0
404	0	0	16.0948	55.313	0	0	0	0	0	0	0	0	9.35143	0	0	0	0	0	0	0	0	0	0	0	0	22.0015	0	0	0	0	0	22.8452	0	71.2923	0	0	0	0	0	0	20.3659	0	0	0	0	0	0	0	0
405	56.1196	0	0	0	0	23.0292	100	0	0	0	0	0	0	0	0	0	0	0	0	0	0	0	0	0	0	0	0	0	0	0	0	0	0	0	0	0	0	0	0	0	0	10.9549	0	0	0	0	0	34.1932	0
406	0	24.8663	0	0	0	0	0	100	0	0	0	0	0	0	0	43.1778	0	0	0	0	0	0	31.8233	0	0	0	0	0	0	0	0	0	15.7205	0	0	0	0	0	0	0	0	0	0	0	0	0	0	0	0
407	0	0	0	0	0	0	0	0	35.4676	0	0	27.1487	0	0	79.6698	0	0	0	0	0	0	0	0	0	0	0	0	0	10.2714	0	0	0	0	0	0	0	0	0	0	0	0	0	82.1334	0	17.101	0	0	0	0
408	0	0	0	44.687	32.398	0	0	0	0	100	61.8409	0	0	0	0	0	0	0	0	0	0	0	0	57.8122	48.9094	0	65	0	0	0	0	39.1862	0	28.7077	44.5266	28.4316	0	0	0	0	47.0936	0	0	0	0	0	100	0	0
409	43.8804	35.8878	21.3792	0	0	14.338	0	0	0	0	0	0	90.6486	58.088	0	0	100	61.1517	0	23.9837	14.2307	27.4753	47.8756	0	0	73.2828	0	66.7807	0	47.0156	0	0	38.8007	0	0	0	22.9758	24.5027	0	0	0	41.4854	0	0	0	100	0	65.8068	100
410	0	0	0	0	100	0	78.9638	0	0	0	0	19.037	0	0	0	45.0307	0	0	0	0	0	0	0	0	0	0	0	0	0	0	0	0	0	0	0	0	0	0	35.2444	0	0	0	0	55.1811	0	0	0	0	0
411	0	0	0	0	0	0	0	0	0	0	24.4094	0	0	0	0	0	0	0	25.9847	0	0	0	0	0	0	0	0	0	0	0	0	39.629	0	0	0	0	0	0	0	71.5492	0	0	0	0	0	0	0	0	70.0179
412	52.541	0	78.85	0	0	0	0	0	0	67.8564	0	0	0	0	0	0	0	72.1854	0	0	0	0	0	0	0	0	0	0	68.6966	0	45.3553	0	0	68.3925	0	0	43.3576	0	0	0	34.435	39.776	0	0	50.1753	0	0	0	0
413	0	76.9733	0	41.3886	0	100	0	52.0659	71.718	0	52.7751	80.963	29.1988	0	0	54.9693	62.8571	0	44.1117	0	0	100	35.2502	0	39.5443	42.2882	0	62.1357	0	0	0	0	25.223	0	64.6675	68.3847	0	0	0	0	0	0	88.0505	0	0	100	71.5082	0	0
414	0	0	0	0	0	0	0	0	0	0	0	0	0	100	71.0402	0	0	0	0	62.6146	0	0	0	0	0	0	76.2785	0	0	100	0	0	0	0	0	0	0	44.1225	0	0	0	0	0	34.5896	0	0	0	0	0
415	0	0	0	20.6794	0	0	0	0	0	0	0	0	70.8012	0	0	0	0	0	0	0	76.2651	0	0	75.9836	0	0	0	0	14.5124	0	22.3422	20.3032	22.7754	0	0	0	56.6424	0	0	15.0403	0	60.224	0	0	0	0	0	100	0
416	0	0	0	0	0	0	0	0	17.3791	0	0	0	0	0	0	0	0	0	0	0	0	0	64.7498	0	60.4557	0	0	37.8643	0	0	0	0	0	0	0	0	0	0	50.1041	0	0	0	0	0	49.8247	0	0	0	0
417	0	23.0267	0	0	0	0	0	0	0	0	0	0	0	0	0	0	37.1429	0	0	37.3854	0	0	0	0	0	0	0	0	16.791	0	0	40.0678	52.0017	0	0	0	0	0	0	0	65.565	0	0	10.2294	0	0	0	0	29.9821
418	47.459	0	0	37.9321	0	0	0	0	0	0	22.8154	0	0	0	0	0	0	0	0	0	0	0	0	0	0	57.7118	23.7215	0	0	0	0	0	0	31.6075	35.3325	31.6153	0	55.8775	0	13.4106	0	0	0	0	0	0	28.4918	0	0
419	0	0	21.15	0	0	0	21.0362	47.9341	10.9029	32.1436	0	0	0	0	28.9598	0	0	27.8146	29.9035	0	23.7349	0	0	24.0164	0	0	0	0	0	0	32.3024	0	0	0	0	0	0	0	14.6515	0	0	0	11.9495	0	0	0	0	0	0
420	0	13.6168	0	0	17.2033	0	0	0	0	0	0	0	0	35.7722	0	0	0	0	0	0	0	0	0	0	0	0	0	0	0	0	0	0	0	0	0	0	22.9032	0	0	0	0	8.41455	0	7.49497	0	0	0	30.6892	0
421	0	0	0	0	0	0	0	0	0	0	0	0	79.4768	0	35.2209	0	0	0	32.4668	0	0	27.2937	0	0	0	29.1422	40.614	0	0	0	0	0	0	33.5955	0	0	0	0	0	0	0	0	0	0	0	0	0	0	0
422	0	0	0	0	0	31.2535	0	0	15.901	59.5594	0	24.2577	0	0	0	0	0	38.9154	0	0	0	0	0	0	0	0	0	0	14.2953	0	0	0	0	0	0	47.9036	0	33.3664	0	0	0	0	12.965	0	0	46.5573	0	0	0
423	24.9616	0	0	19.0148	0	0	0	0	0	0	43.8663	0	0	0	0	54.2588	60.7168	0	0	0	18.5089	0	0	100	0	0	0	0	0	58.4101	0	0	0	0	0	0	0	0	0	0	44.7474	0	0	0	39.4806	0	0	0	0
424	0	50.801	0	0	0	0	0	0	0	0	0	0	0	0	0	0	0	0	24.7263	0	0	0	0	0	54.4546	0	0	0	0	0	0	0	0	0	0	0	0	0	24.9747	0	0	91.5855	33.647	48.1481	0	0	0	48.5046	0
425	42.7089	0	40.4384	23.7438	39.3294	0	45.0908	100	20.75	0	0	22.6734	20.5232	37.7452	64.7791	0	0	0	0	53.2132	0	32.4827	56.4463	0	0	7.89147	33.5423	100	0	0	45.0806	0	34.2755	0	52.3536	0	46.129	21.1537	0	68.1711	0	0	0	0	0	53.4427	45.0964	0	61.727
426	0	0	0	0	0	0	0	0	0	0	0	0	0	0	0	0	23.4632	0	0	0	40.7574	0	0	0	0	0	0	0	0	0	0	58.1864	0	0	0	0	0	0	0	0	0	0	0	0	0	0	0	0	0
427	0	0	0	0	0	0	0	0	0	0	0	0	0	0	0	0	0	0	42.8069	0	0	0	0	0	45.5454	0	0	0	0	0	0	0	0	0	0	0	0	0	0	0	0	0	53.388	0	0	0	54.9036	0	0
428	0	0	0	0	43.4673	0	0	0	0	40.4406	0	0	0	0	0	0	0	0	0	0	0	0	43.5537	0	0	0	25.8438	0	0	0	0	0	0	0	0	0	30.9677	0	75.0253	0	0	0	0	0	60.5194	0	0	0	0
429	32.3296	35.5823	59.5616	57.2414	0	68.7465	54.9092	0	63.3489	0	56.1337	53.0689	0	26.4827	0	45.7412	15.82	61.0846	0	46.7868	40.7337	40.2236	0	0	0	62.9663	0	0	85.7047	41.5899	54.9194	41.8136	65.7245	66.4045	47.6464	52.0964	0	45.4799	0	31.8289	55.2526	0	0	44.3569	0	0	0	20.8062	38.273
430	0	0	0	0	0	0	0	26.8702	0	0	0	0	67.0825	0	0	0	0	0	0	0	0	0	0	0	75.4596	0	0	17.9355	0	0	0	0	0	0	0	0	0	0	0	0	0	35.4287	0	0	0	16.8517	0	0	0
431	0	0	0	0	67.0187	0	0	0	0	54.0331	0	0	0	52.0116	60.2652	0	60.4207	0	0	0	0	0	0	70.2901	0	0	56.1702	0	0	0	0	0	0	30.2864	0	0	23.4109	0	0	0	0	0	22.8479	0	0	0	32.979	0	27.0932
432	18.8168	0	0	0	0	0	0	0	0	0	0	0	0	0	0	0	0	0	0	0	0	0	0	0	0	0	0	0	0	0	0	0	0	0	0	0	0	0	0	26.2684	44.6697	0	0	0	0	0	0	0	0
433	0	37.5711	68.5341	0	0	31.0398	18.5809	0	0	0	0	0	0	0	0	0	0	0	63.7911	100	50.5594	0	0	0	0	0	0	0	0	71.5356	52.9646	74.357	0	0	27.7265	0	0	68.7864	0	0	0	43.2252	0	61.3794	15.6119	44.1936	0	44.7782	0
434	0	0	0	0	0	0	0	52.7749	0	0	0	0	0	0	0	0	0	0	0	0	0	0	0	0	0	0	0	70.2332	0	0	0	0	0	0	0	0	40.9718	0	0	0	0	0	0	0	0	0	0	0	0
435	0	0	0	100	0	0	0	0	0	0	0	0	0	0	39.7348	0	0	71.9286	0	0	49.4406	100	0	0	0	0	0	0	48.2807	0	0	0	56.8973	0	0	0	0	0	0	0	55.3303	0	0	0	0	0	0	0	17.0882
436	0	0	0	0	0	0	81.4191	0	0	45.9669	0	0	0	0	0	0	0	0	18.9556	0	0	0	0	29.7099	15.1152	0	24.0946	0	0	0	0	0	0	0	50.3516	51.6537	0	0	0	0	0	0	77.1521	0	0	0	0	0	0
437	0	62.4289	0	0	4.79285	0	0	0	100	0	64.7627	100	32.9175	0	0	100	0	0	0	0	0	0	100	0	0	100	0	0	0	0	47.0354	0	0	69.7136	0	0	35.6173	31.2136	0	0	0	0	0	0	84.3881	38.9547	0	0	0
438	0	0	0	0	0	0	0	0	0	0	0	0	0	0	0	0	0	0	17.2533	0	0	0	0	0	0	0	0	0	0	0	0	25.643	0	0	0	0	0	0	0	73.7316	0	0	0	38.6206	0	0	67.021	0	0
439	81.1832	0	31.4659	0	28.1885	68.9602	0	20.3549	0	0	35.2373	0	0	47.9884	0	0	39.5793	28.0714	0	0	0	0	0	0	9.4252	0	19.7352	11.8313	51.7193	28.4644	0	0	43.1027	0	21.922	48.3463	0	0	100	0	0	21.3461	0	0	0	0	0	55.2218	55.8186
440	0	0	0	79.7099	0	0	0	0	35.7487	84.72	0	0	52.4916	0	0	0	0	0	39.2204	0	0	0	0	19.9363	0	35.6626	0	0	0	0	0	0	0	0	0	0	0	0	0	0	47.0125	0	0	0	0	0	0	0	0
441	0	31.8486	37.8225	0	0	0	0	0	0	0	0	27.4165	0	0	44.2593	0	59.3282	41.9292	0	39.2361	58.1365	34.847	0	0	0	0	0	0	0	0	0	23.4681	0	0	54.7095	0	0	0	0	25.3832	0	0	35.2548	0	0	41.464	58.6091	29.2021	0
442	0	0	0	0	0	0	0	0	0	0	0	0	0	0	0	0	0	0	0	0	0	0	0	0	0	0	0	0	0	0	0	0	0	38.7733	0	0	0	0	0	0	0	0	0	0	0	0	0	0	0
443	0	0	0	0	0	0	11.3222	0	0	0	100	0	36.4003	48.2204	0	0	0	0	0	0	0	0	0	0	0	0	0	0	0	0	0	0	0	0	0	69.6874	0	0	0	0	0	0	0	0	100	0	0	0	0
444	0	31.1044	0	0	0	0	0	68.8632	64.2513	0	0	0	0	0	0	0	0	0	0	32.958	0	0	0	0	71.4286	0	0	78.9923	0	70.6827	0	0	100	0	0	0	0	0	0	0	0	0	0	100	0	0	41.3909	0	100
445	54.9327	0	28.7493	0	0	0	0	0	0	0	0	57.2818	0	0	0	0	40.6718	58.0708	60.7796	0	20.3238	65.153	69.3827	32.0892	0	64.3374	0	0	39.8688	0	100	0	0	29.7464	0	0	77.696	100	100	74.6168	38.1914	100	64.7452	0	0	58.536	0	51.302	0
446	0	0	0	0	75.7222	0	88.6778	0	0	0	0	0	0	0	24.4628	56.7529	0	0	0	0	0	0	0	0	0	0	100	0	0	0	0	48.6483	0	0	0	0	0	0	0	0	0	0	0	0	0	0	0	0	0
447	0	0	0	0	0	100	0	0	0	15.28	0	0	0	0	0	0	0	0	0	0	0	0	0	0	0	0	0	0	60.1312	0	0	0	0	0	45.2905	0	0	0	0	0	0	0	0	0	0	0	0	0	0
448	0	37.047	33.4282	0	0	0	0	0	0	0	0	0	11.108	51.7796	0	0	0	0	0	27.8059	0	0	0	0	0	0	0	0	0	0	0	0	0	31.4803	0	0	22.304	0	0	0	0	0	0	0	0	0	0	0	0
449	45.0673	0	0	20.2901	24.2778	0	0	31.1368	0	0	0	15.3017	0	0	31.278	43.2471	0	0	0	0	21.5398	0	30.6173	47.9745	28.5714	0	0	21.0077	0	29.3173	0	27.8836	0	0	0	30.3126	0	0	0	0	14.7961	0	0	0	0	0	0	19.4959	0
450	0	0	0	0	0	0	0	0	0	0	0	0	0	0	0	0	26.3108	0	0	0	0	0	0	0	0	0	0	0	0	0	20.1038	0	0	0	0	0	0	0	30.4926	0	0	0	63.2595	0	0	0	14.4967	0	7.91205
451	0	0	0	0	0	0	0	0	0	0	0	0	0	20.9111	0	0	0	0	0	0	0	0	0	0	0	42.9996	79.1233	0	0	0	0	0	32.9792	0	0	0	36.066	0	0	0	0	51.8537	0	0	20.8544	0	0	0	0
452	0	0	0	56.087	0	0	0	0	0	0	0	9.70453	0	0	0	0	0	0	0	71.7885	0	46.2533	0	0	0	0	0	0	0	0	0	18.4752	0	0	0	31.8451	0	0	0	0	0	0	0	65.474	0	0	0	0	0
453	0	0	0	0	0	0	37.9875	0	44.4433	38.2308	38.4795	0	0	0	0	73.2666	25.4264	39.649	74.5196	0	78.4281	0	100	35.8278	100	0	0	54.4604	0	27.8401	0	0	0	0	0	0	0	0	0	38.7838	0	0	0	0	0	71.7397	0	0	0
454	100	0	64.8403	0	42.8721	38.3706	0	56.5599	0	0	0	0	100	79.0889	0	0	0	0	0	0	0	0	0	0	0	0	0	0	65.3715	0	35.5594	0	35.4096	0	62.9614	0	63.934	0	0	0	0	0	0	0	42.6102	0	0	0	0
455	0	67.2128	0	0	0	0	0	0	0	46.1108	0	90.2955	0	0	47.3314	0	0	0	0	0	0	0	0	0	0	0	20.8767	0	0	0	0	0	0	0	0	47.2393	0	70.6558	0	61.2162	0	0	0	0	0	0	0	0	65.8523
456	0	0	0	0	0	0	62.0125	0	55.5567	0	61.5205	0	0	0	0	0	31.8857	0	0	0	0	0	0	0	0	57.0004	0	0	0	0	0	0	0	100	0	0	0	0	69.5074	0	100	0	0	0	0	0	0	0	0
457	0	32.7872	0	43.913	0	61.6294	0	0	0	0	0	0	0	0	0	26.7334	0	29.4339	0	28.2115	21.5719	0	0	0	0	0	0	12.9286	0	0	0	81.5248	0	0	37.0386	0	0	0	0	0	0	48.1463	17.6304	0	0	28.2603	85.5033	100	0
458	0	0	35.1597	0	57.1279	0	0	43.4401	0	0	0	0	0	0	52.6686	0	0	0	0	0	0	53.7467	0	0	0	0	0	0	0	72.1599	0	0	31.6111	0	0	20.9156	0	0	0	0	0	0	0	0	0	0	0	0	0
459	0	0	0	0	0	0	0	0	0	15.6584	0	0	0	0	0	0	16.3771	30.9171	25.4804	0	0	0	0	64.1722	0	0	0	32.611	34.6285	0	44.3368	0	0	0	0	0	0	29.3442	0	0	0	0	19.11	34.526	36.5354	0	0	0	26.2357
460	0	12.4128	0	0	0	0	0	0	0	0	0	0	0	19.4891	0	15.8371	0	0	0	35.9964	0	0	38.5364	0	54.8998	12.6689	0	0	0	0	0	0	0	0	18.551	0	0	0	30.3547	0	0	0	0	0	0	0	0	0	0
461	0	0	0	18.4503	0	0	9.79	0	43.1821	0	0	0	0	0	0	0	0	0	25.1055	0	0	0	0	0	0	0	25.7148	0	100	0	0	15.5268	24.4209	28.6036	0	28.0275	58.4378	0	0	61.3906	20.0245	0	0	0	0	0	25.1512	0	0
462	0	0	0	0	0	0	0	0	0	0	0	56.2398	100	0	0	0	0	0	0	0	53.3141	0	0	12.9621	0	0	0	0	0	0	0	0	0	0	0	0	0	0	0	0	0	0	64.6954	0	0	0	0	33.0401	48.54
463	72.252	0	0	0	0	22.5984	0	0	0	0	0	0	0	0	0	17.301	0	0	0	0	0	0	0	0	0	0	0	25.2752	0	66.9791	50.4431	0	0	39.4037	37.8063	0	0	65.0777	0	0	0	0	0	36.7407	31.7901	19.9085	0	0	0
464	0	25.2008	0	0	47.7924	0	0	0	46.6309	0	0	0	0	40.1848	0	0	21.3005	100	40.0188	24.0584	0	0	0	0	0	87.3311	0	0	0	0	0	0	0	0	0	0	0	0	0	0	0	0	0	0	0	0	74.8488	0	0
465	0	0	0	0	0	0	0	62.8736	0	0	54.6145	0	0	0	0	0	0	0	0	0	0	0	0	0	0	0	0	0	0	0	0	0	0	0	0	0	41.5622	34.9223	0	0	0	100	0	0	0	0	0	0	0
466	0	0	0	0	0	0	90.21	0	0	100	0	43.7602	0	0	0	0	0	0	0	0	46.6859	100	0	0	20.4492	0	74.2852	0	0	0	0	39.4472	0	31.9927	0	0	0	0	0	0	47.5769	0	0	63.2593	0	0	0	0	0
467	0	0	100	81.5497	0	0	0	0	0	0	0	0	0	40.3261	100	0	78.6995	0	34.8757	39.9453	0	0	61.4636	0	0	0	0	74.7248	0	0	49.5569	0	75.5791	0	28.2655	71.9725	0	0	69.6453	38.6094	0	0	35.3046	0	0	31.2037	0	0	51.46
468	27.748	0	0	0	52.2076	77.4016	0	37.1264	10.1869	0	0	0	0	0	0	0	0	0	0	0	0	0	0	0	0	0	0	0	0	0	0	0	0	0	0	0	0	0	0	0	0	0	0	0	68.2099	0	0	0	0
469	0	62.3865	0	0	0	0	0	0	0	0	45.3855	0	0	0	0	66.8619	0	0	0	0	0	0	0	87.0379	24.651	0	0	0	0	33.0209	0	45.026	0	0	15.3772	0	0	0	0	0	32.3986	0	0	0	0	48.8879	0	66.9599	0
470	0	0	37.1313	0	0	0	0	0	0	0	0	20.8907	0	0	0	0	0	0	33.0287	0	24.9161	0	0	0	0	0	0	0	45.82	0	18.2246	0	25.8382	0	0	72.5436	0	31.4647	0	0	0	71.3653	19.452	0	0	0	0	0	0
471	0	0	0	0	0	0	100	0	0	79.9376	0	0	58.2691	41.4056	0	0	0	95.0834	0	0	0	0	26.2802	0	0	56.392	0	34.4149	0	21.3444	0	0	0	46.9259	0	0	37.0156	0	36.1988	55.2295	0	0	0	54.5417	0	0	48.9552	0	0
472	0	0	0	0	0	0	0	61.0685	20.879	0	0	0	0	0	0	0	0	0	0	52.5898	0	25.9681	0	0	0	0	0	0	0	0	0	0	0	0	39.227	0	0	0	0	0	0	0	0	0	0	0	0	0	0
473	0	0	12.0897	38.2531	25.2312	0	0	0	0	0	0	59.1145	0	18.8724	0	0	0	0	46.3517	0	0	0	0	0	0	0	0	0	22.3321	0	0	0	0	0	0	0	0	0	0	0	100	0	0	0	0	28.4847	0	57.757	0
474	0	0	0	0	0	0	0	0	0	0	25.3686	0	0	0	46.4546	0	0	0	0	0	0	0	0	33.2137	0	43.608	38.7203	0	0	19.3365	0	0	0	0	0	0	0	0	0	0	0	0	33.8768	0	0	0	0	0	0
475	71.3656	0	0	26.9344	0	100	0	0	79.121	0	0	0	0	0	0	0	0	0	0	0	39.9161	0	13.6137	0	100	0	0	0	0	0	0	17.944	0	53.0741	15.56	0	0	0	24.7645	21.6657	0	0	0	0	0	0	39.0702	0	58.0901
476	0	0	8.91151	0	0	0	0	0	0	0	0	0	0	39.722	0	0	48.5109	0	0	0	0	0	0	0	0	0	0	0	0	0	42.1773	0	0	0	0	27.4564	0	0	0	0	0	0	0	0	100	0	0	19.107	0
477	0	100	0	0	74.7688	0	0	38.9315	0	0	0	0	14.4476	0	53.5454	0	0	0	20.6197	47.4102	0	0	0	0	0	0	61.2797	65.5851	0	59.3191	0	0	74.1618	0	0	0	0	0	0	0	0	28.6347	0	0	0	0	0	0	0
478	0	0	0	0	0	0	0	0	0	0	74.6314	0	0	0	0	100	0	4.91655	0	0	35.1678	0	60.1062	66.7863	0	0	0	0	0	0	0	82.056	0	0	45.2131	0	62.9844	68.5353	0	0	0	0	46.6712	0	0	71.5153	0	23.136	0
479	28.6344	0	41.8675	34.8125	0	0	0	0	0	20.0624	0	19.9948	27.2833	0	0	0	51.4891	0	0	0	0	74.0319	0	0	0	0	0	0	31.848	0	39.5982	0	0	0	0	0	0	0	39.0367	23.1048	0	0	0	45.4583	0	0	11.9746	0	41.9099
480	0	0	0	0	0	0	42.7867	0	35.4676	0	0	0	0	21.0814	0	0	0	0	11.7356	0	0	0	0	0	0	24.8161	62.8914	0	0	0	0	0	0	38.6192	0	0	0	0	0	0	0	0	0	0	0	0	0	0	0
481	0	0	0	0	62.7277	34.6871	0	0	0	0	33.7472	33.9126	0	0	30.5861	43.9342	0	0	0	36.3789	0	0	0	0	0	0	0	0	0	11.2068	0	0	35.7114	0	61.8409	0	57.7708	0	0	0	0	67.8919	0	0	75.243	0	0	0	0
482	0	0	0	0	0	0	0	0	0	31.9796	0	0	0	0	0	0	0	0	0	0	33.8626	67.7433	0	0	36.7811	0	0	25.1223	31.0943	0	0	0	0	0	0	62.7723	0	0	0	0	0	0	0	81.2677	0	64.4884	61.9048	0	17.747
483	74.6115	0	100	0	0	0	0	23.0227	54.7602	0	0	0	0	0	0	56.0658	0	20.0164	30.0926	0	0	0	0	0	0	0	0	0	0	0	0	100	0	0	0	0	0	0	19.5376	0	37.7274	0	0	0	0	0	0	0	0
484	0	0	0	41.4806	0	34.9035	25.0242	0	0	0	0	0	85.3235	0	0	0	0	0	0	26.381	0	0	0	0	0	0	0	0	0	41.5713	60.8171	0	0	0	0	0	0	100	0	0	0	0	0	0	0	0	0	0	0
485	0	56.5968	0	0	0	0	0	0	0	28.7445	24.0077	0	0	34.7237	0	0	100	0	0	0	17.5699	0	27.4343	32.2371	0	33.2825	17.7714	52.6453	68.9057	0	0	0	0	0	0	0	0	0	0	100	15.4669	0	55.8145	0	0	21.9424	0	66.8904	0
486	0	0	0	0	0	0	0	22.6764	0	0	0	0	0	0	0	0	0	79.9836	58.1717	0	0	0	0	0	0	0	0	0	0	0	0	0	64.2886	0	0	0	14.1004	0	0	0	0	0	0	0	0	0	0	0	51.8937
487	25.3885	43.4032	0	0	37.2723	0	32.1891	0	0	0	0	42.2399	0	0	0	0	0	0	0	0	0	15.296	72.5657	0	63.2189	0	19.3371	0	0	0	0	0	0	0	38.1591	0	0	0	0	0	46.8058	32.1081	0	0	24.757	0	0	0	0
488	0	0	0	0	0	0	0	0	0	0	42.2451	0	0	0	69.4139	0	0	0	0	37.2401	48.5675	0	0	67.7629	0	0	0	0	0	47.2219	0	0	0	0	0	37.2277	28.1288	0	80.4624	0	0	0	44.1855	18.7323	0	13.5691	0	33.1096	0
489	0	0	0	58.5194	0	30.4095	0	54.3009	9.77212	39.2759	0	23.8475	14.6765	44.1949	0	0	0	0	0	0	0	16.9607	0	0	0	41.9013	0	22.2324	0	0	39.1829	0	0	61.3808	0	0	0	0	0	0	0	0	0	0	0	0	38.0952	0	30.3593
490	0	0	0	0	0	0	0	0	0	0	0	0	0	0	0	11.8637	0	0	0	0	0	0	0	0	0	0	0	0	0	0	0	0	0	0	0	0	0	0	0	0	0	0	0	0	0	0	0	0	0
491	0	13.7816	0	0	0	0	19.9707	0	0	0	0	19.51	0	0	0	0	0	0	0	35.6813	0	0	0	0	0	0	0	0	0	0	0	0	0	0	0	0	0	11.7949	0	42.8588	0	23.1863	0	20.1895	0	29.1661	28.8875	32.3478	0
492	42.9825	0	23.1693	0	0	0	0	16.6196	0	0	0	0	0	0	0	0	0	0	0	0	38.5446	0	0	0	0	0	0	15.6421	7.04531	0	0	0	0	0	23.1831	0	0	0	0	0	0	0	0	0	8.52997	0	0	0	0
493	0	0	0	28.8899	21.1827	0	0	0	0	0	27.8035	0	0	10.0384	0	18.9739	0	0	0	0	0	0	16.9365	0	0	0	23.8362	0	0	0	0	29.1247	9.25983	0	0	0	0	0	0	0	19.5771	0	10.0823	0	0	0	0	0	0
494	0	0	0	0	0	0	0	0	0	0	0	0	9.12201	0	0	0	0	0	0	0	0	0	0	0	0	0	0	0	0	0	0	0	0	0	0	0	0	0	0	0	0	0	0	0	0	0	0	0	0
495	0	0	0	0	0	83.0936	0	83.3804	0	0	0	80.49	0	0	0	35.7662	0	100	0	0	61.4554	0	58.3511	61.5732	0	100	76.1638	0	92.9547	0	0	0	0	100	76.8169	0	100	0	0	57.1412	0	51.4389	0	79.8105	0	0	71.1125	0	100
496	57.0175	86.2184	76.8307	63.927	37.9968	0	80.0293	0	100	100	72.1965	0	90.878	44.2128	100	0	57.3741	0	100	64.3187	0	100	0	0	100	0	0	84.3579	0	100	76.2971	70.8753	90.7402	0	0	100	0	88.2051	100	0	80.4229	0	89.9177	0	91.47	0	0	48.1196	0
497	0	0	0	0	0	0	0	0	0	0	0	0	0	0	0	0	0	0	0	0	0	0	0	0	0	0	0	0	0	0	0	0	0	0	0	0	0	0	0	0	0	0	0	0	0	70.8339	0	0	0
498	0	0	0	0	0	0	0	0	0	0	0	0	0	0	0	0	0	0	0	0	0	0	0	0	0	0	0	0	0	0	0	0	0	0	0	0	0	0	0	0	0	0	0	0	0	0	0	0	0
499	0	0	0	7.18307	40.8205	16.9064	0	0	0	0	0	0	0	45.7488	0	33.3962	42.6259	0	0	0	0	0	24.7124	38.4268	0	0	0	0	0	0	23.7029	0	0	0	0	0	0	0	0	0	0	25.3748	0	0	0	0	0	19.5326	0
500	0	0	0	0	0	0	22.7392	0	0	41.7414	0	0	0	0	0	0	0	64.9078	0	0	0	0	0	0	0	0	0	20.4084	0	0	0	0	0	0	0	0	29.0376	0	0	0	0	0	0	34.4979	0	0	29.8894	0	0
501	0	79.5756	0	0	0	17.5239	0	17.9289	51.5662	0	0	66.9104	49.4982	0	0	0	0	0	0	35.415	39.7937	54.492	0	0	0	35.3033	0	0	31.2049	0	0	0	48.5695	42.7848	0	0	0	0	42.6174	0	61.6605	0	56.4551	0	0	18.4383	0	0	20.2824
502	36.4453	0	0	10.9827	0	0	0	0	0	0	45.0795	0	0	0	26.8637	0	0	0	50.5244	0	0	0	57.571	0	0	0	0	0	0	73.704	0	61.5256	0	0	13.5663	37.1336	0	51.4952	0	0	0	0	0	0	18.387	0	0	0	0
503	0	0	0	0	0	0	0	0	0	0	0	0	0	100	0	0	0	0	0	0	0	0	0	0	45.9176	0	42.5881	44.2871	0	0	29.3367	0	0	0	0	0	70.9624	0	0	72.4504	0	0	0	0	0	0	70.1106	29.1611	0
504	0	0	0	0	0	0	0	0	0	32.4538	0	0	0	0	0	0	0	0	0	0	23.804	0	0	0	0	0	0	0	28.2569	0	0	0	0	0	65.4964	0	0	0	0	0	0	36.8768	0	53.1607	0	27.9899	0	0	0
505	63.5547	0	0	0	0	0	29.9716	0	8.23739	0	0	0	36.661	0	34.1097	0	0	0	14.8636	0	0	26.3035	42.429	77.2887	28.3365	23.1199	10.7647	0	0	0	0	0	23.3949	0	0	62.8664	0	0	13.36	0	0	0	25.7963	0	28.8003	0	0	0	79.7176
506	0	20.4244	100	52.8204	0	0	0	0	0	0	54.9205	33.0896	0	0	0	0	0	35.0922	0	37.7276	0	0	0	0	0	0	0	0	0	0	0	0	0	0	0	0	0	0	0	0	0	0	0	0	0	0	0	25.8858	0
507	0	0	0	0	0	82.4761	47.2892	82.0711	0	0	0	0	0	0	0	0	0	0	0	0	0	0	0	0	0	0	0	35.3044	0	0	0	38.4744	0	57.2152	0	0	0	0	0	0	38.3395	38.7977	0	0	0	0	0	0	0
508	0	0	0	0	100	0	0	0	0	25.8047	0	0	0	0	0	100	100	0	34.6119	0	36.4023	0	0	0	25.7459	0	46.6472	0	40.5382	26.296	70.6633	0	28.0356	0	0	0	0	0	44.0226	27.5496	0	0	17.7486	12.3413	0	0	0	0	0
509	0	0	0	36.1968	0	0	0	0	40.1964	0	0	0	13.8407	0	39.0266	0	0	0	0	26.8573	0	19.2044	0	22.7113	0	41.5768	0	0	0	0	0	0	0	0	20.9373	0	0	48.5048	0	0	0	24.3255	0	0	52.8127	53.5717	0	44.9531	0
510	0	0	0	0	0	0	0	0	0	0	0	0	0	0	0	0	0	0	0	0	0	0	31.3372	0	18.7062	0	0	0	0	0	0	0	0	14.9896	0	0	0	0	0	0	0	0	0	0	0	0	0	0	74.3011
511	0	0	50.5807	0	0	0	0	0	0	47.7669	19.8878	50.8989	18.6835	62.0808	0	0	0	0	0	19.6956	0	0	0	0	0	0	0	0	0	0	18.0778	15.0005	0	0	0	9.01026	0	0	0	33.6588	0	0	0	0	0	0	50.7295	0	0
512	0	13.4808	0	0	0	15.8348	0	0	0	0	0	0	0	0	0	0	0	0	23.7573	0	0	24.3737	0	0	0	0	0	0	0	0	0	0	0	0	16.3551	0	3.99935	0	5.78936	0	0	27.0214	0	30.2291	0	0	0	0	0
513	0	0	0	0	0	0	0	15.5184	0	0	10.1081	0	0	0	0	0	43.6822	79.0627	0	0	0	0	0	0	32.7847	17.4678	0	0	9.55802	7.81484	0	0	0	9.24835	0	0	0	2.99204	0	0	47.9279	0	0	0	0	0	0	53.8973	0
514	0	0	0	0	0	0	0	0	0	0	0	0	0	0	0	0	0	0	0	5.34042	0	0	0	0	0	0	0	0	0	0	0	5.69669	0	0	0	0	0	0	0	0	0	0	0	0	0	0	0	0	25.6989
515	0	0	0	61.9169	15.4063	28.718	0	0	0	0	0	0	16.577	0	22.2905	14.9131	0	0	27.1788	0	0	23.2627	17.105	100	0	0	0	0	0	0	0	0	21.6858	0	0	0	0	0	0	12.4871	0	0	0	0	11.248	0	0	0	0
516	0	0	0	0	0	0	0	0	0	0	0	0	0	0	0	0	0	0	0	0	0	0	0	0	0	0	0	0	0	0	0	0	0	0	0	0	0	0	0	0	0	0	0	0	0	0	0	0	0
517	100	0	0	38.0831	0	0	100	0	0	0	70.0041	49.1011	0	0	77.7095	0	0	0	0	0	0	52.3637	0	0	0	0	0	0	0	0	0	0	0	0	0	90.9897	0	0	0	53.8541	52.0721	0	0	69.7709	0	0	0	46.1027	0
518	0	86.5192	49.4193	0	84.5937	0	0	84.4816	100	52.2331	0	0	0	0	0	85.0869	0	20.9373	49.0639	0	100	0	0	0	48.509	0	0	100	90.442	92.1852	0	79.3028	78.3142	75.762	83.6449	0	96.0006	97.008	94.2106	0	0	0	100	0	88.752	100	49.2705	0	0
519	0	0	0	0	0	55.4472	0	0	0	0	0	0	64.7396	37.9192	0	0	56.3178	0	0	74.964	0	0	51.5578	0	0	82.5322	100	0	0	0	81.9222	0	0	0	0	0	0	0	0	0	0	72.9786	0	0	0	0	0	0	0
520	39.6782	0	48.8917	0	0	0	70.5481	0	0	0	0	0	0	0	0	0	0	50.6825	60.4654	0	0	87.5711	0	100	0	0	0	0	0	0	0	0	86.0887	0	0	0	0	0	0	86.2958	100	0	0	0	0	0	77.4051	16.1652	100
521	0	0	0	100	0	0	0	0	84.1621	78.5704	0	0	0	0	79.5802	0	0	0	0	0	0	0	0	0	66.6863	0	0	0	0	0	0	0	0	0	0	0	0	0	0	0	0	0	0	0	0	0	0	0	0
522	0	0	0	0	67.4346	0	0	0	0	0	0	0	0	0	0	0	78.5213	0	0	0	0	0	0	0	0	0	0	0	0	0	0	0	0	0	0	0	0	0	100	0	0	0	100	0	0	0	0	0	0
523	60.3218	0	0	0	0	0	0	67.5252	0	0	0	62.5687	0	0	0	100	0	0	0	0	0	0	48.0138	0	0	0	100	0	0	0	0	100	0	51.6556	0	29.7885	0	0	0	0	0	0	0	0	0	0	0	0	0
524	0	0	28.2088	0	0	61.2915	16.1096	0	0	0	0	0	74.4689	100	0	0	0	0	39.5346	100	35.0293	0	0	0	0	0	0	0	0	0	71.9089	0	0	0	65.661	0	0	0	0	0	0	0	0	100	0	100	0	45.0535	0
525	0	54.7195	0	0	0	0	0	0	0	0	0	0	0	0	0	0	0	49.3175	0	0	0	0	0	0	33.3137	0	0	0	0	0	0	0	0	0	0	22.1036	0	0	0	0	0	0	0	0	0	0	0	0	0
526	0	0	0	0	32.5654	0	0	0	0	21.4296	0	0	0	0	0	0	0	0	0	0	0	12.4289	0	0	0	0	0	0	0	0	0	0	13.9113	32.633	0	0	0	0	0	0	0	0	0	0	0	0	0	0	0
527	0	45.2805	22.8995	0	0	38.7085	13.3422	32.4748	15.8379	0	100	0	0	0	0	0	21.4787	0	0	0	0	0	0	0	0	0	0	0	100	100	28.0911	0	0	0	34.339	0	100	0	0	13.7042	0	0	0	0	0	0	22.5949	0	0
528	0	0	0	0	0	0	0	0	0	0	0	37.4313	0	0	0	0	0	0	0	0	0	0	0	0	0	0	0	100	0	0	0	0	0	0	0	48.1079	0	0	0	0	0	100	0	0	100	0	0	0	0
529	0	0	0	0	0	0	0	0	0	0	0	0	25.5311	0	20.4198	0	0	0	0	0	64.9707	0	51.9862	0	0	0	0	0	0	0	0	0	0	15.7113	0	0	0	0	0	0	0	0	0	0	0	0	0	38.7812	0
530	36.8208	0	0	0	0	0	0	0	35.6253	0	0	0	0	0	0	0	0	0	0	61.6747	0	0	0	24.9461	0	46.4741	0	0	16.1173	0	0	0	0	0	0	0	0	0	0	0	46.794	0	46.5355	0	47.1533	0	43.7382	0	42.3815
531	0	28.6659	0	0	0	0	28.9068	27.8863	0	46.5165	0	0	0	0	67.3785	36.772	0	60.1888	0	0	0	0	0	0	52.4081	0	0	0	0	0	0	0	0	0	52.6868	54.0263	0	39.0831	37.4284	0	0	0	0	40.8733	0	35.0113	0	0	0
532	0	0	0	26.5587	45	0	0	0	0	0	0	58.098	0	0	0	0	0	0	51.0132	0	0	0	0	0	0	0	0	0	0	38.694	0	0	0	45.8625	0	0	42.5431	0	0	0	0	0	0	0	0	0	0	0	0
533	63.1792	0	100	0	0	42.8002	0	0	0	0	39.3024	0	0	51.0263	0	0	36.9775	0	0	0	0	0	0	0	0	0	0	0	0	0	0	0	45.0947	0	0	0	0	0	0	34.4945	0	0	17.9202	0	0	0	56.2618	0	0
534	0	0	0	0	0	0	0	0	0	0	0	0	0	0	0	38.7965	0	0	0	0	100	100	58.7298	0	0	27.0204	17.7152	100	83.8827	0	50.7979	71.4286	0	0	32.4705	22.8746	0	30.1444	22.622	0	0	0	0	34.9742	0	0	0	0	0
535	0	71.3341	0	45.9529	0	0	0	0	0	0	0	41.902	100	26.2078	0	0	30.1286	0	0	0	0	0	0	0	0	0	0	0	0	0	0	0	0	0	0	0	17.5011	0	0	0	0	100	0	0	0	21.5328	0	100	0
536	0	0	0	0	55	41.0451	71.0932	72.1137	64.3747	30.5003	0	0	0	0	0	0	0	0	0	38.3253	0	0	0	75.0539	0	0	0	0	0	0	0	0	54.9053	0	0	0	0	0	0	0	0	0	0	0	0	0	0	0	43.6099
537	0	0	0	0	0	0	0	0	0	0	60.6976	0	0	0	18.7528	0	0	39.8112	48.9868	0	0	0	0	0	47.5919	0	0	0	0	61.306	0	0	0	0	14.8427	0	0	0	39.9496	0	53.206	0	17.5182	0	0	0	0	0	0
538	0	0	0	0	0	0	0	0	0	0	0	0	0	22.7659	0	24.4315	32.8939	0	0	0	0	0	41.2702	0	0	0	82.2848	0	0	0	49.2021	28.5714	0	54.1375	0	23.0991	39.9558	30.7725	0	65.5055	0	0	0	24.1524	52.8467	0	0	0	0
539	0	0	0	27.4884	0	16.1548	0	0	0	22.9832	0	0	0	0	13.8687	0	0	0	0	0	0	0	0	0	0	26.5055	0	0	0	0	0	0	0	0	0	0	0	0	0	0	0	0	18.026	0	0	43.4558	0	0	14.0086
540	0	0	0	0	0	0	0	0	0	0	0	0	0	0	0	0	0	0	0	0	0	0	0	0	0	0	0	0	0	0	0	0	0	0	0	0	0	0	0	0	0	0	0	0	0	0	0	0	0
541	0	24.4516	0	0	37.2707	0	0	0	0	0	0	0	0	0	0	0	0	44.4585	0	0	0	0	0	0	0	0	0	0	0	84.3882	0	0	0	0	31.4368	60.2948	0	0	0	100	0	0	0	0	0	0	0	0	0
542	82.6865	0	84.7276	0	0	0	46.1008	0	0	0	100	51.7464	69.3397	30.7384	100	0	54.6667	0	100	55.1277	100	67.2389	60.0626	0	0	100	0	40.1105	100	0	100	69.3619	79.998	50.1285	0	0	0	0	0	0	0	60.3155	0	61.8038	0	0	56.3122	0	61.9967
543	0	0	0	55.6668	0	58.7702	0	80.0512	42.366	55.8367	0	0	0	0	0	64.1363	0	0	0	0	0	0	0	55.0714	0	0	0	0	0	0	0	0	0	0	0	0	0	100	0	0	0	0	80.3897	0	100	0	0	0	0
544	0	38.677	0	0	62.7293	0	0	0	0	0	0	0	0	0	0	0	0	55.5415	0	0	0	0	0	0	100	0	100	59.8895	0	0	0	0	0	0	0	0	82.4653	0	100	0	69.2161	0	0	0	0	100	0	0	0
545	0	0	0	0	0	0	53.8992	0	0	0	0	0	0	26.0711	0	0	0	0	0	0	0	0	0	0	0	0	0	0	0	0	0	0	0	49.8715	0	0	0	0	0	0	0	30.3021	0	0	0	0	16.3676	77.5237	0
546	0	0	0	0	0	41.2298	0	0	0	44.1633	0	0	0	0	0	0	0	0	0	44.8723	0	32.7611	0	0	0	0	0	0	0	15.6118	0	0	0	0	47.6399	0	0	0	0	0	0	0	19.6103	0	0	0	0	0	17.9421
547	17.3135	0	0	44.3332	0	0	0	0	57.634	0	0	48.2536	0	43.1905	0	0	45.3333	0	0	0	0	0	39.9374	0	0	0	0	0	0	0	0	30.6381	20.002	0	0	39.7052	17.5347	0	0	0	30.7839	0	0	0	0	0	0	0	0
548	0	0	0	0	0	0	0	19.9488	0	0	0	0	30.6603	0	0	0	0	0	0	0	0	0	0	44.9286	0	0	0	0	0	0	0	0	0	0	0	0	0	0	0	0	0	9.38241	0	38.1962	0	0	27.3203	22.4763	0
549	0	36.8714	15.2724	0	0	0	0	0	0	0	0	0	0	0	0	35.8637	0	0	0	0	0	0	0	0	0	0	0	0	0	0	0	0	0	0	20.9233	0	0	0	0	0	0	0	0	0	0	0	0	0	20.0612
550	0	0	0	0	38.1497	0	0	0	0	0	55.9496	53.001	0	0	44.1612	0	0	0	0	0	0	0	0	0	0	0	0	0	47.9633	0	0	0	0	33.4177	0	0	0	0	0	52.7473	0	20.7692	0	0	20.0127	0	0	0	0
551	0	0	0	43.5068	0	56.9788	79.4453	0	0	0	0	0	0	40.4858	0	0	29.2851	47.7918	0	0	54.0666	39.0062	0	25.2866	0	43.4486	44.9182	41.6378	0	42.9625	33.0132	0	43.7681	0	0	0	0	57.6088	78.3163	0	34.2677	0	0	62.6043	0	0	0	0	41.1069
552	0	65.3425	0	0	0	0	0	0	0	0	0	0	0	0	0	0	0	0	100	0	0	0	0	0	65.5581	0	0	0	0	0	0	70.1444	0	0	0	74.2446	73.7074	0	0	0	0	0	0	0	0	79.3619	40.0128	0	0
553	49.1726	0	41.4532	0	40.2774	0	0	0	0	0	0	0	52.1538	0	0	0	0	0	0	0	0	40.4992	83.6021	24.5824	0	0	0	0	0	0	50.5288	0	0	15.6296	0	0	0	0	0	0	45.0411	0	57.1476	0	52.4365	0	0	0	0
554	0	0	0	0	0	0	0	0	100	0	44.0504	0	0	0	0	0	40.8027	0	0	0	0	0	0	0	0	0	55.0818	58.3622	0	0	0	0	0	0	0	0	0	0	0	0	0	50.681	0	0	0	0	0	79.3609	0
555	50.8274	34.6575	0	0	0	43.0212	0	36.7248	0	74.4046	0	25.674	0	24.1938	24.1184	100	0	52.2082	0	84.8912	0	0	0	0	0	19.962	0	0	33.9578	0	0	0	0	0	44.6703	0	0	42.3912	21.6837	47.2527	0	0	0	0	0	0	0	0	58.8931
556	0	0	0	56.4932	0	0	0	0	0	0	0	0	0	0	0	0	0	0	0	0	45.9334	0	16.3979	21.7819	0	0	0	0	0	57.0375	0	0	0	50.9527	0	0	0	0	0	0	0	0	0	0	0	0	0	0	0
557	0	0	0	0	0	0	20.5547	0	0	0	0	21.325	47.8462	35.3204	0	0	29.9122	0	0	0	0	0	0	0	34.4419	0	0	0	0	0	0	29.8556	56.2319	0	0	25.7554	26.2926	0	0	0	20.6912	28.5498	42.8524	0	0	0	59.9872	20.6391	0
558	0	0	0	0	0	0	0	63.2752	0	25.5954	0	0	0	0	0	0	0	0	0	15.1088	0	0	0	0	0	36.5895	0	0	18.079	0	0	0	0	0	55.3297	0	0	0	0	0	0	0	0	0	27.5508	20.6381	0	0	0
559	0	0	58.5468	0	21.5729	0	0	0	0	0	0	0	0	0	31.7205	0	0	0	0	0	0	20.4946	0	28.3492	0	0	0	0	0	0	16.458	0	0	0	0	0	0	0	0	0	0	0	0	37.3957	0	0	0	0	0
560	30.2563	0	0	0	0	0	0	0	0	0	0	0	0	0	0	0	0	0	0	0	0	0	33.7555	0	0	0	0	24.0402	0	0	0	22.3945	16.0897	0	0	0	0	0	41.7224	0	0	16.7892	0	0	0	0	0	0	44.7095
561	0	0	0	20.0365	0	0	0	0	0	0	42.5006	0	0	0	0	0	0	0	0	0	0	0	0	0	15.8547	0	0	0	0	0	0	0	0	0	13.8256	22.6605	0	0	0	0	0	0	23.7997	0	0	21.3525	25.3132	42.0573	0
562	0	53.2313	0	0	0	0	0	0	40.7261	57.5218	0	33.2788	0	0	0	34.6109	0	36.8498	28.1311	0	68.4687	0	0	0	0	0	65.4152	0	14.973	0	0	0	0	18.6144	0	0	0	0	0	0	43.6681	0	0	0	0	0	0	0	0
563	0	0	0	0	0	0	51.9859	100	0	0	0	0	22.5961	53.641	0	0	56.185	0	0	0	0	0	0	28.2633	0	0	0	25.9288	0	24.4175	62.3038	0	0	0	0	0	0	0	0	0	0	0	0	0	0	0	36.1175	0	0
564	0	0	42.8437	20.389	34.4513	55.2805	0	0	0	0	0	0	0	0	0	0	0	0	71.8689	0	0	100	0	0	0	0	0	0	0	0	0	29.4091	0	0	0	0	0	0	0	0	0	0	0	0	0	0	0	0	0
565	0	46.7687	0	0	0	0	0	0	0	42.4782	0	0	22.3502	46.359	54.0315	0	43.815	0	0	57.4066	0	0	11.1585	0	0	0	0	0	0	0	0	0	83.9103	0	0	0	0	0	0	100	0	83.2108	0	100	43.673	0	0	0	0
566	35.0736	0	0	0	0	0	48.0141	0	37.5706	0	0	66.7212	0	0	0	40.1946	0	0	0	0	0	0	0	0	55.5292	84.9858	0	0	37.4888	75.5825	0	48.1965	0	32.6703	0	63.8439	100	100	58.2776	0	56.3319	0	0	0	0	78.6475	38.5693	57.9427	0
567	0	0	57.1563	0	65.5487	0	0	0	0	0	0	0	0	0	0	0	0	0	0	0	31.5313	0	55.086	0	0	0	0	50.031	0	0	37.6962	0	0	0	86.1744	0	0	0	0	0	0	0	76.2003	0	0	0	0	0	55.2905
568	0	0	0	0	0	44.7195	0	0	0	0	0	0	0	0	45.9685	0	0	0	0	42.5934	0	0	0	0	0	0	0	0	0	0	0	0	0	0	0	0	0	0	0	0	0	0	0	0	0	0	0	0	0
569	34.6701	0	0	59.5745	0	0	0	0	21.7033	0	57.4994	0	55.0537	0	0	25.1946	0	63.1502	0	0	0	0	0	71.7367	28.6161	15.0142	34.5848	0	47.5382	0	0	0	0	48.7153	0	13.4956	0	0	0	0	0	0	0	0	56.327	0	0	0	0
570	0	0	0	0	0	0	0	37.1363	0	39.2259	0	0	0	35.246	0	0	0	0	32.0316	0	0	0	0	0	0	0	0	0	0	0	19.2524	22.716	0	0	0	0	0	0	57.0853	0	14.2531	0	0	0	0	0	0	0	0
571	0	40.4968	0	0	0	0	0	0	0	0	0	20.425	0	0	0	0	0	0	0	0	0	0	0	0	0	0	0	15.8218	0	0	0	0	36.4278	0	52.7341	0	32.0872	0	0	49.1801	0	31.4141	0	17.6792	0	37.8344	0	0	0
572	0	0	0	0	0	0	0	0	0	0	0	0	0	0	0	45.6739	0	0	0	0	40.5716	23.0686	0	0	0	0	0	0	0	18.9364	0	0	0	0	0	0	0	21.6837	0	0	15.2	0	0	0	0	0	45.4969	37.3948	0
573	0	0	0	0	10.8829	0	0	14.8162	0	26.1698	0	0	47.1308	0	0	0	22.8399	0	0	38.2745	0	0	0	34.9458	9.30017	0	14.9201	0	0	0	0	0	0	0	0	0	0	0	0	0	0	0	0	0	0	0	0	0	0
574	0	0	0	0	0	0	100	0	100	0	0	45.8087	0	44.6051	0	0	0	0	23.6359	0	0	0	0	0	0	0	0	0	0	0	0	0	0	0	0	53.7256	0	0	0	16.7339	0	16.3131	0	0	0	0	0	0	26.1524
575	100	44.5741	33.8562	0	0	0	0	0	0	0	0	0	0	0	0	0	77.1601	100	0	0	0	0	0	0	0	57.8847	13.5637	0	0	0	47.032	0	20.0421	0	0	0	0	0	0	0	0	0	0	82.3208	100	0	0	27.4219	0
576	0	0	0	61.1296	28.6834	0	0	0	0	34.6043	100	0	0	0	0	0	0	0	0	0	59.4284	76.9314	63.6304	0	0	0	0	84.1782	0	0	0	52.0538	0	63.9515	47.2659	0	67.9128	28.8976	0	13.0914	70.5469	17.9545	0	0	0	0	0	0	0
577	0	0	66.1438	0	0	0	0	0	0	0	0	0	52.8692	20.1489	0	0	0	0	44.3326	61.7255	0	0	0	0	0	0	0	0	0	0	0	0	0	0	0	0	0	0	0	0	0	0	100	0	0	62.1656	54.5031	0	0
578	0	14.9291	0	0	0	100	0	0	0	0	0	0	0	0	100	0	0	0	0	0	0	0	0	65.0542	90.6998	0	71.5162	0	100	81.0636	0	25.2302	43.53	0	0	46.2744	0	0	42.9147	20.9946	0	0	0	0	0	0	0	35.1833	73.8476
579	0	0	0	38.8704	60.4338	0	0	48.0475	0	0	0	33.7662	0	0	0	54.3261	0	0	0	0	0	0	36.3696	0	0	42.1153	0	0	0	0	33.7156	0	0	36.0485	0	0	0	49.4187	0	0	0	34.3182	0	0	0	0	0	0	0
580	0	28.2763	0	0	0	0	38.8317	0	0	0	60.9935	0	0	0	0	0	0	0	0	0	0	0	0	0	0	0	0	37.6547	0	0	0	0	0	0	11.7934	0	0	0	0	0	20.2808	0	39.2748	0	0	0	0	0	0
581	21.3973	0	0	0	0	0	0	0	0	0	0	0	0	0	0	0	0	0	0	0	0	0	0	0	0	0	0	0	0	0	0	0	0	0	0	0	0	0	0	0	0	0	0	0	0	0	0	0	0
582	0	0	0	0	0	0	15.3376	0	0	22.84	0	45.8	0	0	39.4031	0	0	0	0	0	0	0	82.882	39.0639	0	100	71.3969	0	59.21	35.7064	0	0	82.9151	14.6534	0	0	0	0	0	0	0	0	0	65.8332	0	0	0	0	0
583	0	13.6053	56.8501	31.1853	0	67.2823	0	38.0115	0	0	0	0	34.2435	0	0	45.6747	86.4734	50.7703	85.5051	79.8847	80.8919	100	0	0	0	0	0	36.1696	0	0	100	71.6615	0	0	35.8967	77.1693	56.2056	82.2583	53.4085	0	24.1539	0	26.6398	0	68.0404	100	69.7878	63.0202	0
584	0	0	0	0	0	0	0	0	62.8561	0	0	0	0	0	0	0	0	0	0	0	0	0	0	0	0	0	0	0	0	0	0	0	0	0	0	0	0	0	0	0	0	0	0	0	0	0	0	0	0
585	78.6027	0	0	68.8147	100	0	29.5726	0	0	77.16	21.9397	17.4	22.131	85.0672	0	0	0	49.2297	0	0	0	0	0	28.562	30.4565	0	0	26.1757	0	64.2936	0	0	0	19.6156	0	0	0	0	0	100	0	0	34.0854	0	0	0	0	0	58.4348
586	0	0	0	0	0	0	0	0	0	0	0	0	0	0	60.5969	0	0	0	14.4949	0	19.1081	0	17.118	0	0	0	0	0	40.79	0	0	28.3385	0	0	20.0837	22.8307	0	0	46.5915	0	0	0	0	34.1668	0	0	0	0	0
587	0	58.1184	0	0	0	0	0	0	0	0	0	0	43.6255	14.9328	0	0	13.5266	0	0	0	0	0	0	0	0	0	0	0	0	0	0	0	0	0	0	0	0	17.7417	0	0	0	49.1922	0	0	0	0	0	0	0
588	0	0	43.1499	0	0	0	16.2581	0	0	0	0	0	0	0	0	54.3253	0	0	0	20.1153	0	0	0	0	0	0	28.6031	0	0	0	0	0	0	65.7311	0	0	0	0	0	0	0	0	0	0	31.9596	0	0	36.9798	0
589	0	0	0	0	0	32.7177	0	61.9885	37.1439	0	17.0668	36.8	0	0	0	0	0	0	0	0	0	0	0	32.3741	69.5435	0	0	0	0	0	0	0	17.0849	0	32.2261	0	43.7944	0	0	0	55.5653	50.8078	0	0	0	0	30.2122	0	41.5652
590	0	0	0	0	0	0	0	0	0	0	0	0	0	36.9498	0	0	60.3917	0	44.2682	0	0	0	0	0	0	26.0486	0	0	0	21.0533	0	0	0	0	0	0	0	31.0331	0	52.1685	0	0	0	0	33.6286	0	0	0	0
591	37.8976	30.6382	0	0	0	0	0	0	0	0	0	0	0	0	0	32.9296	0	0	0	0	0	0	36.8932	0	0	0	8.56717	45.8859	31.1997	0	59.2835	54.7103	0	0	0	21.3376	0	0	0	0	0	0	28.692	0	0	12.34	0	0	0
592	0	0	0	0	28.4189	0	49.1169	71.1107	0	69.0141	31.3237	0	0	0	0	0	0	50.7091	0	0	0	58.0232	0	0	0	0	0	0	0	0	0	0	57.9166	0	0	0	0	0	0	0	0	0	0	63.0839	0	0	40.1586	37.5383	57.8858
593	0	36.3201	0	0	0	0	0	0	0	0	0	0	0	8.72981	0	0	0	0	0	0	0	0	0	0	0	49.6536	0	0	0	45.0087	0	0	0	0	34.9256	0	0	17.865	67.6694	0	37.2233	27.2755	36.0198	0	0	19.8413	0	0	0
594	18.4466	0	49.5547	0	0	0	0	0	0	0	0	100	49.615	0	0	17.3446	0	0	0	54.8314	0	0	29.7839	55.2404	83.4751	0	0	0	42.0883	0	0	0	0	0	0	0	68.0037	0	0	0	0	0	0	0	53.8798	0	0	0	0
595	0	0	0	0	0	68.8396	0	0	0	0	0	0	0	0	100	0	17.3524	25.448	0	0	0	0	0	0	0	0	40.477	0	0	0	0	24.4429	0	0	0	0	0	51.1019	0	0	0	0	0	0	0	0	59.8414	0	0
596	43.6558	0	0	100	71.5811	0	0	0	0	30.9859	68.6763	0	0	16.2739	0	0	0	0	0	0	0	0	0	0	0	0	0	0	0	0	0	0	0	0	0	0	0	0	0	0	0	0	0	13.6236	0	50.5504	0	33.644	0
597	0	0	0	0	0	31.1604	50.8831	28.8893	100	0	0	0	50.385	0	0	49.7258	0	23.8429	0	0	100	0	33.3229	0	0	0	0	54.1141	0	33.9379	0	0	0	0	0	40.3263	0	0	0	47.8315	62.7767	40.3671	0	0	0	0	0	0	0
598	0	0	50.4453	0	0	0	0	0	0	0	0	0	0	0	0	0	22.256	0	55.7318	45.1686	0	0	0	0	16.5249	24.2978	50.9558	0	26.712	0	0	0	0	0	65.0744	0	0	0	32.3306	0	0	0	35.2882	0	0	0	0	0	0
599	0	33.0417	0	0	0	0	0	0	0	0	0	0	0	38.0465	0	0	0	0	0	0	0	41.9768	0	44.7596	0	0	0	0	0	0	40.7165	20.8468	42.0834	100	0	38.336	31.9963	0	0	0	0	32.3574	0	23.2925	12.4916	17.2683	0	28.8177	42.1142
600	0	0	0	42.036	0	0	35.0247	14.5189	0	28.1177	18.3354	0	0	0	0	0	0	0	0	0	0	0	0	0	0	0	0	0	0	0	0	0	0	0	0	0	0	0	0	0	0	0	0	0	0	0	17.4967	0	0
601	0	0	0	0	43.5825	15.9746	0	0	0	0	0	0	38.1759	0	0	0	0	0	0	0	0	0	19.4798	0	0	0	0	0	0	0	0	0	0	0	0	0	0	22.7802	0	0	0	0	0	0	0	0	0	0	0
602	0	17.2347	0	0	0	0	0	0	0	0	0	0	0	0	0	0	0	41.5954	16.6813	0	48.0512	0	0	28.9254	0	84.0658	0	46.071	52.3757	0	0	0	0	0	0	0	0	0	0	0	0	0	0	0	0	0	0	0	33.2668
603	100	0	27.9983	0	0	0	0	27.995	0	0	0	0	0	0	0	0	0	0	0	0	0	0	16.6648	0	41.9905	0	0	0	0	54.7234	65.6566	65.171	0	0	0	70.5768	0	0	0	100	0	43.9541	0	0	41.973	29.4643	22.9348	63.0508	0
604	0	0	0	0	0	28.021	64.9753	0	0	27.085	0	0	0	37.4158	0	0	100	0	0	53.1473	15.8149	0	0	0	0	0	0	0	0	0	0	0	0	100	83.7846	0	0	77.2198	51.736	0	0	0	0	0	0	0	0	0	0
605	0	0	0	25.6665	0	0	0	0	88.96	0	81.6646	56.201	24.2964	0	0	0	0	58.4046	23.1402	0	0	0	0	30.9577	0	0	71.7217	18.3727	0	0	0	0	0	0	0	0	61.3281	0	0	0	100	0	100	100	0	0	59.5685	0	26.3342
606	0	36.5884	72.0017	0	0	0	0	29.2984	0	0	0	0	0	0	0	100	0	0	0	0	0	66.4638	19.142	0	58.0095	0	0	0	0	21.0052	0	34.829	0	0	0	0	0	0	0	0	0	0	0	0	0	70.5357	0	0	0
607	0	0	0	0	32.1932	0	0	0	0	44.7973	0	0	0	0	0	0	0	0	0	0	36.1339	0	0	0	0	0	0	35.5564	47.6243	0	0	0	0	0	0	0	0	0	48.264	0	0	25.3719	0	0	58.027	0	0	0	0
608	0	46.1769	0	0	0	0	0	0	0	0	0	0	37.5276	0	0	0	0	0	60.1785	0	0	0	0	40.1169	0	0	0	0	0	0	34.3434	0	0	0	0	29.4232	0	0	0	0	0	0	0	0	0	0	0	36.9492	0
609	0	0	0	32.2975	24.2243	56.0045	0	28.1877	11.04	0	0	43.799	0	62.5842	100	0	0	0	0	46.8527	0	33.5362	44.7134	0	0	15.9342	28.2783	0	0	24.2714	0	0	100	0	16.2154	0	38.6719	0	0	0	0	30.674	0	0	0	0	0	0	40.399
610	0	0	0	0	0	0	0	0	0	0	0	0	0	0	0	29.3202	32.2306	53.5667	0	0	0	0	0	0	0	0	0	0	65.4295	0	0	35.0975	0	18.7999	0	0	0	0	0	0	0	0	0	0	0	0	0	0	0
611	0	0	0	0	0	0	0	0	0	31.124	0	0	27.2111	0	0	0	0	0	0	0	0	0	0	0	0	0	0	26.0281	0	0	0	0	0	0	0	0	0	0	0	0	0	0	0	0	27.6461	0	14.9686	0	0
612	0	0	0	0	0	26.1456	0	35.3169	0	0	0	0	0	0	0	0	0	0	0	0	0	0	0	27.349	0	0	0	0	0	0	38.4834	0	0	0	0	0	0	0	65.3588	0	0	28.0749	0	39.5869	0	0	0	0	0
613	0	0	0	18.8669	0	0	0	0	24.1029	0	100	37.7697	0	0	0	0	0	0	0	0	0	0	0	0	0	17.9334	0	0	0	0	0	0	0	0	0	0	48.0478	68.3129	0	15.3976	0	0	0	0	0	0	0	0	0
614	0	0	0	0	0	0	0	0	0	0	0	0	0	0	0	0	0	0	0	0	0	0	0	0	36.4092	0	0	0	0	0	0	0	0	0	0	0	0	0	0	0	0	0	0	0	0	0	0	0	0
615	0	0	100	0	100	0	0	64.6831	0	0	0	0	0	0	0	0	0	0	0	0	100	0	0	0	0	0	0	73.9719	34.5705	60.6534	61.5166	44.6396	0	0	0	0	0	0	0	0	100	0	0	0	0	0	0	0	65.5459
616	100	55.9958	0	62.1871	0	73.8544	0	0	75.8971	42.0567	0	0	0	70.8537	0	70.6798	67.7694	46.4333	100	100	0	62.0651	82.0276	0	63.5908	82.0666	100	0	0	0	0	0	0	81.2001	100	100	0	31.6871	25.3507	67.4048	0	71.9251	100	60.4131	48.9734	100	85.0314	100	0
617	0	0	0	0	0	0	100	0	0	0	0	0	0	0	0	0	0	0	0	0	0	0	0	72.651	0	0	0	0	0	0	0	0	71.4183	0	0	0	23.9309	0	0	0	0	0	0	0	0	0	0	0	0
618	0	0	0	0	0	0	0	0	0	0	0	0	0	0	0	0	0	0	0	0	0	37.9349	0	0	0	0	0	0	0	0	0	20.2629	0	0	0	0	0	0	0	0	0	0	0	0	0	0	0	0	0
619	0	44.0042	0	18.946	0	0	0	0	0	26.8193	0	62.2303	72.7889	29.1463	100	0	0	0	0	0	0	0	17.9724	0	0	0	0	0	0	39.3466	0	0	28.5817	0	0	0	28.0212	0	9.29051	17.1976	0	0	0	0	23.3806	0	0	0	34.4541
620	42.5956	0	0	0	0	27.7524	0	0	0	0	0	0	0	0	0	0	0	47.866	0	24.2835	65.9305	0	0	0	0	32.0929	85.0315	0	49.9665	0	0	0	0	0	59.399	0	0	19.3817	0	0	0	0	0	0	0	0	0	0	0
621	0	0	0	0	43.2382	0	0	37.3655	0	0	45.6023	0	0	0	0	0	70.9011	0	74.4553	0	0	0	0	0	43.6937	0	0	24.0816	0	49.0841	0	23.1386	0	0	0	35.4307	0	0	0	0	0	0	0	0	0	0	0	33.3439	0
622	0	0	0	46.5386	0	0	0	0	0	0	0	0	0	38.0264	0	0	0	0	0	0	0	0	0	0	0	0	0	0	0	0	61.1655	0	0	50.032	0	0	0	0	0	46.2206	0	54.7885	62.1406	73.5092	35.0401	100	42.1182	0	9.00364
623	0	0	33.6458	0	29.2478	43.9477	0	0	100	0	0	0	0	0	0	48.2484	0	0	0	0	34.0695	100	0	68.1553	0	0	0	0	26.7478	0	0	35.025	58.6572	0	0	0	48.947	48.5255	0	0	0	0	0	0	0	0	0	0	0
624	10.9553	0	0	0	0	0	0	0	0	100	0	0	0	0	100	0	0	0	0	30.5136	0	0	52.9243	0	56.3063	67.9071	0	0	0	0	0	0	0	0	0	0	0	0	0	0	100	0	0	0	0	0	0	0	0
625	0	18.1276	0	53.4614	0	0	100	0	0	0	0	0	29.9183	61.9736	0	0	0	0	25.5447	0	0	0	0	0	0	0	0	0	23.2857	0	0	0	0	49.968	0	0	0	0	88.2246	53.7794	0	0	0	0	0	0	57.8818	45.1592	0
626	0	0	66.3542	0	0	0	0	0	0	0	0	0	0	0	0	0	0	0	0	0	0	0	0	0	0	0	0	75.9184	0	50.9159	0	0	0	0	40.601	0	0	0	0	0	0	45.2115	0	0	64.9599	0	0	0	90.9964
627	46.4491	0	0	0	0	0	0	62.6345	0	0	54.3977	0	0	0	0	51.7516	29.0989	24.3121	0	31.0674	0	0	47.0757	0	0	0	14.9685	0	0	0	38.8345	0	0	0	0	64.5693	0	0	0	0	0	0	37.8594	26.4908	0	0	0	0	0
628	0	81.8724	0	0	27.514	0	0	0	0	0	0	100	70.0817	0	0	0	0	0	0	0	0	0	0	31.8447	0	0	0	0	0	0	0	41.8364	41.3428	0	0	0	51.053	32.0927	0	0	0	0	0	0	0	0	0	21.4968	0
629	0	0	0	0	0	28.2999	0	0	0	0	0	0	0	0	0	0	0	27.8219	0	14.1354	0	0	0	0	0	0	0	0	0	0	0	0	0	0	0	0	0	0	11.7754	0	0	0	0	0	0	0	0	0	0
630	0	0	0	0	0	0	0	0	0	0	0	0	0	0	54.4741	0	0	0	48.3648	0	53.4607	0	0	0	0	66.9845	0	0	0	0	0	0	0	0	0	0	0	0	0	0	44.0494	0	80.1166	0	0	0	58.2447	0	0
631	89.2179	0	0	41.4473	24.8236	19.1338	65.8965	30.5211	84.8088	33.4813	0	0	0	75.41	0	19.3686	0	0	0	0	0	53.0151	45.3476	0	31.5101	0	0	0	0	0	0	45.2404	6.17215	77.5964	48.403	60.5496	0	0	0	100	0	50.6466	0	68.0437	25.4713	55.9415	0	65.1493	0
632	0	0	33.5366	0	0	0	0	0	0	0	0	0	41.5068	0	0	0	46.8731	16.6243	0	0	0	0	0	0	0	0	33.886	37.4511	0	0	0	0	0	0	0	0	0	10.0546	0	0	0	0	0	0	0	0	0	0	100
633	0	0	0	0	35.8846	0	0	0	0	0	0	54.5137	0	0	0	0	0	0	0	41.6117	0	0	0	0	23.2191	0	0	0	0	0	45.4824	0	0	0	0	0	0	0	20.806	0	19.8038	0	0	0	0	0	0	0	0
634	0	59.8493	31.3807	0	0	52.9641	0	23.3057	0	66.5187	0	0	0	0	0	0	0	0	14.8561	0	0	0	0	0	0	0	0	0	0	0	0	0	0	0	0	0	0	0	0	0	0	0	0	0	0	19.1618	0	23.9948	0
635	0	0	0	0	0	0	0	0	0	0	0	0	0	0	0	0	0	0	0	0	0	0	18.2273	100	0	33.0155	0	0	0	0	0	0	0	0	0	0	0	0	0	0	0	30.8994	0	31.9563	32.3341	0	0	0	0
636	0	0	0	58.5527	0	0	34.1035	0	15.1912	0	84.0087	0	58.4932	0	0	0	0	83.3757	0	0	0	46.9849	0	0	0	0	0	0	100	0	54.5176	0	0	22.4036	0	39.4504	0	0	0	0	0	0	0	0	0	0	0	0	0
637	10.7821	40.1507	0	0	0	0	0	46.1732	0	0	0	0	0	24.59	45.5259	80.6314	25.2801	0	36.7791	0	0	0	0	0	45.2708	0	66.114	62.5489	0	100	0	54.7596	93.8279	0	8.67893	0	100	89.9454	79.194	0	12.1756	0	19.8834	0	0	24.8966	0	10.8558	0
638	0	0	0	0	39.2918	0	0	0	0	0	0	45.4863	0	0	0	0	0	0	0	0	0	0	0	0	0	0	0	0	0	0	0	0	0	0	0	0	0	0	0	0	0	0	0	0	0	0	41.7553	0	0
639	0	0	35.0828	0	0	27.902	0	0	0	0	15.9913	0	0	0	0	0	27.8468	0	0	58.3883	46.5393	0	36.4251	0	0	0	0	0	0	0	0	0	0	0	42.9181	0	0	0	0	0	23.9713	18.4541	0	0	42.1946	0	0	0	0
640	0	0	0	48.7922	0	0	0	0	0	38.9454	0	0	18.5546	32.9941	30.2997	77.4359	0	0	0	0	0	0	0	0	0	48.2259	0	0	0	0	0	0	0	38.1294	0	0	0	0	0	51.9278	0	0	0	0	0	0	0	0	0
641	0	0	0	0	0	0	0	0	0	0	32.2025	57.8876	0	0	0	0	0	27.7884	24.675	0	0	30.1793	0	0	29.4082	0	0	0	0	0	30.3124	40.8557	0	0	0	0	52.5516	26.869	39.3994	0	0	0	0	0	0	31.9031	19.7657	22.3493	25.231
642	0	45.3755	0	0	0	20.6807	0	0	48.5541	0	0	0	0	0	0	0	0	0	0	0	0	0	24.942	0	0	0	0	0	70.2056	0	0	0	0	0	0	74.2709	0	0	0	0	0	0	40.1968	0	0	0	0	0	0
643	33.6662	0	40.3692	0	0	0	78.9226	0	0	30.3176	0	0	0	0	0	0	0	31.0296	0	0	100	0	0	0	0	0	0	31.0973	0	0	0	0	0	0	0	0	0	0	0	0	0	54.1144	0	0	25.6982	29.5863	0	0	0
644	0	0	0	27.7197	0	0	0	9.41768	0	0	0	0	0	15.5186	0	0	0	0	0	29.1444	0	0	0	48.3491	0	21.4007	0	0	0	68.368	0	0	0	0	0	0	47.4484	0	0	0	0	0	0	0	0	0	31.655	0	0
645	0	54.6245	0	0	0	40.3663	0	0	44.3506	0	24.6164	42.1124	0	0	0	0	100	0	0	0	0	25.2208	0	0	16.4914	0	0	0	0	0	0	40.4493	40.2922	0	100	0	0	0	0	0	52.0254	0	0	100	0	0	0	0	44.5576
646	0	0	29.0462	0	0	0	0	0	0	0	0	0	28.4264	0	0	0	0	0	27.0539	0	0	0	0	0	0	0	100	0	29.7944	0	69.6876	0	0	0	0	0	0	0	0	0	0	45.8856	59.8032	0	74.3018	0	0	0	0
647	0	0	0	23.4881	100	0	21.0774	0	0	0	0	0	0	0	69.7003	22.5641	0	0	0	0	0	0	0	51.6509	0	0	0	0	0	31.632	0	0	0	0	0	0	0	0	60.6006	0	0	0	0	0	0	0	48.5793	0	0
648	66.3338	0	0	0	0	38.953	0	90.5823	0	30.737	43.181	0	0	51.4873	0	0	0	41.1821	48.2711	70.8556	0	0	0	0	0	30.3734	0	0	0	0	0	18.695	59.7078	61.8706	0	0	0	0	0	48.0722	47.9746	0	0	0	0	0	0	77.6507	0
649	0	0	30.5846	0	0	0	0	0	7.0953	0	0	0	53.019	0	0	0	0	0	0	0	0	44.5999	75.058	0	54.1003	0	0	68.9027	0	0	0	0	0	0	0	25.7291	0	73.131	0	0	0	0	0	0	0	38.5106	0	0	30.2114
650	0	0	0	15.881	77.2441	0	0	0	0	0	0	0	0	0	0	29.6897	0	0	0	15.8561	19.4198	0	0	0	0	0	48.1901	0	49.0075	0	0	0	0	0	0	0	49.187	0	0	0	0	0	0	0	26.9687	0	0	0	0
651	19.6324	0	0	0	0	20.1716	0	0	6.29652	0	0	26.6282	0	0	0	0	37.7938	58.9371	16.9052	0	0	0	0	0	0	18.0011	0	0	0	57.9627	0	0	0	0	0	0	0	0	69.3771	0	0	7.47984	0	0	0	0	0	0	0
652	0	0	6.75883	0	0	0	0	0	0	0	47.437	0	0	0	74.9392	0	0	0	0	0	0	10.5735	0	32.8567	0	0	0	0	0	0	18.0932	0	0	0	0	0	0	0	0	24.0764	0	0	13.6087	0	0	0	8.05687	0	0
653	0	13.0818	0	0	0	0	29.1642	4.61066	0	50.2027	0	0	0	0	0	0	22.9017	0	0	0	22.6782	0	0	0	27.5377	0	0	0	0	0	0	100	13.2341	9.03203	5.72375	0	26.884	0	0	0	0	0	0	28.0979	0	0	0	0	0
654	13.4712	0	15.0077	20.1723	0	11.6508	0	0	0	0	0	31.198	61.1476	57.9049	0	14.5747	0	0	0	11.6003	0	12.9017	0	0	0	20.7244	0	0	0	0	0	0	0	0	0	9.22298	0	39.3093	30.6229	0	0	18.1592	0	0	8.98955	0	0	0	7.46124
655	0	0	0	0	0	0	0	0	0	0	0	0	0	0	0	0	0	19.566	0	0	0	0	28.9795	9.31387	0	0	0	58.0314	50.9925	0	0	0	0	0	0	0	0	0	0	0	24.2393	0	0	0	0	14.5097	0	0	0
656	0	0	0	0	0	0	0	0	9.47779	49.7973	0	0	0	0	0	0	0	0	11.7804	0	0	0	0	0	0	0	0	0	0	0	12.5983	0	0	0	0	0	0	0	0	0	0	0	0	0	0	0	7.699	0	0
657	0	0	0	0	0	0	0	0	0	0	52.563	0	0	0	25.0608	0	0	0	0	0	0	0	0	0	0	0	0	0	0	0	0	0	0	0	0	0	0	0	0	0	0	0	0	0	0	0	0	0	0
658	0	0	0	0	0	0	0	0	0	0	0	42.1738	0	0	0	0	0	21.4969	0	0	0	0	0	0	0	0	0	0	0	42.0373	0	0	86.7659	0	0	0	0	0	0	0	0	0	0	0	0	0	0	0	0
659	66.8964	86.9182	78.2335	63.9467	22.7559	68.1776	70.8358	95.3893	84.2257	0	0	0	38.8524	42.0951	0	55.7357	39.3046	0	71.3145	72.5436	57.9021	76.5248	71.0205	57.8294	72.4623	61.2745	51.8099	41.9686	0	0	69.3084	0	0	90.968	94.2763	90.777	23.929	60.6907	0	75.9236	75.7607	74.361	86.3913	71.9021	64.0418	85.4903	84.2441	100	92.5388
660	0	0	0	0	0	0	0	0	0	0	0	0	0	0	83.4329	0	0	0	0	0	0	0	0	0	0	0	0	0	0	0	0	65.3521	0	0	0	0	0	0	0	0	0	0	0	0	0	0	0	0	0
661	0	0	0	0	0	0	0	0	0	0	19.8673	0	0	0	0	0	31.0269	0	0	0	0	0	0	0	0	0	0	21.5073	32.7334	0	0	0	0	68.2193	0	0	0	0	31.958	0	0	0	0	0	0	0	0	0	0
662	51.6287	0	100	0	43.4134	0	0	0	0	0	0	76.8621	0	0	0	0	0	0	16.7994	0	0	0	26.4117	0	0	0	0	0	0	0	0	0	0	0	0	0	0	0	0	0	100	0	0	37.9987	0	0	0	0	50.246
663	0	0	0	0	0	0	0	0	0	0	32.8634	0	42.3658	0	0	47.0338	0	75.9305	0	0	0	51.0293	0	0	0	72.9699	85.1523	0	0	0	0	0	0	0	0	0	100	30.4114	0	38.0842	0	0	0	0	0	72.5041	0	0	0
664	0	0	0	0	0	39.1588	0	0	0	67.9386	0	0	0	0	0	0	0	0	0	0	0	0	0	0	0	0	0	0	67.2666	100	0	15.9927	70.549	0	0	0	0	0	27.5589	0	0	0	0	0	0	0	17.3314	0	0
665	48.3713	0	0	0	0	0	0	100	0	0	0	0	0	100	0	0	43.613	0	33.2721	100	0	0	23.5753	100	0	0	0	15.2335	0	0	0	0	0	0	0	100	0	69.5886	0	0	0	0	0	0	100	0	0	0	0
666	0	39.8078	0	100	0	0	0	0	0	0	0	0	0	0	0	52.9662	0	24.0695	0	0	0	48.9707	0	0	0	0	0	0	0	0	100	0	0	0	0	0	0	0	0	61.9158	0	100	100	62.0013	0	27.4959	0	0	49.754
667	0	0	0	0	56.5866	0	0	0	100	0	47.2693	0	0	0	16.5671	0	0	0	0	0	100	0	0	0	0	27.0301	0	0	0	0	0	5.06134	0	31.7807	100	0	0	0	0	0	0	0	0	0	0	0	0	0	0
668	0	0	0	0	0	0	0	0	0	32.0614	0	0	57.6342	0	0	0	25.3601	0	0	0	0	0	0	0	0	0	14.8477	63.2592	0	0	0	0	0	0	0	0	0	0	0	0	0	0	0	0	0	0	82.6686	0	0
669	0	60.1922	0	0	0	60.8412	0	0	0	0	0	23.1379	0	0	0	0	0	0	49.9285	0	0	0	50.013	0	100	0	0	0	0	0	0	13.5938	29.451	0	0	0	0	0	40.483	0	0	0	0	0	0	0	0	0	0
670	54.2129	0	51.766	0	0	0	0	0	34.7596	0	0	0	0	0	0	0	0	25.3352	0	46.1554	25.8883	0	0	0	0	0	0	0	0	0	0	0	0	0	0	0	10.8938	0	0	0	28.8704	25.8005	16.3616	0	75.0787	13.9224	0	51.6412	19.9887
671	0	0	0	0	0	0	65.7972	0	0	18.2959	0	15.2692	0	0	54.1891	20.6133	49.8908	0	0	0	0	0	0	21.313	0	43.6544	0	0	13.5886	0	46.322	0	0	0	0	0	0	0	0	13.2193	0	0	0	12.0155	0	0	0	0	0
672	0	0	0	0	37.2253	0	0	0	0	0	0	0	41.5736	0	0	0	0	0	0	0	0	41.2762	0	0	0	0	0	0	0	62.3176	0	0	0	0	64.8064	45.3476	0	41.5746	0	0	0	0	0	0	0	0	0	0	0
673	0	0	0	0	0	18.9647	0	70.1283	0	0	0	0	0	53.103	0	10.8385	0	34.2478	0	0	26.6113	0	0	36.6578	36.1837	0	26.7053	0	0	0	0	0	43.0962	82.8555	0	0	0	0	0	0	50.8235	0	0	0	0	0	50.7787	0	52.61
674	9.23873	0	0	0	0	0	0	0	0	0	0	84.7308	0	0	0	0	0	0	0	0	0	0	0	0	0	0	0	75.7865	0	0	0	28.6071	0	0	0	0	0	0	0	32.9835	0	74.1995	0	0	0	86.0776	0	27.5505	0
675	0	0	25.8768	100	0	0	27.2048	0	26.2018	0	0	0	29.2885	0	0	33.8173	20.976	0	100	37.4845	0	0	0	0	0	0	0	0	0	0	20.1964	0	0	0	0	0	57.6416	0	36.591	0	0	0	0	0	0	0	0	0	0
676	0	100	0	0	16.0491	81.0353	0	0	0	0	0	0	0	0	0	0	0	0	0	0	47.5004	58.7238	100	0	0	0	0	0	0	0	0	71.3929	0	0	35.1936	0	0	0	0	0	0	0	49.548	87.9845	24.9213	0	30.3556	0	0
677	36.5484	0	0	0	0	0	0	0	0	81.7041	0	0	0	46.897	45.8109	0	13.9111	40.4171	0	0	0	0	0	0	63.8163	0	73.2947	0	86.4114	0	0	0	56.9038	17.1445	0	54.6524	0	0	0	0	0	0	0	0	0	0	0	0	0
678	0	0	22.3572	0	0	0	6.998	0	39.0385	0	100	0	0	0	0	0	0	0	0	16.3601	0	0	0	0	0	56.3456	0	0	0	37.6824	33.4816	0	0	0	0	0	0	58.4254	0	53.7972	0	0	34.0904	0	0	0	0	0	0
679	0	0	0	0	46.7255	0	0	29.8717	0	0	0	0	29.1379	0	0	34.7309	15.2221	0	0	0	0	0	0	42.0292	0	0	0	24.2135	0	0	0	0	0	0	0	0	31.4646	0	63.409	0	20.3061	0	0	0	0	0	18.8657	20.8083	27.4013
680	0	0	0	0	0	0	0	0	0	0	65.8774	37.3703	0	0	0	0	0	0	0	0	0	0	0	0	0	0	0	0	0	0	0	22.1833	0	0	0	0	0	0	0	0	0	0	0	0	0	0	0	0	0
681	0	0	16.3987	6.64637	0	0	0	0	0	0	0	0	0	0	18.2984	0	0	0	0	10.991	0	0	24.9225	0	0	0	0	21.398	94.2768	49.9089	0	0	26.5686	0	0	0	0	0	0	0	0	0	0	0	0	4.48587	0	0	0
682	0	0	0	0	0	0	0	0	0	0	0	0	0	0	0	0	0	0	0	0	4.16334	18.7312	0	0	0	0	0	0	0	0	21.2093	0	0	0	0	0	69.1105	61.0412	0	0	0	0	3.57668	0	0	0	0	0	0
683	0	0	0	0	0	0	0	4.48042	9.05035	0	0	0	0	0	0	0	26.4182	0	0	0	0	0	0	21.3712	26.0692	7.53929	0	0	0	0	0	0	0	0	0	0	0	0	0	0	0	36.5986	0	0	0	0	7.66647	0	12.0088
684	0	0	0	0	0	0	0	0	0	0	0	0	0	0	0	13.6919	0	9.64636	0	0	2.74301	0	20.8758	0	0	0	0	0	0	0	0	31.4271	0	8.8507	8.90451	0	0	0	0	0	0	0	0	5.20735	0	0	0	5.04874	0
685	0	0	0	0	22.6649	0	31.7816	29.702	0	54.0868	0	28.8205	0	58.4459	0	0	0	0	0	15.1876	0	14.1235	0	0	0	0	0	0	5.72322	0	0	0	20.2479	0	0	0	30.8895	38.9588	0	0	24.4811	0	0	0	0	8.28895	0	0	0
686	64.8952	0	0	57.5342	0	18.3088	0	0	17.1511	0	0	0	0	0	0	0	0	0	13.2942	0	0	0	0	0	0	0	20.3853	0	0	0	0	0	0	0	0	10.8437	0	0	0	15.9233	0	63.4014	28.8398	0	15.3405	0	0	0	0
687	0	0	0	0	0	0	0	0	0	0	0	0	0	0	0	0	0	0	0	0	0	0	0	0	0	0	0	15.8116	0	0	0	0	0	0	0	0	0	0	0	0	0	0	0	0	0	0	0	0	0
688	0	100	83.6013	0	0	0	68.2184	0	0	0	34.1226	0	0	0	0	0	0	0	0	0	0	0	0	0	0	0	0	0	0	0	0	0	0	0	0	0	0	0	100	0	0	0	0	0	0	0	0	0	0
689	35.1048	0	0	35.8194	77.3351	81.6912	0	65.8176	73.7986	45.9132	0	33.8092	100	41.5541	81.7016	86.3081	73.5818	90.3536	86.7058	73.8213	93.0937	67.1453	54.2017	78.6288	73.9308	92.4607	79.6147	62.7904	0	50.0911	78.7907	46.3896	53.1835	91.1493	91.0955	89.1563	0	0	0	84.0767	75.5189	0	67.5835	94.7927	84.6595	87.2252	92.3335	94.9513	87.9912
690	0	0	0	0	0	0	0	0	0	0	28.586	0	0	0	0	0	0	0	0	0	0	0	0	0	0	0	0	0	43.7839	0	0	0	0	0	0	0	54.6107	68.9273	0	0	0	0	0	0	0	0	0	0	0
691	0	0	75.9769	51.8447	0	0	65.1298	0	0	0	0	0	40.6937	0	0	0	44.1717	0	0	0	0	0	0	0	0	0	0	0	0	0	0	68.8801	0	0	0	0	0	0	25.9267	0	0	100	0	0	0	0	0	0	0
692	43.0301	68.2108	0	0	0	0	0	0	0	0	0	0	0	43.7786	0	0	0	0	0	0	0	21.9031	0	0	0	0	0	0	0	63.4912	0	0	0	0	0	0	0	0	0	0	0	0	73.1256	0	0	0	0	0	0
693	0	0	0	0	0	0	0	0	0	56.0413	0	100	0	0	0	0	31.1456	38.1344	0	35.1745	100	0	0	0	76.6743	0	0	0	0	0	24.3197	0	0	0	0	0	0	0	30.7644	0	0	0	0	0	0	0	0	0	0
694	0	0	0	0	0	0	0	0	0	0	38.1612	0	0	0	0	38.2632	0	0	0	0	0	0	0	0	0	0	0	0	0	0	0	0	0	0	0	0	0	0	0	0	0	0	0	59.5737	0	0	0	0	0
695	0	0	0	0	0	0	34.8702	100	0	0	0	0	0	0	100	0	0	0	100	0	0	12.329	48.4801	0	0	0	0	0	49.2715	0	0	0	100	0	0	0	45.3893	31.0727	0	0	100	0	0	0	0	0	100	0	45.9578
696	28.9221	0	0	48.1553	0	100	0	0	0	43.9587	0	0	0	0	0	0	0	0	0	0	0	0	0	100	0	0	100	100	0	36.5088	75.6803	9.6418	0	0	49.6325	59.6654	0	0	43.3089	0	0	0	0	0	0	0	0	100	0
697	0	31.7892	0	0	0	0	0	0	100	0	0	0	0	56.2214	0	61.7368	24.6827	61.8656	0	64.8255	0	0	0	0	0	0	0	0	0	0	0	0	0	0	0	0	0	0	0	0	0	0	0	40.4263	0	0	0	0	0
698	28.0478	0	0	0	0	0	0	0	0	0	33.2528	0	59.3063	0	0	0	0	0	0	0	0	65.7679	51.5199	0	0	0	0	0	0	0	0	21.4781	0	100	0	40.3346	0	0	0	100	0	0	26.8744	0	0	0	0	0	54.0422
699	0	0	24.0231	0	0	0	0	0	0	0	0	0	0	0	0	0	0	0	0	0	0	0	0	0	23.3257	0	0	0	6.94459	0	0	0	0	0	50.3675	0	0	0	0	0	0	0	0	0	100	100	0	0	0
700	0	0	0	12.994	32.7207	0	0	32.4822	0	7.05664	0	21.9229	0	0	32.6969	68.2203	0	0	0	0	0	0	0	0	0	0	0	13.7509	0	0	0	0	0	0	0	0	0	0	0	0	0	48.1694	0	0	0	0	0	0	0
701	0	0	0	0	0	0	0	0	0	0	0	0	0	34.1161	0	0	0	0	0	0	0	0	0	0	0	28.7396	0	0	0	0	0	0	0	0	0	0	0	0	0	0	0	0	0	0	0	0	0	0	34.6127
702	0	0	0	0	0	0	0	0	100	0	49.3432	0	53.2438	0	0	0	36.8753	0	0	49.0537	0	0	0	0	0	0	0	0	0	0	0	0	0	72.7383	0	0	40.0223	0	0	0	0	0	0	0	0	0	0	100	0
703	100	69.511	0	59.5541	45.3567	49.6922	100	67.5178	0	56.6182	0	63.863	0	57.6484	0	0	0	0	78.031	0	0	100	0	89.0818	0	0	81.0293	61.3989	51.6119	70.5655	100	64.31	93.5948	0	88.4457	67.7233	0	0	100	74.1107	100	51.8306	82.8926	0	0	100	55.9691	0	65.3873
704	0	0	100	0	0	0	0	0	0	0	0	0	0	0	67.3031	0	0	63.6312	0	0	100	0	54.4034	0	64.6038	46.8144	0	0	0	0	0	0	0	0	0	0	0	100	0	0	0	0	0	80.5255	69.6536	0	0	0	0
705	0	0	0	0	0	50.3078	0	0	0	0	0	0	37.927	0	0	0	15.072	0	0	21.5319	0	0	0	0	0	0	0	0	0	0	0	0	0	0	0	0	45.1002	0	0	0	0	0	0	0	0	0	0	0	0
706	0	0	0	0	21.9226	0	0	0	0	0	0	0	0	0	0	31.7797	0	0	0	0	0	0	45.5966	0	0	0	0	0	0	14.2606	0	35.69	0	27.2617	0	0	0	0	0	25.8893	0	0	0	0	0	0	44.0309	0	0
707	0	30.489	0	0	0	0	0	0	0	0	50.6568	0	0	8.23549	0	0	0	0	0	0	0	0	0	0	0	0	18.9707	0	0	0	0	0	6.40516	0	11.5543	0	0	0	0	0	0	0	0	0	0	0	0	0	0
708	0	0	0	0	0	0	0	0	0	0	0	14.2141	0	0	0	0	0	0	0	0	0	0	0	10.9182	0	0	0	0	0	0	0	0	0	0	0	0	14.8775	0	0	0	0	0	0	0	0	0	0	0	0
709	0	0	0	27.4519	0	0	0	0	0	36.3252	0	0	8.82922	0	0	0	48.0526	36.3688	21.969	29.4144	0	0	0	0	35.3962	24.446	0	24.8502	48.3881	15.1739	0	0	0	0	0	32.2767	0	0	0	0	0	0	17.1074	19.4745	30.3464	0	0	0	0
710	0	0	30.971	0	0	0	0	10.9522	11.0351	0	0	19.8835	0	38.7531	0	0	0	0	0	0	29.7345	0	0	0	0	0	0	0	0	0	54.2034	0	33.4577	72.8271	58.0524	0	0	0	27.6371	20.3148	0	63.8902	0	0	0	0	72.4886	100	0
711	0	0	0	0	0	0	65.2663	0	0	0	0	0	0	0	65.1253	0	0	0	0	0	0	43.1079	0	0	0	0	55.661	0	0	0	0	36.5452	0	0	0	0	26.6777	0	0	0	63.9399	0	0	0	0	0	0	0	27.2483
712	53.6331	0	0	0	0	45.7115	0	0	0	0	0	0	14.0894	0	0	53.6592	0	0	0	0	0	0	0	0	47.8028	0	0	13.7378	0	11.824	0	0	0	0	0	0	0	0	0	0	0	0	0	10.3347	0	58.1254	0	0	0
713	0	45.1923	0	0	0	0	0	2.481	0	0	16.3941	0	0	0	0	0	55.7726	0	0	30.6907	0	0	49.819	0	0	0	0	0	0	0	0	0	0	0	0	0	0	0	0	5.63431	0	0	0	0	15.1215	0	0	0	0
714	0	0	0	0	0	0	0	0	0	0	0	28.5674	0	14.1328	0	0	0	100	62.3994	0	0	0	0	47.8089	0	0	15.7791	0	0	0	18.8597	0	0	0	0	0	0	0	38.0583	0	0	0	50.5421	0	0	0	0	0	13.6177
715	0	0	0	0	100	0	0	0	11.4913	100	0	0	85.9106	0	16.3033	0	0	0	0	0	0	0	0	0	0	0	0	18.2779	0	88.176	0	23.3665	66.5423	0	0	0	0	0	0	0	36.0601	0	0	0	0	0	27.5114	0	0
716	15.8117	0	0	100	0	0	0	0	0	0	0	0	0	0	0	0	0	0	0	0	0	0	0	0	0	100	0	0	0	0	0	0	0	0	41.9476	100	0	100	0	74.0509	0	0	0	0	0	0	0	0	0
717	0	54.8077	0	0	0	54.2885	0	0	77.4737	0	0	0	0	0	18.5714	46.3408	0	0	37.6006	69.3093	0	56.8921	50.181	0	52.1972	0	0	0	0	0	0	40.0883	0	27.1729	0	0	0	0	0	0	0	36.1098	0	89.6653	84.8785	41.8746	0	0	59.134
718	30.5552	0	69.029	0	0	0	34.7337	86.5668	0	0	83.6059	51.5492	0	47.1141	0	0	44.2274	0	0	0	70.2655	0	0	52.1911	0	0	28.5599	0	0	0	26.9369	0	0	0	0	0	73.3223	0	34.3046	0	0	0	49.4579	0	0	0	0	0	0
719	0	0	0	0	0	0	0	0	0	0	0	0	0	0	0	0	0	0	0	0	0	0	0	0	0	0	0	67.9843	0	0	0	0	0	0	0	0	0	0	0	0	0	0	0	0	0	0	0	0	0
720	0	0	0	0	0	0	0	0	0	0	0	0	0	0	0	0	0	0	0	0	0	0	0	0	0	0	0	0	75.716	0	0	0	0	0	0	0	0	0	0	0	0	0	0	0	0	0	0	0	0
721	92.3815	77.9118	60.267	100	70.2443	100	88.7128	100	71.8267	80.8082	90.5052	69.2076	66.3479	82.8115	83.2296	85.9184	100	100	71.6844	100	85.4822	63.8666	83.1129	88.0969	95.3099	81.4026	63.1214	0	0	61.0405	38.7081	82.9111	81.3699	90.974	88.9997	100	0	46.3184	52.7958	87.1435	78.5918	83.5938	100	66.2068	64.7738	70.7737	71.5339	91.1235	78.4803
722	0	0	0	0	0	0	0	0	0	0	0	0	0	0	0	0	0	0	0	0	0	0	0	0	0	0	0	0	0	0	0	0	0	0	0	0	0	0	0	0	0	0	0	0	0	0	0	0	0
723	0	0	0	0	0	0	0	0	0	0	0	30.7924	0	0	0	0	0	0	0	0	0	0	0	0	0	0	0	0	24.284	0	0	0	0	0	0	0	100	0	0	0	0	0	0	0	0	0	0	0	0
724	0	0	33.1404	0	0	0	0	0	0	0	0	0	0	0	0	0	0	0	0	0	0	0	0	0	0	0	0	0	0	0	0	0	0	0	0	0	0	0	0	0	0	0	0	0	35.2262	0	0	0	0
725	0	22.0882	0	0	0	0	0	0	0	0	0	0	0	10.9773	0	0	0	0	10.5838	0	0	0	0	0	0	0	0	0	0	15.8074	0	0	18.6301	9.02596	11.0003	0	0	0	47.2042	0	21.4082	16.4062	0	0	0	0	0	0	0
726	0	0	0	0	29.7557	0	0	0	0	0	0	0	33.6521	0	0	0	0	0	0	0	0	0	0	11.9031	4.69009	0	36.8786	0	0	0	61.2919	0	0	0	0	0	0	31.3752	0	12.8565	0	0	0	0	0	11.7299	0	0	0
727	7.61854	0	0	0	0	0	11.2872	0	0	7.95948	9.49483	0	0	6.21118	16.7704	14.0816	0	0	17.7318	0	4.87421	36.1334	0	0	0	18.5974	0	0	0	23.1521	0	0	0	0	0	0	0	0	0	0	0	0	0	0	0	0	0	0	0
728	0	0	6.59263	0	0	0	0	0	28.1733	0	0	0	0	0	0	0	0	0	0	0	0	0	0	0	0	0	0	100	0	0	0	17.0889	0	0	0	0	0	0	0	0	0	0	0	0	0	0	0	8.87646	21.5197
729	0	0	0	0	0	0	0	0	0	11.2323	0	0	0	0	0	0	0	0	0	0	9.64361	0	16.8871	0	0	0	0	0	0	0	0	0	0	0	0	0	0	22.3064	0	0	0	0	0	33.7932	0	17.4964	28.4661	0	0
730	28.0727	19.287	0	0	0	0	0	0	0	0	0	35.8746	51.9107	17.1982	32.979	42.2965	38.4192	66.7336	39.4676	0	0	0	0	0	0	0	0	0	0	0	0	0	24.9018	0	0	80.7124	36.5449	0	0	0	0	100	0	0	0	0	0	0	0
731	0	0	12.9382	51.9921	0	0	25.6268	46.1044	0	0	0	0	0	0	0	0	0	0	0	0	0	0	0	0	10.566	0	0	0	32.9106	100	0	0	0	71.4243	0	0	0	0	0	77.1442	52.2814	0	0	0	0	0	0	100	0
732	0	0	0	0	0	39.9219	0	0	0	0	0	0	0	0	0	0	0	0	0	0	0	0	0	0	0	0	0	0	0	0	0	13.6208	0	0	50.9905	0	0	0	0	0	0	0	0	45.9744	100	27.4879	0	0	30.029
733	14.8292	0	0	0	60.0445	0	34.2787	0	0	0	0	27.4774	48.0893	0	0	0	0	0	0	0	0	0	0	66.2431	0	65.9827	62.5655	0	67.0894	0	73.191	0	18.9218	0	0	0	63.4551	61.0753	100	0	0	0	25.5441	0	0	0	0	0	0
734	0	0	0	0	0	0	0	0	0	0	64.5086	0	0	82.8018	67.021	0	61.5808	0	60.5324	100	100	0	66.5123	0	46.2055	0	0	100	0	0	0	25.2791	0	0	0	0	0	0	0	0	0	0	0	0	0	0	44.1355	0	0
735	0	8.71122	0	0	0	0	0	0	0	0	0	0	0	0	0	0	0	0	0	0	0	100	0	0	0	0	0	0	0	0	0	0	0	0	0	0	0	0	0	0	0	0	0	0	0	18.2889	0	0	0
736	0	0	38.6373	0	0	0	0	53.8956	0	100	0	0	0	0	0	20.5876	0	0	0	0	0	0	0	33.7569	0	0	37.4345	0	0	0	0	0	0	0	49.0095	19.2876	0	38.9247	0	0	47.7186	0	74.4559	0	0	0	0	0	0
737	0	0	0	0	0	0	40.0945	0	100	0	35.4914	0	0	0	0	0	0	33.2664	0	0	0	0	33.4877	0	43.2285	34.0173	0	0	0	0	26.809	0	0	28.5757	0	0	0	0	0	22.8558	0	0	0	54.0256	0	0	55.8645	0	69.971
738	0	0	0	0	0	0	0	0	0	0	0	0	0	0	0	0	0	0	0	0	0	0	0	0	0	0	0	0	0	0	0	0	0	0	0	0	0	0	0	0	0	0	0	0	0	0	0	0	0
739	57.0981	72.0018	48.4246	48.0079	39.9555	60.0781	0	0	0	0	0	36.648	0	0	0	37.1159	0	0	0	0	0	0	0	0	0	0	0	0	0	0	0	61.1001	56.1764	0	0	0	0	0	0	0	0	0	0	0	0	54.2232	0	0	0
740	0	0	0	0	0	0	100	81.3272	64.8329	53.4284	73.9149	0	66.1538	70.5969	49.229	0	49.2597	34.3883	46.8579	28.8944	40.2085	85.0538	47.1025	72.6229	75.457	43.7961	32.8412	83.5279	46.6357	82.5189	57.3461	0	0	56.6908	92.6487	74.4189	41.9184	42.4437	28.0082	76.6433	82.2545	83.7214	74.1681	53.6094	90.434	0	60.4739	78.4122	0
741	0	0	0	0	0	0	0	0	0	0	0	0	0	0	0	0	0	0	0	0	0	0	0	0	0	0	0	0	0	0	0	0	0	0	0	0	0	0	0	0	0	0	0	0	0	0	0	0	0
742	0	0	0	0	0	0	0	0	0	0	0	0	0	0	0	0	0	0	0	0	0	0	0	0	0	34.9385	0	0	0	0	0	0	0	0	0	0	0	0	0	0	0	0	0	0	0	0	0	0	0
743	0	0	0	0	0	0	0	0	0	0	0	0	29.3995	0	0	48.3597	0	0	0	0	0	0	0	0	0	0	0	0	0	0	0	0	0	0	0	0	0	0	23.3559	0	0	7.66574	0	17.2239	0	0	0	0	0
744	0	0	63.9832	0	0	0	0	0	12.1465	18.3433	0	62.478	0	15.8499	23.3712	0	24.8793	0	39.2568	0	0	0	27.8458	0	0	0	0	0	23.9881	0	0	0	0	15.7877	0	0	0	0	0	0	0	0	0	0	0	0	11.3642	0	51.5421
745	0	0	0	0	0	0	0	0	0	0	26.0851	0	0	0	0	0	0	0	0	71.1056	36.5044	14.9462	0	0	24.543	0	0	10.6754	0	17.4811	0	0	32.3339	0	0	0	0	0	0	12.1095	0	0	18.5901	0	0	0	0	0	0
746	0	0	0	100	100	0	0	0	0	0	0	0	0	0	0	0	0	0	0	0	0	0	0	0	0	0	45.4509	0	0	0	0	0	0	0	7.35125	25.5811	0	0	0	0	0	0	0	0	0	0	0	0	0
747	100	0	0	0	0	0	0	0	0	28.2282	0	0	0	0	12.9819	0	0	0	0	0	0	0	0	0	0	21.2654	0	0	29.3761	0	28.3252	0	0	27.5214	0	0	0	57.5563	48.6359	0	0	8.61281	0	0	9.566	100	28.1618	21.5878	0
748	0	100	36.0168	0	0	0	0	18.6728	23.0206	0	0	0	4.44665	13.5532	0	51.6403	25.861	65.6117	13.8853	0	23.2871	0	0	0	0	0	0	0	0	0	0	0	67.6661	0	0	0	0	0	0	11.2472	17.7455	0	0	29.1667	0	0	0	0	48.4579
749	0	0	0	0	0	100	0	0	0	0	0	37.522	0	0	14.4179	0	0	0	0	0	0	0	25.0516	27.3771	0	0	21.7079	5.79676	0	0	14.3287	100	0	0	0	0	58.0816	0	0	0	0	0	7.24183	0	0	0	0	0	0
750	0	0	0	0	0	0	13.8921	0	0	0	10.7665	0	0	0	0	0	0	0	0	0	0	43.2558	0	0	0	0	0	0	0	7.89709	0	0	0	0	0	0	0	0	0	0	0	20.3963	0	0	0	3.92989	0	0	0
751	0	0	13.1781	15.2817	0	0	0	0	0	22.6195	0	0	4.5944	3.43706	0	0	0	0	0	7.43643	0	0	0	0	0	3.74844	0	0	22.1691	0	0	0	0	0	2.59143	0	0	0	0	0	0	0	0	0	0	0	0	0	0
752	0	0	0	0	13.0499	4.10413	0	6.04498	2.04974	0	8.50563	9.99928	0	0	0	4.87579	0	0	0	0	0	0	0	0	0	0	0	3.29013	0	0	0	0	0	9.6366	0	0	5.64782	0	31.5237	0	0	0	0	0	0	0	0	0	14.8485
753	0	0	0	0	0	0	0	0	0	0	0	0	0	5.42764	0	0	0	0	0	0	13.6417	56.7442	6.80566	0	0	0	0	0	0	0	0	0	8.85558	0	0	0	0	13.5439	0	5.04118	7.87689	7.09598	0	0	10.3416	0	0	4.22078	0
754	3.72848	0	0	0	0	0	0	0	0	3.81463	0	0	0	0	0	0	7.99564	0	0	0	0	0	0	0	0	0	0	0	0	4.16179	0	0	0	0	0	0	0	0	0	0	0	0	0	0	0	0	0	0	0
755	0	0	0	0	0	0	0	0	0	0	0	0	0	0	0	0	0	0	0	0	0	0	0	0	0	0	0	0	0	0	0	0	0	0	0	0	0	0	0	0	0	0	0	0	0	0	0	0	0
756	33.3821	52.0117	0	0	0	0	0	0	0	0	0	0	0	0	0	0	0	0	0	0	0	0	0	0	0	0	0	0	0	0	0	0	0	0	0	0	0	0	0	0	0	0	0	47.579	0	0	0	0	0
757	0	0	86.8219	0	0	0	20.0261	44.7768	97.9503	0	23.9788	0	95.4056	0	0	0	0	41.4451	0	0	86.3583	0	0	0	0	0	0	0	0	0	0	0	0	90.3634	97.4086	100	0	0	0	0	92.1231	72.5077	0	0	89.6584	96.0701	0	0	85.1515
758	0	0	0	0	0	0	0	0	0	0	0	0	0	0	0	95.1242	0	0	0	92.5636	0	0	0	0	100	96.2516	100	0	0	0	0	0	0	0	0	0	0	0	0	0	0	0	100	0	0	0	100	95.7792	0
759	62.8894	47.9883	0	84.7183	86.9501	95.8959	66.0818	49.1782	0	73.5659	56.749	90.0007	0	91.1353	100	0	92.0044	58.5549	100	0	0	0	93.1943	100	0	0	0	96.7099	77.8309	87.9411	100	100	91.1444	0	0	0	94.3522	86.4561	68.4763	94.9588	0	0	0	52.421	0	0	0	0	0
760	0	0	86.8047	0	0	0	0	0	0	0	0	0	74.5044	0	0	0	0	0	0	0	51.86	61.1369	0	0	0	0	0	0	0	0	0	0	0	74.9102	77.0586	84.7468	0	0	0	0	71.6981	71.9511	0	0	65.3792	100	0	0	0
761	0	0	0	0	0	0	0	0	0	0	0	0	0	0	0	0	0	0	0	0	0	0	0	0	0	0	0	0	0	0	0	0	0	0	0	0	0	0	0	0	0	0	0	0	0	0	0	0	0
762	0	0	0	0	0	0	0	0	0	0	0	0	0	0	0	0	0	0	0	0	0	0	0	0	0	0	0	0	0	0	0	0	0	0	0	0	0	0	0	0	0	0	0	0	0	0	0	0	0
763	0	0	0	0	0	0	0	85.9344	0	0	0	0	0	0	0	0	0	0	0	0	0	0	0	0	0	0	0	0	0	0	0	0	0	0	0	0	0	0	0	0	0	0	0	0	20.7568	0	0	0	0
764	0	35.9023	0	0	100	0	0	0	0	0	39.0905	0	0	0	0	32.9021	0	35.9407	0	100	0	0	0	0	0	0	0	0	0	52.6174	0	0	0	0	0	0	0	0	0	0	0	0	0	100	0	0	0	0	0
765	0	0	13.1953	0	0	100	0	0	0	100	0	0	0	0	0	0	0	0	0	0	0	0	0	100	0	48.2303	100	0	0	0	0	100	0	0	0	15.2532	0	0	0	0	0	0	0	0	0	0	0	0	100
766	100	64.0977	0	0	0	0	0	0	0	0	0	0	0	0	0	0	0	0	49.4064	0	0	0	0	0	100	0	0	0	0	47.3826	0	0	0	25.0898	22.9414	0	0	0	0	100	28.3019	28.0489	0	0	13.864	0	0	0	0
767	0	0	0	0	0	0	0	0	0	0	21.8627	0	25.4956	0	100	0	0	0	0	0	0	0	0	0	0	0	0	0	100	0	0	0	0	0	0	0	0	0	100	0	0	0	0	0	0	0	100	26.3998	0
768	0	0	0	0	0	0	100	14.0656	100	0	0	0	0	0	0	67.0979	0	64.0593	0	0	48.14	0	0	0	0	0	0	0	0	0	0	0	0	0	0	0	0	0	0	0	0	0	0	0	0	0	0	0	0
769	0	0	0	0	0	0	0	0	0	0	39.0468	100	0	100	0	0	0	0	50.5936	0	0	38.8631	0	0	0	51.7697	0	100	0	0	0	0	0	0	0	0	100	100	0	0	0	0	0	0	0	0	0	73.6002	0
770	0	0	12.9247	0	0	0	0	20.0216	0	0	0	0	0	0	0	0	50.7394	0	0	77.2819	0	0	34.4811	0	0	0	16.6991	0	0	18.9249	42.2695	28.8529	31.5561	0	0	0	0	0	0	0	0	62.312	0	0	0	0	0	0	0
771	0	28.4586	0	9.13769	67.8918	33.9976	0	0	0	33.8582	0	0	50.337	0	18.041	9.6784	0	0	0	0	39.4132	0	0	32.4981	0	0	0	0	0	0	0	0	0	100	42.3594	23.392	0	0	0	23.6255	50.8387	0	32.4679	36.3206	56.2847	38.0474	56.2901	0	13.4182
772	0	0	0	0	0	0	20.8339	0	21.0026	0	0	74.6844	0	20.8358	0	0	0	0	33.6677	0	0	0	0	0	42.3993	0	0	0	0	0	0	0	0	0	0	0	0	0	0	0	0	0	0	0	0	0	0	0	0
773	55.8807	0	0	0	0	0	0	0	0	0	0	0	0	0	0	34.3545	0	64.2408	0	0	0	0	0	0	0	0	35.3424	0	0	0	0	21.2742	22.3765	0	0	0	32.3931	0	0	0	0	0	0	0	0	0	0	0	0
774	0	0	0	0	32.1082	0	0	0	0	0	0	0	0	0	81.959	0	0	0	0	0	0	37.3813	0	0	0	57.013	0	0	0	0	0	0	0	0	17.5309	0	0	0	100	0	0	22.8409	23.4437	0	0	0	0	0	23.0178
775	0	0	87.0753	58.4423	0	0	0	51.7507	43.3444	31.1316	100	0	0	0	0	0	0	0	0	0	0	0	0	0	24.3688	0	0	0	56.788	0	0	0	0	0	0	0	0	0	0	12.1297	0	0	0	63.6794	0	19.2661	0	100	0
776	0	71.5414	0	0	0	0	79.1661	0	0	0	0	0	0	0	0	0	0	0	0	0	0	0	65.5189	0	0	0	0	0	0	81.0751	57.7305	49.8729	46.0674	0	0	0	0	100	0	0	49.1613	0	0	0	0	0	0	0	0
777	0	0	0	0	0	66.0024	0	0	0	0	0	25.3156	49.663	0	0	55.9671	0	0	0	0	60.5868	62.6187	0	67.5019	33.2319	42.987	47.9585	0	43.212	0	0	0	0	0	40.1097	0	0	0	0	0	0	0	44.0884	0	43.7153	0	0	0	0
778	44.1193	0	0	32.42	0	0	0	28.2277	35.653	35.0102	0	0	0	79.1642	0	0	49.2606	35.7592	66.3323	0	0	0	0	0	0	0	0	100	0	0	0	0	0	0	0	76.608	67.6069	0	0	64.2448	0	14.8472	0	0	0	42.6865	43.7099	0	63.564
779	0	0	0	0	0	0	0	0	0	0	0	0	0	0	0	0	0	0	0	22.7181	0	0	0	0	0	0	0	0	0	0	0	0	0	0	0	0	0	0	0	0	0	0	0	0	0	0	0	0	0
780	0	0	0	49.8332	0	0	0	0	0	0	0	0	0	0	0	0	0	0	0	0	48.1745	0	0	0	0	0	0	0	0	0	0	0	0	0	0	0	0	0	0	0	0	0	0	0	0	0	0	0	0
781	76.9392	76.9739	100	0	72.75	0	81.5533	100	100	75.2862	0	0	84.6679	33.2006	58.9916	55.1473	65.2927	29.8006	84.0285	60.7898	0	70.0154	62.63	61.0159	65.3609	53.153	42.187	0	100	100	56.4006	77.3422	92.3922	82.9886	61.6189	100	45.1518	100	42.0237	64.748	92.8672	66.5872	100	67.2344	58.9885	40.1203	53.9597	74.1758	69.6809
782	0	0	0	0	0	78.387	0	0	0	0	85.3352	0	0	0	0	0	0	0	0	0	0	0	0	0	0	0	0	53.0088	0	0	0	0	0	0	0	0	0	0	0	0	0	0	0	0	0	0	0	0	0
783	0	0	0	0	0	0	0	0	0	0	0	100	0	0	0	0	0	36.7865	0	0	28.244	0	0	0	0	0	0	0	0	0	0	0	0	0	0	0	54.8482	0	0	0	0	0	0	0	0	0	0	0	0
784	0	0	0	0	0	0	0	0	0	0	0	0	0	0	0	0	0	0	0	0	0	0	0	0	0	26.4507	0	0	0	0	0	0	0	0	21.058	0	0	0	9.71864	0	0	0	0	0	0	0	0	0	0
785	23.0608	0	0	50.1668	0	0	0	0	0	0	0	0	0	0	0	26.7948	0	0	0	30.5106	0	0	0	21.794	0	0	35.0083	0	0	0	0	0	0	0	0	0	0	0	0	18.1488	0	0	0	0	28.895	44.0627	46.0403	0	0
786	0	23.0261	0	0	27.25	21.613	18.4467	0	0	24.7138	0	0	0	66.7994	0	0	0	0	0	0	0	29.9846	37.37	0	0	0	0	0	0	0	0	22.6578	0	17.0114	0	0	0	0	0	0	0	33.4128	0	32.7656	0	0	0	0	0
787	0	0	0	0	0	0	0	0	0	0	14.6648	0	15.3321	0	0	0	34.7073	33.4128	15.9715	0	23.5815	0	0	0	17.9949	20.3963	0	0	0	0	0	0	7.60784	0	0	0	0	0	0	0	0	0	0	0	0	0	0	25.8242	30.3191
788	0	0	0	0	0	0	0	0	0	0	0	0	0	0	41.0084	18.0579	0	0	0	0	0	0	0	0	0	0	0	0	0	0	0	0	0	0	17.3231	0	0	0	0	0	0	0	0	0	0	15.817	0	0	0
789	0	0	0	0	0	0	0	0	0	0	0	0	0	0	0	0	0	0	0	8.69968	0	0	0	17.1901	16.6442	0	22.8047	46.9912	0	0	43.5994	0	0	0	0	0	0	0	48.2576	17.1032	7.13276	0	0	0	12.1164	0	0	0	0
790	0	0	37.2742	8.0654	0	32.8052	0	26.2708	17.1128	32.8404	0	27.7741	16.9708	0	0	0	0	0	19.1704	0	0	12.6951	0	0	0	14.4612	0	0	47.8474	0	0	0	34.7136	9.76328	0	14.2169	27.0724	44.8661	0	0	0	0	25.1152	21.5059	0	0	17.3264	0	14.2073
791	0	31.3814	0	0	0	0	29.849	0	0	0	42.811	0	0	0	0	0	0	4.02375	0	0	0	0	0	0	0	0	0	0	0	29.0137	0	0	0	0	0	0	0	0	0	0	0	31.6518	0	0	0	7.14781	0	0	0
792	0	0	0	0	0	0	0	0	0	0	0	0	0	0	0	0	12.4339	0	0	0	0	0	0	0	0	0	0	0	0	0	0	11.4912	0	0	0	0	0	0	0	0	0	0	0	0	0	0	0	0	0
793	0	0	28.1726	42.6314	0	34.7707	0	18.8602	0	25.9019	0	0	0	0	0	0	0	30.9763	0	32.6874	0	0	0	35.0354	0	0	0	0	0	0	0	0	0	0	0	0	0	0	0	0	0	0	0	0	31.8337	22.0102	0	0	0
794	59.1113	0	0	0	43.5651	0	16.7703	0	0	0	57.189	0	22.7107	33.7885	0	45.2288	0	0	31.251	0	0	38.981	0	0	28.5102	31.6424	34.2869	0	0	0	0	0	0	40.2877	41.2587	34.0161	0	0	7.43776	49.8532	33.6504	35.8848	28.1605	23.1467	0	0	0	47.2994	25.5139
795	0	31.3549	0	0	0	0	0	0	0	0	0	0	0	0	0	0	0	0	0	0	0	0	0	0	0	0	0	0	0	0	42.4623	0	0	0	0	0	0	31.8328	0	0	0	0	0	0	0	0	0	0	0
796	0	0	34.5531	0	0	0	27.4261	0	0	0	0	0	60.3185	0	100	54.7712	0	65	49.5786	67.3126	0	0	100	42.0747	0	0	0	100	0	0	0	88.5088	65.2864	0	0	0	72.9276	0	47.3369	50.1468	0	0	0	0	0	0	82.6736	0	38.1019
797	40.8887	37.2637	0	24.0316	56.4349	32.4241	0	54.8691	82.8872	41.2577	0	72.2259	0	66.2115	0	0	87.5661	0	0	0	100	48.3239	0	0	71.4898	53.8965	0	0	52.1526	0	57.5377	0	0	49.949	58.7413	51.7671	0	0	0	0	66.3496	32.4634	46.7244	55.3474	68.1663	70.842	0	52.7006	0
798	0	0	0	0	0	0	0	0	0	0	0	0	0	0	0	0	0	0	0	0	0	0	0	0	0	0	65.7131	0	0	70.9863	0	0	0	0	0	0	0	0	0	0	0	0	0	0	0	0	0	0	0
799	0	0	0	25.2716	0	0	25.9546	0	0	0	0	0	0	0	0	0	0	0	0	0	0	0	0	22.8898	0	0	0	0	0	0	0	0	0	0	0	0	0	23.3011	45.2253	0	0	0	0	0	0	0	0	0	22.1769
800	0	14.5094	0	0	0	0	0	14.6669	0	0	0	0	0	0	0	0	0	0	0	0	0	0	0	0	0	0	0	0	0	0	0	0	17.8413	20.17	0	0	0	0	0	0	0	0	0	0	0	29.3042	0	0	0
801	0	0	0	0	0	0	0	0	0	0	0	0	0	0	0	0	0	0	0	0	0	0	0	0	0	0	0	0	0	0	0	0	0	0	0	0	0	0	0	0	0	0	0	0	0	0	0	0	0
802	0	0	0	0	0	0	0	0	47.4507	0	0	0	0	45.8454	0	0	0	0	0	0	0	0	0	0	0	0	0	0	0	0	0	0	0	0	0	0	0	40.5182	0	0	91.8928	0	0	0	0	0	0	0	0
803	52.6774	85.4906	100	100	100	100	100	85.3331	0	100	86.494	68.7781	0	0	29.3077	100	55.2014	0	100	100	76.3138	0	85.4602	100	96.9006	100	100	100	74.3087	75.9071	0	73.3768	44.0705	79.83	100	82.3281	0	0	78.1738	100	0	90.4094	100	60.1482	100	70.6958	69.2966	100	45.4608
804	0	0	0	0	0	0	0	0	0	0	0	0	89.4587	0	0	0	0	100	0	0	0	100	0	0	0	0	0	0	0	0	100	0	0	0	0	0	83.6062	0	0	0	0	0	0	0	0	0	0	0	0
805	0	0	0	0	0	0	0	0	52.5493	0	0	0	0	0	0	0	0	0	0	0	0	0	0	0	0	0	0	0	0	0	0	0	0	0	0	0	0	38.0926	0	0	0	0	0	0	0	0	0	0	0
806	0	0	0	0	0	0	0	0	0	0	0	31.2219	0	54.1546	70.6923	0	44.7986	0	0	0	0	0	0	0	0	0	0	0	0	0	0	0	0	0	0	0	0	0	0	0	0	0	0	0	0	0	30.7034	0	30.7056
807	0	0	0	0	0	0	0	0	0	0	13.506	0	10.5413	0	0	0	0	0	0	0	23.6862	0	14.5398	0	3.09942	0	0	0	25.6913	24.0929	0	0	38.0882	0	0	0	0	21.3892	10.5703	0	0	9.59058	0	0	0	0	0	0	0
808	47.3226	0	0	0	0	0	0	0	0	0	0	0	0	0	0	0	0	0	0	0	0	0	0	0	0	0	0	0	0	0	0	0	0	0	0	17.6719	0	0	0	0	8.10723	0	0	0	0	0	0	0	0
809	0	0	0	0	0	0	0	0	0	0	0	0	0	0	0	0	0	0	0	0	0	0	0	0	0	0	0	0	0	0	0	26.6232	0	0	0	0	16.3938	0	11.2558	0	0	0	0	39.8518	0	0	0	0	23.8336
810	0	0	0	36.2305	64.9929	0	0	0	0	0	0	66.3002	0	0	0	58.0239	0	0	0	47.0745	0	0	0	0	0	0	0	0	0	0	0	0	0	56.2227	46.913	43.9033	0	0	0	0	0	0	100	0	0	26.5832	69.678	30.3828	0
811	0	56.8136	0	0	0	0	32.4349	60.3851	19.7213	0	11.1972	0	21.7968	83.4539	53.9275	0	57.9782	60.8526	0	0	29.6608	65.154	0	0	0	0	0	0	0	0	0	0	0	0	0	0	0	88.9034	0	64.5982	53.3637	53.9685	0	0	0	0	0	0	0
812	84.9551	0	65.1709	0	0	0	0	0	0	71.9538	0	0	0	0	0	0	0	0	70.9083	0	0	0	69.0956	92.9356	0	84.7344	88.3314	0	0	81.6709	100	0	0	0	0	0	83.5017	0	50.1163	0	0	0	0	0	73.8029	30.0876	0	0	0
813	0	0	0	41.712	0	72.3135	49.7677	0	36.4815	0	0	0	0	0	0	0	0	0	0	0	0	16.8852	0	0	81.369	0	0	0	55.8779	0	0	80.5525	72.8256	0	28.0594	0	0	0	0	0	0	0	0	92.176	0	0	0	0	0
814	0	20.8472	0	0	0	0	0	0	0	0	0	0	41.3306	0	46.0725	21.3362	0	0	0	20.3579	0	0	0	0	0	0	0	85.2304	0	0	0	0	0	0	0	0	0	0	0	0	0	0	0	0	0	0	0	58.8651	100
815	0	0	0	0	0	0	0	14.9759	0	0	59.2808	0	0	0	0	0	14.6397	12.5723	29.0917	0	0	0	0	0	0	0	0	0	0	0	0	0	0	0	0	0	0	0	0	0	0	46.0315	0	0	0	0	0	0	0
816	0	14.3066	0	0	0	0	0	0	0	12.9558	0	0	0	0	0	0	0	0	0	0	0	0	0	0	0	0	0	0	44.1221	0	0	0	0	0	0	0	0	0	0	0	0	0	0	0	0	43.3292	0	0	0
817	15.0449	0	0	0	35.0071	0	0	0	0	0	0	0	0	16.5461	0	0	0	0	0	0	0	0	0	0	0	0	11.6686	0	0	0	0	0	0	43.7773	0	56.0967	0	0	0	0	0	0	0	0	0	0	30.322	0	0
818	0	0	34.8291	22.0574	0	27.6865	17.7974	24.6389	0	0	29.522	0	0	0	0	0	0	26.5751	0	32.5676	70.3392	0	30.9044	0	0	0	0	14.7696	0	18.3291	0	0	27.1744	0	25.0276	0	16.4983	11.0966	0	35.4018	46.6363	0	0	0	0	0	0	0	0
819	0	8.0325	0	0	0	0	0	0	43.7972	15.0904	0	33.6998	36.8726	0	0	20.6399	27.3821	0	0	0	0	17.9608	0	7.0644	18.631	15.2656	0	0	0	0	0	19.4475	0	0	0	0	0	0	49.8837	0	0	0	0	7.82396	26.1971	0	0	10.7521	0
820	0	0	0	0	0	0	0	0	0	0	0	0	0	0	0	0	0	0	0	0	23.2177	0	0	0	0	0	9.96414	0	0	0	0	0	0	0	0	0	0	0	0	0	0	0	9.62014	0	0	0	0	0	40.4408
821	0	0	0	0	0	0	17.1789	0	0	0	0	0	0	0	0	0	0	0	0	0	0	0	12.1652	0	0	0	0	0	0	0	0	0	0	0	0	0	0	0	0	0	0	0	0	0	0	40.1565	0	0	0
822	0	0	0	0	0	0	0	0	23.7775	0	0	37.3313	0	23.9385	0	20.7554	32.9224	0	9.87131	13.7321	0	0	0	0	0	40.8	0	0	22.7588	0	0	21.2182	25.5772	0	14.048	29.7999	18.8122	26.4558	0	0	0	32.7418	0	0	0	0	17.4015	0	0
823	12.034	9.75052	0	41.3286	32.0291	28.7811	0	8.2688	0	10.413	0	0	0	0	34.8944	0	0	0	0	0	14.2169	12.2257	0	17.6762	15.7046	0	19.9392	25.4776	0	18.7649	30.1063	0	0	0	0	0	0	0	0	0	0	0	0	16.689	29.2933	0	0	23.1308	0
824	0	0	12.4718	0	0	0	0	0	0	0	0	0	0	0	0	0	0	6.95705	0	0	0	0	0	0	0	0	0	0	0	0	0	0	0	0	0	0	0	0	0	0	0	0	18.9067	0	0	0	0	0	18.3135
825	0	0	0	0	0	0	0	0	0	0	6.25453	0	0	0	0	0	0	0	0	0	0	0	0	0	0	0	0	0	0	0	0	0	0	0	0	0	0	0	0	0	0	0	0	0	0	0	0	0	0
826	0	0	0	0	0	0	0	0	0	0	0	0	0	0	0	0	0	0	0	0	0	0	0	0	0	0	0	0	0	0	0	0	0	0	0	0	0	0	0	0	0	0	0	0	0	0	0	0	0
827	87.966	90.2495	87.5282	58.6714	67.9709	31.519	82.8211	91.7312	76.2225	89.587	93.7455	62.6687	100	76.0615	65.1056	79.2446	67.0776	93.043	90.1287	86.2679	62.5654	87.7743	87.8348	82.3238	84.2954	59.2	70.0967	74.5224	77.2412	81.2351	69.8937	78.7818	74.4228	100	85.952	70.2001	81.1878	73.5442	100	100	100	67.2582	71.4732	83.311	70.7067	59.8435	82.5985	76.8692	41.2457
828	0	0	0	0	0	0	0	0	0	0	0	0	0	0	0	0	0	0	0	0	0	0	0	0	0	0	0	0	0	0	0	0	0	0	0	0	0	0	0	0	0	0	0	0	0	0	0	0	0
829	0	0	0	0	0	39.6998	0	0	0	0	0	0	0	0	0	0	0	0	0	0	0	0	0	0	0	0	0	0	0	0	0	0	0	0	0	0	0	0	0	0	0	0	0	0	0	0	0	0	0
830	0	0	0	0	0	0	0	0	37.7693	0	41.1376	39.328	0	0	0	0	0	0	0	0	0	23.3293	0	0	0	0	0	0	0	0	0	0	0	0	0	0	0	0	0	16.853	0	16.5581	0	0	0	0	0	0	27.8325
831	0	0	0	0	0	0	38.1812	0	0	0	0	0	0	0	0	20.1139	0	0	0	0	36.5199	0	0	0	25.0577	0	0	0	10.2253	0	0	0	0	0	0	0	0	0	0	0	0	0	0	0	47.3139	0	0	0	0
832	0	0	0	30.0669	0	0	0	0	0	0	0	0	0	0	0	0	0	0	20.656	0	0	0	0	0	0	0	0	0	0	0	0	9.80057	0	0	0	0	0	0	0	0	0	0	17.8504	0	0	0	0	0	0
833	0	0	0	0	11.5818	0	0	0	0	0	0	0	0	38.3053	47.7443	0	0	0	0	0	0	0	0	0	0	0	0	0	0	0	0	0	0	0	0	0	8.17787	21.0564	33.1395	0	0	0	0	0	0	0	0	0	0
834	0	0	0	0	0	0	0	0	0	0	0	11.24	0	0	0	0	0	0	0	0	0	0	0	0	0	0	0	0	0	0	0	0	0	0	0	0	0	0	0	0	0	0	0	0	0	0	0	0	0
835	0	0	100	0	0	0	0	0	40.7284	0	0	0	0	0	0	0	0	100	0	0	0	0	25.2492	100	0	0	100	0	53.689	0	0	90.1994	0	100	0	0	0	0	0	0	100	83.4419	0	0	0	0	0	0	0
836	100	0	0	69.9331	88.4182	100	61.8188	100	0	100	58.8624	0	100	0	52.2557	79.8861	100	0	79.344	78.4127	63.4801	76.6707	0	0	56.0012	100	0	100	0	0	100	0	0	0	100	100	91.8221	0	66.8605	83.147	0	0	82.1496	100	52.6861	100	100	100	72.1675
837	0	100	0	0	0	0	0	0	0	0	0	0	0	61.6947	0	0	0	0	0	0	0	0	0	0	0	0	0	0	0	0	0	0	100	0	0	0	0	78.9436	0	0	0	0	0	0	0	0	0	0	0
838	0	0	0	0	0	0	0	0	0	0	0	49.432	0	0	0	0	0	0	0	0	0	0	0	0	0	0	0	0	0	100	0	0	0	0	0	0	0	0	0	0	0	0	0	0	0	0	0	0	0
839	0	0	0	0	0	0	0	0	21.5023	0	0	0	0	0	0	0	0	0	0	21.5873	0	0	74.7508	0	18.9411	0	0	0	36.0857	0	0	0	0	0	0	0	0	0	0	0	0	0	0	0	0	0	0	0	0
840	46.3202	0	0	0	0	0	59.4351	77.8298	0	0	0	0	0	0	0	40.2539	38.9302	82.5164	0	0	33.1043	0	0	0	0	0	0	0	0	36.8493	0	0	0	0	72.8542	100	0	0	0	0	0	0	0	0	34.4619	0	48.9713	55.0555	0
841	0	43.7577	36.9283	0	0	69.5419	0	0	0	0	44.5365	48.6992	63.9458	48.4925	75.9306	0	0	0	0	0	0	0	0	47.8819	0	0	68.9466	0	0	0	55.827	74.8316	43.8304	70.3253	0	0	0	0	0	0	0	0	0	44.8199	0	0	0	0	0
842	0	0	0	75.8512	57.6123	0	0	0	70.1175	0	0	0	0	0	0	0	0	0	84.8099	59.0386	0	53.8413	0	0	55.6796	49.6935	0	46.2695	0	0	0	0	0	0	0	0	48.6158	28.9922	31.3165	80.682	57.8005	43.3824	68.3352	0	0	80.2544	0	0	67.1581
843	0	0	0	0	0	0	0	0	0	0	0	0	0	0	0	0	51.5478	0	0	0	66.8957	0	0	0	0	0	0	0	32.4875	0	0	0	0	0	0	0	0	0	0	0	0	0	0	0	0	0	23.3508	27.1749	0
844	0	0	22.1937	0	0	0	10.0953	0	0	0	0	0	0	0	0	42.0399	0	0	0	0	0	0	0	23.6275	0	0	20.5191	0	0	0	0	0	0	0	0	0	0	0	0	0	0	0	0	25.7211	0	0	0	0	0
845	0	0	0	0	0	0	0	0	0	64.4271	26.827	0	0	0	0	0	0	0	0	0	0	0	50.9585	0	0	0	0	0	0	0	0	16.3158	32.4812	29.6747	0	0	16.8805	0	27.479	0	0	0	0	0	65.5381	0	0	0	0
846	36.3216	0	0	0	0	0	0	0	0	0	0	0	36.0542	0	0	0	0	0	15.1901	0	0	10.3492	0	0	0	0	0	0	0	0	0	0	0	0	0	0	0	0	0	0	16.8727	0	0	0	0	0	27.678	0	0
847	0	0	0	24.1488	0	0	0	0	29.8825	0	0	0	0	0	24.0694	17.7062	0	17.4836	0	0	0	0	0	0	44.3204	0	10.5343	53.7305	0	0	0	0	0	0	0	0	0	0	0	0	0	0	31.6648	0	0	19.7456	0	0	0
848	0	56.2423	40.878	0	0	30.4581	30.4697	22.1702	0	35.5729	28.6365	51.3008	0	51.5075	0	0	0	0	0	40.9614	0	35.8095	49.0415	28.4906	0	50.3065	0	0	67.5125	63.1507	44.173	8.85263	23.6885	0	27.1458	0	34.5037	71.0078	41.2045	19.318	25.3267	56.6176	0	29.459	0	0	0	17.7696	32.8419
849	17.3582	0	0	0	42.3877	0	0	0	0	0	0	0	0	0	0	0	9.52204	0	0	0	0	0	0	0	0	0	0	0	0	0	0	0	0	0	0	0	0	0	0	0	0	0	0	0	0	0	0	0	0
850	0	0	0	0	0	0	0	0	0	0	0	0	0	0	0	0	0	0	0	0	0	0	0	0	0	0	0	0	0	0	0	0	0	0	0	6.28513	0	0	0	0	0	0	0	0	0	0	0	0	0
851	0	0	0	0	0	0	0	0	0	0	0	0	0	0	0	0	0	0	0	0	0	0	0	0	0	0	0	0	0	0	0	0	0	0	0	0	0	0	0	0	0	0	0	0	0	0	0	0	0
852	100	86.228	82.5438	74.0977	87.234	82.7104	84.7294	80.4565	84.6076	100	100	77.8905	78.0838	100	74.6242	66.3049	100	70.2924	84.2628	71.1243	89.7145	100	72.5123	68.7795	79.5738	83.6824	100	74.9102	100	95.5507	80.6051	100	100	100	100	93.7149	73.3212	80.7653	68.9724	100	90.4426	91.0565	100	83.7792	84.2357	69.7656	100	73.5862	38.3205
853	0	0	0	0	0	0	0	0	0	0	0	0	0	0	0	0	0	0	0	0	0	0	0	0	0	0	0	0	0	0	0	0	0	0	0	0	0	0	0	0	0	0	0	0	0	0	0	0	0
854	0	0	0	0	0	0	0	0	0	0	0	0	0	0	0	0	0	0	0	0	0	0	0	0	0	0	0	0	0	0	0	0	0	0	0	0	0	0	0	0	0	0	0	0	0	0	0	0	61.6795
855	0	0	0	0	0	0	0	0	0	0	0	0	0	0	0	0	0	21.0994	0	0	0	0	0	0	0	0	0	0	0	0	19.3949	0	0	0	0	0	0	0	31.0276	0	0	0	0	0	0	0	0	0	0
856	0	0	0	0	12.766	0	0	19.5435	0	0	0	0	21.9162	0	0	33.6951	0	0	0	0	0	0	0	0	0	0	0	25.0898	0	0	0	0	0	0	0	0	26.6788	19.2347	0	0	0	0	0	0	0	0	0	26.4138	0
857	0	13.772	17.4562	25.9023	0	0	15.2706	0	0	0	0	22.1095	0	0	25.3758	0	0	0	15.7372	28.8757	10.2855	0	27.4877	31.2205	20.4262	0	0	0	0	4.44928	0	0	0	0	0	0	0	0	0	0	9.55738	8.94349	0	0	15.7643	30.2344	0	0	0
858	0	0	0	0	0	17.2896	0	0	15.3924	0	0	0	0	0	0	0	0	8.60819	0	0	0	0	0	0	0	16.3176	0	0	0	0	0	0	0	0	0	0	0	0	0	0	0	0	0	16.2208	0	0	0	0	0
859	0	0	0	0	0	0	0	0	0	0	0	0	0	0	0	0	0	0	0	0	0	0	0	0	0	0	0	0	0	0	0	0	0	0	0	0	0	0	0	0	0	0	0	0	0	0	0	0	0
860	0	0	0	0	0	0	0	0	0	0	14.0463	41.955	0	35.1037	29.8292	31.6437	35.7696	0	0	0	0	0	0	0	0	0	0	0	44.3906	0	0	0	0	35.2632	0	0	0	0	53.433	56.9475	10.0914	0	0	0	0	0	0	0	45.7053
861	53.6554	37.3852	34.9362	0	36.6919	0	0	0	40.5063	0	0	0	33.8731	0	0	0	0	19.7267	40.7253	52.497	0	45.4651	49.1195	0	0	0	0	39.8795	0	0	54.7274	0	0	0	19.7453	0	53.7733	55.963	0	0	0	59.7479	41.9174	0	0	26.2234	66.7434	50.8571	0
862	0	0	0	81.1866	0	0	0	25.2007	0	75.5105	0	0	0	0	0	0	0	0	0	0	100	0	0	83.1175	52.6279	0	36.0585	0	0	61.2586	0	49.7387	0	0	0	42.4051	0	0	0	0	0	0	0	30.7269	0	0	0	0	0
863	0	0	0	0	0	40.4595	0	0	0	0	0	0	0	0	28.9407	8.73524	28.2332	0	0	0	0	0	0	0	0	70.9575	0	0	55.6094	0	0	0	86.5335	31.1244	0	0	0	0	0	0	0	0	0	0	0	0	0	0	0
864	0	0	0	0	23.7245	0	65.7695	0	26.0483	0	0	25.3229	0	0	0	0	0	0	0	0	0	0	0	0	0	0	0	0	0	0	0	0	0	0	0	0	0	0	24.2894	0	0	0	13.6096	0	50.4523	25.4387	0	0	54.2947
865	0	0	0	0	0	0	0	0	0	0	31.3547	0	11.3786	0	0	0	0	31.8291	0	0	0	0	30.7015	0	0	0	0	26.0056	0	0	30.1272	0	0	0	31.1152	0	46.2267	17	0	0	0	0	0	0	0	0	17.6648	34.0317	0
866	0	41.7949	25.5845	0	0	59.5405	0	0	21.7366	0	0	0	0	64.8963	0	0	0	0	29.3999	0	0	35.3086	0	0	0	0	63.9415	0	0	0	0	50.2613	0	0	0	0	0	0	0	43.0525	0	0	0	41.5536	0	0	0	0	0
867	46.3446	0	0	18.8134	19.7532	0	0	74.7993	0	0	0	0	0	0	0	0	0	0	0	0	0	0	0	0	47.3721	0	0	0	0	18.8789	0	0	0	33.6124	0	0	0	0	22.2776	0	89.9086	0	0	0	49.5477	0	0	0	0
868	0	0	0	0	0	0	0	0	0	24.4895	0	32.7221	54.7484	0	0	0	35.9973	0	0	47.503	0	0	0	16.8825	0	0	0	34.1149	0	0	0	0	13.4665	0	0	57.5949	0	27.037	0	0	0	0	44.473	0	0	48.3379	15.5917	0	0
869	0	20.8199	39.4793	0	19.8304	0	34.2305	0	11.7089	0	54.599	0	0	0	41.2301	59.6211	0	48.4441	29.8748	0	0	19.2263	20.179	0	0	29.0425	0	0	0	19.8625	15.1454	0	0	0	49.1395	0	0	0	0	0	0	40.2521	0	27.7195	0	0	0	15.1111	0
870	0	0	0	20.7859	0	0	0	0	0	0	0	0	0	0	0	0	0	0	0	0	58.9225	0	0	0	0	0	0	0	29.8414	0	0	0	0	26.8031	0	0	0	0	0	0	0	0	0	0	0	0	0	0	0
871	0	0	0	0	0	0	0	0	0	0	0	0	25.0524	0	0	0	0	0	0	0	0	24.969	0	0	0	0	0	0	0	0	0	7.3146	0	0	0	0	13.631	14.1537	10.565	0	0	0	0	0	0	0	16.8169	0	17.0236
872	0	0	0	0	3.71457	0	0	0	0	25.3774	0	33.2477	0	15.1082	0	0	0	0	0	0	0	0	0	16.1319	0	0	0	0	0	0	0	0	0	0	0	0	0	0	0	0	0	0	0	0	0	0	0	25.7181	0
873	21.5952	0	0	0	0	0	0	0	19.4682	0	0	0	0	0	0	0	20.3752	0	0	0	0	0	37.5184	0	0	28.0557	0	0	0	21.7952	36.7666	0	24.4748	0	0	22.2018	0	0	0	0	11.3967	0	0	12.3434	0	51.6546	0	0	0
874	0	0	0	0	0	23.7916	0	23.4382	0	0	0	0	0	0	0	0	0	0	0	37.2737	0	0	0	0	0	0	0	0	0	0	0	0	0	0	0	0	0	0	25.3272	0	0	0	0	0	19.8617	0	0	0	22.991
875	0	0	26.2064	21.2225	18.4384	0	36.9999	0	0	0	6.34982	0	16.4072	20.5475	16.7218	50.2423	0	0	42.7028	0	12.1744	0	0	27.5856	37.0194	0	51.8985	24.1357	21.7447	0	0	8.47887	0	0	22.8413	0	23.841	0	0	0	0	16.9447	19.5456	0	0	0	19.4536	27.3254	0
876	0	0	0	0	0	0	0	0	0	16.2595	0	0	0	0	0	0	0	0	0	0	0	0	0	0	0	0	0	0	0	0	0	0	0	0	0	0	0	0	0	0	0	0	0	0	0	0	0	0	0
877	0	0	0	0	0	0	0	0	0	0	0	0	0	0	0	0	0	0	0	0	0	0	0	0	0	0	0	0	0	0	0	0	0	0	0	0	0	0	0	0	0	0	0	0	0	0	0	0	0
878	0	0	0	0	0	0	0	0	0	0	0	0	58.5404	0	0	0	0	0	0	0	0	0	0	0	0	0	0	0	0	78.2048	0	0	0	0	0	0	0	0	0	0	0	0	0	0	0	48.3454	0	0	0
879	78.4048	100	73.7936	57.9916	77.847	76.2084	63.0001	76.5618	80.5318	58.363	93.6502	66.7523	0	64.3444	83.2782	49.7577	79.6248	100	57.2972	62.7263	28.9031	75.031	62.4816	56.2825	62.9806	71.9443	48.1015	75.8643	48.4139	0	63.2334	84.2065	75.5252	73.1969	77.1587	77.7982	62.528	85.8463	64.1079	100	88.6033	83.0553	80.4544	87.6566	80.1383	0	63.7295	46.9565	59.9854
880	0	0	0	0	0	0	0	0	0	0	0	0	0	0	0	0	0	0	0	0	0	0	0	0	0	0	0	0	0	0	0	0	0	0	0	0	0	0	0	0	0	0	0	0	0	0	0	0	0
881	0	0	0	0	0	0	69.6147	0	0	0	0	0	0	0	0	0	0	0	0	0	0	0	0	0	0	0	49.5988	0	0	0	0	0	0	0	0	0	0	0	0	0	0	0	0	0	0	0	0	52.5932	0
882	0	83.6934	0	0	0	0	0	0	100	0	0	0	68.777	0	0	0	0	53.7172	0	0	0	0	0	0	0	0	0	0	0	0	0	0	0	0	0	0	0	0	26.7622	69.9369	68.4599	0	0	0	0	0	0	0	0
883	0	0	31.9192	0	64.2918	100	0	61.4359	0	71.5116	0	45.0024	0	100	100	47.1376	80.1238	0	100	100	100	49.1758	45.785	54.3783	100	67.0827	0	66.104	0	0	100	0	100	100	90.0085	100	0	48.9331	0	0	0	100	100	0	0	100	92.3351	0	50.8113
884	0	0	0	100	0	0	0	0	0	0	100	0	0	0	0	0	0	0	0	0	0	0	0	0	0	0	0	0	0	0	0	0	0	0	0	0	23.2165	0	0	0	0	0	0	0	0	0	0	47.4068	0
885	100	0	0	0	0	0	0	0	0	0	0	0	0	0	0	0	0	46.2828	0	0	0	0	0	0	0	0	50.4012	0	100	0	0	0	0	0	0	0	0	0	0	0	0	0	0	0	0	0	0	0	49.1887
886	0	0	0	0	35.7082	0	30.3853	38.5641	0	0	0	0	0	0	0	52.8624	0	0	0	0	0	50.8242	0	45.6217	0	0	0	0	0	0	0	0	0	0	9.99146	0	0	0	0	0	0	0	0	100	100	0	0	0	0
887	0	0	68.0808	0	0	0	0	0	0	28.4884	0	0	0	0	0	0	0	0	0	0	0	0	0	0	0	32.9173	0	33.896	0	0	0	0	0	0	0	0	0	0	0	30.0631	0	0	0	0	0	0	0	0	0
888	0	16.3066	0	0	0	0	0	0	0	0	0	0	0	0	0	0	19.8762	0	0	0	0	0	54.215	0	0	0	0	0	0	100	0	0	0	0	0	0	0	0	73.2378	0	31.5401	0	0	0	0	0	7.66485	0	0
889	0	0	0	0	0	0	0	0	0	0	0	54.9976	31.223	0	0	0	0	0	0	0	0	0	0	0	0	0	0	0	0	0	0	0	0	0	0	0	76.7835	51.0669	0	0	0	0	0	0	0	0	0	0	0
890	53.252	0	0	0	43.3844	59.5807	0	0	0	0	0	0	0	53.8868	0	0	0	40.4264	0	0	0	0	0	52.0937	61.8542	0	0	0	63.2285	0	53.6206	0	0	0	0	0	0	0	0	33.7527	0	0	0	0	69.9846	0	0	0	0
891	0	43.3371	51.6496	47.5904	0	0	28.7218	55.6283	47.5047	38.6602	0	0	0	0	47.1366	61.419	58.0534	0	53.3526	56.4485	68.0226	26.6528	64.6469	0	0	63.8514	55.5016	36.944	0	0	0	0	50.6998	68.5805	89.5541	70.7317	0	11.1264	0	0	54.3374	63.8578	46.6847	0	0	88.6863	76.4524	68.8005	55.4838
892	0	0	0	0	0	0	0	0	0	0	62.818	0	0	0	0	0	0	0	0	0	0	0	0	0	0	0	0	0	0	0	0	50.6049	0	0	0	0	0	0	0	0	0	0	0	81.1053	0	0	0	0	0
893	0	0	0	0	0	0	0	0	0	0	0	59.2504	0	0	0	0	0	20.608	0	0	0	0	0	0	0	0	0	0	0	51.5825	0	0	0	0	0	0	66.0664	0	0	0	0	0	0	0	0	0	0	0	0
894	0	0	0	0	0	0	41.5539	0	0	0	0	0	0	0	0	0	0	0	0	26.0271	0	39.4737	0	0	0	0	0	0	0	0	26.5172	0	0	0	0	0	0	0	100	20.7142	0	0	0	0	0	0	0	0	0
895	0	56.6629	0	0	56.6156	0	0	0	52.4953	0	0	0	49.5198	0	14.0643	0	0	0	0	0	0	0	0	0	24.5501	36.1486	17.2505	0	0	0	0	0	0	0	0	9.47219	0	0	0	0	0	0	0	0	0	0	0	10.7538	24.0104
896	46.748	0	48.3504	52.4096	0	40.4193	0	18.5829	0	0	0	0	0	46.1132	0	23.0471	41.9466	0	46.6474	0	0	0	0	0	0	0	0	0	26.8126	0	0	26.1362	49.3002	31.4195	10.4459	0	0	43.565	0	0	0	0	30.6567	0	0	11.3137	0	0	0
897	0	0	0	0	0	0	0	0	0	61.3398	0	40.7496	0	0	0	0	0	38.9657	0	17.5244	15.7242	0	0	17.8565	0	0	0	0	0	0	0	0	0	0	0	0	0	0	0	45.5331	25.4611	36.1422	0	0	0	0	23.5476	20.4457	0
898	0	0	0	0	0	0	29.7243	0	0	0	37.182	0	50.4802	0	38.7992	0	0	0	0	0	0	33.8736	35.3531	0	0	0	27.2479	63.056	0	48.4175	0	0	0	0	0	19.7961	33.9336	0	0	0	0	0	0	0	0	0	0	0	20.5058
899	0	0	0	0	0	0	0	25.7888	0	0	0	0	0	0	0	15.534	0	0	0	0	16.2532	0	0	30.0498	13.5957	0	0	0	9.95896	0	19.8622	23.2589	0	0	0	0	0	45.3086	0	0	20.2015	0	22.6586	18.8947	30.0154	0	0	0	0
900	0	0	18.126	0	0	0	0	0	0	0	0	0	0	0	0	0	0	0	0	17.7409	0	0	0	0	0	0	0	0	0	0	0	0	0	0	0	0	0	0	0	0	0	0	0	0	0	25.5333	0	0	0
901	0	25.1915	0	0	9.0175	0	0	0	0	0	0	40.8463	0	0	0	0	0	0	8.86035	0	0	0	0	0	0	0	0	21.1704	0	0	0	0	0	0	0	18.0971	0	0	0	0	0	20.7815	0	13.3266	0	0	0	0	0
902	26.2739	0	0	0	0	17.7139	11.0169	0	8.17029	22.1714	0	0	18.2377	0	0	0	0	0	0	0	33.9738	0	0	10.7475	0	0	0	0	0	11.3025	10.1774	0	0	0	25.8603	0	0	22.728	0	9.13405	21.3373	0	18.2514	0	0	0	0	0	0
903	0	0	0	26.0429	22.5774	0	0	0	0	0	17.5791	0	0	0	0	16.5433	0	8.36772	0	0	0	0	0	0	0	25.8957	11.3443	0	22.753	0	0	27.4082	19.9027	0	0	0	20.2107	0	17.9726	0	0	0	0	0	0	23.2106	0	25.7034	39.2257
904	0	0	5.31915	0	0	0	0	0	0	0	0	0	0	0	21.6038	0	8.53798	0	0	0	0	22.9489	41.3636	4.07443	0	0	0	0	0	0	0	0	0	26.4498	0	8.3225	0	0	0	0	0	0	0	0	0	0	0	0	0
905	0	0	0	0	0	0	0	0	0	0	0	0	0	0	0	0	0	0	0	0	0	0	0	0	0	0	0	0	0	0	0	0	0	0	0	0	0	0	0	0	0	0	0	0	0	0	0	0	0
906	0	0	0	0	0	0	0	0	0	0	0	0	0	0	0	0	0	0	0	0	0	0	0	0	0	0	0	0	0	0	0	0	0	0	0	0	0	0	0	0	0	0	0	0	0	0	0	0	0
907	73.7261	74.8085	76.5548	73.9571	68.4051	82.2861	0	100	91.8297	77.8286	82.4209	59.1537	81.7623	100	78.3962	83.4567	91.462	91.6323	91.1397	82.2591	66.0262	77.0511	58.6364	85.1781	100	74.1043	88.6557	78.8296	77.247	88.6975	89.8226	72.5918	80.0973	73.5502	74.1397	73.5804	79.7893	77.272	82.0274	90.866	78.6627	79.2185	81.7486	86.6734	100	51.2561	100	74.2966	60.7743
908	0	0	0	0	0	0	88.9831	0	0	0	0	0	0	0	0	0	0	0	0	0	0	0	0	0	0	0	0	0	0	0	0	0	0	0	0	0	0	0	0	0	0	0	0	0	0	0	0	0	0
909	0	0	0	0	0	0	0	0	0	0	0	0	0	0	0	0	0	0	0	0	0	0	0	0	0	0	0	0	0	0	0	0	0	0	0	0	0	0	0	0	0	0	0	0	0	0	0	0	0
910	0	0	0	0	22.4956	0	0	0	0	0	0	19.5083	0	0	0	0	31.2247	0	0	31.0119	9.70742	0	26.8402	0	0	0	0	0	0	0	0	0	0	0	0	0	0	0	0	0	36.9415	14.6829	0	0	0	0	0	0	100
911	0	0	0	0	0	0	0	0	0	63.6432	0	0	0	0	0	0	0	0	0	0	0	38.6466	0	0	0	0	0	0	20.3855	0	0	0	0	0	43.8662	0	0	0	0	52.003	0	0	0	0	0	0	0	0	0
912	49.6681	42.5048	0	0	0	0	0	0	70.1538	0	60	0	0	0	0	0	0	48.4394	0	0	53.6403	0	0	34.2947	0	0	0	0	0	0	0	18.844	0	0	0	0	17.2038	0	0	0	0	0	63.8089	0	0	58.1658	5.6538	24.5009	0
913	0	0	0	0	0	74.6161	59.6913	0	0	0	0	0	0	100	48.2618	56.2154	0	0	0	0	0	0	0	0	36.8415	0	0	46.4268	27.3622	0	0	0	60.6512	0	0	33.1198	0	0	27.4829	0	63.0585	0	0	60.3889	0	0	0	0	0
914	0	0	100	7.82956	0	0	0	21.0063	0	0	0	0	55.4776	0	0	0	0	0	46.4352	0	0	0	73.1598	0	0	100	0	0	0	0	0	0	0	54.6218	0	0	0	0	0	0	0	39.8892	0	0	75.7467	0	0	0	0
915	0	0	0	0	17.4869	0	0	0	0	0	40	31.6849	0	0	0	0	0	0	0	0	0	0	0	0	0	0	64.8783	0	0	29.0731	0	0	0	0	0	0	0	0	0	0	0	0	0	0	0	0	22.582	16.2349	0
916	0	0	0	0	0	25.3839	0	0	0	0	0	0	0	0	15.5419	0	43.8964	0	0	0	0	0	0	0	0	0	0	0	0	0	100	0	39.3488	0	0	0	0	0	0	0	0	0	0	0	0	0	0	0	0
917	0	57.4952	0	0	0	0	0	78.9937	0	36.3568	0	0	0	0	0	0	0	0	53.5648	0	36.6523	0	0	0	63.1585	0	0	0	52.2523	0	0	0	0	0	56.1338	0	0	100	0	47.997	0	0	36.1911	39.6111	24.2533	0	0	0	0
918	0	0	0	0	0	0	40.3087	0	0	0	0	0	0	0	0	43.7846	0	0	0	0	0	0	0	0	0	0	0	0	0	70.9269	0	81.156	0	0	0	0	0	0	0	0	0	0	0	0	0	0	0	0	0
919	50.3319	0	0	92.1704	60.0174	0	0	0	29.8462	0	0	48.8068	44.5224	0	36.1963	0	24.8789	51.5606	0	68.9881	0	61.3534	0	65.7053	0	0	35.1217	53.5732	0	0	0	0	0	45.3782	0	66.8802	82.7962	0	72.5171	0	0	45.4278	0	0	0	41.8342	71.7642	59.2641	0
920	0	35.7538	18.5942	0	0	30.4787	0	0	0	0	0	0	0	41.9119	0	0	0	0	0	0	0	0	21.2308	0	0	0	0	0	0	0	25.2016	0	20.2244	0	11.7624	0	0	0	0	52.7719	38.0271	0	0	0	0	0	0	0	51.333
921	0	0	0	0	0	0	0	13.1321	0	0	0	0	0	0	0	0	0	0	0	0	59.9231	0	0	0	0	0	0	0	0	0	0	0	0	0	0	0	0	0	0	0	0	0	0	0	34.4871	0	0	0	0
922	0	0	0	0	0	0	0	0	0	0	55.2717	0	28.85	0	0	0	0	0	0	0	0	0	0	0	0	39.4827	0	12.6509	0	0	0	0	0	0	0	0	0	0	54.3278	0	0	0	0	0	0	0	0	0	0
923	26.4979	0	0	0	38.6311	0	0	0	0	27.9637	0	0	0	0	49.8297	0	0	0	0	0	0	35.2051	26.1826	0	0	0	0	0	39.8862	0	0	0	0	34.291	21.088	0	0	0	0	0	0	0	0	53.5504	0	0	0	0	0
924	0	16.6271	38.054	31.0339	0	0	0	41.5376	53.5176	0	0	49.2899	0	0	0	28.4525	35.3653	0	0	0	0	0	0	20.0621	0	0	0	23.4267	0	61.8127	0	0	0	0	0	0	0	0	0	0	0	0	11.7792	0	37.3178	0	0	0	0
925	0	0	0	0	0	35.2005	63.4124	0	0	0	0	0	0	58.0881	0	0	0	0	0	55.1776	0	0	0	0	42.6244	17.6493	43.8246	0	0	0	0	0	0	0	0	0	28.7671	53.6089	0	0	0	0	0	0	0	54.5089	0	0	0
926	0	0	0	0	0	0	0	0	0	21.3489	0	0	0	0	0	0	0	0	100	0	40.0769	0	16.5797	0	0	0	0	0	0	0	0	0	0	0	0	0	0	0	45.6722	0	61.9729	100	0	17.4867	0	0	0	0	31.9924
927	0	47.619	43.3517	0	0	0	0	45.3303	0	0	0	21.0848	0	0	0	71.5475	0	100	0	44.8224	0	0	0	0	0	0	0	0	60.1138	0	74.7984	47.8338	79.7756	0	67.1496	100	0	0	0	47.2281	0	0	88.2208	0	0	0	100	0	0
928	73.5021	0	0	68.9661	61.3689	34.3208	0	0	46.4824	0	44.7283	0	71.15	0	50.1703	0	64.6347	0	0	0	0	0	0	79.9379	57.3756	0	0	63.9224	0	38.1873	0	0	0	0	0	0	71.2329	46.3911	0	0	0	0	0	0	0	45.4911	0	100	0
929	0	0	0	0	0	0	36.5876	0	0	50.6874	0	29.6252	0	0	0	0	0	0	0	0	0	64.7949	36.007	0	0	42.868	56.1754	0	0	0	0	52.1662	0	65.709	0	0	0	0	0	0	0	0	0	28.9628	28.1951	0	0	0	16.6746
930	0	0	20.4497	0	0	0	0	0	0	0	0	0	0	0	0	0	0	0	0	0	0	0	0	0	0	0	0	0	0	0	24.5167	0	0	0	0	0	0	0	11.3962	0	0	0	13.5802	0	0	0	0	0	0
931	0	0	0	0	0	0	0	0	0	0	0	0	0	0	0	0	28.6578	0	0	7.5464	21.4684	0	0	0	0	0	0	0	0	21.0942	0	0	0	0	0	0	0	0	0	29.1499	0	0	0	0	0	0	0	0	0
932	0	0	0	0	0	0	0	0	0	0	39.6797	0	0	0	0	0	0	0	0	0	0	0	0	0	0	0	0	0	0	0	0	0	0	0	0	0	45.7382	0	0	0	8.64305	0	0	0	0	34.3225	0	0	0
933	23.7117	35.0877	0	0	0	23.6113	12.5543	26.1817	27.3292	0	0	29.4998	0	0	0	0	0	44.4034	47.565	0	0	0	0	27.718	0	0	46.7124	16.4317	0	8.74636	16.3712	0	23.09	42.5391	0	0	0	0	32.4602	0	0	18.7665	0	0	38.7341	0	32.3015	48.0506	30.977
934	0	0	20.6622	0	0	0	0	0	0	0	0	0	0	0	0	0	0	0	0	37.7116	0	0	0	0	0	43.7061	0	0	0	0	0	0	0	0	0	55.7039	0	0	0	0	0	0	43.5305	0	0	21.515	0	0	0
935	0	0	0	0	0	0	0	0	0	0	0	0	0	15.9237	0	0	27.6968	0	0	0	0	0	0	0	0	0	0	0	0	0	0	0	0	0	47.4469	0	0	0	0	0	0	0	0	0	0	0	0	0	0
936	0	64.9123	0	0	0	0	0	0	0	0	0	0	0	0	0	0	0	0	0	0	0	0	0	0	0	0	0	0	0	0	0	0	0	0	0	0	0	0	0	0	0	0	0	72.2709	0	0	0	0	0
937	76.2883	0	58.8881	100	100	76.3887	87.4457	73.8183	72.6708	100	60.3203	70.5002	100	84.0763	100	100	43.6454	55.5966	52.435	54.742	78.5316	100	100	72.282	100	56.2939	53.2876	83.5683	100	70.1595	59.1121	100	76.91	57.4609	52.5531	44.2961	54.2618	100	56.1437	70.8501	91.3569	81.2335	42.8892	0	61.2659	44.1624	67.6985	51.9494	69.023
938	0	0	0	0	0	0	0	0	0	0	0	0	0	0	0	0	0	0	0	0	0	0	0	0	0	0	0	0	0	0	0	0	0	0	0	0	0	0	0	0	0	0	0	0	0	0	0	0	0
939	0	0	0	0	0	0	0	0	0	0	0	0	0	0	0	0	0	0	0	0	0	0	0	0	0	0	0	0	0	0	0	0	0	0	0	0	0	0	0	0	0	0	0	27.7291	0	0	0	0	0
940	0	0	0	0	0	0	0	9.86361	0	0	0	0	0	0	0	0	0	34.8482	31.9929	0	0	0	0	0	0	0	0	0	0	18.3567	0	0	0	0	0	0	0	0	0	0	0	0	17.5835	0	16.6017	18.0259	0	18.4498	0
941	0	0	20.554	0	0	0	0	0	0	0	0	0	30.9556	0	0	0	0	0	0	21.2455	0	33.8314	37.3675	20.3434	0	0	0	16.3506	29.1609	0	0	0	0	36.0678	0	0	0	0	0	0	0	0	0	0	0	0	0	0	40.0174
942	0	0	0	49.3269	32.4863	0	0	0	0	0	41.2342	0	0	0	0	0	59.5021	0	0	0	0	0	0	0	0	0	0	0	0	0	0	0	0	0	0	0	0	30.6927	0	0	0	0	0	0	0	0	0	0	0
943	0	0	0	0	0	0	0	0	0	0	0	39.4101	0	48.0892	73.0074	16.5754	0	0	0	0	13.2645	0	0	0	0	0	54.1003	0	0	0	33.0564	30.2338	25.1008	0	0	17.0517	0	0	0	0	0	0	0	0	26.5264	0	0	0	0
944	0	0	0	0	0	0	100	21.2575	0	0	0	0	0	0	0	0	0	0	0	0	0	15.7133	0	0	25.2018	0	0	0	0	0	0	0	0	0	26.0287	0	0	0	0	0	0	0	0	39.819	0	0	20.765	0	0
945	100	0	0	0	0	51.1338	0	0	37.7811	0	0	0	0	0	0	0	0	0	0	0	0	0	0	0	0	0	0	0	0	0	0	0	0	63.9322	0	0	0	0	100	0	0	100	0	0	0	0	0	0	0
946	0	100	0	0	0	0	0	0	0	0	0	0	0	0	0	0	0	65.1518	68.0071	0	0	0	0	0	0	100	0	44.3531	0	81.6433	0	0	0	0	0	0	0	0	0	0	83.3688	0	62.9721	0	56.8719	0	0	81.5502	0
947	0	0	79.446	50.6731	0	48.8662	0	68.8789	62.2189	100	58.7658	0	69.0444	51.9108	0	83.4246	40.4979	0	0	78.7545	86.7355	50.4553	62.6325	79.6566	74.7982	0	45.8997	0	0	0	66.9436	69.7662	74.8992	0	73.9713	82.9483	100	69.3073	0	77.6614	0	0	0	0	0	81.9741	79.235	0	59.9826
948	0	0	0	0	0	0	0	0	0	0	0	0	0	0	26.9926	0	0	0	0	0	0	0	0	0	0	0	0	0	0	0	0	0	0	0	0	0	0	0	0	0	0	0	19.4444	60.181	0	0	0	0	0
949	0	0	0	0	67.5137	0	0	0	0	0	0	60.5899	0	0	0	0	0	0	0	0	0	0	0	0	0	0	0	39.2962	70.8391	0	0	0	0	0	0	0	0	0	0	22.3386	16.6312	0	0	0	0	0	0	0	0
950	0	0	0	0	0	0	0	34.0749	0	0	25.2179	0	0	0	0	26.663	37.9857	0	19.6758	0	0	0	0	74.9214	0	22.5813	0	0	0	0	0	0	0	0	0	0	0	80.6865	9.88397	0	0	34.6939	0	0	15.6711	0	0	56.9712	0
951	0	22.8232	0	36.45	0	0	0	0	0	0	0	0	0	35.2781	0	0	0	0	0	22.2719	0	25.304	42.652	0	0	0	0	0	0	0	0	65.2948	0	0	0	0	13.9712	0	0	0	0	0	0	0	0	0	0	0	0
952	21.647	0	39.6677	0	0	34.44	26.1141	0	0	0	0	0	0	0	0	0	0	60.809	0	0	0	0	0	0	26.3037	32.5031	53.2258	0	0	0	0	0	0	54.8951	0	0	0	0	27.2884	0	0	0	0	0	30.4888	44.4986	54.4185	0	100
953	0	0	0	0	0	0	0	0	0	31.7518	51.809	0	0	0	0	61.805	0	0	0	0	0	0	0	0	0	0	0	0	0	0	0	0	37.6393	0	0	61.2393	0	0	0	0	32.981	0	53.5774	59.7038	0	0	0	0	0
954	0	0	0	0	0	0	0	12.8368	0	0	0	35.0959	0	0	59.397	0	23.3992	0	0	0	100	0	19.8649	0	0	0	0	36.1436	0	0	76.3542	0	0	11.8493	0	0	0	0	0	0	0	11.8263	0	0	0	0	0	0	0
955	78.353	0	27.3754	0	73.8851	65.56	0	0	0	0	0	0	0	0	0	0	0	0	38.9464	30.6274	0	74.696	0	0	38.0819	0	18.3678	0	100	0	0	34.7052	0	0	100	0	16.0935	0	0	0	0	0	0	0	0	0	0	0	0
956	0	35.2431	0	0	0	0	0	0	38.2473	15.5023	0	0	100	0	0	0	0	0	0	0	0	0	0	0	0	44.9156	0	0	0	100	0	0	0	0	0	0	0	0	28.1478	0	0	0	0	40.2962	53.8402	0	0	43.0288	0
957	0	0	0	0	0	0	0	0	0	0	22.9731	0	0	64.7219	0	0	0	0	0	0	0	0	0	25.0786	0	0	28.4064	0	0	0	0	0	0	33.2556	0	38.7607	0	19.3135	0	0	0	53.4799	0	0	0	55.5014	45.5815	0	0
958	0	0	32.957	63.55	0	0	73.8859	53.0883	0	0	0	0	0	0	40.603	0	38.6152	0	41.3778	47.1007	0	0	37.4831	0	35.6144	0	0	63.8564	0	0	0	0	0	0	0	0	69.9353	0	0	100	67.019	0	46.4226	0	0	0	0	0	0
959	0	41.9337	0	0	26.1149	0	0	0	61.7527	52.7459	0	64.9041	0	0	0	11.532	0	39.191	0	0	0	0	0	0	0	0	0	0	0	0	23.6458	0	62.3607	0	0	0	0	0	34.6798	0	0	0	0	0	0	0	0	0	0
960	0	0	0	0	0	0	0	0	0	0	25.2978	0	34.894	0	0	0	0	0	0	0	0	0	0	0	0	0	0	0	0	0	0	41.7026	0	0	7.27679	0	0	0	0	0	0	0	0	0	0	0	0	18.9164	25.4562
961	9.75177	0	0	0	0	24.2204	0	13.8759	16.2911	0	0	0	0	8.05353	0	0	17.3537	0	0	0	100	26.7017	70.9467	0	0	0	8.24089	0	0	0	0	0	0	8.19331	0	0	0	0	0	0	0	0	22.0839	0	0	0	18.2402	0	0
962	0	0	18.0095	14.5246	0	0	0	0	0	0	0	10.7483	0	0	0	23.5194	0	0	0	0	0	0	0	0	11.4398	0	0	0	0	0	0	0	0	0	0	0	0	0	0	18.2764	0	0	0	0	0	19.7624	0	0	0
963	0	0	0	0	0	0	0	0	0	0	0	0	0	17.328	0	0	0	45.6513	34.2314	100	0	0	0	0	0	0	0	0	100	0	0	0	100	0	0	0	0	0	100	0	0	0	0	0	0	0	0	0	0
964	0	0	0	0	0	0	0	0	0	0	0	31.2808	0	0	30.9765	0	0	0	0	0	0	0	0	56.7544	0	0	91.7591	0	0	0	0	58.2974	0	0	23.0179	15.8215	0	0	0	24.7467	32.4079	0	15.0191	49.4742	29.9354	0	0	13.4582	0
965	0	36.9307	25.1825	24.8408	100	0	34.4852	35.1093	7.43637	60.8544	0	0	65.106	0	0	0	39.3756	0	0	0	0	19.6385	29.0533	0	12.0475	38.2422	0	0	0	45.2908	0	0	0	0	0	0	37.8216	0	0	0	0	35.6053	0	0	0	30.5149	28.8217	0	34.9985
966	0	0	0	0	0	18.5315	0	0	0	0	74.7022	0	0	0	0	0	0	0	0	0	0	0	0	0	0	0	0	0	0	0	31.1127	0	0	0	0	0	0	100	0	0	0	0	0	0	0	0	0	0	0
967	0	0	0	0	0	0	0	0	0	0	0	0	0	0	0	0	0	0	0	0	0	0	0	0	0	0	0	30.8449	0	0	0	0	0	0	0	0	0	0	0	0	0	0	0	0	0	0	0	0	0
968	0	63.0693	0	0	0	0	0	0	0	39.1456	0	0	0	0	0	76.4806	43.2707	54.3487	0	0	0	0	0	43.2456	0	61.7578	0	0	0	0	0	0	0	91.8067	0	84.1785	0	0	0	56.9769	0	0	0	0	0	49.7228	0	0	39.5453
969	90.2482	0	56.808	60.6347	0	57.2481	65.5148	51.0148	76.2725	0	0	57.9709	0	74.6185	69.0235	0	0	0	65.7686	0	0	53.6598	0	0	76.5127	0	0	69.1551	0	54.7092	68.8873	0	0	0	69.7054	0	62.1784	0	0	0	67.5921	64.3947	62.8971	50.5258	70.0646	0	52.938	67.6254	0
970	0	0	0	0	0	0	0	0	0	0	74.6841	0	66.306	0	0	0	0	0	0	75.7297	0	0	50.673	0	0	0	89.9862	0	84.4269	0	0	68.4109	69.7184	0	0	0	0	76.4225	78.4171	0	0	0	0	0	0	0	0	0	0
971	0	0	0	0	55.7134	0	0	100	0	43.3933	0	62.5823	0	0	0	0	64.6444	70.047	0	0	71.2858	0	0	78.8537	0	83.7476	0	0	0	0	0	0	0	62.3279	0	39.1669	0	0	0	51.8615	0	0	23.8761	0	0	60.6966	0	0	47.7674
972	0	62.3973	42.7905	0	0	0	0	0	0	0	0	0	0	0	0	0	0	0	0	0	0	67.2721	0	0	0	0	0	0	0	0	73.6925	0	0	0	0	0	0	0	0	0	0	0	0	65.914	0	0	0	0	0
973	0	0	0	0	0	0	0	0	0	0	0	0	0	0	0	67.3722	0	0	0	0	0	0	0	0	58.3508	0	0	0	0	0	0	0	0	16.179	0	0	29.3065	0	0	0	40.6729	0	41.9511	0	0	0	0	0	0
974	100	0	0	0	0	0	0	0	0	9.17471	0	0	0	34.158	0	0	0	0	0	24.2703	0	0	0	0	0	0	0	0	15.5731	0	0	0	0	0	0	0	0	0	21.5829	13.441	0	0	0	0	43.7031	0	0	65.1043	0
975	0	0	57.2095	0	22.0453	0	0	0	0	0	0	0	0	0	0	0	0	0	100	0	28.7142	0	21.8908	0	0	0	0	100	0	0	0	0	0	0	46.8069	0	0	23.5775	0	0	0	0	0	0	0	0	69.6445	0	0
976	0	0	0	0	0	100	0	0	100	0	25.3159	0	0	0	26.5755	5.15109	0	0	0	0	0	0	0	0	0	16.2524	10.0138	0	0	100	26.3075	0	30.2816	0	0	0	70.6935	0	0	0	0	64.6353	0	0	0	0	0	0	52.2326
977	0	0	0	100	0	0	100	0	0	47.432	0	37.4177	0	0	0	0	0	0	0	0	0	0	0	0	0	0	0	0	0	0	0	0	0	21.4931	0	60.8331	0	0	0	0	0	0	0	34.086	0	39.3034	0	0	0
978	0	0	0	0	0	0	0	0	0	0	0	0	0	65.842	0	0	35.3556	29.953	0	0	0	0	0	0	41.6492	0	0	0	0	0	0	0	0	0	0	0	0	0	0	34.6975	59.3271	0	0	0	0	0	30.3555	34.8957	0
979	0	37.6027	0	0	22.2413	0	0	0	0	0	0	0	33.694	0	73.4245	27.4767	0	0	0	0	0	32.7279	27.4362	21.1463	0	0	0	0	0	0	0	31.5891	0	0	53.1931	0	0	0	0	0	0	35.3647	34.1727	0	56.2969	0	0	0	0
980	15.8197	0	50.1117	18.4383	0	0	0	36.5468	33.2823	0	0	0	0	0	0	0	0	0	0	10.392	12.3631	0	0	0	0	54.743	0	0	0	0	68.1699	0	40.7828	23.6046	0	0	18.791	55.3508	39.9194	0	0	0	0	61.0895	0	0	0	0	0
981	0	0	0	0	0	0	53.5544	0	0	48.985	0	11.3855	0	0	0	0	0	32.4893	92.8701	0	0	0	0	72.3054	0	0	0	0	0	100	0	0	0	0	0	0	0	0	0	0	0	0	0	0	0	0	0	0	30.9944
982	25.0042	0	0	0	0	0	0	0	0	0	63.055	0	40.7447	30.9344	0	0	0	0	0	0	0	0	0	0	58.1075	0	51.4823	0	62.4601	0	0	0	0	0	0	0	0	0	0	0	0	0	0	0	0	100	0	0	0
983	0	100	22.8582	42.4816	0	43.1841	0	63.4532	0	0	0	0	0	0	0	0	0	67.5107	0	89.608	0	46.1648	73.1631	0	0	22.6285	0	100	0	0	0	0	36.3585	20.9117	0	0	0	0	0	53.9032	61.3156	54.7979	58.5028	0	42.0055	0	0	0	13.6042
984	0	0	0	0	0	0	19.2932	0	66.7177	0	0	0	0	0	42.3396	38.5367	100	0	0	0	87.6369	0	0	0	0	0	0	0	0	0	0	79.8335	0	0	77.4764	100	30.0316	44.6492	42.9243	0	0	0	0	0	0	0	0	66.7784	0
985	0	0	0	0	0	56.8159	0	0	0	0	0	0	0	32.9428	0	0	0	0	0	0	0	0	0	0	0	0	0	0	0	0	0	0	0	0	0	0	0	0	0	0	0	0	0	31.751	0	0	0	0	0
986	59.1761	0	27.03	0	0	0	0	0	0	24.2762	0	57.7945	41.2234	0	0	0	0	0	0	0	0	10.132	0	0	41.8925	0	0	0	0	0	0	0	0	0	0	0	0	0	0	46.0968	38.6844	0	0	0	57.9945	0	100	0	55.4013
987	0	0	0	39.08	100	0	27.1524	0	0	0	36.945	0	0	0	0	61.4633	0	0	0	0	0	0	26.8369	0	0	0	0	0	37.5399	0	31.8301	0	22.8588	0	0	0	0	0	17.1563	0	0	45.2021	0	0	0	0	0	0	0
988	0	0	0	0	0	0	0	0	0	26.7388	0	0	0	36.1227	0	0	0	0	0	0	0	0	0	27.6946	0	22.6285	48.5177	0	0	0	0	0	0	55.4837	0	0	0	0	0	0	0	0	41.4972	0	0	0	0	33.2216	0
989	0	0	0	0	0	0	0	0	0	0	0	30.82	18.0319	0	57.6604	0	0	0	7.12991	0	0	43.7032	0	0	0	0	0	0	0	0	0	20.1665	0	0	22.5236	0	51.1775	0	0	0	0	0	0	7.15953	0	0	0	0	0
990	0	0	0	0	0	0	0	0	0	0	18.3269	0	0	0	0	0	0	0	0	0	0	0	0	21.5603	0	49.8234	0	0	0	0	0	0	0	0	0	0	0	52.7713	0	0	0	0	0	0	0	30.4179	0	0	22.9884
991	0	0	0	0	0	0	0	42.0074	0	0	0	0	0	0	0	0	0	0	0	0	0	0	0	0	0	0	0	0	0	79.3098	36.0275	0	0	0	0	0	0	0	42.2965	0	0	0	0	0	0	0	0	0	0
992	0	66.8779	0	0	43.046	0	0	0	79.7279	0	0	0	0	53.7598	0	0	0	0	0	0	0	0	0	0	0	0	51.0272	75.3314	0	0	0	0	50.5857	0	0	88.6619	0	0	0	49.2156	61.0163	41.3381	0	100	0	0	0	80.1966	0
993	75.98	0	0	100	0	100	67.8232	0	0	51.6721	46.7569	100	51.5374	0	0	82.8831	79.288	100	52.16	0	74.2874	45.0733	79.0419	45.7015	73.0646	0	0	0	83.0021	0	0	37.338	0	61.3045	100	0	0	0	0	0	0	0	56.2255	0	81.6818	48.3843	79.6732	0	61.557
994	0	0	0	0	0	0	0	0	0	0	0	0	0	0	0	0	0	0	0	100	0	0	0	0	0	0	0	0	0	0	0	0	0	0	0	0	0	0	0	0	0	0	0	0	0	0	0	0	0
995	0	0	100	0	0	0	0	0	0	0	0	0	0	46.2402	0	0	0	0	0	0	0	0	0	0	0	50.1766	0	0	0	0	26.6409	62.662	49.4143	0	0	0	0	0	0	50.7844	0	0	0	0	0	0	0	0	0
996	0	0	0	0	10.5258	0	0	0	0	0	0	0	0	0	100	0	0	0	0	0	0	0	0	0	0	0	0	0	0	0	0	0	0	0	0	0	0	47.2287	15.2961	0	38.9837	0	22.4902	0	0	0	0	0	0
997	24.02	33.1221	0	0	0	0	0	0	20.2721	0	34.9161	0	0	0	0	17.1169	20.712	0	47.84	0	0	0	0	0	0	0	48.9728	0	0	20.6902	0	0	0	0	0	11.3381	0	0	0	0	0	58.6619	0	0	18.3182	0	0	0	0
998	0	0	0	0	0	0	32.1768	57.9926	0	48.3279	0	0	0	0	0	0	0	0	0	0	0	54.9267	0	32.7382	26.9354	0	0	0	0	0	37.3316	0	0	38.6955	0	0	100	0	0	0	0	0	0	0	0	0	0	0	0
999	0	0	0	0	46.4282	0	0	0	0	0	0	0	48.4626	0	0	0	0	0	0	0	25.7126	0	20.9581	0	0	0	0	24.6686	16.9979	0	0	0	0	0	0	0	0	0	42.4074	0	0	0	21.2844	0	0	21.1978	20.3268	19.8034	15.4546
1000	0	0	21.7704	0	0	0	0	0	15.4708	0	0	11.0703	0	0	0	20.0045	0	0	0	0	0	0	0	0	0	19.9925	0	0	0	26.1386	0	28.7849	13.6952	0	0	15.9039	0	18.2462	0	0	0	0	0	36.765	0	0	0	0	0
1001	0	16.7556	0	5.58085	0	0	0	0	0	0	0	0	0	0	0	0	0	32.4668	0	0	0	0	0	0	4.93517	0	0	0	0	0	0	0	0	18.2507	0	0	0	0	0	0	0	0	0	0	31.6774	0	0	0	0
1002	0	0	0	0	0	0	0	0	0	0	0	0	0	0	0	0	0	0	0	0	0	0	0	0	0	0	0	0	0	0	0	0	0	0	0	0	0	0	0	0	0	0	0	0	0	0	0	0	0
1003	0	0	0	0	0	0	0	0	0	0	0	0	0	0	0	0	0	0	0	59.2468	0	0	0	0	0	0	100	0	0	0	0	0	0	0	0	0	0	81.7538	0	0	0	0	0	0	0	100	0	0	0
1004	84.5131	83.2444	78.2296	94.4192	100	100	100	100	84.5292	100	51.6017	0	59.8403	63.332	100	59.4485	100	67.5332	100	0	33.7984	100	100	56.6035	95.0648	54.9511	0	75.2289	100	73.8614	100	71.2151	55.3118	53.4964	100	84.0961	100	0	61.2818	100	53.3023	87.1086	100	63.235	52.2436	0	41.8558	100	74.7579
1005	0	0	0	0	0	0	0	0	0	0	0	62.2141	0	0	0	0	0	0	0	0	0	0	0	0	0	0	0	0	0	0	0	0	0	0	0	0	0	0	0	0	0	0	0	0	0	0	0	0	0
1006	0	0	0	0	0	0	0	0	0	0	0	0	0	0	0	0	0	0	0	0	9.48661	0	0	0	0	0	0	0	0	0	0	0	0	0	0	0	0	0	0	0	0	0	0	0	0	0	0	0	0
1007	15.4869	0	0	0	0	0	0	0	0	0	0	0	40.1597	0	0	0	0	0	0	0	0	0	0	0	0	0	0	24.7711	0	0	0	0	0	0	0	0	0	0	0	0	0	12.8914	0	0	16.0791	0	0	0	0
1008	0	0	0	0	0	0	0	0	0	0	0	0	0	0	0	0	0	0	0	0	0	0	0	0	0	0	0	0	0	0	0	0	0	0	0	0	0	0	0	0	0	0	0	0	0	0	0	0	25.2421
1009	0	0	0	0	0	0	0	0	0	0	48.3983	26.7156	0	36.668	0	20.547	0	0	0	40.7532	56.715	0	0	43.3965	0	25.0565	0	0	0	0	0	0	30.9931	28.2529	0	0	0	0	38.7182	0	46.6977	0	0	0	0	0	58.1442	0	0
1010	62.9753	64.9025	0	0	82.8163	65.1896	65.8153	49.5965	58.4565	41.5874	0	0	0	0	36.7241	0	0	40.4973	81.1788	0	0	41.0162	18.6229	0	36.5715	0	38.9079	36.7957	37.6621	0	32.6624	62.7178	0	0	77.6684	57.226	8.74898	0	0	0	0	33.0828	70.1616	48.1261	60.0729	58.5267	0	82.2174	0
1011	0	0	64.3232	47.2067	0	0	0	0	0	0	0	0	0	0	0	38.4186	45.6216	0	0	0	0	0	0	0	0	0	0	0	0	49.1843	0	0	0	0	0	0	0	34.3716	0	0	0	0	0	0	0	0	0	0	21.7066
1012	0	0	0	0	0	0	0	0	0	0	0	0	0	0	0	0	0	0	0	0	0	0	12.889	0	0	52.9486	0	0	0	0	0	0	11.9472	0	0	0	0	0	22.2397	39.2053	0	0	0	0	0	0	0	0	0
1013	0	0	0	0	0	0	0	0	0	0	0	0	75.2605	0	0	0	0	0	0	0	0	0	0	0	0	0	0	0	0	0	0	0	0	0	0	0	0	0	0	0	27.7554	0	0	0	0	0	0	0	0
1014	0	0	0	0	0	0	0	0	0	0	0	63.7758	0	31.7466	0	0	0	0	0	46.6464	0	0	0	0	0	0	35.0075	0	0	0	0	0	0	100	16.7057	0	91.251	0	0	0	0	0	0	26.8284	0	0	0	0	0
1015	0	0	35.6768	25.1461	0	34.8104	0	0	0	46.7577	0	0	0	0	0	15.3521	34.9961	0	18.8212	0	100	58.9838	29.6496	29.8812	0	47.0514	0	0	0	0	0	0	0	0	0	42.774	0	0	17.0727	28.2497	47.1344	0	12.9961	0	39.9271	0	34.72	0	0
1016	37.0247	0	0	0	0	0	34.1847	0	41.5435	0	100	0	0	68.2534	35.5704	0	0	0	0	0	0	0	0	0	0	0	0	28.043	62.3379	50.8157	67.3376	37.2822	88.0528	0	0	0	0	65.6284	0	0	0	0	0	0	0	0	0	0	0
1017	0	35.0975	0	0	17.1837	0	0	50.4035	0	0	0	36.2242	0	0	0	0	0	0	0	0	0	0	0	0	63.4285	0	26.0846	0	0	0	0	0	0	0	5.62588	0	0	0	0	0	0	66.9172	0	0	0	41.4733	0	0	0
1018	0	0	0	0	0	0	0	0	0	0	0	0	0	0	0	46.2293	0	59.5027	0	0	0	0	0	70.1188	0	0	0	0	0	0	0	0	0	0	0	0	0	0	0	0	25.1102	0	16.8423	25.0455	0	0	65.28	17.7826	78.2934
1019	0	0	0	27.6471	0	0	0	0	0	11.6549	0	0	24.7395	0	27.7056	0	19.3822	0	0	53.3536	0	0	38.8385	0	0	0	0	35.1613	0	0	0	0	0	0	0	0	0	0	60.6876	32.545	0	0	0	0	0	0	0	0	0
1020	15.9142	32.5384	15.2957	0	8.08201	0	0	0	0	0	0	25.1253	0	0	0	0	0	0	0	0	10.0609	0	0	0	0	0	0	0	34.0298	0	0	0	0	0	0	66.0219	0	0	0	0	39.6922	0	0	0	0	0	0	0	0
1021	0	0	0	0	0	72.9919	0	26.2264	0	0	0	0	0	0	0	0	0	0	44.6946	0	0	19.5008	0	0	0	37.5232	52.6635	0	0	13.8007	0	40.7783	0	0	0	0	45.0246	39.1455	0	0	0	0	27.1772	47.7263	52.1387	0	0	0	0
1022	0	0	0	0	0	0	0	0	0	0	0	0	0	50.5705	40.047	36.092	0	0	0	0	20.8488	0	0	0	0	0	0	0	0	0	59.869	0	29.5867	0	0	0	0	0	0	80.7869	0	100	0	0	0	0	36.1345	0	0
1023	62.0697	25.7452	32.5134	46.746	43.5107	0	100	0	100	100	0	0	37.5879	0	0	0	100	0	0	0	0	0	0	0	56.5068	0	0	0	24.1354	0	0	0	0	0	54.0029	0	26.6892	0	0	0	0	0	0	0	0	100	0	75.997	0
1024	0	0	0	0	0	0	0	73.7736	0	0	68.144	54.4847	0	0	0	0	0	0	35.8009	64.8997	0	44.8419	0	100	0	0	0	100	0	53.4685	0	0	0	0	0	0	0	0	0	0	0	0	0	0	0	0	0	0	31.9794
1025	0	0	0	53.254	0	0	0	0	0	0	0	0	0	0	0	63.908	0	0	0	0	69.0903	0	0	0	0	0	16.5374	0	0	0	0	59.2217	70.4133	100	0	33.9781	0	20.7113	64.8632	0	0	0	72.8228	0	47.8613	0	18.5145	0	0
1026	0	0	0	0	0	0	0	0	0	0	0	0	0	0	59.953	0	0	0	0	0	0	0	100	0	0	62.4768	0	0	0	0	8.60617	0	0	0	45.9971	0	0	0	0	0	0	0	0	15.2146	0	0	0	0	0
1027	22.0161	41.7163	0	0	0	0	0	0	0	0	0	0	0	49.4295	0	0	0	100	19.5044	35.1003	0	0	0	0	0	0	30.7991	0	0	32.7308	0	0	0	0	0	0	28.2862	0	0	19.2131	60.3078	0	0	0	0	0	0	0	0
1028	0	0	52.1909	0	48.4073	27.0081	0	0	0	0	31.856	20.39	62.4121	0	0	0	0	0	0	0	0	0	0	0	43.4932	0	0	0	41.8348	0	0	0	0	0	0	0	0	0	35.1368	0	0	0	0	0	0	0	45.351	0	68.0206
1029	0	0	0	0	0	0	0	0	0	0	0	0	0	0	0	0	0	0	0	0	0	35.6572	0	0	0	0	0	0	0	0	31.5248	0	0	0	0	0	0	40.1431	0	0	0	0	0	37.0591	0	0	0	24.003	0
1030	0	41.6813	0	60.7905	0	0	0	0	0	0	0	0	0	0	46.1433	23.6942	0	79.0773	74.8636	27.0684	0	0	0	0	0	35.8963	0	0	0	0	0	0	0	0	0	0	0	0	0	21.7513	0	19.145	45.8265	0	40.8031	35.0537	0	0	0
1031	66.5493	0	42.3906	0	0	100	19.625	0	44.1924	81.1594	41.2797	35.1785	0	45.1234	0	0	0	0	0	0	0	39.8402	54.9031	28.7757	0	0	0	25.7841	0	0	0	41.6524	0	0	0	28.0713	27.6036	0	39.3058	0	0	0	0	0	0	0	0	0	0
1032	0	0	0	0	0	0	0	0	0	0	0	0	0	0	0	0	0	0	0	0	0	0	0	0	44.557	0	0	0	0	32.3581	0	0	30.0231	0	33.4711	0	0	0	0	0	53.4318	0	0	58.2408	0	0	29.1267	0	24.4996
1033	0	0	0	0	0	0	0	0	0	0	0	0	54.1053	0	0	36.3621	41.4619	0	0	0	0	0	0	0	0	0	66.0158	22.2206	0	0	100	0	0	48.8859	0	0	0	46.6303	0	34.8492	0	0	0	0	0	0	0	0	0
1034	0	0	0	0	70.011	0	0	0	0	0	0	0	0	0	24.1991	0	0	0	0	0	0	0	0	0	0	0	0	0	74.8913	0	0	0	0	0	0	0	0	0	23.1913	0	0	0	0	0	0	0	0	26.0971	0
1035	0	0	0	0	0	0	0	100	0	0	0	39.1869	45.8947	30.9116	0	0	0	20.9227	0	0	100	60.1598	45.0969	0	0	64.1037	0	0	0	0	0	0	0	0	37.4416	0	72.3964	0	0	43.3996	0	80.855	22.1904	41.7592	59.1969	64.9463	0	0	17.4059
1036	0	58.3187	57.6094	39.2095	0	0	0	0	55.8076	0	0	0	0	0	0	0	58.5381	0	0	72.9316	0	0	0	0	55.443	0	0	0	0	0	0	0	69.9769	0	0	0	0	53.3697	0	0	0	0	0	0	0	0	70.8733	0	0
1037	33.4507	0	0	0	29.989	0	0	0	0	18.8406	0	0	0	0	29.6576	39.9436	0	0	25.1364	0	0	0	0	71.2243	0	0	0	51.9953	25.1087	0	0	58.3476	0	0	0	71.9287	0	0	0	0	0	0	0	0	0	0	0	73.9029	0
1038	0	0	0	0	0	0	0	0	0	0	58.7203	25.6347	0	23.965	0	0	0	0	0	0	0	0	0	0	0	0	33.9842	0	0	67.6419	0	0	0	51.1141	29.0873	0	0	0	37.5028	0	46.5682	0	31.9831	0	0	0	0	0	58.0945
1039	0	0	0	0	0	0	80.375	0	0	0	0	0	0	0	0	0	0	0	0	0	0	0	0	0	0	0	0	0	0	0	0	0	0	0	0	0	0	0	0	0	0	0	0	0	0	0	0	0	0
1040	0	0	0	0	0	0	0	0	0	49.7433	0	35.3794	0	0	0	41.6136	73.9496	0	0	0	0	0	0	0	0	0	0	0	0	0	0	0	0	0	0	0	0	0	0	0	0	0	0	0	0	0	0	0	0
1041	62.8628	84.5981	73.7972	100	100	29.0342	77.6951	54.0319	43.3863	0	55.5166	0	84.0548	77.886	79.2093	0	0	84.7578	40.9776	0	0	56.7832	62.5358	67.0725	100	47.1907	64.7633	64.6197	75.5354	87.0374	100	100	60.7708	60.5317	92.9073	53.3431	86.413	59.1416	88.328	100	56.5708	49.718	88.2311	78.2526	63.4866	0	87.9285	36.2967	55.3821
1042	0	0	0	0	0	0	0	0	0	0	0	0	0	0	0	0	0	0	0	66.0732	84.2124	0	0	0	0	0	0	0	0	0	0	0	0	0	0	0	0	0	0	0	0	0	0	0	0	100	0	0	0
1043	0	0	0	0	0	0	0	0	0	29.1014	0	53.3333	0	0	0	23.0644	0	0	0	0	0	0	0	0	0	0	0	0	0	0	0	0	0	0	0	46.6569	0	0	0	0	0	0	0	0	0	0	0	0	0
1044	0	0	0	0	0	17.1166	0	7.03937	23.7473	0	0	0	0	0	0	0	0	0	0	0	0	29.2766	0	0	0	0	0	35.3803	0	0	0	0	0	0	0	0	13.587	0	0	0	0	38.2572	0	0	0	0	0	63.7033	44.6179
1045	37.1372	0	0	0	0	0	22.3049	0	0	0	0	0	0	0	0	35.322	26.0504	0	0	0	0	0	37.4642	0	0	13.6568	0	0	0	0	0	0	14.3451	0	0	0	0	0	0	0	43.4292	0	0	0	0	0	0	0	0
1046	0	15.4019	0	0	0	0	0	0	0	21.1553	44.4834	0	0	0	20.7907	0	0	15.2422	20.8654	33.9268	0	0	0	0	0	0	35.2367	0	0	0	0	0	0	0	0	0	0	40.8584	0	0	0	0	0	0	0	0	0	0	0
1047	0	0	26.2028	0	0	13.3273	0	0	0	0	0	0	0	0	0	0	0	0	0	0	15.7876	0	0	32.9275	0	0	0	0	24.4646	12.9626	0	0	0	39.4683	0	0	0	0	0	0	0	0	0	0	0	0	0	0	0
1048	0	0	0	0	0	0	0	0	0	0	0	0	15.9452	22.114	0	0	0	0	0	0	0	0	0	0	0	0	0	0	0	0	0	0	0	0	0	0	0	0	11.672	0	0	0	0	0	0	0	12.0715	0	0
1049	0	0	0	0	0	40.5219	0	38.9287	32.8664	0	0	11.2873	0	0	0	0	0	0	38.1571	0	0	13.9402	0	0	0	39.1525	0	0	0	0	0	0	24.8841	0	7.09268	0	0	0	0	0	0	12.0247	11.7689	21.7474	36.5134	0	0	0	0
1050	0	0	0	24.9066	46.7797	0	0	0	0	0	0	0	40.0323	0	20.0496	0	0	18.5438	0	0	17.8374	0	28.2388	0	0	0	0	40.2864	0	22.9256	10.377	11.5736	0	0	0	0	0	0	0	0	20.4782	0	0	0	0	0	0	0	30.5181
1051	39.0325	0	0	0	0	0	0	0	0	0	0	8.06486	0	31.9526	0	0	46.8283	0	0	41.607	0	0	0	0	0	0	22.6957	0	33.1502	0	0	0	0	0	8.65034	0	15.7143	0	0	0	0	0	0	0	0	35.2408	0	33.594	0
1052	0	100	53.5088	0	0	0	27.3849	0	0	28.459	37.361	0	0	0	35.634	0	0	15.3129	0	0	0	8.57647	0	0	28.8753	0	0	0	0	0	0	0	0	0	0	15.392	0	51.9109	33.3054	0	0	0	14.394	0	42.7242	0	0	0	0
1053	0	0	0	20.3781	0	30.4415	0	42.8058	46.511	0	0	0	0	0	0	72.4362	0	0	0	0	0	0	0	37.3815	0	23.0595	0	31.1542	0	0	0	16.2618	0	27.5016	0	0	35.0159	0	0	35.0787	0	0	0	0	0	0	54.3556	0	0
1054	0	0	0	0	0	0	0	0	0	0	0	0	0	0	0	0	0	0	0	0	38.1056	0	10.5936	0	0	0	14.3507	0	0	0	63.0086	0	47.1964	0	0	14.6466	0	0	0	0	31.8158	0	0	0	0	0	0	0	0
1055	0	0	0	0	0	0	17.2231	0	0	0	0	0	0	0	0	0	53.1717	0	38.9086	0	0	0	0	0	0	0	0	0	0	0	0	0	0	0	37.2532	0	0	0	32.8027	0	0	0	0	60.4543	0	0	0	0	31.6342
1056	0	0	0	0	0	0	0	0	0	0	0	91.9351	0	68.0474	0	0	0	66.1433	0	13.6339	0	14.4118	0	0	26.2195	0	0	28.5594	0	52.679	0	16.6022	0	24.8836	0	0	0	0	0	17.5891	0	47.92	34.7836	0	0	0	0	0	0
1057	0	0	46.4912	0	0	0	0	0	0	0	0	0	0	0	0	0	0	0	0	0	0	0	0	0	0	0	0	0	0	0	0	0	52.8036	0	0	0	0	0	0	0	0	0	0	0	0	0	0	0	0
1058	60.9675	0	0	0	0	0	0	57.1942	0	0	0	0	0	0	44.3164	0	0	0	0	0	0	0	0	0	0	0	0	0	0	0	0	0	0	0	0	0	0	0	0	0	0	0	0	0	0	0	0	0	37.8477
1059	0	0	0	54.7153	53.2203	69.5585	55.392	0	53.489	71.541	62.639	0	59.9677	0	0	27.5638	0	0	61.0914	44.7592	44.057	77.0118	61.1676	62.6185	44.9051	76.9405	62.9536	0	66.8498	24.3954	26.6144	55.5624	0	47.6149	54.0964	69.9613	49.2698	48.0891	33.8919	47.3322	47.706	52.08	50.8223	39.5457	57.2758	64.7592	45.6444	66.406	0
1060	0	73.24	0	0	0	0	0	0	0	0	0	0	0	0	0	0	43.9418	0	0	0	0	0	0	0	0	0	0	64.7609	0	0	0	0	0	0	0	0	0	0	0	0	0	0	0	0	0	0	0	0	0
1061	0	0	0	0	0	0	0	0	0	0	0	0	0	0	43.7375	0	0	0	0	0	0	0	0	0	0	0	0	0	0	0	0	0	0	0	0	0	0	0	16.3119	0	0	0	0	0	0	0	0	0	0
1062	0	0	75.9122	0	77.1655	0	0	0	0	64.3938	0	0	26.5717	80.0047	0	0	0	31.179	0	0	0	0	0	0	0	0	0	0	0	0	0	0	100	0	0	0	0	0	0	0	0	0	0	0	0	0	57.3287	0	31.3095
1063	0	0	0	85.6695	0	100	0	0	0	0	0	0	0	0	0	100	0	0	0	100	100	0	0	0	100	0	0	0	0	0	0	0	0	0	0	0	0	0	0	0	0	0	0	55.0965	100	0	0	0	0
1064	60.3164	0	0	0	0	0	0	60.6822	100	0	41.7289	0	0	0	0	0	0	0	0	0	0	0	0	23.7711	0	0	47.2742	0	0	0	0	0	0	0	42.9194	44.7075	79.8759	0	14.9592	57.9221	57.0536	0	0	0	0	0	0	0	0
1065	0	26.76	0	0	0	0	0	0	0	0	0	0	0	0	0	0	29.5718	0	0	0	0	0	100	0	0	52.7915	0	21.4364	0	54.1646	79.04	0	0	30.4785	0	0	0	63.9397	0	0	0	0	100	0	0	0	24.6123	0	26.0744
1066	0	0	0	0	0	0	100	0	0	0	0	20.9745	73.4283	0	0	0	0	68.821	0	0	0	0	0	0	0	0	0	0	100	0	0	0	0	0	0	0	0	0	0	0	0	0	0	0	0	0	0	17.1392	0
1067	0	0	0	0	22.8345	0	0	39.3178	0	35.6062	0	0	0	19.9953	56.2625	0	0	0	0	0	0	0	0	76.2289	0	0	0	0	0	0	0	100	0	0	0	0	0	0	0	0	0	0	0	44.9035	0	51.5387	0	0	0
1068	0	0	24.0878	0	0	0	0	0	0	0	58.2711	0	0	0	0	0	26.4864	0	0	0	0	0	0	0	0	0	0	0	0	45.8354	0	0	0	0	57.0806	55.2925	20.1241	0	0	0	42.9464	100	0	0	0	0	0	0	0
1069	39.6836	0	0	14.3305	0	0	0	0	0	0	0	79.0255	0	0	0	0	0	0	100	0	0	0	0	0	0	47.2085	52.7258	13.8028	0	0	20.96	0	0	69.5215	0	0	0	36.0603	68.7289	42.0779	0	0	0	0	0	48.4613	18.059	82.8608	42.6161
1070	0	22.6478	0	0	0	0	0	0	0	0	0	0	44.036	25.0199	0	33.5897	0	48.4721	0	37.6829	21.4932	53.042	37.7289	0	28.2597	0	0	0	0	0	0	0	21.1226	0	0	0	0	0	0	0	0	0	49.0295	0	45.9805	0	0	0	0
1071	0	0	0	0	0	0	0	0	57.6346	0	0	0	0	0	0	0	0	0	0	0	0	0	0	0	0	0	0	0	0	13.5562	0	0	0	0	0	0	0	0	0	0	0	0	0	50.6433	0	0	0	0	0
1072	0	0	0	36.2235	45.2575	0	41.3221	35.9038	0	0	0	0	0	0	0	0	13.9163	0	0	0	0	0	0	0	0	0	0	0	51.5968	0	0	67.2322	0	0	0	0	58.7154	0	0	53.5252	0	0	0	0	0	0	29.5436	0	0
1073	41.9348	0	0	0	0	0	0	0	0	20.8313	0	0	0	0	49.7271	0	0	10.466	46.3371	0	78.5068	0	0	0	0	22.9892	24.4898	51.7089	0	0	45.959	0	0	0	31.4007	100	0	82.8452	0	0	56.2475	0	50.9705	0	0	0	0	0	0
1074	0	77.3522	0	0	0	0	0	0	0	0	63.6766	0	0	74.9801	0	0	0	0	0	0	0	46.958	0	0	0	0	0	0	0	0	0	0	0	0	0	0	0	0	0	0	0	0	0	0	54.0195	100	0	0	0
1075	0	0	100	0	0	0	0	64.0962	0	0	0	0	0	0	0	0	0	0	0	62.3171	0	0	0	0	0	0	75.5102	0	48.4032	86.4438	0	32.7678	78.8774	77.119	68.5993	0	0	0	0	46.4748	0	100	0	28.5298	0	0	70.4564	100	100
1076	0	0	0	0	0	100	58.6779	0	42.3654	0	0	100	55.964	0	0	66.4103	0	41.0619	0	0	0	0	62.2711	100	0	77.0108	0	0	0	0	0	0	0	0	0	0	41.2846	0	100	0	0	0	0	0	0	0	0	0	0
1077	0	0	0	63.7765	54.7425	0	0	0	0	0	36.3234	0	0	0	0	0	86.0837	0	53.6629	0	0	0	0	0	0	0	0	48.2911	0	0	54.041	0	0	22.881	0	0	0	0	0	0	0	0	0	0	0	0	0	0	0
1078	58.0652	0	0	0	0	0	0	0	0	79.1687	0	0	0	0	50.2729	0	0	0	0	0	0	0	0	0	71.7403	0	0	0	0	0	0	0	0	0	0	0	0	17.1548	0	0	43.7525	0	0	20.8269	0	0	0	0	0
1079	0	0	0	0	0	0	0	0	0	0	0	0	0	0	0	0	0	0	0	0	0	0	0	0	0	0	0	0	0	0	0	0	0	0	0	0	0	0	0	0	0	0	0	0	0	0	0	0	0
1080	0	0	0	0	92.7313	0	0	0	0	0	0	0	0	66.1471	0	59.5452	0	0	0	0	37.0072	0	0	0	0	0	0	0	0	0	0	0	0	0	0	0	0	0	52.7197	0	0	0	0	0	0	0	0	0	0
1081	76.0892	67.6669	85.4069	49.1454	0	86.6684	66.7624	54.3819	68.7543	42.3214	77.9899	88.3223	56.9425	0	44.1936	0	50.4714	63.442	60.6379	91.1189	0	80.9136	71.7309	78.5207	50.4482	80.4145	71.1707	58.4348	100	100	64.825	100	50.1265	48.9205	88.2928	65.1751	90.4426	80.9117	0	52.2958	73.8072	87.9083	85.5976	0	90.7508	41.688	100	83.1811	100
1082	0	0	0	0	0	0	0	0	0	0	0	0	0	0	0	0	0	0	0	0	0	0	0	0	0	0	0	0	0	0	0	0	0	0	0	0	0	0	0	0	0	0	0	61.1908	0	0	0	0	0
1083	0	0	0	0	0	0	0	0	0	0	0	0	0	0	0	0	0	0	0	0	39.0501	0	0	0	0	0	0	0	0	0	0	0	0	0	0	0	0	0	0	0	0	0	0	0	0	0	0	0	0
1084	0	0	0	0	0	0	0	0	0	0	0	0	0	0	55.8064	0	23.2844	0	0	0	0	0	0	0	0	0	0	23.0435	0	0	0	0	0	0	0	0	0	0	0	0	0	0	0	0	0	41.2716	0	0	0
1085	0	0	0	0	0	0	33.2376	0	0	0	0	0	0	0	0	19.3626	0	0	0	0	0	0	0	0	17.4794	0	0	0	0	0	0	0	33.0699	12.2186	0	0	9.55739	0	47.2803	13.4764	0	0	0	0	0	0	0	0	0
1086	0	0	0	50.8546	7.26868	0	0	0	0	23.3824	0	0	0	0	0	0	0	0	0	0	0	19.0864	0	21.4793	0	0	0	0	0	0	0	0	0	0	0	34.8249	0	0	0	0	0	0	0	38.8092	0	0	0	16.8189	0
1087	23.9108	0	14.5931	0	0	0	0	0	31.2457	0	22.0101	11.6777	0	33.8529	0	0	0	36.558	39.3621	0	0	0	28.2691	0	0	19.5855	28.8293	0	0	0	35.175	0	0	38.8608	0	0	0	19.0883	0	34.2278	26.1928	0	14.4024	0	0	0	0	0	0
1088	0	32.3331	0	0	0	13.3316	0	0	0	0	0	0	0	0	0	0	26.2442	0	0	8.88108	23.9427	0	0	0	0	0	0	18.5217	0	0	0	0	0	0	11.7072	0	0	0	0	0	0	12.0917	0	0	9.24917	0	0	0	0
1089	0	0	0	0	0	0	0	45.6181	0	34.2962	0	0	43.0575	0	0	21.0922	0	0	0	0	0	0	0	0	32.0724	0	0	0	0	0	0	0	16.8037	0	0	0	0	0	0	0	0	0	0	0	0	17.0404	0	0	0
1090	14.4162	0	0	0	35.4216	0	0	0	0	0	0	0	0	0	0	0	0	0	0	0	0	0	0	34.1777	0	0	0	0	55.1051	0	24.6742	15.2116	0	0	0	0	0	0	36.7137	0	0	0	0	18.3201	0	0	0	0	0
1091	0	75.7845	0	0	0	0	0	0	49.3215	0	0	0	0	0	0	0	0	100	0	0	0	0	0	0	0	0	0	0	0	0	0	0	0	0	0	0	16.6567	0	0	0	0	0	56.0286	0	0	0	66.3126	0	28.3816
1092	8.90863	0	0	82.4637	0	43.4175	55.8253	0	0	0	100	100	0	83.4824	49.4508	0	0	0	0	100	62.3651	100	0	0	61.8475	73.3738	49.7834	0	0	59.1158	0	0	0	63.2999	100	75.3763	0	0	0	46.2186	100	44.9989	0	0	0	66.0634	0	52.1996	0
1093	0	0	0	0	64.5784	0	0	0	0	0	0	0	58.6404	0	0	48.8282	64.2617	0	55.3342	0	0	0	0	42.9462	0	0	0	100	17.3423	0	29.0182	36.1024	0	0	0	0	0	100	28.0007	0	0	0	0	38.9782	0	0	17.5752	0	38.1039
1094	0	0	0	0	0	0	0	70.7767	50.6785	33.4019	0	0	0	0	0	0	0	0	0	0	0	0	100	0	0	0	0	0	0	0	0	0	65.8195	0	0	0	0	0	0	0	0	0	0	0	100	0	0	0	0
1095	76.6751	0	100	0	0	0	0	0	0	0	0	0	0	0	0	0	0	0	0	0	0	0	0	0	0	0	50.2166	0	0	26.9012	0	0	0	36.7001	0	0	42.6857	0	0	40.5248	0	0	0	0	0	0	0	0	0
1096	0	0	0	17.5363	0	28.6105	44.1747	0	0	0	0	0	0	16.5176	0	0	0	0	44.6658	0	0	0	0	0	0	0	0	0	27.5526	0	0	0	0	0	0	0	0	0	0	0	0	55.0011	0	0	0	0	16.1122	0	0
1097	0	24.2155	0	0	0	0	0	0	0	0	0	0	41.3596	0	50.5492	0	0	0	0	0	0	0	0	0	38.1525	26.6262	0	0	0	0	0	0	0	0	0	0	0	0	35.2856	0	0	0	0	0	0	0	0	47.8004	33.5145
1098	0	0	0	0	0	0	0	29.2233	0	0	0	0	0	0	0	51.1718	0	0	0	0	37.6349	0	0	22.8761	0	0	0	0	0	0	46.3076	48.686	0	0	0	24.6237	0	0	0	0	0	0	43.9714	42.7016	0	0	0	0	0
1099	0	0	0	0	0	27.972	0	0	0	66.5981	0	0	0	0	0	0	35.7383	0	0	0	0	0	0	0	0	0	0	0	0	13.983	0	0	34.1805	0	0	0	40.6576	0	0	13.2566	0	0	0	0	0	33.9366	0	0	0
1100	0	14.513	0	0	15.7819	0	0	0	0	0	35.04	27.1678	0	0	0	0	0	14.0956	0	10.4331	0	0	0	0	24.0812	0	0	42.6215	38.271	0	0	0	0	0	54.6559	0	0	0	0	0	0	0	0	0	0	0	0	0	49.6098
1101	27.7919	0	38.7708	0	0	0	0	0	9.71773	0	0	0	39.3977	0	0	0	0	0	26.9024	0	0	0	25.2899	0	0	0	52.9088	0	0	0	0	0	0	38.0142	0	0	0	36.1274	31.9827	0	0	27.2393	0	0	64.9289	0	0	0	0
1102	0	0	0	25.5252	0	49.3982	16.8946	39.5559	0	0	0	0	0	100	74.1874	0	0	0	0	0	26.0419	52.459	0	0	0	0	0	0	0	0	0	0	0	0	0	25.4162	0	0	0	0	18.0795	0	21.5417	16.708	0	53.4283	100	0	0
1103	0	0	0	0	0	0	0	0	0	0	44.7314	0	0	0	0	0	0	0	0	42.2172	0	0	0	0	0	21.1807	0	0	0	39.2556	0	0	0	0	0	0	49.1798	0	0	43.8404	0	0	0	0	0	0	0	0	0
1104	0	0	0	0	0	0	0	0	0	0	0	0	0	0	0	66.9444	56.1829	0	0	0	0	0	0	0	0	0	47.0912	0	0	0	0	0	0	0	0	0	0	0	0	0	0	0	0	0	0	0	0	0	0
1105	0	0	0	27.2162	57.0158	0	0	60.4441	0	0	0	18.3893	0	0	0	0	0	44.7624	24.8966	0	0	25.0431	23.2334	45.2905	25.7517	0	0	0	0	0	0	46.3435	0	11.1348	0	0	0	0	17.2159	0	0	0	0	11.4535	0	0	0	0	0
1106	0	0	20.1192	0	0	0	16.3412	0	0	100	20.2286	0	38.8984	0	0	0	0	0	0	0	31.1852	0	0	0	0	0	0	0	61.729	0	0	0	0	0	45.3441	0	50.8202	32.0338	0	0	0	0	0	0	7.39675	0	0	0	0
1107	0	0	0	0	27.2023	0	0	0	0	0	0	0	0	0	25.8126	0	0	0	0	0	0	0	0	0	0	0	0	57.3785	0	0	0	53.6565	0	0	0	0	0	0	0	0	0	0	0	0	0	0	0	100	0
1108	72.2081	0	0	0	0	50.6018	0	0	0	0	0	0	0	0	0	33.0556	43.8171	0	48.201	0	0	0	51.4767	0	0	0	0	0	0	0	0	0	100	0	0	74.5838	0	31.8389	0	56.1596	0	0	78.4583	0	0	46.5717	0	0	50.3902
1109	0	85.487	41.1099	47.2586	0	0	66.7641	0	90.2823	0	0	54.443	21.7039	0	0	0	0	41.142	0	47.3497	42.7729	22.4978	0	54.7095	50.1671	78.8193	0	0	0	60.7444	100	0	0	50.8511	0	0	0	0	50.8014	0	81.9205	72.7607	0	71.8385	27.6743	0	0	0	0
1110	0	0	0	0	73.1737	0	0	81.1067	0	55.8219	0	0	0	0	59.9159	0	0	0	0	0	0	0	0	0	0	0	55.4099	0	0	0	0	0	0	0	0	0	0	0	0	0	0	0	34.3161	0	0	0	0	75.8446	0
1111	0	0	0	0	0	0	0	0	0	0	49.3757	0	0	77.9046	0	0	0	0	0	0	0	79.7367	58.6106	0	0	0	0	0	0	0	0	100	66.6392	0	72.4306	54.1141	65.1643	0	0	65.3584	0	0	0	0	40.1707	35.8852	66.3257	0	0
1112	100	0	0	0	0	64.1996	0	0	0	0	0	0	37.0872	0	0	0	0	82.7762	0	0	0	0	0	0	0	100	0	0	67.4964	0	75.8223	0	0	64.3054	0	0	0	65.3197	0	0	0	0	0	0	0	0	0	0	61.5603
1113	0	0	71.5484	0	0	0	0	0	81.7449	0	50.6243	0	0	0	0	0	45.8083	0	63.4806	0	44.0336	0	0	0	65.1142	0	0	0	0	0	0	0	0	0	27.5694	0	0	0	43.6994	0	0	0	0	61.3508	0	0	0	0	0
1114	0	67.0599	0	0	0	0	0	0	0	0	0	0	0	22.0954	0	43.8811	0	0	0	0	0	0	0	0	0	0	0	0	0	72.7573	0	0	0	0	0	0	0	0	0	0	0	50.9046	0	0	0	0	0	0	0
1115	0	0	0	0	0	0	0	0	0	0	0	0	0	0	21.4275	0	0	0	0	0	55.9664	0	0	58.9153	0	0	0	0	0	0	0	0	0	0	0	45.8859	0	0	0	0	0	0	22.6448	0	0	31.7703	0	0	0
1116	0	0	0	78.0091	0	35.8004	0	0	0	44.1781	0	60.7029	62.9128	0	0	0	0	0	0	69.279	0	0	0	0	0	0	44.5901	0	0	0	0	0	0	0	0	0	0	0	0	34.6416	0	0	0	0	0	0	0	0	0
1117	0	0	28.4516	0	26.8263	0	0	0	0	0	0	0	0	0	0	56.1189	0	0	0	0	0	0	0	0	0	0	0	0	0	27.2427	0	0	0	0	0	0	0	0	0	0	0	0	0	38.6492	0	0	0	0	0
1118	0	0	0	0	0	0	100	0	0	0	0	0	0	0	18.6566	0	0	0	36.5194	0	0	0	41.3894	41.0847	0	0	0	0	0	0	24.1777	0	33.3608	0	0	0	34.8357	34.6803	0	0	0	0	43.0391	0	0	0	33.6743	0	0
1119	0	32.9401	0	21.9909	0	0	0	18.8933	18.2551	0	0	39.2971	0	0	0	0	54.1917	17.2238	0	30.721	0	20.2633	0	0	34.8858	0	0	100	32.5036	0	0	0	0	35.6946	0	0	0	0	56.3006	0	0	49.0954	0	0	59.8293	32.3445	0	24.1554	38.4397
1120	0	0	16.0987	0	0	18.2843	0	0	0	0	0	0	0	0	0	0	0	0	0	0	0	0	0	0	0	33.8211	8.48312	0	0	0	0	18.3446	0	0	0	0	0	0	0	0	5.20264	0	0	0	0	0	0	0	0
1121	14.0278	13.3657	0	0	0	0	0	0	0	16.697	0	0	0	0	0	0	0	0	20.1297	0	0	0	0	0	0	0	0	0	0	9.25141	12.119	0	0	0	0	0	0	0	0	0	0	0	0	0	0	0	0	0	0
1122	0	0	0	0	0	0	0	0	0	0	0	0	0	0	0	17.6702	0	0	0	8.82102	0	0	0	0	0	0	0	0	0	0	0	0	0	0	0	0	0	0	0	0	0	0	0	0	0	0	0	13.4552	0
1123	0	0	0	0	0	0	0	0	0	0	0	31.9388	0	0	61.3643	0	0	0	0	0	0	0	0	0	0	25.209	0	0	0	0	0	42.3157	51.3226	0	27.8492	0	46.6028	0	0	0	0	0	0	0	58.0735	0	0	0	0
1124	19.9861	31.8201	27.124	27.5785	0	52.2855	51.2868	30.4133	21.5631	0	47.5285	0	0	55.1889	0	0	0	39.5943	0	0	0	0	0	44.9163	27.1	0	37.9137	84.5629	100	45.5979	0	0	0	36.2925	0	24.0546	0	44.5701	36.6899	35.0999	18.329	29.8349	32.129	46.4694	0	22.7949	38.8987	0	64.8873
1125	0	0	0	0	35.304	0	0	0	0	34.6034	0	0	0	0	0	0	0	0	0	28.1664	23.4382	29.2665	40.3097	0	0	0	0	0	0	0	22.4887	0	0	0	0	0	0	0	0	0	0	0	0	0	0	0	0	21.3229	0
1126	0	0	0	0	0	0	0	0	0	0	0	68.0612	100	0	0	82.3298	47.5508	0	0	0	0	0	0	0	0	21.126	0	0	0	0	0	0	48.6774	0	0	0	53.3972	0	46.7595	0	0	0	0	0	0	0	0	0	0
1127	0	0	56.7772	0	0	29.4302	0	0	0	0	52.4715	0	0	44.8111	0	0	0	0	79.8703	0	0	0	0	0	0	0	0	0	0	12.4058	0	39.3397	0	30.3256	0	0	0	0	0	0	0	0	0	53.5306	0	0	0	0	0
1128	65.9861	54.8142	0	72.4215	0	0	48.7132	0	78.4369	48.6996	0	0	0	0	0	0	0	0	0	0	76.5618	0	0	0	72.9	19.8439	53.6032	15.4371	0	0	0	0	0	0	0	0	0	55.4299	0	64.9001	76.4683	70.1651	67.871	0	41.9265	77.2051	61.1013	65.2219	35.1127
1129	0	0	0	0	64.696	0	0	69.5867	0	0	0	0	0	0	38.6357	0	52.4492	60.4057	0	63.0125	0	70.7335	59.6903	55.0837	0	0	0	0	0	32.7448	65.3923	0	0	33.3818	72.1508	75.9454	0	0	16.5506	0	0	0	0	0	0	0	0	0	0
1130	0	0	0	0	0	71.0965	0	0	0	0	0	0	39.8868	0	0	43.3257	0	0	50.1432	0	0	0	0	0	0	0	0	0	47.6426	0	0	0	51.6362	0	0	0	0	0	0	0	0	0	0	0	38.0925	0	0	0	71.8463
1131	0	20.4611	0	55.7207	0	0	22.674	0	0	33.0326	0	0	0	40.316	0	0	0	0	0	0	0	0	0	0	0	0	56.6913	21.8352	0	0	0	0	0	0	0	0	0	0	0	0	0	0	0	0	0	0	0	0	0
1132	0	0	0	0	0	0	0	0	0	0	0	0	0	0	0	0	0	36.6558	0	0	0	0	0	0	0	0	0	0	0	0	0	0	0	0	100	0	47.994	0	0	67.1165	0	55.0781	0	16.0878	0	0	0	0	0
1133	0	0	0	0	27.0282	0	0	0	0	30.8979	83.213	28.6121	0	0	44.4001	0	0	0	0	100	0	0	100	0	0	69.1781	0	0	0	0	0	64.18	0	83.9833	0	0	0	0	0	0	0	0	0	0	39.3236	100	0	71.1016	0
1134	68.5752	0	72.0714	0	0	0	0	0	62.6162	0	0	0	35.6231	0	0	30.5943	0	0	0	0	87.7646	0	0	0	0	0	43.3087	0	0	0	0	0	17.275	0	0	0	0	0	49.009	0	0	0	0	0	0	0	0	0	0
1135	0	79.5389	0	0	0	0	77.326	0	0	0	0	0	0	42.1952	0	0	100	63.3442	0	0	0	0	0	0	100	0	0	39.6488	0	76.3167	0	0	0	0	0	0	0	100	0	0	46.0119	0	100	0	0	0	78.6101	0	0
1136	0	0	0	44.2793	72.9718	28.9035	0	100	0	0	0	9.42776	0	0	0	0	0	0	0	0	0	100	0	100	0	0	0	0	0	0	0	0	0	0	0	100	52.006	0	0	32.8835	0	44.9219	0	0	0	0	0	28.8984	7.05022
1137	0	0	0	0	0	0	0	0	37.3838	36.0695	0	0	0	0	0	0	0	0	49.8568	0	0	0	0	0	0	30.8219	0	0	52.3574	0	100	35.82	0	16.0167	0	0	0	0	50.991	0	0	0	0	83.9122	0	0	0	0	0
1138	0	0	0	0	0	0	0	0	0	0	0	0	0	0	55.5999	0	0	0	0	0	0	0	0	0	0	0	0	0	0	0	0	0	0	0	0	0	0	0	0	0	0	0	0	0	22.5838	0	0	0	0
1139	31.4248	0	27.9286	0	0	0	0	0	0	0	16.787	61.9601	24.4901	17.4888	0	26.0801	0	0	0	0	12.2354	0	0	0	0	0	0	38.516	0	23.6833	0	0	31.0887	0	0	0	0	0	0	0	53.9881	0	0	0	0	0	21.3899	0	21.1035
1140	0	9.25661	0	0	13.887	24.8641	19.8888	0	0	0	0	0	0	0	0	0	0	0	0	0	0	0	11.8198	0	0	0	10.7176	0	0	0	0	32.0225	0	0	0	15.229	0	0	0	5.23728	0	0	0	0	0	0	0	0	0
1141	0	0	0	0	0	0	0	0	0	0	0	0	0	0	0	0	0	58.8291	0	0	15.052	27.5006	0	8.50063	0	0	0	0	0	0	0	0	0	0	0	0	0	0	0	0	0	3.43251	5.69401	0	0	0	0	0	0
1142	0	7.51727	0	0	0	0	0	0	0	0	0	0	0	0	0	0	0	0	0	23.0615	0	0	0	0	0	0	0	0	0	0	0	0	17.9415	0	0	0	17.3747	0	0	0	0	0	0	0	0	0	0	0	22.5069
1143	0	0	0	29.6708	0	0	11.1193	0	0	7.46824	0	0	0	0	24.7482	24.2615	0	0	0	0	0	0	0	0	0	0	27.6562	0	33.4749	0	0	0	0	11.4498	8.1563	0	0	0	0	8.25615	10.2967	0	0	40.7791	0	0	0	0	0
1144	13.1619	0	0	0	14.8471	0	0	3.0073	6.36264	0	17.9671	0	0	0	0	0	0	0	0	0	0	0	0	0	11.937	0	0	0	0	0	19.5441	0	0	0	0	0	0	0	0	0	0	4.77985	0	0	0	13.7985	0	17.1007	0
1145	0	0	0	0	0	0	0	0	0	0	0	0	0	0	0	0	0	17.0303	0	0	0	0	0	0	0	0	0	0	0	0	0	0	0	0	0	0	16.5519	0	14.5751	0	0	0	0	0	0	0	0	0	0
1146	0	0	0	0	0	0	0	0	0	0	0	0	0	0	0	0	0	0	0	0	0	0	0	0	0	0	0	0	0	0	0	0	0	0	0	0	0	0	0	0	0	0	0	0	0	0	0	0	0
1147	0	0	0	0	0	0	0	0	0	0	82.0329	0	100	0	0	75.7385	100	0	0	0	0	72.4994	0	0	34.092	0	0	0	66.5251	100	0	31.0266	0	0	0	0	0	22.9612	0	86.5066	89.7033	0	94.306	59.2209	100	0	0	29.9479	0
1148	86.8381	83.2261	0	0	71.2659	75.1359	0	96.9927	93.6374	0	0	0	0	100	75.2518	0	0	0	0	76.9385	84.948	0	88.1802	0	0	100	61.6262	0	0	0	0	0	0	88.5502	0	84.771	0	0	85.4249	0	0	91.7876	0	0	0	86.2015	100	0	77.4931
1149	0	0	100	70.3292	0	0	68.9919	0	0	92.5318	0	100	0	0	0	0	0	24.1406	100	0	0	0	0	91.4994	53.9709	0	0	100	0	0	80.4559	36.951	82.0585	0	91.8437	0	66.0735	77.0388	0	0	0	0	0	0	0	0	0	52.9514	0
1150	0	0	0	0	0	0	0	0	0	0	0	0	0	0	0	0	0	0	0	0	0	0	0	0	0	0	0	0	0	0	0	0	0	0	0	0	0	0	0	0	89.8305	0	0	0	0	0	0	0	0
1151	0	0	0	0	0	0	0	0	0	0	0	0	0	0	0	0	0	0	0	0	0	56.6236	0	0	0	0	0	0	0	0	0	0	0	0	0	0	0	0	0	0	0	0	0	56.279	0	0	0	0	28.9808
1152	64.8333	0	0	0	0	0	0	0	0	0	100	0	0	0	0	0	59.6662	42.1167	0	100	0	0	0	0	0	0	0	0	0	64.13	0	0	0	0	0	0	0	0	0	0	0	0	0	0	0	0	69.5438	0	0
1153	0	0	36.5029	0	45.0824	100	0	0	0	0	0	0	0	0	100	0	0	0	0	0	0	0	0	0	100	0	0	0	0	0	0	28.6027	0	0	0	0	0	0	38.549	0	0	0	0	0	100	0	0	0	0
1154	0	0	0	0	0	0	100	0	0	100	0	0	33.4949	46.8543	0	78.6836	0	0	100	0	100	0	0	0	0	100	0	73.6256	0	0	0	0	0	0	0	100	37.7007	70.6782	0	0	0	0	100	0	0	57.6951	0	0	0
1155	0	100	0	0	0	0	0	100	0	0	0	100	0	0	0	0	0	57.8833	0	0	0	0	100	0	0	0	100	0	0	0	44.9111	0	0	17.7225	0	0	0	0	0	51.3528	10.1695	0	0	0	0	0	0	0	71.0192
1156	0	0	0	0	54.9176	0	0	0	0	0	0	0	0	0	0	0	0	0	0	0	0	0	0	0	0	0	0	0	100	0	0	0	0	0	0	0	0	0	0	0	0	100	0	0	0	0	0	0	0
1157	35.1667	0	63.4971	0	0	0	0	0	100	0	0	0	66.5051	0	0	0	0	0	0	0	0	0	0	100	0	0	0	0	0	35.87	0	71.3973	0	0	100	0	0	0	61.451	0	0	0	0	14.9907	0	0	0	0	0
1158	0	0	0	0	0	0	0	0	0	0	0	0	0	53.1457	0	21.3164	0	0	0	0	0	43.3764	0	0	0	0	0	26.3744	0	0	55.0889	0	100	0	0	0	62.2993	29.3218	0	48.6472	0	0	0	0	0	42.3049	0	0	0
1159	0	0	0	100	0	0	0	0	0	0	0	0	0	0	0	0	40.3338	0	0	0	0	0	0	0	0	0	0	0	0	0	0	0	0	82.2775	0	0	0	0	0	0	0	0	0	28.7303	0	0	30.4562	0	0
1160	14.4558	0	0	0	0	0	0	0	0	0	9.31136	14.9716	0	0	0	0	0	9.96634	18.0527	23.5454	50.1202	0	0	0	0	0	0	0	27.5964	0	0	0	0	0	3.35269	29.0205	0	0	0	0	7.56201	2.0859	0	0	6.40052	0	0	11.4183	0
1161	0	0	0	0	0	32.3036	0	0	12.4602	0	0	0	0	0	37.7455	0	0	0	0	0	0	0	37.4866	0	0	0	0	18.7575	0	0	34.8541	0	7.69756	0	0	0	0	0	0	13.042	0	0	2.76992	0	0	0	0	0	0
1162	0	0	0	0	0	0	0	7.97542	0	0	0	0	0	26.0635	0	0	0	0	0	0	0	0	0	0	8.53989	11.6323	18.6879	0	0	0	0	0	0	0	0	0	0	0	24.009	0	0	0	0	0	0	6.78733	0	0	0
1163	0	0	0	30.0468	0	0	0	0	0	0	0	8.24434	38.2131	0	29.9777	0	0	0	0	0	0	3.66136	0	0	0	0	0	0	0	0	0	0	0	0	0	0	0	0	0	0	0	2.99611	0	20.657	0	0	0	0	0
1164	0	0	16.3639	0	19.751	0	0	0	0	13.882	0	0	0	0	0	48.3177	0	0	0	0	0	0	0	16.7266	0	0	0	0	0	0	0	6.32792	0	19.8453	0	0	23.6417	0	0	0	0	0	0	0	0	0	0	0	31.7978
1165	0	0	0	0	0	0	0	0	0	0	0	0	0	0	0	0	0	0	0	0	0	0	0	0	0	0	0	0	72.4036	0	0	0	0	0	4.78705	0	0	0	0	0	0	0	0	0	0	0	0	0	0
1166	0	0	0	0	0	0	0	0	0	0	0	0	0	0	0	0	38.6119	0	0	0	0	0	0	0	0	0	0	0	0	0	0	0	0	0	0	0	0	100	0	0	0	0	0	0	0	0	0	0	0
1167	0	0	0	0	80.249	39.4794	0	0	87.5398	0	0	0	0	0	32.2768	0	0	0	0	0	49.8798	0	62.5134	0	0	0	0	81.2425	0	0	65.1459	0	0	80.1547	0	0	76.3583	0	75.991	86.958	0	0	0	79.343	93.5995	0	0	0	68.2022
1168	0	0	0	69.9532	0	0	100	92.0246	0	86.118	90.6886	76.7841	61.7869	73.9365	0	0	0	90.0337	81.9473	76.4546	0	96.3386	0	83.2734	91.4601	0	81.3121	0	0	100	0	93.6721	92.3024	0	0	70.9795	0	0	0	0	0	94.918	97.2301	0	0	0	0	88.5817	0
1169	85.5442	100	83.6361	0	0	28.217	0	0	0	0	0	0	0	0	0	51.6823	61.3881	0	0	0	0	0	0	0	0	88.3677	0	0	0	0	0	0	0	0	91.8603	0	0	0	0	0	92.438	0	0	0	0	93.2127	100	0	0
1170	0	0	0	0	0	0	0	0	0	0	0	0	0	0	48.8231	0	0	0	0	0	0	0	79.9686	0	0	0	0	0	56.9168	0	100	0	0	0	0	0	0	41.829	0	0	0	0	0	0	0	0	0	0	0
1171	0	0	0	57.3715	65.1699	0	0	0	0	0	0	0	41.628	0	0	0	0	0	47.9986	100	0	0	0	0	0	0	0	78.1474	0	0	0	0	0	0	0	0	69.2578	0	0	69.4768	0	0	0	100	0	0	0	0	0
1172	0	0	0	0	0	100	0	0	0	0	0	0	0	0	0	0	0	0	0	0	0	0	0	0	0	0	0	0	0	0	0	0	0	0	0	0	0	0	0	0	0	0	0	0	0	0	0	0	100
1173	0	0	0	0	0	0	0	0	0	0	0	84.4138	0	0	0	0	0	0	0	0	87.7111	0	0	0	0	0	0	0	0	0	0	100	0	0	0	58.2827	0	0	100	0	0	0	0	0	67.9582	0	0	0	0
1174	0	0	0	0	34.8301	0	0	0	0	0	0	0	0	0	0	0	0	0	0	0	0	0	0	0	100	0	0	0	29.8111	0	0	0	0	100	0	0	0	58.171	0	0	0	78.1049	0	0	0	100	0	0	0
1175	0	0	0	42.6285	0	0	0	0	100	100	0	0	0	0	38.3738	53.3158	0	0	0	0	0	0	0	100	0	0	100	0	0	0	0	0	0	0	0	0	0	0	0	0	0	0	0	0	0	0	100	0	0
1176	0	0	0	0	0	0	0	0	0	0	0	0	0	100	0	0	0	100	52.0014	0	0	100	0	0	0	0	0	0	0	0	0	0	100	0	0	41.7173	30.7422	0	0	0	0	0	0	0	0	0	0	100	0
1177	100	0	0	0	0	0	100	0	0	0	0	15.5862	0	0	0	0	0	0	0	0	0	0	0	0	0	0	0	21.8526	13.2721	0	0	0	0	0	0	0	0	0	0	0	100	0	17.5175	0	0	0	0	0	0
1178	0	0	0	0	0	0	0	0	0	0	0	0	58.372	0	0	46.6842	100	0	0	0	0	0	0	0	0	0	0	0	0	0	0	0	0	0	0	0	0	0	0	0	0	0	0	0	32.0418	0	0	0	0
1179	0	0	0	0	0	0	0	100	0	0	0	0	0	0	12.8031	0	0	0	0	0	12.2889	0	20.0314	0	0	0	0	0	0	100	0	0	0	0	0	0	0	0	0	30.5232	0	21.8951	82.4825	0	0	0	0	0	0
1180	22.1746	0	32.1286	0	26.5273	0	24.9173	0	17.8104	40.6699	0	17.6758	0	29.628	0	0	0	24.401	0	19.4381	0	13.9025	0	100	32.8535	23.5177	29.1072	0	0	0	2.75266	4.71255	0	16.4361	11.1885	18.5092	0	32.6781	34.5048	0	0	0	0	26.0253	0	27.6556	20.7878	0	13.4206
1181	0	0	0	0	0	31.3118	0	0	0	0	14.4914	0	0	0	0	24.2255	0	0	17.1132	0	0	0	0	0	0	0	0	20.1989	38.9734	0	0	0	34.1814	0	0	0	7.54695	0	0	0	9.69287	0	0	0	0	0	0	20.3094	0
1182	0	0	0	31.7226	0	0	0	9.96107	0	0	0	0	0	0	0	0	34.479	0	0	0	15.4527	0	0	0	0	0	0	0	0	0	0	0	0	0	0	0	0	0	0	0	0	0	0	0	0	0	0	0	0
1183	0	3.28752	14.8851	0	0	0	0	0	0	0	0	40.1025	0	0	29.8643	0	0	0	0	0	0	8.06254	0	0	0	0	0	0	0	0	0	0	0	0	0	10.4999	0	0	24.4941	0	0	0	0	0	16.7098	0	0	0	0
1184	20.4039	0	0	0	28.9188	0	0	0	8.64327	0	14.782	0	45.4769	15.2898	0	36.2737	0	0	0	0	0	0	0	0	0	0	0	0	0	10.7338	0	0	0	0	0	0	0	25.9943	0	8.14107	0	0	14.8388	0	0	0	0	0	26.6462
1185	0	0	0	0	0	11.399	0	0	0	0	0	0	0	0	0	0	0	0	0	0	0	0	0	0	0	0	27.6457	0	0	0	29.2948	10.2268	0	0	0	0	16.6379	0	0	0	0	0	0	17.1713	0	0	14.8724	0	0
1186	0	0	0	0	0	0	0	0	0	0	0	0	0	0	0	0	0	0	0	0	0	0	0	0	0	0	0	0	0	0	0	0	0	0	0	0	0	0	0	0	0	0	0	0	0	0	0	0	0
1187	0	0	0	0	0	0	0	0	0	0	0	0	0	0	0	0	0	75.599	0	0	0	0	0	0	0	0	0	0	0	0	0	0	0	0	0	0	0	41.3277	0	0	0	0	0	0	0	0	0	0	0
1188	57.4215	96.7125	52.9862	68.2774	44.5539	57.2892	75.0827	90.0389	73.5464	59.3301	70.7266	42.2217	54.5231	55.0822	70.1357	0	65.521	0	82.8868	80.5619	84.5473	78.0349	0	0	0	76.4823	43.2471	79.8011	61.0266	0	0	85.0606	65.8186	83.5639	88.8115	70.9909	75.8152	0	41.0011	91.8589	90.3071	0	85.1612	56.8034	83.2902	72.3444	64.3398	0	59.9332
1189	0	0	0	0	0	0	0	0	0	0	0	0	0	0	0	39.5009	0	0	0	0	0	0	100	0	67.1465	0	0	0	0	89.2662	67.9526	0	0	0	0	0	0	0	0	0	0	100	0	0	0	0	0	79.6906	0
1190	0	0	0	0	0	0	0	0	0	0	0	100	0	0	0	0	0	0	0	0	0	0	0	0	0	0	0	0	0	0	0	0	0	0	0	0	0	0	0	0	0	0	0	0	0	0	0	0	0
1191	0	0	56.7152	0	0	0	0	0	0	0	0	0	70.056	0	32.4422	0	0	0	0	0	14.9822	0	0	87.5841	0	0	0	0	0	0	0	0	0	58.8104	0	100	0	100	42.1448	0	0	0	0	0	0	0	0	0	74.2409
1192	100	0	0	100	0	0	0	0	0	0	0	0	0	73.5976	0	37.6368	100	100	0	0	0	0	0	0	100	0	0	0	0	0	0	0	83.0753	0	0	0	0	0	0	0	0	0	0	0	0	0	100	0	0
1193	0	0	0	0	77.7055	0	100	0	100	100	0	0	0	0	0	0	0	0	0	100	0	100	0	0	0	100	0	0	0	0	0	100	0	0	0	0	0	0	0	0	0	0	0	100	0	100	0	0	0
1194	0	0	0	0	0	0	0	0	0	0	0	0	29.944	0	0	0	0	0	100	0	0	0	0	0	0	0	100	100	100	0	100	0	0	41.1896	0	0	0	0	0	0	0	100	64.6794	0	0	0	0	0	0
1195	0	0	0	0	0	0	0	0	0	0	0	0	0	0	67.5578	0	0	0	0	0	0	0	0	12.4159	0	0	0	0	0	0	0	0	0	0	0	0	0	0	0	0	100	0	0	0	0	0	0	0	25.7591
1196	0	0	0	0	0	0	0	0	0	0	100	0	0	0	0	62.3632	0	0	0	0	31.548	0	0	0	0	0	0	0	0	0	0	0	16.9247	0	0	0	100	0	57.8552	0	0	0	0	0	100	0	0	0	0
1197	0	0	0	0	22.2945	0	0	0	0	0	0	0	0	26.4024	0	0	0	0	0	0	0	0	0	0	0	0	0	0	0	100	0	0	0	0	0	0	0	0	0	0	0	0	35.3206	0	0	0	0	0	0
1198	0	0	0	0	0	0	0	0	0	0	0	0	0	0	0	0	0	0	0	0	0	0	0	0	0	0	0	0	0	0	0	0	0	0	0	0	0	0	0	0	0	0	0	0	0	0	0	0	0
1199	0	100	43.2848	0	0	0	0	0	0	0	0	0	0	0	0	0	0	0	0	0	53.4698	0	0	0	0	0	0	0	0	0	0	0	0	0	0	0	0	0	0	0	0	0	0	0	0	0	0	0	0
1200	29.0848	0	0	64.8031	0	0	0	0	0	59.4658	80.2463	0	63.498	0	81.4823	64.1296	73.2285	33.963	34.4971	0	0	0	25.5932	26.0028	58.3115	0	0	0	100	0	45.9542	62.597	41.7698	47.1373	13.0395	100	0	20.3854	0	6.96981	22.0968	0	37.0391	0	0	71.6216	0	21.0876	74.1967
1201	0	0	0	0	40.7064	0	57.1764	0	17.6516	0	0	51.2481	0	0	0	0	0	0	0	54.8105	0	59.7195	0	0	0	42.5226	55.0137	21.9845	0	0	0	0	0	0	0	0	100	0	65.0342	0	0	60.3916	0	16.3822	66.039	0	57.1372	0	0
1202	0	0	0	0	0	58.5281	0	40.9259	0	0	0	0	0	100	0	0	0	41.3384	0	0	0	0	0	0	0	0	0	0	0	0	0	0	0	0	0	0	0	0	0	0	0	0	0	0	0	0	0	0	0
1203	0	54.3311	0	0	0	0	0	0	0	0	0	0	0	0	0	0	0	0	18.8904	0	0	0	20.128	0	0	0	0	0	0	70.162	0	0	0	37.8147	0	0	0	0	0	3.74254	0	0	0	0	0	0	0	16.185	0
1204	0	0	100	0	0	0	0	0	0	0	0	24.3759	0	0	0	0	26.7715	0	0	0	60.0064	0	0	0	0	0	0	0	0	0	15.6489	0	17.1734	0	0	0	0	0	0	0	24.5839	0	0	0	0	0	0	0	0
1205	20.1493	0	0	0	0	0	0	0	0	0	0	0	0	0	18.5177	0	0	0	0	0	0	0	0	73.9972	29.1932	0	25.1374	0	0	0	0	0	0	0	18.1469	0	0	24.8409	0	0	0	0	23.6903	0	0	0	0	0	0
1206	0	0	0	0	20.7456	0	0	0	36.9525	0	0	24.3759	0	0	0	0	0	0	0	0	0	0	0	0	0	0	0	0	0	0	0	18.6728	0	0	0	0	0	0	0	0	0	0	0	0	0	0	24.3275	22.9988	25.8033
1207	0	0	0	0	0	0	0	0	0	0	0	0	0	0	0	0	0	0	0	0	0	0	0	0	0	0	0	0	0	0	0	0	0	0	0	0	0	0	34.9658	0	0	0	0	0	0	0	0	0	0
1208	50.7659	45.6689	0	0	38.548	0	42.8236	59.0741	0	40.5342	0	0	36.502	0	0	35.8704	0	24.6986	0	45.1895	39.9936	0	54.2789	0	0	57.4774	19.8489	0	0	29.838	0	18.7302	0	0	0	0	0	0	0	89.2877	0	39.6084	39.2706	0	0	28.3784	0	0	0
1209	0	0	0	35.1969	0	41.4719	0	0	45.396	0	19.7537	0	0	0	0	0	0	0	46.6126	0	0	40.2805	0	0	12.4953	0	0	78.0155	0	0	38.3969	0	41.0568	15.048	68.8136	0	0	54.7737	0	0	53.3193	0	0	83.6178	33.961	0	18.5352	39.7286	0
1210	0	0	0	0	0	0	0	0	0	0	0	53.2867	0	0	0	0	0	0	0	0	0	0	0	0	0	0	0	0	0	0	0	0	0	0	0	0	0	0	0	0	0	0	0	0	0	0	0	0	34.5067
1211	0	0	58.9168	43.7582	0	62.5267	58.4391	0	0	0	0	0	37.2201	74.6818	0	0	88.576	0	0	0	100	0	0	100	0	0	63.1051	0	71.1521	0	0	0	0	0	0	76.9884	66.4659	0	0	0	0	0	65.4507	0	0	40.8939	0	0	0
1212	0	100	0	0	0	0	0	0	0	79.4942	0	0	0	0	100	64.6975	0	0	0	52.2622	0	100	0	0	0	100	0	0	0	100	55.8871	0	0	100	100	0	0	0	0	0	47.1282	85.4098	0	0	0	0	100	0	0
1213	70.6136	0	0	0	0	0	0	100	0	0	100	0	0	0	0	0	0	69.7173	0	0	0	0	0	0	100	0	0	100	0	0	0	100	100	0	0	0	0	0	0	0	0	0	0	0	40.7391	0	0	0	65.4933
1214	0	0	0	0	100	0	0	0	100	0	0	23.2147	43.4574	0	0	0	0	0	77.2709	47.7378	0	0	100	0	0	0	0	0	0	0	0	0	0	0	0	0	33.5341	0	100	0	0	0	0	100	0	0	0	0	0
1215	0	0	41.0832	0	0	0	0	0	0	0	0	0	0	0	0	0	0	0	0	0	0	0	0	0	0	0	17.8559	0	28.8479	0	0	0	0	0	0	0	0	100	0	0	0	0	0	0	0	59.1061	0	100	0
1216	29.3864	0	0	0	0	0	41.5609	0	0	20.5058	0	0	0	0	0	0	0	0	0	0	0	0	0	0	0	0	0	0	0	0	0	0	0	0	0	0	0	0	0	0	52.8718	14.5902	34.5493	0	59.2609	0	0	0	0
1217	0	0	0	56.2418	0	37.4733	0	0	0	0	0	0	19.3225	25.3182	0	0	0	30.2827	0	0	0	0	0	0	0	0	0	0	0	0	44.1129	0	0	0	0	0	0	0	0	100	0	0	0	0	0	0	0	0	0
1218	0	0	0	0	0	0	0	0	0	0	0	0	0	0	0	0	0	0	22.7291	0	0	0	0	0	0	0	19.0391	0	0	0	0	0	0	0	0	23.0116	0	0	0	0	0	0	0	0	0	0	0	0	0
1219	0	0	0	0	0	0	0	0	0	0	0	23.4986	0	0	0	35.3025	11.424	0	0	0	0	0	0	0	0	0	0	0	0	0	0	0	0	0	0	0	0	0	0	0	0	0	0	0	0	0	0	0	0
1220	34.8124	0	0	51.5987	27.3134	0	0	0	0	0	100	0	0	0	0	0	0	0	0	0	100	33.758	0	0	0	0	0	64.4641	0	0	0	0	0	0	0	0	0	0	0	0	36.3981	0	0	0	0	84.2391	0	0	79.5309
1221	0	49.94	0	0	0	0	60.9823	83.9447	81.8213	0	0	0	0	0	72.767	0	0	0	100	80.3273	0	0	84.9197	80.2434	0	0	75.4491	0	0	0	72.8702	68.3054	64.4019	47.3091	100	73.9422	0	100	0	0	0	68.0669	54.5497	83.1907	79.69	0	55.866	84.8811	0
1222	27.2445	0	100	0	28.0403	68	0	0	0	62.5661	0	0	65.7654	51.1911	0	69.9369	37.931	47.7901	0	0	0	0	0	0	61.4362	0	0	0	75.7327	88.0254	0	0	0	0	0	0	85.0791	0	100	0	44.0083	0	0	0	0	0	0	0	0
1223	0	0	0	0	0	0	0	0	0	0	0	100	0	0	0	0	0	0	0	0	0	0	0	0	0	67.9206	0	0	0	0	0	0	0	0	0	0	0	0	0	86.9536	0	0	0	0	0	0	0	0	0
1224	0	50.06	0	48.4013	0	0	0	0	0	0	0	0	0	0	0	0	0	0	0	0	0	23.5492	0	0	0	0	0	0	0	0	0	0	0	0	0	0	0	0	0	0	0	0	0	0	0	0	0	0	0
1225	0	0	0	0	0	0	39.0177	0	0	0	0	0	0	20.7805	0	0	44.7078	0	0	0	0	0	0	0	38.5638	0	0	0	0	0	27.1298	31.6946	0	26.6404	0	9.3572	0	0	0	0	0	0	13.6842	0	0	0	44.134	0	0
1226	0	0	0	0	44.6464	0	0	0	0	0	0	0	0	0	0	0	0	35.9839	0	0	0	0	0	0	0	32.0794	0	0	0	0	0	0	0	0	0	0	0	0	0	0	0	16.8817	0	0	20.31	0	0	0	0
1227	37.9432	0	0	0	0	0	0	16.0553	0	37.4339	0	0	34.2346	0	27.233	0	0	0	0	0	0	0	0	19.7566	0	0	0	0	24.2673	0	0	0	35.5981	0	0	0	14.9209	0	0	0	19.5937	0	0	16.8093	0	0	0	0	0
1228	0	0	0	0	0	32	0	0	18.1787	0	0	0	0	28.0284	0	30.0631	0	0	0	19.6727	0	42.6929	15.0803	0	0	0	24.5509	35.5359	0	11.9746	0	0	0	26.0504	0	16.7006	0	0	0	13.0464	0	0	31.7661	0	0	15.7609	0	15.1189	20.4691
1229	0	0	0	0	0	0	0	0	0	0	0	0	0	0	0	0	17.3612	16.226	0	0	0	0	0	0	0	0	0	0	0	0	0	0	0	0	0	0	0	0	0	0	0	15.0514	0	0	0	0	0	0	0
1230	0	0	0	0	0	0	0	0	0	0	0	0	0	0	0	0	0	0	0	0	0	0	0	0	0	0	0	0	0	0	0	0	0	0	0	0	0	0	0	0	0	0	0	0	0	0	0	0	0
1231	0	0	0	0	0	0	0	0	0	0	0	0	0	0	0	0	0	0	0	0	0	0	0	0	0	0	0	0	0	0	0	0	0	0	0	0	0	0	0	0	0	0	0	0	0	0	0	0	0
1232	0	0	0	0	0	0	0	64.315	0	50.8566	12.0254	37.0821	0	0	0	0	0	54.4872	18.425	0	61.7433	0	0	0	35.4327	25.9014	0	0	0	0	0	0	0	0	47.0124	0	0	0	0	0	0	0	84.5618	0	45.0592	0	0	0	20.2926
1233	0	0	72.5305	0	68.4432	0	66.5767	0	0	0	0	0	63.1806	0	44.9704	0	0	0	0	0	0	0	64.7317	71.8339	0	0	0	0	0	62.5137	0	0	0	0	0	65.3031	0	0	0	0	0	100	0	0	0	0	0	0	0
1234	0	0	0	0	0	58.816	0	0	100	0	14.8331	0	0	0	0	0	0	0	0	100	0	81.9479	0	0	21.2939	0	0	77.4153	100	0	100	100	90.5631	74.7151	0	0	0	74.7847	0	100	100	0	0	76.2758	0	0	0	0	0
1235	100	0	0	100	0	0	0	0	0	0	0	62.9179	0	100	0	0	100	45.5128	48.5884	0	0	0	0	0	0	0	45.6192	0	0	0	0	0	0	0	52.9876	0	0	0	100	0	0	0	0	0	39.2661	0	0	0	0
1236	0	100	0	0	0	0	33.4233	35.685	0	0	0	0	0	0	0	100	0	0	0	0	0	0	0	0	43.2734	74.0986	0	0	0	37.4863	0	0	0	25.2849	0	22.1644	0	0	0	0	0	0	0	0	0	100	100	100	79.7074
1237	0	0	27.4695	0	0	0	0	0	0	0	0	0	36.8194	0	55.0296	0	0	0	0	0	0	0	35.2683	28.1661	0	0	0	0	0	0	0	0	0	0	0	0	0	0	0	0	0	0	15.4382	0	0	0	0	0	0
1238	0	0	0	0	31.5568	0	0	0	0	49.1434	0	0	0	0	0	0	0	0	0	0	38.2567	0	0	0	0	0	0	0	0	0	0	0	0	0	0	0	100	0	0	0	0	0	0	23.7242	0	0	0	0	0
1239	0	0	0	0	0	41.184	0	0	0	0	73.1414	0	0	0	0	0	0	0	32.9866	0	0	18.0521	0	0	0	0	54.3808	22.5847	0	0	0	0	9.43686	0	0	12.5325	0	25.2153	0	0	0	0	0	0	15.6747	0	0	0	0
1240	14.0253	0	12.6156	0	0	0	71.1309	58.6842	0	0	0	0	27.9438	0	0	0	0	0	0	0	17.0535	0	81.3734	0	0	0	0	0	0	21.9835	84.6582	0	0	57.6002	78.6708	0	0	0	50.6912	0	58.0861	70.5281	0	0	0	0	15.9241	10.0961	66.2693
1241	0	0	0	0	0	0	0	0	74.4963	0	0	75.4946	0	60.537	0	0	46.6056	42.9746	0	73.5738	0	0	0	0	100	100	0	0	23.2345	0	0	100	25.9509	0	0	0	0	0	0	69.1356	0	0	85.3199	75.9407	0	0	0	0	0
1242	54.5387	61.8438	0	37.2688	58.3333	0	0	0	0	0	0	0	0	0	0	0	0	0	55.9561	0	0	0	0	57.9906	0	0	0	0	0	0	0	0	0	0	0	0	0	68.0139	0	0	0	0	0	0	0	0	0	23.842	0
1243	0	0	87.3844	0	0	100	0	0	0	100	0	0	36.9069	0	57.1387	0	0	0	0	0	0	44.3262	0	0	0	0	0	0	0	33.9835	0	0	0	0	0	100	0	0	0	0	0	0	0	0	36.4664	45.5866	46.6586	0	0
1244	0	0	0	0	0	0	28.8691	0	0	0	0	0	0	0	0	86.5927	28.5278	0	0	0	60.1749	0	0	0	0	0	100	31.2281	23.3051	0	0	0	48.7723	0	0	0	0	0	21.7803	0	41.9139	0	0	0	0	0	0	0	0
1245	0	0	0	62.7312	0	0	0	41.3158	0	0	0	0	0	0	0	0	0	0	0	0	0	0	0	42.0094	0	0	0	0	0	0	0	0	0	42.3998	0	0	0	0	0	0	0	0	0	0	0	0	0	0	0
1246	0	0	0	0	0	0	0	0	0	0	0	24.5054	0	0	0	0	0	0	0	26.4262	0	0	0	0	0	0	0	0	0	44.0331	0	0	0	0	21.3292	0	0	0	0	0	0	29.4719	0	24.0593	0	27.9332	0	26.3394	0
1247	0	38.1562	0	0	41.6667	0	0	0	25.5037	0	0	0	0	39.463	42.8613	7.07858	0	57.0254	44.0439	0	0	0	0	0	0	0	0	0	0	0	0	0	0	0	0	0	0	0	0	30.8644	0	0	0	0	0	0	0	0	33.7307
1248	0	0	0	0	0	0	0	0	0	0	0	0	35.1494	0	0	0	24.8665	0	0	0	0	55.6738	18.6266	0	0	0	0	68.7719	53.4605	0	0	0	25.2768	0	0	0	100	31.9861	0	0	0	0	14.6801	0	63.5336	26.4802	37.4172	0	0
1249	31.436	0	0	0	0	0	0	0	0	0	0	0	0	0	0	6.32873	0	0	0	0	22.7716	0	0	0	0	0	0	0	0	0	15.3418	0	0	0	0	0	0	0	27.5285	0	0	0	0	0	0	0	0	39.7225	0
1250	0	0	0	0	0	0	0	0	0	8.94548	0	0	0	0	0	0	0	0	0	0	0	0	0	0	0	0	20.2101	0	0	0	0	0	0	0	9.31935	0	0	0	0	0	0	0	0	0	0	0	0	0	0
1251	0	5.52277	0	21.721	0	12.1324	7.82009	0	0	0	0	0	0	0	0	22.6129	0	22.5209	0	0	0	0	0	0	9.19571	0	0	0	0	0	0	0	0	0	0	0	0	0	0	0	0	0	0	0	12.1224	0	0	0	0
1252	0	0	0	0	0	0	0	0	0	0	0	13.4779	0	0	0	0	0	0	0	4.12344	0	0	0	0	0	0	0	0	0	0	0	0	0	0	0	0	24.165	0	0	0	8.57805	0	0	15.4742	0	13.6657	0	0	0
1253	0	0	0	0	0	0	0	0	0	0	0	0	0	0	13.9896	0	0	0	0	0	0	0	0	0	0	0	0	0	0	0	0	0	0	0	0	0	0	0	0	0	0	0	0	0	0	0	0	0	0
1254	0	0	0	0	0	0	0	0	0	0	0	0	0	0	0	0	0	0	0	0	0	0	0	17.6201	0	0	0	0	0	0	0	0	0	0	0	0	0	0	0	0	0	0	0	0	0	0	0	0	0
1255	0	0	0	0	0	0	0	0	0	0	0	0	0	0	0	0	0	0	0	0	0	0	0	0	0	0	0	0	0	0	0	0	0	0	0	0	0	0	0	0	21.3004	0	0	17.1859	0	30.87	0	0	0
1256	0	0	0	0	0	0	0	0	0	0	0	0	0	0	86.0104	0	0	46.3099	0	0	0	47.2962	49.1427	0	0	0	0	0	0	100	0	0	100	59.7915	0	0	0	0	0	100	0	0	0	0	39.8784	0	100	0	0
1257	100	0	0	78.279	100	87.8676	92.1799	100	0	91.0545	100	86.5221	0	0	0	77.3871	100	0	0	0	0	0	0	82.3799	0	0	79.7899	0	0	0	0	0	0	0	90.6807	100	75.835	100	0	0	0	100	100	0	0	0	0	0	0
1258	0	94.4772	0	0	0	0	0	0	100	0	0	0	100	100	0	0	0	0	100	95.8766	100	0	0	0	90.8043	100	0	100	100	0	0	100	0	0	0	0	0	0	100	0	70.1216	0	0	67.34	0	0	0	100	100
1259	0	0	100	0	0	0	0	0	0	0	0	0	0	0	0	0	0	31.1692	0	0	0	52.7038	50.8573	0	0	0	0	0	0	0	100	0	0	40.2085	0	0	0	0	0	0	0	0	0	0	47.9992	55.4643	0	0	0
1260	0	0	0	0	0	0	0	0	0	0	0	0	0	0	0	36.2319	0	0	0	0	0	0	0	0	0	0	0	0	0	0	0	0	0	0	57.9217	0	100	0	0	0	0	0	0	0	0	0	0	100	0
1261	79.5819	0	0	25.7059	100	0	0	0	0	0	0	77.3343	0	43.0604	76.612	0	0	0	0	0	0	0	0	0	0	0	0	0	58.212	58.1366	0	54.761	0	0	0	100	0	0	0	0	0	0	48.151	0	0	0	100	0	0
1262	0	57.9396	0	0	0	0	100	0	0	0	0	0	0	0	0	0	0	0	100	0	0	0	0	0	0	100	58.374	23.9759	0	0	100	0	0	0	0	0	0	53.8717	0	0	0	100	0	100	0	0	0	0	0
1263	0	0	0	0	0	0	0	0	0	0	0	0	100	0	0	19.8068	100	0	0	65.3997	100	0	0	0	0	0	0	0	0	0	0	0	0	30.3822	0	0	0	0	0	0	100	0	0	0	0	0	0	0	0
1264	0	0	0	0	0	0	0	0	0	0	0	0	0	0	0	0	0	0	0	0	0	0	0	0	0	0	0	0	0	0	0	0	100	0	42.0783	0	0	0	0	100	0	0	0	0	0	0	0	0	0
1265	0	0	74.1363	0	0	100	0	0	100	83.3247	0	0	0	56.9396	23.388	0	0	100	0	0	0	0	29.5767	0	0	0	0	76.0241	0	0	0	45.239	0	0	0	0	0	0	0	0	0	0	0	0	0	12.752	0	0	100
1266	0	42.0604	0	0	0	0	0	0	0	0	100	22.6657	0	0	0	19.0162	0	0	0	0	0	100	0	100	100	0	0	0	41.788	41.8634	0	0	0	0	0	0	0	0	0	0	0	0	15.7549	0	100	0	0	0	0
1267	0	0	0	0	0	0	0	0	0	0	0	0	0	0	0	0	0	0	0	34.6003	0	0	0	0	0	0	41.626	0	0	0	0	0	0	0	0	0	0	46.1283	0	0	0	0	0	0	0	0	0	0	0
1268	20.4181	0	25.8637	0	0	0	0	0	0	0	0	0	0	0	0	0	0	0	0	0	0	0	0	0	0	0	0	0	0	0	0	0	0	0	0	0	0	0	100	0	0	0	0	0	0	0	0	0	0
1269	0	0	0	74.2941	0	0	0	0	0	16.6753	0	0	0	0	0	24.9451	0	0	0	0	0	0	70.4233	0	0	0	0	0	0	0	0	0	0	69.6178	0	0	0	0	0	0	0	0	36.0941	0	0	87.248	0	0	0
1270	0	0	37.6928	0	53.3195	34.2871	10.2015	0	25.3676	0	22.3216	70.9544	29.1049	7.62293	29.5935	0	41.1069	17.2971	0	19.288	0	18.9621	0	0	0	15.6692	0	0	29.846	0	16.6752	37.6857	0	0	0	30.7346	38.7193	0	0	0	33.1058	59.7999	0	0	35.5519	0	36.1437	0	17.1582
1271	0	0	0	0	0	0	0	0	0	0	0	0	0	0	0	45.5534	0	0	13.8294	0	39.989	0	0	0	24.7306	0	50.9716	0	0	0	0	0	32.3912	0	39.4988	0	0	34.397	0	17.9639	0	0	0	0	0	0	0	29.1464	0
1272	0	44.0398	0	0	0	0	0	40.6899	0	0	0	0	0	0	0	0	0	0	0	0	0	0	0	66.4848	0	0	0	28.6769	0	38.2153	0	0	0	0	0	0	0	0	0	0	0	0	0	43.8055	0	0	0	0	0
1273	34.1122	0	0	26.0962	0	0	9.52986	0	0	0	17.7423	0	23.8312	35.9888	0	0	0	36.1247	0	0	0	0	0	0	0	0	0	0	39.1347	0	0	0	0	0	0	29.26	0	0	0	0	0	0	0	0	0	0	0	0	0
1274	0	0	0	0	0	0	0	0	0	36.0604	0	0	0	0	0	0	22.6821	0	14.8682	8.81237	0	0	0	0	0	3.62635	0	0	0	0	0	0	0	34.9526	0	0	0	0	0	0	0	0	0	0	22.8157	30.4074	0	0	25.381
1275	0	13.8591	0	0	0	27.6043	0	0	0	0	0	29.0456	0	0	28.1229	0	0	0	0	0	28.0969	0	0	0	0	0	0	0	0	0	26.8068	0	0	0	0	0	0	0	21.6122	0	0	0	0	0	0	0	0	0	0
1276	0	0	30.617	0	22.3956	0	0	0	0	0	0	0	0	0	0	54.4466	0	0	0	0	0	21.0488	0	0	45.2345	0	15.3739	0	0	0	0	0	39.8106	0	0	0	0	0	0	0	0	0	0	13.6696	0	0	0	0	0
1277	0	0	0	0	0	0	0	0	0	0	0	0	24.1448	0	0	0	0	0	0	0	0	0	0	0	0	0	0	0	0	0	0	0	0	65.0474	0	0	0	0	0	0	35.3242	0	0	0	0	0	0	0	0
1278	0	42.1011	31.6901	73.9038	0	0	80.2687	59.3101	74.6324	63.9396	59.9361	0	0	0	42.2835	0	36.211	46.5781	71.3024	71.8996	31.9141	0	100	33.5152	0	80.7045	33.6546	71.3231	31.0193	61.7847	56.518	0	0	0	0	0	0	65.603	78.3878	0	0	0	0	0	41.6324	69.5926	63.8563	0	57.4608
1279	65.8878	0	0	0	24.285	38.1086	0	0	0	0	0	0	22.919	56.3882	0	0	0	0	0	0	0	59.9891	0	0	30.0348	0	0	0	0	0	0	62.3143	27.7982	0	60.5012	40.0055	61.2807	0	0	82.0361	31.57	40.2001	100	42.5248	0	0	0	70.8536	0
1280	0	0	0	0	0	0	0	0	0	0	0	0	0	0	0	0	0	0	0	0	0	0	0	0	0	0	0	0	0	0	0	0	0	0	0	0	0	0	0	0	0	0	0	0	0	0	0	0	0
1281	0	100	58.9274	0	0	0	0	0	0	0	39.2916	0	0	0	0	0	0	54.1339	0	0	0	0	0	100	0	0	0	0	61.1822	0	40.8631	100	0	0	0	0	0	0	0	0	0	0	0	0	100	0	0	0	0
1282	0	0	0	0	23.834	0	0	0	64.4958	63.0058	0	100	0	0	100	0	33.4367	0	0	53.6228	0	0	0	0	100	0	0	0	0	37.8117	0	0	100	36.3831	0	0	0	53.3985	50.3584	100	100	37.4924	0	0	0	55.7027	45.3536	0	0
1283	100	0	0	0	0	0	0	100	0	0	0	0	39.4288	100	0	0	0	0	0	0	100	0	100	0	0	0	0	0	0	0	59.1369	0	0	0	100	0	0	0	0	0	0	0	0	0	0	0	0	50.4805	60.1464
1284	0	0	0	0	0	100	100	0	0	0	60.7084	0	0	0	0	43.9497	0	0	100	0	0	0	0	0	0	0	0	100	0	0	0	0	0	0	0	100	0	0	0	0	0	62.5076	0	67.9907	0	0	0	0	0
1285	0	0	0	0	0	0	0	0	0	36.9942	0	0	0	0	0	0	0	0	0	46.3772	0	100	0	0	0	100	100	0	38.8178	0	0	0	0	63.6169	0	0	100	46.6015	0	0	0	0	0	0	0	0	0	0	0
1286	0	0	41.0726	100	0	0	0	0	35.5042	0	0	0	60.5712	0	0	0	66.5633	45.8661	0	0	0	0	0	0	0	0	0	0	0	0	0	0	0	0	0	0	0	0	0	0	0	0	100	0	0	44.2973	54.6464	49.5195	39.8536
1287	0	0	0	0	0	0	0	0	0	0	0	0	0	0	0	20.899	0	0	0	0	0	0	0	0	0	0	0	0	0	0	0	0	0	0	0	0	0	0	49.6416	0	0	0	0	32.0093	0	0	0	0	0
1288	0	0	0	0	0	0	0	0	0	0	0	0	0	0	0	0	0	0	0	0	0	0	0	0	0	0	0	0	0	0	0	0	0	0	0	0	0	0	0	0	0	0	0	0	0	0	0	0	0
1289	0	0	0	0	76.166	0	0	0	0	0	0	0	0	0	0	35.1513	0	0	0	0	0	0	0	0	0	0	0	0	0	62.1883	0	0	0	0	0	0	0	0	0	0	0	0	0	0	0	0	0	0	0
1290	57.4625	81.5556	59.7489	14.0816	0	0	0	100	37.2184	100	39.1664	64.469	0	42.5059	0	0	44.4934	0	0	69.107	100	52.6429	38.8582	51.5038	57.6471	80.4157	0	0	0	0	0	42.6955	0	0	59.5151	19.3803	58.5307	0	0	0	0	0	26.1449	30.7625	25.1047	0	17.2108	0	0
1291	0	0	0	0	0	46.6398	77.6481	0	0	0	0	0	80.473	0	55.3605	0	0	0	0	0	0	0	0	0	0	0	0	100	58.1714	0	0	0	0	79.6677	0	0	0	0	0	75.3933	59.4243	0	0	0	0	0	0	81.8657	61.7328
1292	0	0	0	0	0	0	0	0	37.1661	0	44.1925	0	0	0	0	0	0	0	100	0	0	0	42.1684	0	0	0	84.8371	0	0	0	62.9837	0	100	0	0	29.0231	0	83.6838	0	0	0	76.1255	0	0	74.8953	55.9607	0	0	0
1293	0	0	0	37.602	49.1204	0	0	0	0	0	0	0	0	0	0	0	55.5066	79.9596	0	0	0	0	0	17.6942	0	0	0	0	0	0	0	0	0	0	0	0	0	0	57.249	0	0	0	6.39098	20.2071	0	0	82.7892	0	0
1294	0	0	0	0	0	0	0	0	0	0	0	21.8892	0	57.4941	22.3579	57.4313	0	0	0	0	0	47.3571	0	0	0	19.5843	0	0	0	0	0	57.3045	0	0	40.4849	0	0	0	0	0	0	0	0	0	0	0	0	0	0
1295	0	0	0	0	0	0	0	0	0	0	0	0	0	0	0	0	0	0	0	0	0	0	18.9734	0	0	0	0	0	0	0	0	0	0	0	0	51.5966	41.4693	0	0	0	0	0	0	0	0	0	0	0	22.9402
1296	42.5375	18.4444	0	20.1276	0	53.3602	0	0	0	0	16.6411	0	0	0	0	0	0	0	0	30.893	0	0	0	0	21.4668	0	0	0	0	100	0	0	0	20.3323	0	0	0	0	0	0	0	0	67.4641	0	0	0	0	0	0
1297	0	0	40.2511	0	50.8796	0	0	0	0	0	0	0	19.527	0	0	0	0	0	0	0	0	0	0	0	0	0	0	0	41.8286	0	37.0163	0	0	0	0	0	0	0	42.751	24.6067	0	23.8745	0	49.0304	0	0	0	18.1343	0
1298	0	0	0	28.1888	0	0	22.3519	0	25.6155	0	0	13.6418	0	0	22.2816	42.5687	0	20.0404	0	0	0	0	0	30.802	0	0	15.1629	0	0	0	0	0	0	0	0	0	0	16.3162	0	0	40.5757	0	0	0	0	44.0393	0	0	0
1299	0	0	0	0	0	0	0	0	0	0	0	0	0	0	0	0	0	0	0	0	0	0	0	0	20.8862	0	0	0	0	0	0	0	0	0	0	0	0	0	0	0	0	0	0	0	0	0	0	0	15.327
1300	0	0	0	0	0	0	0	0	0	0	0	0	0	0	0	0	0	0	0	0	0	0	0	0	0	0	0	0	0	0	0	0	0	0	0	0	0	0	0	0	0	0	0	0	0	0	0	0	0
1301	0	0	0	0	0	0	0	0	0	0	0	0	0	0	0	0	0	0	0	0	26.798	0	0	0	0	0	9.30458	0	0	0	0	0	0	0	0	0	0	0	0	0	0	0	3.48701	0	0	0	5.63025	0	0
1302	0	0	0	0	0	0	0	0	0	0	0	0	0	0	0	0	0	0	0	0	0	0	0	0	0	0	0	0	0	0	0	0	0	0	0	0	0	0	0	0	0	0	0	0	0	0	0	0	0
1303	0	0	0	0	0	0	0	0	0	0	0	0	9.98967	0	0	0	0	0	0	0	0	0	0	0	0	0	0	0	0	0	0	0	0	0	0	0	0	0	0	0	0	0	0	0	0	0	0	0	0
1304	0	0	40.3807	0	0	0	0	0	0	0	0	0	0	0	20.0187	0	0	0	0	0	0	0	0	0	0	0	0	0	0	0	0	0	0	38.2176	0	0	0	0	0	100	0	0	0	0	0	0	0	33.2395	0
1305	0	0	0	0	73.8457	0	100	0	0	100	0	0	0	0	0	0	0	0	0	0	0	0	0	0	35.3032	0	0	0	0	0	50.1639	0	0	0	0	0	0	0	0	0	0	0	0	100	0	0	0	0	0
1306	100	100	0	0	0	0	0	100	0	0	100	100	0	0	0	55.4889	0	0	0	0	0	0	100	0	0	0	0	0	0	0	0	0	0	0	100	0	100	72.2251	0	0	100	0	0	0	100	0	94.3697	0	100
1307	0	0	59.6193	100	0	100	0	0	0	0	0	0	0	100	0	0	0	100	0	100	0	0	0	100	0	0	0	100	100	0	49.8361	0	100	61.7824	0	100	0	0	100	0	0	100	0	0	0	100	0	0	0
1308	0	0	0	0	0	0	0	0	0	0	0	0	90.0103	0	79.9813	44.5111	100	0	0	0	73.202	100	0	0	0	100	90.6954	0	0	100	0	100	0	0	0	0	0	0	0	0	0	0	96.513	0	0	0	0	66.7605	0
1309	0	0	0	0	26.1543	0	0	0	100	0	0	0	0	0	0	0	0	0	100	0	0	0	0	0	64.6968	0	0	0	0	0	0	0	0	0	0	0	0	27.7749	0	0	0	0	0	0	0	0	0	0	0
1310	46.229	0	0	0	0	0	0	0	0	40.1523	0	0	0	0	0	0	0	0	0	76.513	0	0	58.826	0	0	0	0	0	0	0	100	0	0	0	0	0	47.2918	0	0	67.0278	0	0	0	0	0	0	0	0	100
1311	0	0	100	0	0	0	65.5825	0	0	0	0	0	0	0	0	0	0	29.6114	0	0	0	0	0	0	0	0	100	0	0	0	0	0	0	0	100	0	0	0	0	0	100	0	0	46.0317	0	0	47.9003	0	0
1312	0	0	0	0	0	0	0	0	0	0	0	0	0	65.4149	0	67.7891	0	0	32.4232	0	0	0	0	100	0	60.4873	0	0	70.4536	0	0	0	0	0	0	0	0	0	100	0	0	100	0	0	100	0	0	0	0
1313	0	0	0	60.8878	23.3555	0	0	100	0	0	0	0	100	0	89.7	0	0	0	0	0	0	0	0	0	0	0	0	100	0	0	0	0	0	100	0	100	0	0	0	0	0	0	0	0	0	0	0	100	0
1314	53.771	0	0	0	0	100	0	0	0	59.8477	39.0168	65.0273	0	0	0	0	100	0	0	0	0	0	0	0	0	0	0	0	0	100	0	0	0	0	0	0	52.7082	55.7161	0	0	0	0	100	53.9683	0	0	0	0	0
1315	0	0	0	0	0	0	0	0	0	0	0	0	0	0	0	0	0	0	0	0	100	0	41.174	0	0	0	0	0	0	0	0	0	100	0	0	0	0	0	0	32.9722	0	0	0	0	0	0	52.0997	0	0
1316	0	100	0	0	76.6445	0	0	0	0	0	0	0	0	0	0	0	0	0	0	0	0	0	0	0	0	0	0	0	29.5464	0	0	0	0	0	0	0	0	0	0	0	0	0	0	0	0	0	0	0	0
1317	0	0	0	39.1122	0	0	34.4175	0	0	0	0	34.9727	0	0	0	32.2109	0	0	0	23.487	0	0	0	0	0	39.5127	0	0	0	0	0	100	0	0	0	0	0	44.2839	0	0	0	0	0	0	0	0	0	0	0
1318	0	0	0	0	0	0	0	0	0	0	0	0	0	0	0	0	0	0	0	0	0	0	0	0	0	0	0	0	0	0	0	0	0	0	0	0	0	0	0	0	0	0	0	0	0	0	0	0	0
1319	0	0	0	0	0	0	0	0	0	0	60.9832	0	0	34.5851	10.3	0	0	70.3886	67.5768	0	0	0	0	0	0	0	0	0	0	0	0	0	0	0	0	0	0	0	0	0	0	0	0	0	0	100	0	0	0
1320	0	40.2851	45.7288	0	45.0134	56.3565	84.0598	0	0	0	0	0	64.8831	0	0	0	0	0	0	38.9471	0	71.5087	26.7456	53.1487	0	0	33.034	49.4358	63.1668	26.5869	13.9091	43.846	0	74.1532	0	27.8938	0	11.19	50.5714	55.1794	79.8348	66.6493	62.0408	81.7948	19.7319	0	24.5815	0	100
1321	44.0092	0	0	57.9714	0	0	0	0	59.7976	84.4994	0	68.5912	0	0	49.7101	0	46.8486	0	0	0	71.2151	0	0	0	47.33	0	0	0	0	0	0	0	37.2016	0	0	0	0	0	0	0	0	0	0	0	0	100	0	38.2676	0
1322	0	0	0	0	0	0	0	0	0	0	75.9048	0	0	0	0	63.7172	0	54.7089	0	0	0	0	27.9302	0	0	62.3117	0	0	0	0	35.8485	0	0	0	100	48.3372	59.6328	0	0	0	0	0	0	0	0	0	0	0	0
1323	0	0	0	0	0	0	0	59.6601	0	0	0	0	0	84.8535	0	0	32.6142	0	0	51.4807	0	0	0	0	0	0	0	0	0	24.1021	0	36.5001	0	0	0	0	0	44.9121	24.7302	44.8206	0	0	0	0	59.3828	0	38.9134	0	0
1324	31.8559	59.7149	5.76615	0	0	5.62824	0	0	0	0	0	0	0	0	0	0	0	0	0	0	0	0	0	0	22.6036	0	46.1538	29.1608	0	0	0	0	0	0	0	0	0	0	0	0	0	0	21.9955	0	0	0	0	28.6404	0
1325	0	0	0	0	34.2215	0	0	0	0	0	0	0	35.1169	0	50.2899	0	0	0	0	0	0	0	0	23.3528	0	0	0	0	0	0	0	0	0	0	0	0	0	0	0	0	8.79062	0	0	0	0	0	0	0	0
1326	0	0	0	0	0	25.0309	0	0	0	0	0	0	0	0	0	0	20.5372	0	0	0	0	0	0	0	0	0	0	0	0	0	50.2424	19.6539	0	0	0	0	40.3672	0	0	0	0	0	0	0	0	0	0	0	0
1327	0	0	48.5051	42.0286	0	0	0	40.3399	40.2024	0	24.0952	0	0	0	0	0	0	0	0	9.57224	0	0	45.3242	0	30.0663	0	0	0	0	0	0	0	62.7984	0	0	23.769	0	43.8979	0	0	0	0	15.9637	18.2052	0	0	0	0	0
1328	24.135	0	0	0	0	0	15.9402	0	0	15.5006	0	31.4088	0	15.1465	0	36.2828	0	0	100	0	0	0	0	23.4985	0	37.6883	0	21.4034	36.8332	49.311	0	0	0	25.8468	0	0	0	0	24.6984	0	11.3745	33.3507	0	0	20.8853	0	36.5051	33.092	0
1329	0	0	0	0	20.7651	12.9844	0	0	0	0	0	0	0	0	0	0	0	45.2911	0	0	28.7849	28.4913	0	0	0	0	20.8122	0	0	0	0	0	0	0	0	0	0	0	0	0	0	0	0	0	0	0	0	0	0
1330	0	0	0	0	0	0	0	0	0	0	0	0	0	0	0	0	22.8562	0	0	0	0	0	0	0	0	0	0	0	0	0	0	0	0	0	22.6546	0	0	0	0	0	0	0	0	0	0	0	0	0	0
1331	0	0	0	0	0	0	0	50.6011	41.4789	0	0	32.7741	40.8424	0	0	0	0	0	0	0	0	19.505	0	0	0	0	0	0	0	0	0	23.5558	0	0	0	0	0	0	27.0922	34.6183	0	0	0	0	0	0	0	0	34.6206
1332	0	78.0447	0	54.1404	0	0	63.9881	0	0	0	79.6141	0	0	0	0	70.8792	0	0	100	0	0	0	0	0	0	69.3106	0	0	0	0	0	0	0	47.0739	0	0	53.1561	32.2867	0	0	0	0	0	0	0	0	0	0	0
1333	73.2899	0	47.6031	0	35.11	100	0	0	0	0	0	0	0	58.2906	59.6495	0	0	27.6506	0	0	0	0	0	0	100	0	26.6786	0	100	0	49.1339	0	0	0	77.3454	56.9713	0	0	0	29.5918	0	0	65.0617	0	74.554	28.9746	71.2823	100	0
1334	0	0	0	0	0	0	0	0	58.5211	100	0	0	0	0	0	0	77.1438	0	0	0	100	80.495	100	0	0	0	0	59.316	0	100	0	0	100	0	0	0	0	0	0	0	0	100	0	100	0	0	0	0	0
1335	0	0	0	45.8596	0	0	0	49.3989	0	0	10.9352	67.2259	32.2022	0	0	0	0	0	0	100	0	0	0	100	0	0	0	0	0	0	0	0	0	52.9261	0	0	0	12.537	72.9078	0	0	0	0	0	0	0	0	0	65.3794
1336	26.7101	21.9553	52.3969	0	0	0	0	0	0	0	0	0	0	41.7094	0	0	0	72.3494	0	0	0	0	0	0	0	0	0	0	0	0	50.8661	76.4442	0	0	0	0	0	0	0	35.7899	100	0	0	0	0	71.0254	0	0	0
1337	0	0	0	0	0	0	0	0	0	0	0	0	0	0	0	0	0	0	0	0	0	0	0	0	0	30.6894	73.3214	40.684	0	0	0	0	0	0	0	0	46.8439	0	0	0	0	0	34.9383	0	25.446	0	0	0	0
1338	0	0	0	0	0	0	0	0	0	0	0	0	0	0	0	0	0	0	0	0	0	0	0	0	0	0	0	0	0	0	0	0	0	0	0	0	0	0	0	0	0	0	0	0	0	0	0	0	0
1339	0	0	0	0	64.89	0	36.0119	0	0	0	9.45077	0	26.9555	0	40.3505	29.1208	0	0	0	0	0	0	0	0	0	0	0	0	0	0	0	0	0	0	0	43.0287	0	55.1763	0	0	0	0	0	0	0	0	28.7177	0	0
1340	0	62.8292	50.6173	0	0	43.8449	0	0	65.5252	0	0	65.0452	0	0	0	0	78.0058	0	35.4307	82.9783	65.4137	25.7126	64.3384	72.0604	65.5773	0	0	0	72.6101	62.3694	0	71.4563	0	30.5398	77.5424	0	48.5126	0	29.2821	0	0	0	0	42.9865	29.1231	0	0	27.248	90.1368
1341	63.7189	0	0	74.538	0	0	0	76.5595	0	0	100	0	0	92.5014	0	0	0	0	0	0	0	0	0	0	0	58.353	0	0	0	0	69.9415	0	62.2644	0	0	0	0	0	0	90.3259	0	94.1985	79.8227	0	0	44.1159	0	0	0
1342	0	0	0	0	0	0	0	0	0	67.8308	0	0	0	0	0	0	0	0	0	0	0	0	0	0	0	0	100	86.4032	0	0	0	0	0	0	0	0	0	0	0	0	100	0	0	0	0	0	74.4099	44.2931	0
1343	0	0	0	0	0	0	0	0	5.5647	0	0	0	43.7937	0	0	35.2753	0	100	46.4758	0	0	34.0876	0	0	0	0	0	0	0	0	0	0	0	69.4602	0	0	34.3827	56.1355	0	0	0	0	0	34.4868	0	0	0	0	0
1344	0	0	24.2165	0	0	23.2147	60.0202	0	0	0	0	0	0	0	47.8523	0	0	0	0	0	34.5863	0	35.6616	0	34.4227	0	0	0	0	0	0	0	25.2797	0	0	0	0	0	45.9068	0	0	0	0	0	19.9115	17.9343	0	0	0
1345	36.2811	37.1708	0	0	100	0	0	0	28.9101	0	0	0	0	0	0	0	0	0	0	0	0	0	0	0	0	41.647	0	0	19.6946	0	30.0585	0	0	0	0	100	0	0	0	0	0	0	0	0	0	0	0	0	0
1346	0	0	0	0	0	0	0	0	0	32.1692	0	0	56.2063	0	0	0	0	0	0	0	0	40.1998	0	0	0	0	0	13.5968	0	37.6306	0	0	0	0	22.4576	0	0	0	0	0	0	0	0	22.5267	0	0	0	0	0
1347	0	0	0	25.462	0	0	0	0	0	0	0	34.9548	0	0	0	0	21.9942	0	18.0934	0	0	0	0	27.9396	0	0	0	0	0	0	0	0	12.4558	0	0	0	17.1046	0	0	0	0	0	0	0	0	0	0	28.459	9.86323
1348	0	0	25.1662	0	0	0	39.9798	23.4405	0	0	0	0	0	0	52.1477	0	0	0	0	0	0	0	0	0	0	0	0	0	7.69536	0	0	0	0	0	0	0	0	43.8645	0	0	0	0	0	0	50.9654	37.9498	0	0	0
1349	0	0	0	0	0	32.9404	0	0	0	0	0	0	0	7.49855	0	64.7247	0	0	0	17.0217	0	0	0	0	0	0	0	0	0	0	0	28.5437	0	0	0	0	0	0	24.8111	9.67405	0	5.80146	20.1773	0	0	0	25.5901	0	0
1350	10.4986	32.3952	0	11.8035	25.289	0	0	0	0	16.994	0	0	0	0	0	0	20.7149	55.6851	0	0	18.2401	0	19.0649	0	0	6.64852	0	7.34626	16.0127	0	0	0	0	0	6.89604	20.9272	2.77204	0	0	0	0	0	0	0	0	0	0	0	21.51
1351	0	0	20.2676	0	0	0	0	0	7.26916	0	0	11.7345	0	0	8.30671	0	0	0	14.9153	0	0	0	0	0	0	0	36.7661	0	0	19.5364	0	0	0	12.2235	0	0	0	0	0	0	0	15.9044	0	22.7067	0	0	0	0	0
1352	0	0	0	0	0	100	0	4.50152	0	0	0	0	6.52093	0	0	30.9502	0	0	0	0	0	0	0	8.38516	13.1974	0	0	0	0	0	0	0	0	0	0	0	11.0587	0	0	6.39103	0	0	0	0	0	32.5974	0	4.4186	0
1353	4.64722	0	0	0	0	0	15.3825	0	0	0	0	0	0	16.4957	0	0	15.0947	44.3149	0	12.9874	0	0	0	0	0	4.21851	0	0	0	0	0	0	0	0	0	0	0	0	7.05009	0	7.01571	0	0	0	0	0	0	0	0
1354	0	0	0	0	0	0	0	0	0	0	0	0	0	0	25.1525	0	0	0	0	0	5.20089	0	0	0	0	0	0	0	8.03818	0	0	0	0	11.6574	0	0	0	21.2001	0	0	0	0	0	14.8133	6.76169	0	0	0	10.9945
1355	0	0	0	0	0	0	0	0	0	0	0	0	0	0	0	0	0	0	0	0	0	0	0	0	0	0	0	0	0	0	0	0	0	0	16.5978	15.0667	0	0	0	0	0	0	0	0	0	0	0	12.898	0
1356	0	0	0	0	0	0	0	0	0	0	0	0	0	0	0	0	0	0	0	0	0	0	0	0	0	0	0	0	0	0	0	0	0	0	0	0	0	0	0	0	0	0	0	0	0	0	0	0	0
1357	0	0	0	0	0	0	0	0	0	0	0	0	0	0	0	0	0	0	0	0	0	0	0	0	0	0	0	0	0	0	0	0	0	0	0	0	0	0	0	0	0	0	0	0	0	0	0	0	0
1358	0	67.6048	79.7324	0	0	0	84.6175	95.4985	92.7308	83.006	0	88.2655	93.4791	83.5043	66.5408	0	64.1904	0	85.0847	87.0126	76.559	100	80.9351	0	86.8026	89.133	63.2339	92.6537	75.9491	80.4636	100	100	100	76.1191	76.5062	64.0061	86.1693	78.7999	92.9499	93.609	92.9843	84.0956	0	62.48	93.2383	67.4026	100	82.6834	67.4954
1359	84.8541	0	0	88.1965	74.711	0	0	0	0	0	100	0	0	0	0	69.0498	0	0	0	0	0	0	0	91.6148	0	0	0	0	0	0	0	0	0	0	0	0	0	0	0	0	0	0	100	0	0	0	0	0	0
1360	0	0	0	0	0	100	0	0	0	0	0	0	0	0	0	0	0	0	0	0	0	0	0	0	0	0	0	0	0	0	0	0	0	0	0	0	0	0	0	0	0	0	0	0	0	0	0	0	0
1361	0	0	0	0	0	0	0	0	0	0	0	0	0	0	0	0	0	73.4314	0	0	0	0	64.1121	0	0	0	0	0	0	0	0	0	0	0	62.354	0	0	100	0	0	0	73.0547	0	0	0	0	0	0	50.3282
1362	0	0	66.577	0	0	0	0	0	0	50.9126	0	0	0	0	44.7555	0	0	0	0	0	0	0	0	0	0	0	0	0	69.4432	0	100	0	0	0	0	68.3621	0	0	0	0	100	0	0	0	0	0	0	0	0
1363	0	0	0	0	23.7832	0	0	0	100	0	41.3559	0	69.1674	100	0	0	100	0	0	0	0	0	0	100	0	100	0	0	0	100	0	51.7785	0	0	0	0	0	0	66.8973	100	0	0	100	0	100	100	100	0	0
1364	100	100	0	100	0	0	100	0	0	0	0	0	0	0	0	100	0	0	100	0	100	100	0	0	100	0	100	0	0	0	0	0	0	0	0	0	0	0	0	0	0	0	0	0	0	0	0	100	0
1365	0	0	0	0	0	0	0	0	0	0	0	100	0	0	0	0	0	26.5686	0	100	0	0	35.8879	0	0	0	0	0	0	0	0	0	0	100	37.646	0	100	0	0	0	0	0	0	100	0	0	0	0	49.6718
1366	0	0	0	0	28.7574	0	0	0	0	0	58.6441	0	0	0	0	0	0	0	0	0	0	0	0	0	0	0	0	0	0	0	0	0	0	0	0	31.6379	0	0	0	0	0	26.9453	0	0	0	0	0	0	0
1367	0	0	33.423	0	0	0	0	0	0	49.0874	0	0	30.8326	0	0	0	0	0	0	0	0	0	0	0	0	0	0	0	30.5568	0	0	0	0	0	0	0	0	0	0	0	0	0	0	0	0	0	0	0	0
1368	0	0	0	0	0	0	0	0	0	0	0	0	0	0	0	0	0	0	0	0	0	0	0	0	0	0	0	0	0	0	0	0	0	0	0	0	0	0	33.1027	0	0	0	0	0	0	0	0	0	0
1369	0	0	0	0	47.4594	0	0	0	0	0	0	0	0	0	55.2445	0	0	0	0	0	0	0	0	0	0	0	0	0	0	0	0	48.2215	0	0	0	0	0	0	0	0	0	0	0	0	0	0	0	0	0
1370	0	49.2024	28.8622	50.1236	0	35.1648	0	100	0	60.6218	48.996	0	0	42.4526	0	69.9154	93.634	66.3115	62.4316	91.8437	59.7742	0	60.9308	26.1335	0	47.6476	62.8269	0	0	55.7645	0	0	0	0	14.4036	0	63.3272	0	0	71.1622	33.5437	19.5993	0	47.5422	77.2339	60.6582	0	71.005	0
1371	0	0	0	0	0	0	0	0	0	0	0	0	84.4551	0	0	0	0	0	0	0	0	50.4095	0	0	0	0	0	66.546	80.553	0	100	0	77.2895	34.2356	0	0	0	0	0	0	0	0	61.4674	0	0	0	0	0	84.5855
1372	0	0	0	0	0	39.8268	87.2199	0	100	0	0	79.9468	0	0	0	0	0	0	0	0	0	0	0	0	100	0	0	0	0	0	0	57.0818	0	0	0	76.8783	0	62.0093	71.3065	0	0	32.5784	0	0	0	0	81.4037	0	0
1373	100	0	0	0	0	0	0	0	0	0	51.004	0	0	32.6578	100	0	0	0	0	0	0	0	0	73.8665	0	0	0	0	0	0	0	0	0	0	29.8384	0	0	0	0	0	33.6564	0	0	0	0	0	0	0	0
1374	0	0	0	49.8764	0	0	0	0	0	0	0	0	0	0	0	0	0	16.7346	0	0	0	27.276	0	0	0	27.6019	0	33.454	0	0	0	0	0	0	0	0	0	0	0	0	0	0	0	52.4578	0	0	0	0	0
1375	0	50.7976	35.3993	0	72.9602	0	0	0	0	0	0	0	0	0	0	0	0	0	0	0	22.7148	0	0	0	0	0	37.1731	0	0	44.2355	0	0	0	0	0	0	0	18.7296	0	0	0	0	16.7703	0	0	0	0	0	0
1376	0	0	0	0	0	0	0	0	0	0	0	20.0532	15.5449	0	0	0	0	0	37.5684	0	0	0	39.0692	0	0	0	0	0	0	0	0	0	0	65.7644	0	0	0	0	0	0	0	47.8223	0	0	0	39.3418	0	0	0
1377	0	0	0	0	0	25.0083	0	0	0	39.3782	0	0	0	24.8896	0	0	0	0	0	0	0	22.3145	0	0	0	0	0	0	0	0	0	0	22.7105	0	55.758	0	36.6728	0	0	0	32.7998	0	0	0	22.7661	0	18.5963	0	0
1378	0	0	0	0	27.0398	0	12.7801	0	0	0	0	0	0	0	0	0	6.36601	16.9539	0	8.15627	0	0	0	0	0	24.7505	0	0	19.447	0	0	42.9182	0	0	0	0	0	19.2612	0	28.8378	0	0	21.7623	0	0	0	0	28.995	15.4145
1379	0	0	35.7385	0	0	0	0	0	0	0	0	0	0	0	0	30.0846	0	0	0	0	17.511	0	0	0	0	0	0	0	0	0	0	0	0	0	0	23.1217	0	0	28.6935	0	0	0	0	0	0	0	0	0	0
1380	0	9.09768	0	0	0	0	0	0	0	0	0	0	0	7.46662	0	0	0	0	0	0	0	0	0	0	0	0	0	0	0	0	0	0	0	0	0	0	0	0	0	0	0	0	0	0	0	0	0	0	0
1381	0	0	0	0	0	0	0	0	0	0	0	0	15.9272	0	0	0	19.4662	0	0	0	0	0	0	0	0	0	0	6.00305	0	0	0	0	0	0	0	0	0	0	0	0	0	8.53962	0	15.9151	0	0	0	0	0
1382	7.45971	0	0	0	9.91435	0	0	0	0	0	0	12.4223	0	0	0	14.7515	0	0	0	0	0	0	0	15.2578	0	0	0	0	0	12.6209	0	0	0	0	0	0	0	0	0	0	0	0	0	0	0	0	0	0	0
1383	0	0	18.2042	0	0	0	0	0	0	0	0	0	0	5.01071	0	0	0	9.52316	0	0	0	0	0	0	0	0	0	0	0	0	0	0	0	0	0	0	0	0	0	0	0	0	0	0	4.44212	0	0	0	0
1384	0	0	0	0	0	0	0	0	0	0	0	0	0	0	0	0	0	0	0	0	0	0	0	0	0	0	0	0	0	0	0	0	0	0	0	0	0	0	0	0	0	0	0	0	0	0	0	0	0
1385	0	0	0	35.6895	0	0	0	0	0	0	0	0	0	0	0	0	42.5432	0	0	0	0	0	0	0	0	0	0	0	0	0	0	0	0	0	0	0	0	26.0368	0	0	0	0	0	0	0	0	0	0	0
1386	0	0	0	0	90.0857	0	0	0	0	0	0	0	0	0	0	0	0	0	0	0	0	0	0	0	0	0	100	0	0	0	0	0	0	0	0	0	0	0	0	0	0	91.4604	0	0	0	0	0	0	0
1387	0	0	0	0	0	100	0	0	100	100	0	87.5777	0	87.5227	0	0	0	0	100	100	0	0	0	0	0	100	0	93.9969	0	0	0	100	0	100	100	0	0	0	0	0	0	0	100	84.0849	95.5579	0	100	100	0
1388	0	90.9023	81.7958	64.3105	0	0	100	100	0	0	100	0	84.0728	0	100	0	37.9906	90.4768	0	0	0	100	100	84.7422	100	0	0	0	100	87.3791	100	0	100	0	0	100	100	0	100	100	0	0	0	0	0	100	0	0	100
1389	92.5403	0	0	0	0	0	0	0	0	0	0	0	0	0	0	85.2485	0	0	0	0	100	0	0	0	0	0	0	0	0	0	0	0	0	0	0	0	0	73.9632	0	0	100	0	0	0	0	0	0	0	0
1390	0	0	0	0	0	0	0	0	0	0	0	0	0	0	0	0	0	0	0	0	0	0	0	0	0	0	68.891	0	0	0	0	0	0	0	0	0	0	0	0	0	0	0	0	0	0	0	0	0	0
1391	0	0	0	0	0	0	0	0	0	0	0	0	0	0	73.7326	0	0	0	0	0	0	0	0	0	0	0	0	0	0	0	0	0	0	0	0	0	100	0	0	0	0	79.747	0	0	0	0	0	100	0
1392	0	0	0	100	0	0	0	0	0	0	0	0	0	0	0	0	100	0	0	0	0	0	100	0	0	0	0	68.695	90.8894	0	0	59.9604	0	0	0	0	0	0	0	0	0	0	0	100	84.7537	0	0	0	35.1667
1393	0	0	0	0	0	0	100	0	57.5177	0	100	0	43.2943	0	0	0	0	0	0	100	0	0	0	0	0	0	0	0	0	0	0	0	0	0	0	0	0	0	0	0	0	0	0	0	0	0	0	0	0
1394	0	0	48.3441	0	36.5854	100	0	0	0	0	0	0	0	0	0	100	0	0	0	0	0	100	0	100	0	100	0	0	0	0	0	0	0	0	100	0	0	100	0	0	100	0	0	0	0	100	0	0	0
1395	0	0	0	0	0	0	0	100	0	100	0	100	0	100	0	0	0	0	0	0	0	0	0	0	100	0	31.109	0	9.11063	100	100	0	100	0	0	0	0	0	0	0	0	0	0	0	0	0	0	0	0
1396	0	100	0	0	63.4146	0	0	0	0	0	0	0	0	0	0	0	0	0	0	0	0	0	0	0	0	0	0	0	0	0	0	40.0396	0	0	0	100	0	0	0	100	0	0	0	0	15.2463	0	0	0	0
1397	0	0	0	0	0	0	0	0	42.4823	0	0	0	56.7057	0	0	0	0	0	0	0	100	0	0	0	0	0	0	31.305	0	0	0	0	0	0	0	0	0	0	0	0	0	20.253	0	0	0	0	0	0	0
1398	0	0	51.6559	0	0	0	0	0	0	0	0	0	0	0	26.2674	0	0	0	0	0	0	0	0	0	0	0	0	0	0	0	0	0	0	0	0	0	0	0	0	0	0	0	0	0	0	0	0	0	0
1399	0	0	0	0	0	0	0	0	0	0	0	0	0	0	0	0	0	100	0	0	0	0	0	0	0	0	0	0	0	0	0	0	0	100	0	0	0	0	0	0	0	0	0	0	0	0	0	0	64.8333
1400	52.3662	0	0	0	0	39.9801	41.9049	28.8346	0	75.8753	51.1726	0	0	0	31.1913	39.1709	37.9952	0	35.75	78.9204	0	83.1394	0	0	45.1257	0	55.034	20.9902	60.6595	0	54.8186	44.0841	0	0	0	85.4162	43.7465	23.6959	41.0399	0	0	0	0	0	0	42.588	39.7866	0	0
1401	0	100	85.4707	61.17	0	0	0	0	0	0	0	65.5255	0	73.9558	0	0	0	0	0	0	57.9937	0	0	72.3164	0	70.0709	0	0	0	100	0	0	47.611	0	48.6849	0	0	0	0	82.5077	43.2763	65.3982	55.3581	82.7851	38.5597	0	0	76.3998	0
1402	0	0	0	0	65.8435	0	0	0	0	0	0	0	71.9314	0	0	0	0	0	0	0	0	0	100	0	0	0	0	0	0	0	0	0	0	0	0	0	0	0	0	0	0	0	0	0	0	0	60.2134	0	0
1403	0	0	0	0	0	0	0	32.422	0	0	20.6211	0	0	0	35.4378	43.5138	0	0	32.75	0	0	0	0	0	24.6934	0	0	0	0	0	0	0	0	100	0	0	0	57.888	0	0	0	0	0	0	0	38.5148	0	0	0
1404	47.6338	0	0	38.83	0	0	58.0951	0	100	0	0	0	0	0	0	0	0	0	0	0	0	0	0	0	0	0	0	42.4338	0	0	45.1814	32.6978	52.389	0	0	0	0	0	0	0	0	0	0	0	0	0	0	0	0
1405	0	0	14.5293	0	0	20.9854	0	0	0	0	13.7312	0	0	0	0	0	32.633	100	0	0	15.6217	0	0	27.6836	30.1809	29.9291	44.966	0	39.3405	0	0	0	0	0	51.3151	0	56.2535	0	25.4289	0	0	0	0	0	38.4352	0	0	0	100
1406	0	0	0	0	34.1565	0	0	38.7435	0	0	0	0	0	0	0	0	0	0	31.5	21.0796	0	0	0	0	0	0	0	0	0	0	0	0	0	0	0	0	0	0	0	0	56.7237	0	44.6419	0	0	0	0	0	0
1407	0	0	0	0	0	0	0	0	0	24.1247	0	34.4745	28.0686	26.0442	0	0	0	0	0	0	0	16.8606	0	0	0	0	0	0	0	0	0	0	0	0	0	0	0	18.416	0	17.4923	0	0	0	0	0	0	0	0	0
1408	0	0	0	0	0	39.0345	0	0	0	0	14.4752	0	0	0	0	0	29.3719	0	0	0	0	0	0	0	0	0	0	36.576	0	0	0	0	0	0	0	14.5838	0	0	0	0	0	34.6018	0	17.2149	0	0	0	23.6002	0
1409	0	0	0	0	0	0	0	0	0	0	0	0	0	0	33.3709	17.3153	0	0	0	0	26.3845	0	0	0	0	0	0	0	0	0	0	23.2181	0	0	0	0	0	0	33.5313	0	0	0	0	0	23.0051	18.8972	0	0	0
1410	0	0	17.7307	0	0	0	0	0	0	21.999	0	0	0	0	0	0	0	0	0	0	0	0	0	0	0	0	0	0	0	0	0	0	0	0	0	0	0	0	0	0	0	0	0	0	0	0	0	0	12.584
1411	0	5.97531	0	0	0	0	3.59519	0	0	0	0	0	0	0	0	0	0	0	0	0	0	0	0	0	4.42837	0	0	0	0	2.20072	0	0	0	0	0	0	8.86125	0	0	0	4.63824	0	0	0	0	0	7.68367	0	0
1412	0	0	0	0	17.9223	0	0	0	0	0	0	6.44909	10.27	0	0	0	0	14.9609	0	0	0	5.25899	0	0	0	0	0	0	0	0	0	0	0	4.97585	0	0	0	5.94778	0	0	0	0	0	0	0	9.00815	0	0	0
1413	0	0	0	0	0	0	0	0	0	0	0	0	0	0	0	0	0	0	0	0	0	0	0	5.66904	0	0	0	0	0	0	0	0	0	0	0	0	0	0	0	0	0	0	0	0	0	0	0	0	0
1414	0	0	0	0	0	0	0	0	0	0	0	0	0	0	0	0	0	0	0	0	0	0	0	0	0	0	12.0547	0	0	0	0	0	0	0	0	0	0	0	0	0	0	0	0	0	0	0	0	0	0
1415	0	0	0	0	0	0	0	0	0	0	0	0	0	0	0	0	0	0	0	0	0	0	0	0	0	0	0	0	0	0	0	0	0	0	0	0	0	0	0	0	0	0	0	0	0	0	0	0	0
1416	0	0	0	100	0	0	0	0	0	29.6712	0	93.5509	0	0	0	0	0	0	34.6544	0	0	0	0	0	0	0	0	0	0	0	0	33.4838	0	0	0	0	91.1388	0	0	0	0	100	100	0	46.6343	0	0	100	0
1417	0	94.0247	0	0	82.0777	100	0	100	0	0	0	0	89.73	0	100	100	0	0	0	0	0	0	100	0	95.5716	100	0	100	0	97.7993	0	0	0	0	100	0	0	0	0	100	0	0	0	100	0	90.9919	92.3163	0	0
1418	100	0	82.2693	0	0	0	96.4048	0	100	48.3299	100	0	0	100	0	0	100	85.0391	0	100	100	94.741	0	94.331	0	0	0	0	100	0	100	0	100	95.0242	0	0	0	94.0522	100	0	95.3618	0	0	0	0	0	0	0	87.416
1419	0	0	0	0	0	0	0	0	0	0	0	0	0	0	0	0	0	0	65.3456	0	0	0	0	0	0	0	87.9453	0	0	0	0	66.5162	0	0	0	100	0	0	0	0	0	0	0	0	53.3657	0	0	0	0
1420	0	0	0	0	0	0	0	0	0	0	0	50.5635	0	0	0	0	0	0	0	0	0	0	0	0	0	0	0	0	0	0	0	0	0	0	0	0	0	0	0	66.649	0	0	25.0115	0	0	0	0	67.1609	0
1421	0	100	0	60.8132	46.8966	0	0	0	0	0	0	0	0	0	0	48.6417	0	0	0	0	0	0	0	0	0	0	0	0	0	0	100	0	0	0	0	0	82.4369	0	0	0	0	66.5498	0	100	0	67.1028	0	0	0
1422	0	0	0	0	0	0	0	0	0	0	100	0	100	0	100	0	0	0	0	100	0	0	0	0	0	0	0	100	0	0	0	0	100	0	100	0	0	0	0	0	0	0	0	0	0	0	65.5738	0	0
1423	100	0	100	0	0	0	67.7739	100	0	100	0	0	0	0	0	0	0	73.775	0	0	50.1417	0	0	0	0	0	0	0	0	0	0	100	0	0	0	0	0	0	100	0	0	0	0	0	0	0	0	0	0
1424	0	0	0	0	0	100	0	0	0	0	0	0	0	0	0	0	100	0	0	0	0	100	0	100	0	0	100	0	0	0	0	0	0	0	0	0	0	0	0	0	0	0	74.9885	0	0	0	0	32.8391	100
1425	0	0	0	0	53.1034	0	0	0	0	0	0	0	0	100	0	51.3583	0	0	0	0	0	0	0	0	0	0	0	0	0	100	0	0	0	100	0	0	0	0	0	0	0	33.4502	0	0	0	0	34.4262	0	0
1426	0	0	0	0	0	0	0	0	100	0	0	49.4365	0	0	0	0	0	0	0	0	0	0	0	0	0	0	0	0	100	0	0	0	0	0	0	0	0	0	0	33.351	100	0	0	0	0	32.8972	0	0	0
1427	0	0	0	39.1868	0	0	32.2261	0	0	0	0	0	0	0	0	0	0	26.225	0	0	49.8583	0	100	0	0	0	0	0	0	0	0	0	0	0	0	0	17.5631	100	0	0	0	0	0	0	0	0	0	0	0
1428	0	0	0	0	0	0	0	0	0	0	0	0	0	0	0	0	0	0	0	0	0	0	0	0	0	0	0	0	0	0	0	0	0	0	0	0	0	0	0	0	0	0	0	0	0	0	0	0	0
1429	0	0	0	0	0	0	0	0	0	0	0	0	0	0	0	0	0	0	100	0	0	0	0	0	0	0	0	0	0	0	0	0	0	0	0	0	0	0	0	0	0	0	0	0	0	0	0	0	0
1430	0	0	35.4284	0	51.3028	0	31.885	0	0	59.8908	66.6206	0	50.5678	55.8868	0	0	0	63.5954	0	46.6667	0	65.7981	0	0	61.5898	79.0552	23.1277	25.9117	0	0	49.9837	0	0	0	0	0	0	8.96309	87.7577	63.0979	64.2676	66.8279	35.3879	34.3979	0	47.3439	26.3158	63.429	0
1431	0	63.2171	0	0	0	0	0	82.4311	80.7473	0	0	0	0	0	52.7126	61.7598	49.4062	0	0	0	82.8874	0	60.4474	84.8038	0	0	0	0	64.1975	77.0027	0	81.9052	90.826	75.389	55.4658	72.8022	50.0275	0	0	0	0	0	0	0	0	0	0	0	36.6938
1432	71.3415	0	0	0	0	52.5111	0	0	0	0	0	0	0	0	0	0	0	0	56.1425	0	0	0	0	0	0	0	0	45.5443	0	0	0	0	0	0	0	0	0	0	0	0	0	0	0	0	0	0	54.4152	0	0
1433	0	0	0	81.2923	0	0	0	0	0	0	0	76.4208	16.0106	0	0	0	0	0	0	0	0	0	0	0	0	0	32.8477	0	0	0	50.0163	0	0	0	0	0	0	0	0	0	0	0	0	15.2528	100	0	0	0	35.1618
1434	0	0	64.5716	0	48.6972	0	68.115	0	0	0	0	0	0	30.1114	0	23.7512	0	0	0	0	0	0	0	0	14.9879	0	0	0	0	0	0	0	0	0	0	0	0	47.4015	0	0	0	0	28.9851	0	0	0	0	0	0
1435	0	0	0	0	0	34.3293	0	0	0	18.9261	0	0	0	0	0	0	50.5938	36.4046	0	23.3593	0	0	0	0	0	20.9448	0	0	0	0	0	0	0	0	0	27.1978	0	0	0	0	35.7324	24.1779	0	0	0	0	0	0	0
1436	0	16.805	0	0	0	0	0	0	0	0	10.1289	0	0	0	47.2874	0	0	0	0	0	0	34.2019	39.5526	5.14833	0	0	0	0	0	22.9973	0	0	0	24.611	0	0	49.9725	0	0	0	0	0	0	0	0	0	0	0	0
1437	28.6585	0	0	0	0	0	0	0	19.2527	0	0	23.5792	33.4217	0	0	0	0	0	43.8575	0	0	0	0	0	23.4223	0	0	0	35.8025	0	0	18.0948	0	0	44.5342	0	0	43.6355	0	0	0	0	35.627	0	0	0	19.269	36.571	0
1438	0	0	0	0	0	0	0	17.5689	0	0	23.2505	0	0	14.0018	0	0	0	0	0	29.974	17.1126	0	0	10.0478	0	0	0	28.544	0	0	0	0	9.17402	0	0	0	0	0	0	36.9021	0	8.9942	0	0	0	52.6561	0	0	0
1439	0	19.9779	0	18.7077	0	13.1596	0	0	0	21.1831	0	0	0	0	0	14.4889	0	0	0	0	0	0	0	0	0	0	44.0246	0	0	0	0	0	0	0	0	0	0	0	12.2423	0	0	0	0	50.3493	0	0	0	0	28.1443
1440	0	0	0	0	0	0	0	0	0	0	0	0	0	0	0	0	0	0	0	0	0	0	0	0	0	0	0	0	0	0	0	0	0	0	0	3.53373	0	0	0	0	0	0	0	0	0	0	0	0	0
1441	0	0	0	0	0	0	0	2.90831	0	0	6.59433	9.06812	11.2769	0	18.6887	0	0	8.9538	0	0	0	0	0	0	0	0	0	0	0	0	0	15.2473	0	0	0	0	0	0	0	0	0	0	0	0	0	0	0	15.3093	0
1442	20.3775	0	28.6327	0	12.1014	0	2.81092	0	0	0	0	0	0	0	0	6.71715	11.6803	0	0	8.62938	19.3808	7.43329	0	0	0	0	0	0	5.62047	0	0	0	0	10.5002	0	0	8.23878	0	5.06726	0	0	4.34953	0	0	0	0	12.6223	0	0
1443	0	0	0	0	0	0	0	0	0	24.0261	0	0	0	0	0	0	0	0	0	0	0	0	0	11.2624	0	0	0	0	0	0	0	0	0	0	0	0	0	20.4569	0	0	0	0	0	0	6.21615	0	0	0	0
1444	0	0	0	0	0	0	0	0	0	0	0	0	0	0	0	0	0	11.0538	0	0	0	0	0	0	0	0	0	0	0	0	0	0	0	0	0	0	0	0	17.2048	0	0	0	0	0	0	0	0	0	0
1445	0	0	0	0	0	0	0	0	0	0	0	0	0	0	0	0	0	0	0	0	0	0	0	0	0	0	0	0	0	0	0	0	0	0	0	0	0	0	0	0	0	0	0	0	0	0	0	0	0
1446	40.9469	0	0	0	0	0	0	0	0	0	0	0	0	0	0	0	0	0	0	0	30.3715	0	0	0	0	0	0	0	0	0	0	0	0	0	0	0	0	0	0	0	0	0	0	0	0	0	0	0	0
1447	0	100	0	0	87.8986	0	0	97.0917	0	0	0	0	88.7231	0	0	93.2829	0	0	100	0	0	0	100	0	0	0	100	100	0	0	0	0	0	0	100	0	0	0	0	0	100	0	0	0	0	100	0	84.6907	100
1448	0	0	71.3673	100	0	100	97.1891	0	100	75.9739	93.4057	90.9319	0	100	81.3113	0	88.3197	79.9924	0	91.3706	50.2477	92.5667	0	88.7376	100	100	0	0	94.3795	100	100	84.7527	100	89.4998	0	96.4663	91.7612	79.5431	77.728	100	0	95.6505	100	0	93.7839	0	0	0	0
1449	38.6756	0	0	0	0	0	0	0	0	0	0	0	0	0	0	0	0	0	0	0	0	0	0	0	0	0	0	0	0	0	0	0	0	0	0	0	0	0	0	0	0	0	0	100	0	0	87.3777	0	0
1450	0	0	0	0	0	0	0	0	0	0	0	0	0	0	0	0	0	0	0	0	0	0	0	0	0	0	0	0	0	0	0	0	0	0	0	0	0	0	0	0	0	0	0	0	0	0	0	0	0
1451	0	0	0	27.7369	0	0	0	0	0	0	0	0	53.0034	0	0	0	0	0	0	0	0	0	0	0	0	0	0	0	0	65.8382	0	100	0	52.6126	0	0	40.0692	77.6325	0	0	0	0	0	0	0	0	0	0	0
1452	46.1085	53.0949	60.4104	0	0	0	0	0	0	0	0	0	0	100	52.8129	0	0	0	0	0	72.4899	0	0	0	100	100	32.6975	0	100	0	0	0	0	0	0	0	0	0	0	0	0	0	0	0	0	100	0	100	71.1848
1453	0	0	0	0	0	0	0	0	100	100	0	100	0	0	0	0	0	0	0	0	0	0	0	0	0	0	0	100	0	0	0	0	0	0	0	0	0	0	0	0	0	0	0	0	100	0	100	0	0
1454	0	0	0	0	100	0	0	0	0	0	0	0	0	0	0	0	0	0	0	0	0	0	0	100	0	0	67.3025	0	0	0	0	0	0	0	100	0	59.9308	0	5.39054	0	100	0	0	0	0	0	0	0	0
1455	0	0	0	24.3924	0	100	0	0	0	0	0	0	46.9966	0	0	24.4479	0	0	0	0	27.5101	0	100	0	0	0	0	0	0	0	0	0	100	47.3874	0	0	0	0	0	0	0	0	0	0	0	0	0	0	0
1456	53.8915	46.9051	0	0	0	0	100	0	0	0	100	0	0	0	0	0	0	0	100	0	0	0	0	0	0	0	0	0	0	34.1618	100	0	0	0	0	0	0	0	94.6095	0	0	0	100	0	0	0	0	0	28.8152
1457	0	0	39.5896	0	0	0	0	0	0	0	0	0	0	0	47.1871	0	0	100	0	0	0	0	0	0	0	0	0	0	0	0	0	0	0	0	0	0	0	22.3675	0	0	0	0	0	0	0	0	0	0	0
1458	0	0	0	47.8707	0	0	0	0	0	0	0	0	0	0	0	0	0	0	0	0	0	0	0	0	0	0	0	0	0	0	0	0	0	0	0	0	0	0	0	0	0	0	0	0	0	0	0	0	0
1459	0	0	0	0	0	0	0	0	0	0	0	0	0	0	0	75.5521	0	0	0	0	0	0	0	0	0	0	0	0	0	0	0	0	0	0	0	0	0	0	0	0	0	0	0	0	0	0	0	0	0
1460	50	0	11.712	0	55.064	33.5648	0	0	0	0	42.5734	62.262	0	40.7832	0	0	87.8488	0	67.4752	0	52.4534	38.2868	18.5714	74.2319	0	79.1281	38.9557	0	68.8613	77.0645	62.6716	0	57.0707	63.0254	18.6906	64.9289	0	69.44	0	0	55.6698	38.0928	51.3908	72.5615	80.7936	75.7504	47.4495	68.4522	41.8812
1461	0	0	0	0	0	0	87.8297	66.3335	85.1298	0	0	0	67.1758	0	0	0	0	0	0	0	0	0	0	0	32.2225	0	0	0	0	0	0	30.5158	0	0	0	0	67.3795	0	38.5878	76.7901	0	0	0	0	0	0	0	0	0
1462	0	18.903	0	57.6467	0	0	0	0	0	100	0	0	0	0	0	34.7486	0	74.8123	0	77.9299	0	0	81.4286	0	0	0	0	74.276	0	0	0	0	0	0	0	0	0	0	0	0	0	0	0	0	0	0	0	0	0
1463	0	0	0	0	0	11.6898	0	0	0	0	0	0	0	34.5498	72.3287	0	0	0	0	0	0	19.2217	0	25.7681	0	0	53.5024	0	0	0	0	0	0	0	0	0	0	0	0	0	0	0	0	27.4385	0	0	0	0	0
1464	0	0	34.0358	0	24.1738	0	0	0	0	0	57.4266	0	0	0	0	0	0	0	32.5248	0	0	0	0	0	27.3462	0	0	0	0	6.12781	0	29.1796	30.303	0	0	0	0	0	0	23.2099	44.3302	24.7898	0	0	0	0	0	0	0
1465	50	38.6064	0	0	0	22.309	0	0	0	0	0	25.6407	0	0	0	0	0	0	0	0	37.3027	0	0	0	0	0	0	0	31.1387	0	22.8521	0	0	17.644	51.0372	0	0	0	0	0	0	0	0	0	0	24.2496	0	0	58.1188
1466	0	0	0	0	0	0	0	0	0	0	0	0	0	0	27.6713	0	0	25.1877	0	22.0701	0	42.4915	0	0	0	0	0	0	0	0	0	0	0	0	0	0	7.66962	0	61.4122	0	0	0	48.6092	0	19.2064	0	0	31.5478	0
1467	0	0	54.2521	0	0	0	12.1703	0	0	0	0	0	0	24.667	0	65.2514	12.1512	0	0	0	0	0	0	0	40.4313	0	0	0	0	16.8077	0	40.3045	12.6263	0	0	0	0	0	0	0	0	37.1174	0	0	0	0	52.5505	0	0
1468	0	0	0	42.3533	20.7623	0	0	33.6665	14.8702	0	0	12.0974	32.8242	0	0	0	0	0	0	0	0	0	0	0	0	20.8719	0	0	0	0	14.4763	0	0	0	30.2723	35.0711	0	0	0	0	0	0	0	0	0	0	0	0	0
1469	0	42.4906	0	0	0	32.4363	0	0	0	0	0	0	0	0	0	0	0	0	0	0	10.2439	0	0	0	0	0	7.5419	25.724	0	0	0	0	0	19.3306	0	0	24.9508	30.56	0	0	0	0	0	0	0	0	0	0	0
1470	0	0	0	0	27.4908	0	0	0	0	12.1778	13.4312	0	0	0	41.305	0	0	19.4776	0	15.0455	0	0	0	18.4003	0	0	0	0	0	0	14.9243	0	11.4059	0	0	0	0	0	0	0	0	0	22.2372	20.8707	11.2456	0	0	0	0
1471	0	0	0	0	0	0	10.0667	0	0	0	0	0	0	31.0586	0	0	0	0	0	0	0	0	0	0	0	19.0635	0	0	0	0	0	0	0	0	0	0	0	0	0	17.3469	0	0	0	0	0	0	0	0	0
1472	16.3304	0	7.10711	0	0	0	0	0	0	0	0	0	29.551	0	0	0	0	0	0	0	0	0	0	0	0	0	0	0	16.9122	12.7034	0	0	0	0	0	0	0	0	0	0	0	4.0678	0	0	0	46.8688	0	26.8589	0
1473	0	0	0	0	0	0	0	0	0	0	0	0	0	0	0	33.2901	54.6354	0	0	0	0	14.3049	13.5485	0	28.0961	0	0	0	0	0	0	0	0	0	0	18.1404	0	0	0	0	0	0	0	0	0	0	32.3479	0	29.9483
1474	0	23.425	0	37.4374	0	0	0	21.8096	0	6.4912	26.6366	60.4119	0	0	0	0	0	0	26.8179	27.1958	0	0	0	30.5876	0	0	36.08	29.9974	0	0	8.88453	0	7.0915	0	0	0	28.0174	0	0	0	0	16.9848	7.95329	14.43	13.614	0	0	0	0
1475	0	0	0	0	0	8.80818	0	0	0	0	0	0	0	27.945	28.1952	66.7099	0	0	0	0	0	0	0	0	0	0	0	0	0	0	0	10.4595	0	0	0	0	0	0	25.3086	0	0	0	0	0	0	0	0	0	0
1476	0	0	0	0	0	0	0	0	0	0	0	0	0	0	0	0	0	0	0	0	0	0	0	0	0	0	0	0	0	0	0	0	0	35.1852	0	0	0	0	0	0	0	0	0	0	0	0	0	0	0
1477	0	0	0	0	72.5092	0	0	0	0	0	0	0	0	0	0	0	0	80.5224	0	0	0	0	0	0	0	0	0	0	0	0	0	0	0	0	0	0	0	0	0	0	0	0	0	0	0	0	0	0	0
1478	83.6696	76.575	92.8929	62.5626	0	91.1918	89.9333	78.1904	100	81.331	59.9323	39.5881	70.449	40.9964	30.4999	0	45.3646	0	73.1821	57.7586	100	85.6951	86.4515	51.0121	71.9039	80.9365	63.92	70.0026	83.0878	87.2966	76.1911	0	0	64.8148	100	81.8596	71.9826	100	0	82.6531	100	78.9474	69.8095	64.6993	75.1404	53.1312	67.6521	73.1411	70.0517
1479	0	0	0	0	0	0	0	0	0	0	0	0	0	0	0	0	0	0	0	0	0	0	0	0	0	0	0	0	0	0	0	89.5405	81.5026	0	0	0	0	0	74.6914	0	0	0	0	0	0	0	0	0	0
1480	0	0	0	0	0	0	0	0	0	0	0	0	0	0	0	0	0	0	0	0	0	0	0	0	0	0	0	0	0	0	0	0	0	0	0	0	0	0	0	0	0	0	0	0	0	0	0	0	0
1481	0	0	0	0	45.6642	0	0	0	0	0	0	22.0541	0	25.0257	0	0	22.2975	47.4928	0	0	0	0	0	0	0	4.90716	0	0	0	0	0	0	0	0	0	0	0	0	0	0	0	0	0	0	0	37.3526	0	80.5875	34.7163
1482	0	0	0	24.3307	0	0	0	0	0	0	54.501	0	72.7837	0	0	0	0	0	0	100	0	100	0	0	100	0	0	0	0	0	0	0	100	100	0	0	0	100	0	61.613	72.0338	0	0	29.0522	0	0	100	0	0
1483	100	0	91.4243	0	0	0	100	100	0	0	0	0	0	0	100	0	0	0	70.2871	0	57.7191	0	87.4676	100	0	0	38.5328	0	0	0	0	0	0	0	0	0	0	0	100	0	0	0	0	0	100	0	0	0	0
1484	0	0	0	0	0	100	0	0	0	100	0	77.9459	0	0	0	76.9595	25.7691	0	0	0	0	0	0	0	0	0	0	100	100	100	100	100	0	0	0	0	100	0	0	0	0	0	0	0	0	62.6474	0	0	0
1485	0	0	0	0	0	0	0	0	100	0	0	0	0	74.9743	0	0	0	52.5072	0	0	0	0	0	0	0	34.5491	0	0	0	0	0	0	0	0	0	100	0	0	0	0	0	100	0	18.9805	0	0	0	0	65.2837
1486	0	0	0	0	0	0	0	0	0	0	0	0	0	0	0	0	0	0	0	0	0	0	0	0	0	0	0	0	0	0	0	0	0	0	100	0	0	0	0	38.387	0	0	0	0	0	0	0	0	0
1487	0	0	8.57565	0	0	0	0	0	0	0	45.499	0	27.2163	0	0	0	0	0	29.7129	0	0	0	12.5324	0	0	0	0	0	0	0	0	0	0	0	0	0	0	0	0	0	27.9662	0	0	0	0	0	0	19.4125	0
1488	0	0	0	75.6693	0	0	0	0	0	0	0	0	0	0	0	0	0	0	0	0	0	0	0	0	0	0	0	0	0	0	0	0	0	0	0	0	0	0	0	0	0	0	0	0	0	0	0	0	0
1489	0	0	0	0	54.3358	0	0	0	0	0	0	0	0	0	0	23.0405	51.9334	0	0	0	42.2809	0	0	0	0	60.5438	61.4672	0	0	0	0	0	0	0	0	0	0	0	0	0	0	0	0	51.9673	0	0	0	0	0
1490	61.1443	70.9636	16.9667	0	0	49.3361	0	17.205	100	74.7727	0	67.2098	0	100	100	0	0	100	70.148	44.9652	0	44.5165	86.54	0	0	0	0	77.9108	0	0	65.2515	0	100	77.3814	0	0	86.5471	79.5327	54.6791	44.0805	0	39.5843	43.7892	0	46.7335	10.8146	76.7431	0	0
1491	0	0	0	0	0	0	76.0307	0	0	0	0	0	0	0	0	0	0	0	0	0	0	0	0	0	0	0	0	0	91.7919	0	0	63.8449	0	0	0	67.1078	0	0	0	0	0	0	0	0	0	0	0	100	50.6814
1492	0	0	37.4428	63.8905	0	0	0	48.4869	0	0	0	0	71.363	0	0	41.6233	56.9159	0	0	18.7843	0	0	0	100	93.1684	0	0	0	0	100	0	0	0	0	0	0	0	0	0	0	33.5924	0	0	0	0	30.7584	0	0	0
1493	38.8557	0	0	0	0	0	0	0	0	0	0	0	0	0	0	0	0	0	0	0	38.7892	0	0	0	0	0	0	0	0	0	0	0	0	0	100	0	0	0	0	0	0	60.4157	56.2108	100	0	0	0	0	0
1494	0	0	0	0	0	50.6639	0	0	0	0	100	0	0	0	0	0	0	0	29.852	0	0	22.333	0	0	0	100	0	0	0	0	0	36.1551	0	22.6186	0	0	0	0	45.3209	0	42.3401	0	0	0	53.2665	0	0	0	49.3186
1495	0	29.0364	45.5905	0	100	0	0	0	0	0	0	32.7902	0	0	0	0	27.7336	0	0	0	0	0	0	0	0	0	0	22.0892	0	0	0	0	0	0	0	32.8922	13.4529	0	0	10.1341	0	0	0	0	0	58.427	23.2569	0	0
1496	0	0	0	36.1095	0	0	0	34.3081	0	25.2273	0	0	28.637	0	0	0	0	0	0	36.2505	0	0	0	0	0	0	100	0	8.20811	0	34.7485	0	0	0	0	0	0	20.4673	0	0	0	0	0	0	0	0	0	0	0
1497	0	0	0	0	0	0	23.9693	0	0	0	0	0	0	0	0	58.3767	0	0	0	0	0	33.1505	0	0	6.83162	0	0	0	0	0	0	0	0	0	0	0	0	0	0	0	24.0675	0	0	0	0	0	0	0	0
1498	0	0	0	0	0	0	0	0	0	0	0	0	0	0	0	0	0	0	0	0	0	0	13.46	0	0	0	0	0	0	0	0	0	0	0	0	0	0	0	0	0	0	0	0	0	0	0	0	0	0
1499	0	0	0	0	0	0	0	0	0	0	0	0	0	0	0	0	15.3505	0	0	0	61.2108	0	0	0	0	0	0	0	0	0	0	0	0	0	0	0	0	0	0	45.7854	0	0	0	0	0	0	0	0	0
1500	22.3284	0	0	0	16.5129	0	0	49.7378	22.5747	0	28.9685	21.0288	19.1302	17.8699	24.6946	56.0091	0	75.1272	43.1918	0	0	0	0	30.1592	68.9079	0	0	0	0	0	9.20428	58.5631	0	0	25.2533	52.05	0	65.0689	0	0	58.4124	0	19.3382	31.0145	0	81.2771	0	0	65.2639
1501	0	0	61.8801	0	0	0	0	0	0	100	0	0	0	0	0	0	0	0	0	38.899	0	46.6921	0	0	0	31.2843	49.7631	55.4983	0	55.9788	0	0	0	46.0419	0	0	43.0058	0	0	0	0	0	0	0	0	0	0	55.9351	0
1502	0	82.1518	0	79.6236	0	81.7552	60.054	0	0	0	0	0	0	23.2995	0	0	0	0	0	0	61.5637	0	0	0	0	0	0	0	54.2268	0	0	0	34.7134	0	0	0	0	0	57.9426	0	0	0	0	0	50.3898	0	0	0	0
1503	0	0	0	0	30.8622	0	0	0	9.42408	0	0	0	41.9272	0	0	0	32.8446	0	0	0	0	0	64.5151	33.3712	0	0	0	0	0	0	45.2081	0	0	0	0	21.4286	0	0	0	0	0	67.9642	15.6952	68.9855	0	0	56.6313	0	0
1504	77.6716	0	0	0	0	0	0	15.4283	0	0	71.0315	55.8719	0	0	75.3054	0	0	0	0	13.7734	0	17.4512	0	0	0	14.2481	0	0	0	0	0	0	0	0	74.7467	0	34.9073	0	0	39.184	0	0	0	0	0	0	0	21.5113	0
1505	0	0	18.9953	0	0	0	0	0	0	0	0	0	0	0	0	0	0	0	0	0	0	0	0	0	0	0	0	0	0	0	0	0	0	0	0	0	0	0	0	0	0	0	0	0	0	0	0	0	0
1506	0	0	0	0	52.6249	0	0	0	0	0	0	0	0	58.8305	0	0	0	24.8728	56.8082	0	38.4363	0	0	0	0	0	0	0	45.7732	0	0	0	22.4667	0	0	26.5215	0	0	42.0574	0	0	0	0	0	49.6102	0	43.3687	0	0
1507	0	0	0	0	0	0	39.946	34.8339	0	0	0	0	38.9426	0	0	43.9909	67.1554	0	0	0	0	0	35.4849	0	31.0921	54.4676	50.2369	0	0	0	0	0	0	53.9581	0	0	22.0868	0	0	0	0	0	64.9666	0	0	0	0	0	34.7361
1508	0	17.8482	19.1246	20.3764	0	18.2448	0	0	68.0012	0	0	23.0993	0	0	0	0	0	0	0	47.3275	0	35.8567	0	36.4696	0	0	0	44.5017	0	44.0212	45.5876	41.4369	42.8199	0	0	0	0	34.9311	0	60.816	41.5876	32.0358	0	0	0	18.7229	0	22.5536	0
1509	0	0	0	0	0	0	0	0	0	0	0	0	0	0	0	0	0	0	0	0	0	0	0	0	0	0	0	0	0	0	0	0	0	0	0	0	0	0	0	0	0	0	0	0	0	0	0	0	0
1510	0	0	0	0	0	0	0	0	0	0	0	0	0	0	0	0	0	0	0	0	0	0	0	0	0	0	0	0	0	0	0	0	0	0	0	0	0	0	26.0295	0	0	0	0	0	0	0	0	0	0
1511	0	0	0	0	0	0	0	0	0	19.7468	0	0	0	0	0	0	0	0	0	0	0	0	0	0	0	0	16.7203	0	0	0	0	0	0	0	0	0	0	0	0	0	0	0	0	0	0	0	0	0	0
1512	0	0	33.3911	42.7619	0	43.6251	0	0	0	0	0	0	0	0	59.2603	0	0	10.7784	0	0	0	0	0	0	0	0	0	0	0	0	0	0	0	0	0	29.7908	0	0	0	0	0	0	0	0	0	36.6232	0	0	0
1513	0	57.9104	0	0	0	0	45.6093	0	0	0	0	0	49.3885	0	0	0	0	0	0	37.0603	0	0	0	0	0	0	0	44.7937	0	0	0	0	0	54.7257	0	0	0	0	48.1481	100	0	0	0	0	53.4016	0	0	0	0
1514	0	0	0	0	0	0	0	62.9619	100	0	0	0	0	0	0	0	0	0	51.9132	0	0	100	69.5402	0	0	0	0	0	0	0	0	0	100	0	0	0	0	0	0	0	0	0	67.7984	67.3754	0	0	0	54.8119	0
1515	0	0	0	57.2381	100	0	0	0	0	35.1024	0	0	0	0	0	0	0	36.1395	0	0	0	0	0	0	100	0	83.2797	0	100	0	0	0	0	0	0	51.0121	0	0	0	0	100	0	0	0	0	0	67.5537	0	36.0717
1516	100	0	66.6089	0	0	0	0	0	0	0	100	0	0	0	0	49.2256	37.476	0	0	0	100	0	0	72.4432	0	0	0	0	0	100	0	0	0	0	100	0	34.814	0	0	0	0	100	0	0	46.5984	0	0	45.1881	0
1517	0	42.0896	0	0	0	56.3749	54.3907	37.0381	0	0	0	100	50.6115	0	40.7397	0	0	0	48.0868	62.9397	0	0	0	0	0	100	0	0	0	0	100	0	0	45.2743	0	0	0	100	25.8223	0	0	0	32.2016	32.6246	0	0	0	0	0
1518	0	0	0	0	0	0	0	0	0	45.1509	0	0	0	100	0	50.7744	0	0	0	0	0	0	30.4598	0	0	0	0	55.2063	0	0	0	0	0	0	0	0	0	0	0	0	0	0	0	0	0	0	32.4463	0	63.9283
1519	0	0	0	0	0	0	0	0	0	0	0	0	0	0	0	0	62.524	53.0821	0	0	0	0	0	27.5568	0	0	0	0	0	0	0	100	0	0	0	19.197	65.186	0	0	0	0	0	0	0	0	63.3768	0	0	0
1520	0	14.9057	48.4951	36.4805	54.415	63.3626	49.447	0	100	0	0	0	22.6385	0	0	0	0	0	0	0	0	100	29.9628	0	61.2508	0	0	77.4653	0	77.2887	52.732	0	64.047	0	71.4635	0	0	0	52.315	54.0122	0	69.9104	0	0	48.573	0	0	0	0
1521	37.3622	0	0	0	0	0	0	54.1908	0	38.3708	68.3565	0	0	0	91.9789	0	0	0	0	0	0	0	0	0	0	0	67.0438	0	100	0	0	0	0	47.1945	0	0	0	59.599	0	0	0	0	35.5991	0	0	0	0	66.0304	0
1522	0	0	0	0	0	0	0	0	0	0	0	0	0	0	0	0	0	0	0	0	0	0	0	15.0546	0	52.4185	0	0	0	0	0	0	0	0	0	0	0	0	0	0	100	0	0	0	0	0	75.4545	0	0
1523	0	53.8208	17.1359	0	0	0	9.81567	0	0	0	0	67.7258	0	0	0	0	0	0	79.1232	100	44.6949	0	0	0	0	0	0	0	0	0	0	0	0	0	0	44.3155	0	0	0	0	0	0	64.4009	61.7801	0	0	0	0	67.3022
1524	62.6378	0	0	0	0	0	0	0	0	61.6292	0	0	51.2555	100	0	100	0	100	0	0	0	0	70.0372	84.9454	0	0	0	0	0	22.7113	0	0	35.953	0	28.5365	0	0	0	47.685	45.9878	0	0	0	0	0	0	0	0	0
1525	0	0	0	0	0	0	40.7373	0	0	0	0	0	0	0	0	0	100	0	0	0	0	0	0	0	0	0	0	0	0	0	47.268	0	0	52.8055	0	0	0	18.5298	0	0	0	0	0	0	51.427	0	0	0	0
1526	0	0	34.3689	22.7585	45.585	36.6374	0	45.8092	0	0	0	0	0	0	8.02113	0	0	0	0	0	0	0	0	0	38.7492	0	0	0	0	0	0	100	0	0	0	55.6845	100	0	0	0	0	0	0	0	0	100	24.5455	33.9696	0
1527	0	0	0	0	0	0	0	0	0	0	31.6435	0	0	0	0	0	0	0	20.8768	0	0	0	0	0	0	47.5815	32.9562	22.5347	0	0	0	0	0	0	0	0	0	21.8712	0	0	0	0	0	38.2199	0	0	0	0	32.6978
1528	0	0	0	0	0	0	0	0	0	0	0	32.2742	26.106	0	0	0	0	0	0	0	0	0	0	0	0	0	0	0	0	0	0	0	0	0	0	0	0	0	0	0	0	0	0	0	0	0	0	0	0
1529	0	31.2736	0	40.761	0	0	0	0	0	0	0	0	0	0	0	0	0	0	0	0	55.3051	0	0	0	0	0	0	0	0	0	0	0	0	0	0	0	0	0	0	0	0	30.0896	0	0	0	0	0	0	0
1530	55.6265	0	0	0	72.5557	69.9357	42.3051	90.8117	0	0	0	0	28.9136	58.456	100	53.1765	0	73.9477	0	0	0	34.0229	0	100	58.1395	49.1003	62.2014	84.4063	86.3879	0	63.2766	70.2556	78.663	0	60.2591	0	35.9496	0	0	0	0	0	0	59.8435	54.057	0	0	48.5132	30.0933
1531	0	0	0	0	0	0	0	0	100	100	0	59.3768	0	0	0	0	0	0	54.8924	0	0	0	80.0108	0	0	0	0	0	0	58.6922	0	0	0	63.3611	0	74.7514	0	60.5438	61.8436	75.2435	55.3846	0	67.6636	0	0	0	0	0	0
1532	0	62.0751	100	73.8007	0	0	0	0	0	0	0	0	0	0	0	0	56.7799	0	0	80.3789	0	0	0	0	0	0	0	0	0	0	0	0	0	0	0	0	0	0	0	0	0	0	0	0	0	0	58.4068	0	0
1533	0	0	0	0	0	0	25.7627	0	0	0	100	0	30.0234	0	0	0	0	0	0	0	0	0	0	0	0	0	0	0	0	0	0	0	0	0	0	0	0	0	0	0	0	68.1582	0	0	0	60	0	0	0
1534	0	0	0	0	0	20.9968	0	0	0	0	0	0	0	0	0	0	0	0	19.7746	0	100	65.9771	0	0	0	15.5421	0	0	0	0	0	0	0	0	0	0	0	0	0	0	0	0	0	40.1565	0	0	0	0	38.5613
1535	24.8463	0	0	0	0	0	0	0	0	0	0	32.0831	0	0	0	0	0	26.0523	0	0	0	0	0	0	26.0286	0	0	0	0	15.6654	0	0	0	0	24.0766	0	64.0504	0	14.2699	0	20.8827	0	0	0	0	0	0	0	0
1536	0	0	0	26.1993	9.36789	0	0	0	0	0	0	0	0	41.544	0	46.8235	30.8478	0	0	0	0	0	0	0	0	0	0	0	0	0	0	29.7444	21.337	0	0	0	0	0	0	0	0	0	8.66822	0	0	0	0	51.4868	0
1537	0	0	0	0	0	0	0	0	0	0	0	0	41.0631	0	0	0	0	0	0	0	0	0	19.9892	0	0	0	0	0	0	0	36.7234	0	0	0	0	25.2486	0	39.4562	0	24.7565	0	0	0	0	45.943	40	0	0	0
1538	19.5272	0	0	0	0	9.06752	31.9322	0	0	0	0	8.5401	0	0	0	0	0	0	25.333	19.6211	0	0	0	0	0	35.3576	37.7986	15.5937	13.6121	0	0	0	0	36.6389	0	0	0	0	0	0	0	0	0	0	0	0	41.5932	0	31.3453
1539	0	37.9249	0	0	18.0764	0	0	9.18829	0	0	0	0	0	0	0	0	12.3723	0	0	0	0	0	0	0	15.8318	0	0	0	0	25.6424	0	0	0	0	15.6643	0	0	0	23.8865	0	23.7327	31.8418	23.6682	0	0	0	0	0	0
1540	0	0	33.3174	42.9515	0	25.4113	0	0	0	38.6241	0	0	0	0	4.77426	0	0	3.62903	0	0	0	12.0459	0	19.0926	0	0	0	0	0	0	22.5042	0	0	0	0	0	24.4556	0	0	0	0	0	0	0	0	0	0	0	0
1541	0	0	0	0	0	0	0	0	12.5637	0	15.4567	0	0	0	0	59.1412	0	0	0	0	0	0	10.5242	0	0	28.7958	0	0	0	0	0	0	0	0	0	0	0	0	0	0	0	0	0	0	0	0	0	0	0
1542	0	0	0	0	16.4727	0	0	0	0	0	0	0	0	29.9403	0	0	0	0	0	0	29.9963	0	0	0	0	0	0	0	6.50048	0	0	0	0	0	0	0	0	0	10.737	7.48405	7.4929	13.6028	0	0	0	30.8155	0	0	0
1543	0	0	0	0	0	0	0	0	0	0	0	17.0213	0	0	23.1967	0	0	0	0	0	0	0	0	0	0	0	0	0	0	25.9949	0	0	0	34.275	0	0	0	0	0	0	0	0	0	0	0	0	18.6456	0	0
1544	30.3273	24.6296	29.3823	0	0	0	0	0	0	0	0	0	0	0	0	0	0	0	0	9.5602	0	0	0	0	0	0	0	0	0	0	0	0	0	0	0	0	20.603	0	47.2316	0	0	0	0	25.5639	26.6364	0	0	0	27.3682
1545	0	0	0	0	0	0	0	0	0	0	0	0	79.914	0	0	0	0	49.1431	43.5469	0	0	0	0	0	0	0	100	0	0	0	0	23.4217	0	0	0	0	0	0	0	0	0	0	0	0	0	0	0	0	0
1546	0	0	0	0	0	41.1271	0	0	0	0	0	0	0	0	0	0	0	0	0	0	0	0	0	0	0	0	0	0	0	0	0	0	0	0	0	0	0	23.4783	0	0	0	0	0	0	0	0	0	0	0
1547	0	0	0	0	83.5273	0	100	0	0	61.3759	0	0	0	70.0597	0	0	0	47.2278	0	0	70.0037	87.9541	89.4758	0	100	0	0	0	0	74.0051	77.4958	0	0	65.725	0	100	54.9414	0	0	0	0	0	0	0	73.3636	0	0	0	0
1548	69.6727	0	37.3003	57.0485	0	0	0	100	87.4363	0	84.5433	82.9787	0	0	0	40.8588	100	0	56.4531	90.4398	0	0	0	80.9074	0	71.2042	0	100	93.4995	0	0	0	100	0	100	0	0	0	42.0314	92.516	92.5071	86.3972	100	0	0	69.1845	81.3544	100	72.6318
1549	0	75.3704	0	0	0	33.4617	0	0	0	0	0	0	20.086	0	72.0291	0	0	0	0	0	0	0	0	0	0	0	0	0	0	0	0	76.5783	0	0	0	0	0	76.5217	0	0	0	0	0	74.4361	0	0	0	0	0
1550	0	0	0	0	0	0	0	0	0	0	0	0	0	0	0	0	0	0	0	0	39.698	0	0	0	0	0	0	0	0	0	0	0	0	0	0	0	0	0	0	0	0	0	0	0	100	0	0	0	0
1551	0	0	22.2222	0	35.291	0	0	0	0	0	0	0	48.3036	0	0	0	42.8405	0	0	0	0	75.0232	61.8295	0	32.4313	0	0	0	0	0	0	0	0	0	0	25.5625	0	0	55.8604	0	0	70.4388	100	0	0	0	0	0	0
1552	0	100	0	0	0	0	0	100	0	0	0	0	0	54.794	0	0	0	24.4342	59.6045	0	0	0	0	0	0	58.1827	0	0	0	0	35.0848	0	0	0	100	0	36.3728	0	0	0	0	0	0	0	0	0	0	0	0
1553	61.3811	0	56.4565	0	0	0	100	0	0	100	0	0	0	0	0	0	0	0	0	0	0	0	0	100	0	0	100	100	46.9245	0	0	0	0	100	0	0	0	0	0	66.0787	0	0	0	0	0	0	90.3771	0	0
1554	0	0	0	0	64.709	100	0	0	0	0	0	0	0	0	100	0	0	0	0	75.9398	0	0	0	0	67.5687	0	0	0	0	100	0	0	100	0	0	74.4375	0	69.3624	0	0	100	0	0	0	0	100	0	0	0
1555	0	0	0	0	0	0	0	0	0	0	100	0	51.6964	0	0	100	28.2887	75.5658	0	0	60.302	0	38.1705	0	0	41.8173	0	0	0	0	0	0	0	0	0	0	0	0	0	0	0	29.5612	0	100	0	0	0	100	0
1556	0	0	0	0	0	0	0	0	100	0	0	52.5886	0	0	0	0	0	0	0	0	0	0	0	0	0	0	0	0	53.0755	0	64.9152	0	0	0	0	0	63.6272	0	44.1396	0	0	0	0	0	0	0	0	0	100
1557	38.6189	0	0	100	0	0	0	0	0	0	0	0	0	45.206	0	0	0	0	40.3955	24.0602	0	24.9768	0	0	0	0	0	0	0	0	0	0	0	0	0	0	0	30.6376	0	33.9213	0	0	0	0	0	0	9.62289	0	0
1558	0	0	0	0	0	0	0	0	0	0	0	0	0	0	0	0	0	0	0	0	0	0	0	0	0	0	0	0	0	0	0	0	0	0	0	0	0	0	0	0	0	0	0	0	0	0	0	0	0
1559	0	0	21.3213	0	0	0	0	0	0	0	0	47.4114	0	0	0	0	28.8708	0	0	0	0	0	0	0	0	0	0	0	0	0	0	0	0	0	0	0	0	0	0	0	0	0	0	0	0	0	0	0	0
1560	0	55.6968	0	0	0	0	0	0	43.6804	53.0675	0	0	83.102	0	51.5091	66.7737	0	0	45.9314	100	0	0	56.4456	0	0	0	0	0	100	0	100	0	0	48.2356	25.5769	0	49.853	0	100	80.0144	83.6543	0	0	0	0	78.7678	65.0925	0	0
1561	0	0	16.1069	34.4857	100	13.5993	0	82.6554	0	0	63.2285	0	0	66.2883	0	0	0	0	0	0	46.7359	48.2718	0	82.1879	49.2896	63.5463	100	100	0	100	0	100	93.0562	0	0	55.1728	0	46.1284	0	0	0	0	0	59.5218	72.3892	0	0	63.9495	89.6761
1562	100	0	0	0	0	0	67.1184	0	0	0	0	0	0	0	0	0	35.8684	0	0	0	0	0	0	0	0	0	0	0	0	0	0	0	0	0	0	0	0	0	0	0	0	80.7772	77.5614	0	0	0	0	0	0
1563	0	0	0	0	0	0	0	0	38.0366	0	0	0	0	0	48.4909	0	0	79.7004	0	0	0	0	0	0	0	0	0	0	0	0	0	0	0	0	30.882	0	0	0	0	0	0	0	0	0	0	0	0	0	0
1564	0	44.3032	0	0	0	30.0693	0	0	0	0	0	100	0	0	0	0	0	0	54.0686	0	0	51.7282	0	0	29.6028	0	0	0	0	0	0	0	0	21.8891	0	0	0	53.8716	0	0	0	0	0	0	0	0	0	0	0
1565	0	0	0	65.5143	0	0	0	17.3446	0	0	36.7715	0	0	0	0	0	0	0	0	0	37.2107	0	0	0	0	36.4537	0	0	0	0	0	0	0	0	0	44.8272	0	0	0	19.9856	16.3457	0	0	40.4782	11.6078	21.2322	0	0	0
1566	0	0	40.6107	0	0	0	0	0	18.283	0	0	0	16.898	33.7117	0	33.2263	64.1316	0	0	0	0	0	0	17.8121	0	0	0	0	0	0	0	0	6.94378	0	0	0	0	0	0	0	0	19.2228	0	0	0	0	34.9075	36.0505	0
1567	0	0	0	0	0	0	32.8816	0	0	0	0	0	0	0	0	0	0	10.9447	0	0	0	0	0	0	0	0	0	0	0	0	0	0	0	0	43.5411	0	50.147	0	0	0	0	0	22.4386	0	16.003	0	0	0	10.3239
1568	0	0	0	0	0	0	0	0	0	0	0	0	0	0	0	0	0	0	0	0	0	0	0	0	0	0	0	0	0	0	0	0	0	0	0	0	0	0	0	0	0	0	0	0	0	0	0	0	0
1569	0	0	43.2824	0	0	56.3313	0	0	0	46.9325	0	0	0	0	0	0	0	9.35494	0	0	16.0534	0	43.5544	0	21.1076	0	0	0	0	0	0	0	0	29.8753	0	0	0	0	0	0	0	0	0	0	0	0	0	0	0
1570	60.7433	38.9356	0	0	79.3218	0	31.8086	0	25.4837	0	49.773	64.3021	0	0	41.7561	0	0	0	41.8258	0	0	36.755	0	57.4339	0	45.3914	39.4315	33.3997	0	73.3745	37.0882	0	0	0	0	0	58.6979	42.401	0	50.9316	45.1152	11.752	65.964	0	32.9288	60.7155	39.421	55.871	82.0663
1571	0	0	0	0	0	0	0	0	0	0	0	0	26.6026	20.1495	0	77.3681	85.4887	0	0	0	0	0	0	0	0	0	0	0	0	0	0	0	82.963	0	77.027	0	0	0	0	0	0	0	0	0	0	0	0	0	0
1572	0	0	0	40.9407	0	0	0	62.6301	0	0	0	0	0	0	0	0	0	0	0	100	0	0	0	0	55.1051	0	0	24.5893	42.5076	0	0	75.5116	0	0	0	49.8039	0	0	48.3392	0	0	0	0	65.8071	0	0	0	0	0
1573	0	0	82.4539	0	0	0	0	0	16.8112	0	0	0	0	0	45.3715	0	0	0	32.0167	0	63.936	0	72.2772	0	0	0	40.7434	0	0	0	0	0	0	35.3532	0	0	0	0	0	0	32.0391	57.433	0	0	46.0041	0	0	0	0
1574	0	0	0	0	0	0	68.1914	0	0	0	0	0	73.3974	0	0	0	0	70.4082	0	0	0	63.245	0	0	0	0	0	0	0	0	29.0555	0	0	0	0	0	41.3021	0	0	0	0	0	0	0	0	0	0	0	0
1575	0	61.0644	0	0	0	63.0532	0	0	0	0	36.8411	0	0	0	0	0	0	0	0	0	0	0	0	0	0	0	0	0	57.4924	12.1108	0	0	0	0	0	0	0	0	0	49.0684	0	0	0	0	0	14.7108	0	0	0
1576	0	0	0	59.0593	0	0	0	0	57.7051	0	0	21.0224	0	0	0	0	0	0	0	0	36.064	0	0	0	0	54.6086	0	0	0	0	0	0	0	64.6468	0	50.1961	0	57.599	0	0	0	0	0	34.1929	0	0	60.579	44.129	0
1577	39.2567	0	0	0	0	0	0	0	0	0	0	0	0	79.8505	0	5.83961	0	0	26.1575	0	0	0	0	0	44.8949	0	0	42.011	0	0	33.8563	24.4884	0	0	22.973	0	0	0	51.6608	0	22.8457	30.8151	0	0	0	0	0	0	17.9337
1578	0	0	17.5461	0	20.6782	36.9468	0	37.3699	0	100	0	0	0	0	12.8725	0	0	29.5918	0	0	0	0	27.7228	42.5661	0	0	19.8251	0	0	14.5147	0	0	17.037	0	0	0	0	0	0	0	0	0	34.036	0	21.0671	24.5737	0	0	0
1579	0	0	0	0	0	0	0	0	0	0	13.386	14.6755	0	0	0	16.7922	14.5113	0	0	0	0	0	0	0	0	0	0	0	0	0	0	0	0	0	0	0	0	0	0	0	0	0	0	0	0	0	0	0	0
1580	0	0	0	0	0	0	0	0	0	0	0	0	0	0	0	0	0	0	0	0	0	0	0	0	0	29.8127	0	0	0	0	0	0	0	0	0	0	0	0	0	0	0	9.88569	0	0	0	0	0	0	0
1581	0	0	0	0	0	6.98413	0	0	0	0	0	0	0	13.9341	0	0	0	0	0	0	0	0	0	15.5748	0	0	19.5108	5.43828	0	0	0	0	0	0	0	0	0	0	0	0	0	0	0	0	0	0	0	0	9.87275
1582	0	0	0	0	0	0	0	0	0	29.8148	0	0	0	0	18.7307	0	0	0	0	0	0	0	0	0	0	0	0	0	0	0	0	0	0	17.0321	0	17.502	0	0	0	0	11.0808	0	0	0	0	0	0	0	0
1583	0	0	0	0	33.6681	0	0	0	0	0	0	0	17.5887	0	0	54.9558	0	0	0	0	20.8947	0	0	0	0	25.1841	0	0	0	0	0	0	0	0	0	0	0	0	0	16.5701	0	0	0	0	0	0	0	0	0
1584	0	0	19.3798	0	0	0	15.0534	0	0	0	0	0	0	0	0	0	0	0	0	0	0	0	0	0	26.3502	0	42.1345	0	0	35.6805	0	0	0	0	21.552	0	0	0	0	0	0	0	0	21.4628	0	0	0	0	0
1585	30.6122	0	0	0	0	49.1837	0	0	0	0	60.0961	0	0	0	0	0	0	0	0	0	0	0	0	0	0	0	0	0	0	0	0	0	0	56.3821	0	0	0	0	0	0	0	35.2278	0	0	0	0	0	0	0
1586	0	0	80.6202	0	50.8638	0	0	0	100	0	0	0	0	0	81.2693	0	0	0	0	73.7603	0	0	0	0	0	0	0	0	0	0	0	0	0	0	0	0	41.7599	0	0	42.4389	0	0	0	0	100	25.3491	0	0	0
1587	0	0	0	0	0	0	84.9466	100	0	0	0	100	82.4113	86.0659	0	0	100	100	0	0	0	100	100	84.4252	0	45.0032	0	0	100	0	100	100	0	0	78.448	82.498	0	100	0	0	0	0	100	0	0	0	0	0	90.1272
1588	0	100	0	100	0	0	0	0	0	70.1852	39.9039	0	0	0	0	45.0442	0	0	100	26.2397	79.1053	0	0	0	73.6498	0	0	94.5617	0	64.3195	0	0	100	26.5857	0	0	0	0	0	0	88.9192	54.8865	0	78.5372	0	74.6509	100	100	0
1589	69.3878	0	0	0	15.4681	43.8322	0	0	0	0	0	0	0	0	0	0	0	0	0	0	0	0	0	0	0	0	38.3546	0	0	0	0	0	0	0	0	0	58.2401	0	100	40.991	0	0	0	0	0	0	0	0	0
1590	0	0	0	0	0	0	0	0	0	0	0	0	0	0	0	38.6102	100	0	0	0	0	0	0	0	0	0	0	0	0	0	0	0	0	0	0	0	0	0	0	0	0	0	0	0	0	0	0	0	0
1591	0	0	0	0	0	0	89.696	0	0	41.5499	41.1207	0	0	0	0	0	0	0	0	63.5199	0	100	0	50.7166	0	0	0	0	0	0	0	0	0	51.8467	0	0	0	69.002	0	0	0	0	0	0	0	0	0	0	54.2509
1592	0	0	0	0	0	0	0	0	0	0	0	67.9459	0	0	39.2285	0	0	75.1817	0	0	56.6972	0	0	0	0	100	0	0	0	0	0	0	100	0	84.3118	0	0	0	0	100	41.3765	0	100	0	0	0	0	0	0
1593	0	0	81.5932	16.9846	0	59.2977	0	55.2908	0	0	42.883	0	57.8872	88.2497	0	0	0	0	0	0	0	0	59.7911	0	0	0	0	100	0	0	100	52.3275	0	0	0	0	0	0	0	0	0	0	0	0	100	47.8277	0	0	0
1594	0	0	0	0	0	0	0	0	0	0	0	0	0	0	60.7715	0	0	0	0	0	0	0	0	0	0	0	48.3675	0	0	100	0	0	0	0	0	100	100	0	100	0	0	0	0	0	0	0	0	65.3313	0
1595	0	0	0	0	100	0	0	0	100	0	0	0	0	0	0	0	0	0	100	36.4801	0	0	0	0	0	0	0	0	0	0	0	0	0	0	0	0	0	0	0	0	0	100	0	0	0	0	0	0	0
1596	0	100	0	83.0154	0	40.7023	10.304	44.7092	0	58.4501	0	0	42.1128	0	0	61.3898	0	24.8183	0	0	43.3028	0	0	0	0	0	0	0	0	0	0	0	0	48.1533	0	0	0	30.998	0	0	58.6235	0	0	0	0	0	0	0	0
1597	100	0	18.4068	0	0	0	0	0	0	0	15.9964	0	0	11.7503	0	0	0	0	0	0	0	0	40.2089	0	100	0	0	0	100	0	0	0	0	0	0	0	0	0	0	0	0	0	0	100	0	52.1723	0	34.6687	45.7491
1598	0	0	0	0	0	0	0	0	0	0	0	32.0541	0	0	0	0	0	0	0	0	0	0	0	0	0	0	0	0	0	0	0	0	0	0	15.6882	0	0	0	0	0	0	0	0	0	0	0	0	0	0
1599	0	0	0	0	0	0	0	0	0	0	0	0	0	0	0	0	0	0	0	0	0	0	0	49.2834	0	0	51.6325	0	0	0	0	47.6725	0	0	0	0	0	0	0	0	0	0	0	0	0	0	100	0	0
1600	0	43.4074	35.0766	0	90.7216	0	22.9822	0	0	0	34.7528	0	0	0	0	0	47.0569	55.8921	0	86.64	50.218	0	0	0	67.0056	0	0	100	0	54.7903	100	0	0	44.8999	10.4912	87.0863	0	0	51.1367	0	21.934	0	38.7957	0	0	0	0	0	0
1601	0	0	0	0	0	0	0	40.061	0	0	0	0	68.5116	100	82.8042	100	0	0	0	0	0	75.0098	0	0	0	17.9468	0	0	0	0	0	0	70.9371	0	0	0	0	0	0	63.6112	0	0	0	100	0	0	0	35.2075	73.2409
1602	88.0696	0	0	23.2355	0	0	0	0	71.6471	0	0	0	0	0	0	0	0	0	68.0376	0	0	0	59.2985	0	0	0	74.0885	0	0	0	0	77.9075	0	0	0	0	0	49.4512	0	0	47.4057	49.0619	20.3887	0	64.557	49.0059	0	0	0
1603	0	0	0	0	0	82.0659	0	0	0	81.1528	39.1602	0	0	0	0	0	26.2085	0	0	0	0	0	0	0	0	0	0	0	0	0	0	0	0	38.6845	24.9242	0	100	0	0	0	0	0	0	0	0	0	27.4889	0	0
1604	0	0	27.4696	48.5601	0	0	77.0178	0	0	0	0	100	0	0	0	0	0	0	0	0	35.8285	0	0	73.9285	0	82.0532	0	0	100	45.2097	0	0	0	0	0	0	0	0	18.0747	0	0	0	0	0	0	0	0	0	0
1605	0	25.827	0	0	0	0	0	59.939	28.3529	0	0	0	0	0	0	0	0	44.1079	0	13.36	0	0	0	0	32.9944	0	0	0	0	0	0	0	0	0	0	0	0	0	0	0	0	0	0	0	35.443	0	0	30.5858	0
1606	11.9304	0	0	0	0	0	0	0	0	0	0	0	31.4884	0	0	0	0	0	31.9624	0	0	0	0	0	0	0	0	0	0	0	0	0	0	16.4156	64.5846	12.9137	0	50.5488	0	36.3888	30.6604	0	0	0	0	0	0	0	0
1607	0	0	0	0	9.27835	17.9341	0	0	0	0	26.087	0	0	0	17.1958	0	0	0	0	0	0	24.9902	40.7015	26.0715	0	0	0	0	0	0	0	0	13.4026	0	0	0	0	0	0	0	0	50.9381	0	0	0	50.9941	72.5111	0	26.7591
1608	0	30.7656	37.4538	0	0	0	0	0	0	18.8472	0	0	0	0	0	0	0	0	0	0	0	0	0	0	0	0	0	0	0	0	0	22.0925	0	0	0	0	0	0	0	0	0	0	40.8155	0	0	0	0	34.2067	0
1609	0	0	0	28.2044	0	0	0	0	0	0	0	0	0	0	0	0	26.7346	0	0	0	13.9535	0	0	0	0	0	25.9115	0	0	0	0	0	15.6603	0	0	0	0	0	30.7887	0	0	0	0	0	0	0	0	0	0
1610	33.9791	0	0	0	26.9511	0	28.592	0	21.7413	0	0	52.8033	23.8502	25.4516	72.9962	100	0	0	0	44.7962	0	0	0	0	50.2105	49.4029	0	31.6154	0	0	0	0	0	0	0	65.5311	0	0	0	20.9497	25.8634	16.7196	0	70.1527	34.6452	0	0	0	0
1611	0	0	0	0	0	0	0	35.1267	0	0	56.4431	0	0	0	0	0	0	40.8898	61.2523	0	29.8728	37.3087	0	0	0	0	0	0	58.0109	0	0	24.2335	0	42.4216	0	0	0	0	0	0	0	0	0	0	0	28.5072	46.3719	0	0
1612	0	0	28.7773	0	0	0	0	0	0	56.868	0	0	0	0	0	0	0	0	0	0	0	0	50.9653	61.0429	0	0	51.3605	0	0	0	50.8501	0	37.27	0	40.3921	0	100	51.9546	0	27.3743	0	35.605	42.3492	0	0	0	0	0	0
1613	0	0	0	100	0	62.1843	34.4828	23.5772	58.0957	0	0	0	31.7416	23.9694	0	0	8.57741	0	0	55.2038	0	0	0	0	0	0	0	0	0	0	0	0	0	0	0	0	0	0	64.506	0	0	0	0	0	0	0	0	63.1032	71.9285
1614	66.0209	100	0	0	46.5921	0	0	0	0	0	0	24.8726	0	0	0	0	0	0	0	0	0	0	0	0	25.4105	31.5251	0	24.7004	0	61.6812	0	0	0	0	0	0	0	0	0	0	0	0	0	0	0	0	0	0	0
1615	0	0	71.2227	0	0	0	0	0	0	43.132	17.0309	0	0	0	0	0	0	59.1102	0	0	70.1272	0	0	0	0	0	0	0	0	0	0	0	35.7045	57.5784	59.6079	0	0	0	0	0	0	0	0	29.8473	37.1674	0	53.6281	0	0
1616	0	0	0	0	0	0	0	0	0	0	0	0	14.7022	50.579	24.5434	0	0	0	38.7477	0	0	0	49.0347	18.4816	0	0	48.6395	0	41.9891	0	0	75.7665	0	0	0	34.4689	0	0	0	0	0	47.6754	0	0	0	71.4928	0	0	0
1617	0	0	0	0	0	37.8157	0	0	0	0	0	22.3242	0	0	0	0	91.4226	0	0	0	0	0	0	0	24.3789	0	0	0	0	38.3188	0	0	0	0	0	0	0	48.0454	35.494	51.676	74.1366	0	57.6508	0	0	0	0	0	0
1618	0	0	0	0	26.4568	0	36.9253	41.296	20.1629	0	26.526	0	29.706	0	0	0	0	0	0	0	0	62.6913	0	0	0	19.072	0	43.6841	0	0	49.1499	0	27.0255	0	0	0	0	0	0	0	0	0	0	0	28.1874	0	0	36.8968	28.0715
1619	0	0	0	0	0	0	0	0	0	0	0	0	0	0	2.46038	0	0	0	0	0	0	0	0	20.4755	0	0	0	0	0	0	0	0	0	0	0	0	0	0	0	0	0	0	0	0	0	0	0	0	0
1620	0	0	0	0	0	0	0	0	0	0	0	0	0	0	0	0	0	0	0	0	0	0	0	0	0	0	0	0	0	0	0	0	0	0	0	0	0	0	0	0	0	0	0	0	0	0	0	0	0
1621	0	0	0	0	23.9033	0	0	0	0	0	0	0	0	0	0	0	0	0	7.22154	0	0	0	0	0	0	0	0	0	0	0	0	0	0	0	0	0	0	0	0	0	0	0	0	12.7149	0	0	0	0	0
1622	0	0	0	31.0995	0	0	0	0	0	0	41.5557	0	0	0	0	0	0	0	0	0	0	0	0	0	0	0	0	0	15.1868	0	0	0	0	10.661	0	0	38.2382	0	0	0	42.8089	0	33.863	0	54.2125	0	0	0	0
1623	0	0	18.9438	0	0	0	0	23.6584	0	0	0	0	23.5966	0	0	41.7257	0	25.9651	0	0	0	0	0	35.5904	0	47.4265	0	0	0	0	56.717	0	0	0	64.0447	0	0	0	0	66.4333	0	0	0	0	0	0	23.9886	0	28.3836
1624	0	0	0	36.8379	0	68.1276	27.9429	0	0	0	0	40.0073	0	0	0	0	100	0	0	100	0	0	69.9894	0	0	0	43.9083	0	0	0	0	0	48.9339	5.28785	0	0	0	39.0368	0	0	0	0	0	15.0287	45.7875	54.3432	0	0	0
1625	100	100	0	0	0	0	0	76.3416	50.3483	0	11.4809	0	0	0	55.718	0	0	0	26.12	0	0	0	0	0	0	0	0	45.1052	0	74.9173	0	100	0	0	0	100	0	0	0	0	0	75.309	0	0	0	0	17.2775	100	0
1626	0	0	0	0	0	0	0	0	0	52.3457	0	0	0	100	0	0	0	0	0	0	0	0	0	25.2812	0	0	0	0	0	0	43.283	0	0	26.3682	35.9553	0	0	0	100	0	0	0	0	0	0	0	0	0	0
1627	0	0	81.0562	0	76.0967	0	0	0	49.6517	0	46.9634	0	0	0	0	58.2743	0	0	0	0	100	100	0	0	0	27.4663	0	0	0	0	0	0	0	0	0	0	61.7618	0	0	33.5667	57.1911	0	0	0	0	0	0	0	71.6164
1628	0	0	0	32.0626	0	0	0	0	0	47.6543	0	0	76.4034	0	0	0	0	74.0349	0	0	0	0	30.0106	0	0	0	0	0	0	25.0827	0	0	51.0661	0	0	0	0	0	0	0	0	24.691	66.137	0	0	0	0	0	0
1629	0	0	0	0	0	31.8724	72.0571	0	0	0	0	59.9927	0	0	44.282	0	0	0	66.6585	0	0	0	0	39.1284	100	25.1072	56.0917	54.8948	84.8132	0	0	0	0	57.683	0	0	0	60.9632	0	0	0	0	0	72.2564	0	45.6568	58.7339	0	0
1630	35.7575	56.2535	0	0	0	0	0	100	0	0	45.1198	0	0	0	0	0	40.155	0	0	0	0	0	100	0	0	0	0	0	0	0	73.4149	77.177	0	0	100	77.5102	0	0	0	50.7406	0	0	48.1388	0	50.417	0	0	49.2648	0
1631	0	0	0	0	0	0	0	0	0	0	0	0	0	0	0	0	0	0	0	0	27.0478	0	0	0	0	0	0	0	0	0	0	0	0	0	0	0	0	0	0	0	100	71.9298	0	0	0	0	0	0	0
1632	0	0	0	76.5632	68.3761	0	0	0	0	100	0	0	0	0	0	5.93969	0	0	0	65.8907	0	0	0	26.9293	68.6053	0	0	0	0	0	0	0	0	0	0	0	0	0	42.9934	0	0	0	0	59.6322	0	0	0	0	0
1633	10.5441	0	0	0	0	100	0	0	0	0	0	0	100	49.7714	0	0	29.4961	0	0	0	0	46.9283	0	0	0	0	0	0	0	100	0	0	0	0	0	0	0	0	0	0	0	0	0	0	0	0	0	45.8589	0
1634	0	29.3218	0	0	0	0	0	0	46.6049	0	0	0	0	0	0	26.8961	0	100	0	0	0	0	0	0	0	0	0	0	0	0	0	0	24.5769	0	0	0	0	0	0	0	0	0	0	0	0	0	0	0	100
1635	0	0	100	0	31.6239	0	0	0	0	0	30.9135	54.6025	0	0	0	0	0	0	100	0	45.6935	0	0	0	0	0	0	0	100	0	0	0	0	100	0	0	100	100	57.0066	0	0	0	0	0	0	0	0	0	0
1636	0	0	0	23.4368	0	0	0	0	0	0	0	0	0	0	0	0	30.3488	0	0	0	0	0	0	34.8084	0	100	100	100	0	0	0	0	0	0	0	0	0	0	0	49.2594	0	28.0702	27.5389	0	27.0056	49.6335	0	0	0
1637	0	0	0	0	0	0	100	0	0	0	23.9667	0	0	0	0	0	0	0	0	0	0	53.0717	0	0	31.3947	0	0	0	0	0	26.5851	22.823	0	0	0	22.4898	0	0	0	0	0	0	0	40.3678	0	0	0	4.87623	0
1638	53.6984	0	0	0	0	0	0	0	0	0	0	45.3975	0	0	0	0	0	0	0	0	27.2588	0	0	0	0	0	0	0	0	0	0	0	0	0	0	0	0	0	0	0	0	0	0	0	0	0	0	0	0
1639	0	14.4247	0	0	0	0	0	0	53.3951	0	0	0	0	50.2286	0	67.1642	0	0	0	34.1093	0	0	0	38.2623	0	0	0	0	0	0	0	0	75.4231	0	0	0	0	0	0	0	0	0	24.3224	0	22.5774	50.3665	0	0	0
1640	0	0	45.0524	30.6998	30.1079	83.4891	57.6314	39.4688	0	36.1045	0	0	44.298	0	0	0	0	0	50.4267	0	0	0	48.8379	0	0	0	0	15.7705	43.2918	61.6381	29.8566	0	0	0	36.8027	79.7647	19.6754	34.4769	0	0	22.7591	0	0	0	0	0	100	0	65.4946
1641	0	0	0	0	0	0	0	0	0	0	0	59.8502	0	0	0	0	100	0	0	39.4105	0	0	0	0	0	0	0	0	0	0	0	0	0	100	0	0	0	0	32.9321	77.3957	0	48.3336	0	0	0	0	0	34.3953	0
1642	0	0	0	0	0	0	0	0	0	36.3025	0	0	0	36.2518	0	0	0	75.5831	0	0	0	0	0	0	100	69.8051	88.043	39.5614	0	0	0	67.8503	0	0	0	0	0	0	0	0	58.6485	0	0	67.1734	46.0616	22.2423	0	0	0
1643	0	45.3625	0	39.8984	23.6695	0	42.3686	27.0576	41.3527	0	78.0257	0	0	0	100	0	0	0	0	0	0	0	51.1621	100	0	0	0	0	56.7082	0	0	0	63.0274	0	0	0	18.2842	0	0	0	0	0	0	0	0	0	0	0	0
1644	0	0	21.5445	0	0	0	0	0	0	0	0	0	0	0	0	0	0	0	0	0	100	90.7637	0	0	0	0	0	0	0	38.3619	0	0	0	0	40.2165	0	0	0	30.4672	0	0	0	57.6878	0	0	77.7577	0	32.0445	0
1645	0	0	0	0	0	0	0	0	0	27.593	0	0	0	63.7482	0	0	0	0	49.5733	60.5895	0	0	0	0	0	0	0	0	0	0	27.3577	32.1497	0	0	0	0	0	0	0	0	0	25.2413	0	0	0	0	0	0	34.5054
1646	100	0	0	0	0	16.5109	0	33.4736	0	0	0	0	0	0	0	100	0	0	0	0	0	0	0	0	0	0	0	20.1562	0	0	0	0	0	0	0	0	62.0404	65.5231	0	0	0	0	0	0	53.9384	0	0	0	0
1647	0	0	10.445	29.4018	0	0	0	0	0	0	0	40.1498	55.702	0	0	0	0	24.4169	0	0	0	9.23634	0	0	0	30.1949	0	0	0	0	0	0	0	0	0	20.2353	0	0	0	0	0	0	0	0	0	0	0	33.5602	0
1648	0	0	0	0	46.2226	0	0	0	0	0	0	0	0	0	0	0	0	0	0	0	0	0	0	0	0	0	11.957	24.5119	0	0	0	0	0	0	22.9808	0	0	0	36.6007	0	18.5924	0	0	0	0	0	0	0	0
1649	0	54.6375	22.9581	0	0	0	0	0	58.6473	0	21.9743	0	0	0	0	0	0	0	0	0	0	0	0	0	0	0	0	0	0	0	42.7857	0	36.9726	0	0	0	0	0	0	22.6043	0	26.4251	42.3122	32.8266	0	0	0	0	0
1650	0	0	0	0	0	26.4054	32.2156	0	0	59.3258	0	0	0	41.0321	49.9263	0	13.0199	0	0	0	0	25.4462	17.8287	0	8.93204	18.4636	0	0	0	41.7414	0	50.4018	0	50.1924	0	0	0	31.6567	0	0	0	0	0	0	33.3676	46.7903	14.3586	0	0
1651	0	0	0	0	43.2012	0	0	59.7845	0	0	43.7422	0	0	0	0	61.0059	0	64.8135	0	71.7069	0	0	0	0	0	0	0	0	0	0	0	0	0	0	0	30.1388	0	0	0	0	0	0	0	0	0	0	0	0	35.9485
1652	46.5655	0	0	0	0	0	67.7844	0	0	0	0	0	0	0	0	0	39.2767	0	0	0	0	43.2642	0	87.909	18.2247	0	57.3925	0	0	0	0	0	0	0	42.4038	0	0	0	59.6488	36.0783	0	56.7676	0	0	0	0	0	67.491	0
1653	0	0	43.2753	71.867	0	0	0	0	55.5771	25.8427	0	100	0	58.9679	0	0	0	0	26.1847	0	86.0993	0	37.947	0	0	0	0	56.453	79.4805	58.2586	0	0	48.9643	0	0	0	64.1753	33.85	0	0	76.6927	0	46.6183	0	0	0	0	0	0
1654	0	53.4058	0	0	0	49.5985	0	0	0	0	0	0	100	0	0	0	0	0	0	0	0	0	0	0	0	81.5364	0	0	0	0	100	0	0	0	0	35.5717	0	0	0	0	0	0	0	0	0	0	0	0	29.8157
1655	0	0	0	0	56.7988	0	0	19.8697	0	0	31.6869	0	0	0	0	0	0	0	0	0	0	0	0	0	0	0	0	0	0	0	0	0	0	36.7755	0	0	0	0	0	63.9217	0	0	0	77.0845	66.6324	53.2097	85.6414	0	0
1656	26.0383	0	0	0	0	0	0	0	12.4861	0	0	0	0	0	50.0737	0	0	35.1865	0	0	0	0	0	0	0	0	42.6075	0	0	0	0	0	0	0	36.5274	34.2895	0	0	0	0	0	0	0	0	0	0	0	32.509	0
1657	0	46.5942	0	0	0	0	0	0	0	0	0	0	0	0	0	0	47.7034	0	73.8153	28.2931	0	31.2896	44.2243	0	72.8433	0	0	0	0	0	0	49.5982	0	0	0	0	0	34.4933	0	0	0	0	0	0	0	0	0	0	34.2359
1658	0	0	56.7247	28.133	0	23.9962	0	20.3458	31.9367	14.8315	24.571	0	0	0	0	0	0	0	0	0	13.9007	0	0	12.091	0	0	0	43.547	20.5195	0	0	0	51.0357	13.0321	0	0	35.8247	0	40.3512	0	23.3073	43.2324	53.3817	22.9155	0	0	0	0	0
1659	27.3962	0	0	0	0	0	0	0	0	0	0	0	0	0	0	38.9941	0	0	0	0	0	0	0	0	0	0	0	0	0	0	0	0	0	0	21.0688	0	0	0	0	0	0	0	0	0	0	0	0	0	0
1660	0	0	0	0	0	0	0	0	0	0	0	0	0	0	0	0	0	0	0	0	0	0	0	0	0	0	0	0	0	0	0	0	0	0	0	0	0	0	0	0	0	0	0	0	0	0	0	0	8.98647
1661	0	0	0	0	0	10.5833	0	0	0	0	0	0	0	0	0	0	0	0	0	0	0	0	0	0	0	0	0	0	0	0	0	0	0	0	0	0	0	0	0	0	0	0	0	0	0	0	0	0	0
1662	0	0	0	0	10.1449	0	43.4604	0	0	13.3854	0	21.9343	14.2894	23.7799	0	0	0	20.6852	0	0	0	0	0	0	0	0	0	0	0	0	0	0	0	0	0	6.62917	0	0	0	0	0	0	0	0	0	36.0266	0	0	0
1663	0	0	0	0	0	0	0	0	0	0	0	0	0	0	0	0	0	0	0	0	0	0	0	0	0	0	0	0	0	0	0	0	0	0	0	0	0	32.2125	0	0	0	0	0	0	33.8207	0	0	0	23.8448
1664	0	0	0	0	0	0	0	0	0	0	0	0	0	0	0	0	0	10.4405	0	0	0	0	0	0	39.4266	0	31.5852	0	0	0	50.5722	0	24.7371	0	20.2557	0	0	0	0	0	26.5615	0	0	100	0	0	35.2232	0	0
1665	0	0	0	57.6564	27.1182	0	0	0	0	0	100	0	0	0	0	67.7215	0	0	0	0	0	0	29.9478	0	0	20.9551	0	0	61.8336	100	0	0	0	100	0	38.6742	0	0	100	0	0	0	0	0	0	0	0	0	0
1666	0	100	100	0	0	89.4167	32.4022	62.0291	100	49.7656	0	78.0657	85.7106	76.2201	100	0	0	0	100	100	100	0	0	0	0	0	0	0	0	0	0	0	0	0	0	0	100	0	0	0	34.0298	0	100	0	66.1793	41.2286	0	0	0
1667	100	0	0	0	0	0	0	0	0	0	0	0	0	0	0	0	100	68.8744	0	0	0	100	0	100	60.5734	0	0	0	0	0	0	100	0	0	79.7443	0	0	67.7875	0	100	0	100	0	0	0	0	64.7768	100	67.1688
1668	0	0	0	0	62.7369	0	24.1374	0	0	0	0	0	0	0	0	0	0	0	0	0	0	0	70.0522	0	0	79.0449	68.4148	0	38.1664	0	49.4278	0	0	0	0	0	0	0	0	0	0	0	0	0	0	22.7449	0	0	0
1669	0	0	0	42.3436	0	0	0	37.9709	0	36.849	0	0	0	0	0	32.2785	0	0	0	0	0	0	0	0	0	0	0	100	0	0	0	0	75.2629	0	0	54.6967	0	0	0	0	39.4088	0	0	0	0	0	0	0	0
1670	64.3864	0	0	0	0	0	0	0	29.7689	0	100	42.8351	0	0	67.4106	0	0	0	0	0	36.9738	0	0	0	0	0	0	0	0	0	0	0	0	0	81.0709	0	0	0	0	100	0	0	0	100	0	0	74.3602	0	0
1671	0	0	65.8902	0	0	82.1987	0	0	0	0	0	0	51.2237	39.9748	0	0	61.6656	35.7342	100	0	0	0	0	62.1226	0	0	0	0	0	0	0	0	0	60.1892	0	0	0	0	12.744	0	0	0	0	0	14.2366	100	0	0	0
1672	0	0	0	0	0	0	0	0	0	75.3361	0	0	0	0	0	0	0	0	0	58.1301	0	0	0	0	26.5718	0	0	0	100	86.0525	69.708	0	0	0	0	0	100	27.4771	0	0	0	64.8752	0	0	0	0	0	0	0
1673	0	0	0	0	0	0	0	0	0	0	0	0	0	0	0	0	0	0	0	0	0	0	0	0	0	0	0	0	0	0	0	0	0	0	0	0	0	0	30.8158	0	0	0	0	0	0	0	0	0	42.6555
1674	0	51.6992	0	58.467	33.927	0	100	0	20.6623	0	0	57.1649	0	0	32.5894	28.2367	0	0	0	0	43.4472	0	0	0	0	0	0	0	0	0	0	0	0	0	0	44.3716	0	0	0	0	0	0	0	0	85.7634	0	0	67.4312	0
1675	0	0	0	0	0	0	0	0	0	0	0	0	48.7763	17.8691	0	0	0	0	0	41.8699	0	100	0	0	0	0	0	0	0	0	0	100	0	39.8108	0	0	0	0	0	0	100	0	26.514	0	0	0	0	0	0
1676	35.6136	0	0	0	0	0	0	0	0	24.6639	0	0	0	0	0	0	38.3344	64.2658	0	0	0	0	100	0	73.4282	100	0	100	0	0	30.292	0	0	0	18.9291	0	0	12.0733	0	0	0	0	0	0	0	0	0	0	0
1677	0	48.3008	34.1098	0	66.073	17.8013	0	100	0	0	0	0	0	0	0	0	0	0	0	0	19.579	0	0	0	0	0	6.89469	0	0	0	0	0	0	0	0	0	0	0	0	0	0	35.1248	0	0	0	0	0	0	57.3445
1678	0	0	0	0	0	0	0	0	0	0	0	0	0	0	0	71.7633	0	0	0	0	0	0	0	37.8774	0	0	0	0	0	13.9475	0	0	0	0	0	55.6284	0	0	0	0	0	0	0	0	0	0	0	32.5688	0
1679	0	0	0	41.533	0	0	0	0	49.5688	0	0	0	0	42.156	0	0	0	0	0	0	0	0	0	0	0	0	93.1053	0	0	0	0	0	0	0	0	0	0	60.4496	56.4403	0	0	0	73.486	0	0	0	25.6398	0	0
1680	0	36.4394	0	0	39.4148	0	46.241	36.6882	0	66.6667	41.5379	0	56.2089	0	58.3458	0	0	0	74.2436	39.4985	0	41.4642	32.1109	0	0	0	0	23.9845	58.0947	0	100	36.2745	70.0418	0	0	0	0	0	0	38.7769	17.7376	0	0	81.8866	25.444	71.0229	0	0	0
1681	0	0	0	0	0	29.9611	0	0	0	0	0	0	0	0	0	0	0	62.0836	0	0	40.8074	0	0	0	51.1538	65.3137	0	0	0	70.6396	0	0	0	0	0	47.7756	0	0	0	0	0	0	0	0	0	0	0	55.0167	0
1682	52.6886	0	0	0	0	0	0	0	0	0	0	82.6394	0	0	0	0	49.2269	0	0	0	0	0	0	100	0	0	0	0	0	0	0	0	0	82.8721	75.295	0	100	0	0	0	0	52.0658	0	0	0	0	0	0	0
1683	0	0	53.5704	100	0	0	0	0	0	0	26.5953	0	0	100	0	0	0	0	0	24.6366	0	0	26.8757	0	0	0	0	76.0155	0	0	0	0	0	0	0	0	0	25.8412	0	25.4695	0	0	0	0	0	0	0	0	83.088
1684	0	0	0	0	39.0275	27.4968	0	19.8572	0	0	0	0	0	0	0	0	0	0	0	0	0	36.9885	0	0	48.8462	0	0	0	31.148	0	0	0	0	0	0	0	0	0	0	0	82.2624	0	55.3963	0	41.5118	0	0	0	0
1685	0	31.9748	0	0	0	0	0	0	0	0	0	0	0	0	0	100	0	37.9164	0	0	41.4174	0	0	0	0	0	100	0	0	0	0	0	0	0	0	0	0	0	0	0	0	0	0	0	0	0	0	0	0
1686	47.3114	0	0	0	0	0	53.759	43.4546	0	0	31.8668	0	43.7911	0	0	0	20.3982	0	25.7564	35.8648	0	0	41.0134	0	0	34.6863	0	0	0	0	0	0	0	0	0	52.2244	0	0	100	35.7536	0	0	0	18.1134	0	0	0	0	0
1687	0	0	46.4296	0	21.5577	42.5422	0	0	100	33.3333	0	17.3606	0	0	41.6542	0	0	0	0	0	0	0	0	0	0	0	0	0	10.7573	29.3604	0	63.7255	29.9582	0	24.705	0	0	74.1588	0	0	0	47.9342	44.6037	0	12.722	28.9771	100	0	0
1688	0	0	0	0	0	0	0	0	0	0	0	0	0	0	0	0	0	0	0	0	0	0	0	0	0	0	0	0	0	0	0	0	0	17.1279	0	0	0	0	0	0	0	0	0	0	0	0	0	44.9833	16.912
1689	0	31.5858	0	0	0	0	0	0	0	0	0	0	0	0	0	0	30.3749	0	0	0	17.7752	21.5473	0	0	0	0	0	0	0	0	0	0	0	0	0	0	0	0	0	0	0	0	0	0	20.3222	0	0	0	0
1690	0	0	0	43.8301	39.486	0	0	0	0	37.0958	0	40.2719	0	0	0	44.8596	0	81.3206	42.6657	0	0	0	0	18.9994	0	0	0	0	0	27.6545	0	0	0	0	0	0	0	0	54.6677	0	0	0	0	59.4509	0	0	0	0	0
1691	36.5799	0	20.1183	0	0	0	71.5776	59.7991	54.7215	0	0	0	0	0	0	0	0	0	0	0	0	0	67.0689	0	20.6037	0	61.6467	0	37.5951	0	59.7028	0	37.1955	37.3885	44.7514	73.6186	0	41.1583	0	0	0	0	36.5052	0	0	30.5224	0	0	0
1692	0	55.0145	0	0	0	59.9188	0	0	0	0	70.6063	0	58.3653	0	0	0	0	0	0	100	10.3575	58.0812	0	26.9252	0	0	0	60.2467	0	0	0	0	0	0	0	0	0	0	0	86.3323	56.0733	0	0	0	68.7184	0	54.9218	31.405	29.3975
1693	0	0	0	22.1154	0	0	0	0	0	0	0	0	0	68.3202	75.8555	39.6688	0	0	0	0	0	0	0	0	0	0	0	0	0	30.7738	0	65.9592	0	0	0	0	0	0	0	0	0	40.7738	0	0	0	0	0	0	0
1694	0	0	0	0	0	0	0	0	0	0	0	10.6423	0	0	0	0	22.4688	0	0	0	43.6297	0	0	0	0	0	0	0	0	0	0	0	0	0	27.0718	0	81.5206	0	45.3323	0	0	0	0	0	0	42.2328	0	68.595	0
1695	0	0	79.8817	0	60.514	0	0	0	0	0	0	0	0	0	0	0	0	0	0	0	0	0	5.05421	0	25.1823	100	0	39.7533	0	0	0	0	62.8045	0	0	0	0	0	0	0	0	0	63.4948	40.5491	0	0	0	0	0
1696	0	0	0	0	0	40.0812	0	0	0	62.9042	0	0	41.6347	0	24.1445	0	0	0	57.3343	0	0	0	0	0	0	0	0	0	0	0	0	0	0	0	0	26.3814	0	0	0	13.6677	0	0	0	0	31.2816	0	0	0	70.6025
1697	0	0	0	0	0	0	0	0	0	0	0	49.0858	0	0	0	15.4716	77.5312	0	0	0	0	0	0	0	0	0	38.3533	0	62.4049	0	0	34.0408	0	0	0	0	0	58.8417	0	0	43.9267	0	0	0	0	0	45.0782	0	0
1698	63.4201	44.9855	0	34.0545	0	0	0	40.2009	45.2785	0	29.3937	0	0	0	0	0	0	18.6794	0	0	46.0128	0	27.8769	54.0753	0	0	0	0	0	41.5717	40.2972	0	0	62.6115	28.1768	0	18.4794	0	0	0	0	59.2262	0	0	0	0	0	0	0
1699	0	0	0	0	0	0	28.4224	0	0	0	0	0	0	31.6798	0	0	0	0	0	0	0	41.9188	0	0	54.2139	0	0	0	0	0	0	0	0	0	0	0	0	0	0	0	0	0	0	0	0	27.2448	0	0	0
1700	0	0	0	0	42.1061	36.4328	0	0	0	9.46068	0	0	38.5598	0	42.2483	0	0	16.1337	0	60.6231	0	0	0	0	0	0	6.93175	0	0	0	0	0	0	0	0	0	0	0	0	0	0	0	0	0	0	0	0	0	0
1701	0	0	0	7.40741	0	0	0	0	0	0	0	27.5215	0	0	0	34.0259	20.9494	0	0	0	10.8532	0	0	27.8689	0	0	0	17.0141	0	0	0	8.29948	17.3765	0	0	0	0	33.188	0	14.2206	0	0	13.9654	0	6.37434	0	0	0	0
1702	35.9378	28.7749	13.8007	0	0	0	0	0	0	0	0	0	0	0	0	0	0	0	0	0	0	0	0	0	0	21.2776	0	0	0	0	0	0	0	0	0	18.1885	21.2589	0	0	0	0	0	0	54.2338	0	0	0	0	0
1703	0	0	0	13.1643	0	0	0	17.2456	15.534	0	20.4683	12.3152	0	18.3214	0	0	0	0	0	0	0	0	0	0	0	0	0	0	0	0	0	0	0	0	0	0	0	0	0	0	25.3301	0	0	0	0	0	0	0	8.23647
1704	0	0	0	0	0	0	0	0	0	0	0	0	30.2989	0	0	0	0	0	10.2533	0	0	0	0	0	0	0	21.2582	0	0	0	0	0	0	15.4249	0	0	0	0	0	0	0	41.5682	0	0	0	0	0	33.9511	0
1705	0	0	0	0	0	0	44.5872	0	0	0	0	0	0	0	0	0	0	18.2517	0	18.5608	0	0	0	0	0	0	0	0	26.7748	0	0	0	0	0	0	0	0	0	0	0	0	0	0	0	0	0	0	0	6.09218
1706	0	0	86.1993	0	0	0	0	0	34.362	0	26.3215	0	31.1413	0	0	0	0	0	0	0	0	0	0	0	0	78.7224	0	0	0	0	0	0	0	0	0	0	0	66.812	0	0	28.0317	0	0	0	0	0	0	0	0
1707	0	0	0	0	0	63.5672	0	82.7544	0	90.5393	0	60.1633	0	0	57.7517	0	79.0506	0	0	0	0	0	100	0	0	0	71.8101	0	0	0	100	0	0	0	0	0	0	0	0	85.7794	0	0	86.0346	45.7662	93.6257	100	0	66.0489	0
1708	64.0622	71.2251	0	79.4283	57.8939	0	55.4128	0	50.104	0	0	0	0	81.6786	0	65.9741	0	0	89.7467	0	89.1468	100	0	72.1311	100	0	0	82.9859	73.2252	100	0	91.7005	82.6235	84.5751	100	81.8115	78.7411	0	100	0	46.6382	58.4318	0	0	0	0	100	0	0
1709	0	0	0	0	0	0	0	0	0	0	53.2102	0	0	0	0	0	0	65.6146	0	20.816	0	0	0	0	0	0	0	0	0	0	0	0	0	0	0	0	0	0	0	0	0	0	0	0	0	0	0	0	85.6713
1710	0	0	0	0	0	0	0	0	0	0	0	0	0	0	0	0	0	0	0	0	0	0	0	0	0	0	0	0	0	0	0	0	0	0	0	0	0	0	0	0	0	0	0	0	0	0	0	24.668	0
1711	0	0	29.9247	43.4031	0	0	20.2214	56.7025	0	0	0	0	0	0	0	0	0	0	0	0	0	0	0	69.2036	0	0	0	0	0	80.1875	0	0	100	0	0	0	0	48.0706	0	0	0	0	100	0	0	0	0	0	0
1712	41.989	0	0	0	0	55.5796	0	0	0	40.3584	0	0	59.1807	0	0	0	0	100	0	51.7467	23.9781	90.446	0	0	0	0	0	0	0	0	0	0	0	0	100	0	0	0	0	0	0	65.2129	0	41.8043	0	0	0	0	0
1713	0	0	0	0	100	0	0	0	100	0	0	74.1287	0	0	100	66.5686	0	0	0	0	0	0	0	0	100	51.7042	0	0	100	0	0	100	0	0	0	0	0	0	46.0846	84.7384	0	0	0	0	0	0	0	31.0266	0
1714	0	100	0	0	0	0	0	0	0	0	0	0	0	0	0	0	0	0	0	0	0	0	100	30.7964	0	0	0	0	0	0	48.6131	0	0	100	0	0	29.2427	0	0	0	67.1287	0	0	0	0	0	0	0	100
1715	58.011	0	0	56.5969	0	0	0	0	0	0	67.0872	0	0	0	0	0	100	0	0	0	0	0	0	0	0	0	0	100	0	0	0	0	0	0	0	0	0	0	0	0	0	0	0	0	100	0	100	0	0
1716	0	0	70.0753	0	0	0	79.7786	43.2975	0	8.87372	0	0	11.7006	0	0	0	0	0	0	48.2533	0	0	0	0	0	48.2958	0	0	0	0	0	0	0	0	0	0	0	0	0	0	0	34.7871	0	0	0	100	0	0	0
1717	0	0	0	0	0	0	0	0	0	0	0	0	0	0	0	0	0	0	0	0	76.0219	0	0	0	0	0	100	0	0	19.8125	0	0	0	0	0	0	0	51.9294	53.9154	0	32.8713	0	0	58.1957	0	0	0	44.3054	0
1718	0	0	0	0	0	44.4204	0	0	0	0	0	25.8713	29.1188	0	0	33.4314	0	0	0	0	0	9.55403	0	0	0	0	0	0	0	0	51.3869	0	0	0	0	0	70.7573	0	0	15.2616	0	0	0	0	0	0	0	0	0
1719	0	0	0	0	0	0	0	0	0	50.7679	32.9128	0	0	0	0	0	0	0	0	0	0	0	0	0	0	0	0	0	0	0	0	0	0	0	0	0	0	0	0	0	0	0	0	0	0	0	0	0	0
1720	75.5774	50.9657	0	0	0	0	0	0	61.6781	0	0	32.2502	0	0	78.3095	42.4855	27.0193	0	37.4207	0	0	22.1971	62.955	74.6855	61.9478	0	0	42.2625	0	0	0	87.8806	0	0	0	28.4201	0	0	0	0	39.2511	0	39.6598	0	100	0	0	54.4352	56.887
1721	0	0	0	56.677	100	21.1898	72.518	60.2471	0	0	0	0	0	61.3502	0	0	0	79.893	0	59.7041	0	0	0	0	0	0	0	0	0	66.2853	50.5567	0	29.4015	52.8193	0	0	0	55.4849	0	0	0	0	0	0	0	0	64.352	0	0
1722	0	0	76.5477	0	0	0	0	0	0	0	73.7691	0	0	0	0	0	0	0	0	0	0	0	0	0	0	100	61.7743	0	71.0493	0	0	0	0	0	100	0	61.7908	0	0	0	0	60.0028	0	0	0	37.6415	0	0	0
1723	0	0	0	0	0	0	0	0	0	44.5537	0	0	100	0	0	0	72.9807	0	0	0	100	56.0572	0	0	0	0	0	57.7375	0	0	0	0	0	0	0	0	0	0	89.4265	44.2585	14.0089	0	60.3402	71.3381	0	0	0	0	0
1724	0	0	0	0	0	32.0796	13.6723	0	0	0	0	44.9336	0	12.5884	0	0	0	0	62.5793	0	0	0	0	0	0	0	0	0	0	0	0	0	0	0	0	37.1629	0	0	0	0	0	0	0	0	0	0	0	33.9917	0
1725	0	0	23.4523	31.2472	0	0	0	0	0	0	0	0	0	0	0	57.5145	0	20.107	0	0	0	0	37.045	25.3145	0	0	0	0	0	19.5271	49.4433	0	0	0	0	0	0	0	0	0	19.8743	0	0	28.6619	0	0	0	0	43.113
1726	24.4226	0	0	0	0	0	13.8097	14.3927	0	35.7432	0	0	0	26.0613	0	0	0	0	0	14.4909	0	0	0	0	38.0522	0	0	0	28.9507	0	0	0	26.1541	0	0	0	0	44.5151	0	0	0	39.9972	0	0	0	39.6855	0	0	0
1727	0	0	0	0	0	0	0	0	38.3219	0	0	22.8162	0	0	21.6905	0	0	0	0	0	0	0	0	0	0	0	10.9354	0	0	0	0	12.1194	0	47.1807	0	0	0	0	10.5735	55.7415	0	0	0	0	0	0	35.648	0	0
1728	0	0	0	12.0758	0	0	0	0	0	0	0	0	0	0	0	0	0	0	0	0	0	21.7457	0	0	0	0	0	0	0	14.1876	0	0	0	0	0	0	38.2092	0	0	0	0	0	0	0	0	0	0	11.5731	0
1729	0	49.0343	0	0	0	46.7306	0	25.3603	0	19.7031	26.2309	0	0	0	0	0	0	0	0	25.805	0	0	0	0	0	0	27.2903	0	0	0	0	0	44.4444	0	0	34.4169	0	0	0	0	26.8657	0	0	0	0	22.673	0	0	0
1730	0	0	17.5347	0	50.5395	0	0	0	0	0	0	28.6728	49.7543	0	0	58.1162	65.1107	0	61.0856	0	0	0	57.5535	76.6933	0	16.8756	0	40.8727	51.3798	0	28.565	52.2343	0	0	0	0	47.1371	0	0	11.6892	0	24.6387	57.4627	0	37.8155	0	0	38.3485	0
1731	0	0	0	0	0	0	33.6396	0	0	0	0	0	0	53.6638	84.9879	0	0	0	0	0	0	0	0	0	0	0	0	0	0	0	0	0	0	0	0	0	0	62.3217	0	0	0	0	0	55.8955	0	0	37.1416	0	48.935
1732	64.981	0	43.2726	100	0	0	0	73.2088	0	0	0	0	0	0	0	0	0	75.6878	0	0	73.7927	57.9015	0	0	58.2441	0	0	0	0	63.1592	0	0	0	0	45.0986	0	0	0	92.415	0	0	0	0	0	0	71.4286	0	0	0
1733	0	0	0	0	0	28.0932	0	0	43.0186	0	32.6406	26.1562	0	0	0	0	13.8337	0	38.9144	100	0	0	0	0	0	24.234	0	0	0	0	71.435	0	0	42.3851	0	0	0	0	0	20.4073	53.1457	23.4646	0	0	51.0009	0	0	0	0
1734	0	100	0	0	0	0	66.3604	0	0	0	0	0	0	0	0	0	0	0	0	0	0	0	0	0	0	0	100	0	0	0	0	0	62.8287	0	0	0	0	37.6783	0	0	0	0	0	29.0441	0	0	62.8584	61.6515	0
1735	12.421	0	39.1927	0	0	0	0	0	0	0	67.3594	0	50.2457	46.3362	15.0121	0	0	0	0	0	26.2073	23.7044	42.4465	0	0	0	0	15.156	0	0	0	0	0	0	0	22.6801	52.8629	0	0	0	0	0	0	0	0	0	0	0	0
1736	0	0	0	0	0	71.9068	0	26.7912	0	66.638	0	0	0	0	0	41.8838	0	0	0	0	0	0	0	0	0	32.2191	0	0	21.1345	36.8408	0	47.7657	0	0	22.5626	0	0	0	7.585	0	46.8543	0	42.5373	0	0	0	0	0	51.065
1737	0	0	0	0	0	0	0	0	56.9814	0	0	0	0	0	0	0	0	24.3122	0	0	0	0	0	0	41.7559	0	0	0	0	0	0	0	0	0	0	0	0	0	0	67.9035	0	51.8967	0	0	0	28.5714	0	0	0
1738	0	0	0	0	49.4605	0	0	0	0	0	0	0	0	0	0	0	21.0556	0	0	0	0	18.3941	0	0	0	0	0	0	0	0	0	0	37.1713	57.6149	32.3388	77.3199	0	0	0	0	0	0	0	15.0604	11.1836	0	0	0	0
1739	22.598	0	0	0	0	0	0	0	0	33.362	0	45.171	0	0	0	0	0	0	0	0	0	0	0	23.3067	0	26.6713	0	43.9713	27.4858	0	0	0	0	0	0	0	0	0	0	0	0	0	0	0	0	0	0	0	0
1740	0	77.9402	46.988	33.1054	0	0	0	0	0	0	0	0	8.97098	0	0	0	0	0	0	0	47.6969	0	31.4286	0	36.4179	0	45.6973	0	0	0	52.7605	0	0	0	0	0	60.4312	0	38.8834	0	0	0	0	0	0	19.7864	27.1235	72.3014	0
1741	0	0	0	0	0	0	0	0	39.6484	0	0	0	0	0	39.4479	56.2587	0	0	62.6183	57.7191	0	14.9228	0	0	0	0	0	0	0	27.5495	0	0	24.4755	38.3938	0	28.9833	0	50.9529	0	0	47.2233	0	39.6495	0	0	0	0	0	49.7643
1742	40.0221	0	0	0	0	17.9143	10.1754	57.1324	0	0	25.2528	0	0	44.9047	0	0	25.9315	0	0	0	0	0	0	0	0	0	0	0	0	0	0	47.9747	0	0	34.3879	0	0	0	0	0	0	0	0	0	100	0	0	0	0
1743	0	0	33.6308	32.3237	0	0	0	0	0	0	0	59.7499	0	0	0	0	0	0	0	0	0	0	0	20.3818	0	36.3086	0	52.9495	0	72.4505	0	0	0	0	0	0	0	0	0	0	0	0	0	50.1725	0	24.8167	33.2913	0	0
1744	0	0	0	0	0	0	0	0	0	57.1194	0	0	0	0	0	0	0	54.2451	0	0	0	0	0	0	0	0	37.9592	0	38.1741	0	0	0	0	61.6062	0	0	0	0	30.3428	54.751	0	0	0	0	0	0	0	0	10.6543
1745	59.9779	0	0	0	0	0	0	0	13.3898	0	0	0	0	0	0	8.73435	0	0	24.9365	28.3616	44.7641	85.0772	15.7143	0	26.8385	0	0	0	0	0	0	0	0	0	0	28.9833	0	0	0	0	52.7767	44.3309	0	0	0	0	0	0	0
1746	0	0	19.3812	34.5709	56.6024	0	0	29.4463	0	0	74.7472	40.2501	57.3025	0	0	0	0	0	0	0	0	0	0	79.6182	0	63.6914	0	0	0	0	0	19.7975	0	0	0	0	0	0	0	0	0	0	0	0	0	24.7652	0	27.6986	39.5814
1747	0	0	0	0	0	82.0857	0	0	0	42.8806	0	0	0	0	60.5521	0	0	45.7549	0	0	0	0	0	0	0	0	16.3435	47.0505	0	0	47.2395	0	75.5245	0	0	0	39.5688	49.0471	0	0	0	55.6691	0	49.8275	0	0	39.5852	0	0
1748	0	22.0598	0	0	0	0	89.8246	0	46.9618	0	0	0	0	55.0953	0	35.007	74.0685	0	12.4452	13.9193	0	0	52.8571	0	36.7436	0	0	0	61.8259	0	0	32.2278	0	0	65.6121	42.0334	0	0	30.7738	45.249	0	0	60.3505	0	0	0	0	0	0
1749	0	0	0	0	43.3976	0	0	13.4213	0	0	0	0	33.7265	0	0	0	0	0	0	0	7.53901	0	0	0	0	0	0	0	0	0	0	0	0	0	0	0	0	0	0	0	0	0	0	0	0	30.6317	0	0	0
1750	0	0	0	0	0	0	0	0	0	0	0	0	0	0	0	0	0	0	0	0	0	0	0	0	0	0	21.4464	0	0	0	0	0	0	0	0	0	0	0	0	0	0	0	0	0	0	0	0	0	46.169
1751	39.3772	0	27.6772	0	0	0	0	0	0	0	0	17.0098	0	0	0	0	0	0	0	22.9542	0	0	0	0	0	0	0	27.3098	0	0	0	0	0	0	0	0	0	0	0	0	0	35.5748	0	0	55.8218	0	0	0	0
1752	0	0	0	0	0	44.3866	0	29.4175	0	36.1162	0	0	0	32.4946	46.3919	0	66.225	0	0	0	25.0353	45.3414	0	0	0	0	0	0	0	0	22.2115	0	0	47.6138	0	0	0	0	44.8576	0	0	0	55.1425	0	0	0	17.0745	0	0
1753	0	0	0	43.4961	0	0	63.0829	0	0	0	0	0	46.4461	0	0	0	0	0	31.638	0	0	0	0	39.4761	18.683	0	0	0	0	100	0	0	0	0	0	0	0	0	0	0	52.0932	0	0	0	0	0	0	0	53.831
1754	0	0	27.2499	0	100	0	0	0	0	0	0	0	0	0	0	0	0	59.3004	0	0	0	0	100	0	0	34.0928	48.005	0	0	0	0	0	0	0	100	100	0	0	0	0	0	0	0	72.9974	0	55.0611	0	31.5471	0
1755	60.6228	0	0	0	0	55.6134	0	0	0	0	78.9574	42.9397	0	0	0	0	0	0	0	0	0	0	0	0	0	0	0	42.2894	0	0	0	100	49.4172	0	0	0	61.0513	0	0	0	0	0	0	0	0	0	0	0	0
1756	0	100	0	0	0	0	36.9171	0	0	0	0	0	0	0	0	60.9013	33.775	0	0	0	0	54.6586	0	0	81.317	0	0	0	100	0	0	0	0	52.3862	0	0	0	0	0	100	0	0	10.7366	0	44.1782	0	54.5213	0	0
1757	0	0	0	0	0	0	0	70.5825	100	63.8838	0	0	53.5539	67.5054	53.6081	0	0	0	6.67107	0	0	0	0	60.5239	0	0	0	0	0	0	77.7885	0	0	0	0	0	0	100	0	0	47.9068	64.4252	0	0	0	44.9389	0	0	0
1758	0	0	45.0729	0	0	0	0	0	0	0	21.0426	40.0506	0	0	0	0	0	0	0	77.0458	0	0	0	0	0	65.9072	0	0	0	0	0	0	50.5828	0	0	0	38.9487	0	55.1424	0	0	0	0	27.0026	0	0	0	0	0
1759	0	0	0	56.5039	0	0	0	0	0	0	0	0	0	0	0	39.0987	0	40.6996	61.6909	0	74.9647	0	0	0	0	0	30.5486	30.4008	0	0	0	0	0	0	0	0	0	0	0	0	0	0	34.1209	0	0	0	28.4043	68.4529	0
1760	0	18.8701	0	0	55.8337	52.2727	43.4233	0	61.3502	0	0	0	0	0	0	0	32.6745	0	0	0	0	57.3181	0	0	46.3952	0	0	0	0	48.0585	0	0	0	51.5692	76.2945	29.0944	0	0	0	0	0	0	0	0	0	0	0	0	38.032
1761	64.2638	0	0	0	0	0	0	0	0	0	0	0	62.4312	46.5132	83.8123	0	0	0	0	70.2301	0	0	0	0	0	0	0	0	17.3891	0	0	0	0	0	0	0	65.7834	0	0	0	54.2179	68.9443	0	17.8148	0	0	0	0	0
1762	0	0	0	0	0	0	0	83.7086	0	0	0	0	0	0	0	0	0	0	0	0	0	0	63.4577	0	0	0	0	0	0	0	100	0	0	0	0	0	0	0	60.5574	85.7188	0	0	46.4218	0	86.597	70.4856	26.152	0	0
1763	0	15.7112	0	0	27.9839	0	0	0	0	68.9297	53.1373	67.2087	0	0	0	0	32.2895	40.6521	100	0	0	0	0	57.5545	42.6812	0	0	0	0	0	0	100	0	0	0	27.5734	0	100	0	0	0	0	0	0	0	0	0	0	0
1764	0	0	43.8045	0	0	47.7273	0	0	0	0	0	0	0	0	0	0	0	0	0	0	63.9909	0	0	0	0	0	49.4144	100	28.7608	0	0	0	49.7021	36.4479	0	0	0	0	0	0	28.9107	0	0	43.8495	0	0	0	0	61.968
1765	11.8098	0	0	100	0	0	0	0	38.6498	0	0	0	0	0	0	0	0	0	0	29.7699	0	42.6819	36.5423	0	0	0	0	0	0	0	0	0	0	0	0	0	0	0	0	0	0	0	0	0	0	0	0	0	0
1766	0	0	0	0	0	0	0	0	0	31.0703	46.8627	0	0	33.4868	0	0	0	0	0	0	0	0	0	0	0	100	0	0	0	0	0	0	0	0	23.7055	0	34.2166	0	0	0	0	0	0	0	13.403	0	0	0	0
1767	23.9264	0	0	0	16.1824	0	56.5767	16.2914	0	0	0	32.7913	37.5688	0	16.1877	0	0	0	0	0	0	0	0	42.4455	0	0	50.5856	0	53.8501	0	0	0	0	11.9829	0	43.3322	0	0	39.4426	14.2812	16.8714	0	53.5782	0	0	0	0	0	0
1768	0	0	0	0	0	0	0	0	0	0	0	0	0	0	0	0	0	59.3479	0	0	0	0	0	0	0	0	0	0	0	0	0	0	0	0	0	0	0	0	0	0	0	31.0557	0	0	0	29.5144	73.848	0	0
1769	0	65.4187	56.1955	0	0	0	0	0	0	0	0	0	0	20	0	100	35.0359	0	0	0	36.0091	0	0	0	10.9235	0	0	0	0	51.9415	0	0	50.2979	0	0	0	0	0	0	0	0	0	0	38.3357	0	0	0	0	0
1770	29.4835	0	0	73.1745	6.83837	0	0	0	0	0	41.622	25.3869	23.2336	0	31.7838	0	0	0	0	74.0662	0	48.1552	36.6242	24.0394	0	52.4299	0	43.2316	0	0	34.96	43.3753	0	0	0	0	59.861	0	0	0	0	22.4816	33.3116	0	37.1857	0	0	0	66.8967
1771	0	0	0	0	0	22.0386	41.7799	0	62.469	0	0	0	0	0	0	0	0	0	80.5474	0	0	0	0	0	49.8899	0	100	0	44.6924	0	0	0	0	0	0	48.6706	0	0	43.5413	0	0	0	0	0	0	0	0	73.9275	0
1772	0	0	0	0	0	0	0	73.7738	0	60.5197	0	0	0	33.4988	0	0	39.7174	0	0	0	0	0	0	75.9606	0	0	0	22.5946	0	0	0	0	0	0	100	0	0	53.0595	0	0	51.9161	0	0	0	0	25.0213	0	0	0
1773	70.5165	49.8761	48.9871	0	0	0	0	0	0	0	58.378	0	31.1227	0	0	21.9222	0	47.8584	0	0	0	0	40.0566	0	0	0	0	0	0	0	0	20.7254	0	79.313	0	0	0	0	0	32.7933	0	0	0	37.3277	0	0	42.4877	0	0
1774	0	0	0	0	27.0278	0	0	0	0	0	0	0	0	0	10.4324	0	0	0	0	25.9338	100	35.8393	0	0	0	0	0	0	0	100	23.3067	0	53.9693	0	0	0	0	0	56.4587	0	0	0	28.5621	0	0	0	0	0	0
1775	0	0	0	26.8255	0	31.5336	58.2201	0	0	39.4803	0	26.5844	0	0	0	0	0	0	0	0	0	0	0	0	50.1101	0	0	0	0	0	0	0	0	20.687	0	28.7897	0	46.9405	0	0	0	77.5184	0	0	30.2653	0	0	26.0725	0
1776	0	0	0	0	0	0	0	0	0	0	0	0	45.6437	66.5012	0	0	0	0	0	0	0	0	0	0	0	47.5701	0	34.1739	0	0	0	35.8993	0	0	0	0	16.9635	0	0	0	48.0839	0	0	62.6723	0	0	0	0	0
1777	0	0	51.0129	0	66.1338	0	0	26.2262	0	0	0	0	0	0	0	78.0778	0	52.1416	0	0	0	16.0055	0	0	0	0	0	0	0	0	0	0	0	0	0	0	0	0	0	0	0	0	38.1262	0	0	74.9787	0	0	33.1033
1778	0	50.1239	0	0	0	0	0	0	37.531	0	0	0	0	0	0	0	0	0	19.4526	0	0	0	23.3192	0	0	0	0	0	0	0	0	0	46.0307	0	0	0	0	0	0	0	0	0	0	0	0	0	0	0	0
1779	0	0	0	0	0	46.4277	0	0	0	0	0	48.0287	0	0	57.7838	0	60.2826	0	0	0	0	0	0	0	0	0	0	0	55.3076	0	41.7333	0	0	0	0	22.5397	23.1755	0	0	67.2067	0	0	0	0	32.549	0	57.5123	0	0
1780	0	0	0	0	0	0	0	30.9597	0	49.0361	33.4838	0	75.7822	0	0	0	0	0	0	0	40.369	0	0	0	51.3855	0	0	0	0	0	0	34.0147	12.6051	29.9818	0	0	0	44.4333	33.1208	0	0	0	0	13.7978	0	0	0	0	57.3872
1781	0	41.6213	0	100	0	0	46.5332	0	46.4488	0	0	0	0	0	0	0	0	0	36.5918	62.4973	0	35.5712	29.2814	0	0	53.6553	54.2944	64.5513	0	0	0	0	0	0	27.9487	0	0	0	0	0	0	80.9243	35.0202	0	0	0	0	59.3039	0
1782	78.1262	0	51.8251	0	0	0	0	0	0	0	0	0	0	53.443	0	0	0	0	0	0	0	0	0	69.043	0	0	0	0	0	70.3326	0	0	0	0	0	0	0	0	0	0	71.7844	0	0	0	0	0	0	0	0
1783	0	0	0	0	0	0	0	0	0	0	0	0	0	0	64.6409	0	0	0	0	0	22.1076	0	0	0	0	0	0	0	62.3097	0	29.5193	0	0	25.2765	0	30.6204	12.9157	0	0	0	0	0	0	53.1851	32.1265	84.9646	0	0	0
1784	0	17.6658	0	0	0	0	0	31.9551	0	0	0	0	0	0	0	100	0	0	0	0	0	0	0	0	0	30.9489	0	0	0	0	0	65.9853	47.4375	0	0	0	0	18.2001	66.8792	47.9363	0	0	0	0	0	0	37.4808	0	0
1785	0	0	0	0	61.8729	75.2998	0	0	0	20.014	66.5162	73.8641	0	0	0	0	0	100	63.4082	0	0	64.4288	70.7186	0	0	0	0	0	0	0	0	0	0	0	72.0513	0	87.0843	0	0	0	18.8638	0	0	0	0	0	0	40.6961	0
1786	0	0	0	0	0	0	53.4668	0	0	0	0	0	0	17.8143	35.3591	0	0	0	0	37.5027	0	0	0	0	0	0	45.7056	35.4487	0	25.9004	70.4807	0	0	44.7416	0	0	0	0	0	0	0	0	15.035	0	0	0	0	0	0
1787	0	0	0	0	0	0	0	0	53.5512	0	0	0	0	0	0	0	0	0	0	0	0	0	0	0	48.6145	0	0	0	0	0	0	0	0	0	0	69.3796	0	37.3666	0	52.0637	0	0	0	0	67.8735	0	62.5192	0	0
1788	21.8738	0	48.1749	0	38.1271	0	0	37.0852	0	30.9499	0	0	24.2178	0	0	0	100	0	0	0	0	0	0	0	0	15.3958	0	0	0	0	0	0	0	0	0	0	0	0	0	0	0	19.0757	49.9448	0	0	15.0354	0	0	42.6128
1789	0	40.713	0	0	0	24.7002	0	0	0	0	0	26.1359	0	28.7426	0	0	0	0	0	0	37.5235	0	0	30.957	0	0	0	0	37.6903	3.76708	0	0	39.9574	0	0	0	0	0	0	0	9.35178	0	0	33.0171	0	0	0	0	0
1790	0	0	34.6572	50	0	0	0	0	0	0	42.9326	0	0	0	0	39.81	0	22.5987	0	31.3571	0	31.7786	0	0	0	0	0	0	0	0	0	0	0	17.7923	0	0	41.5397	0	0	0	0	0	0	0	0	0	0	0	0
1791	0	0	0	0	0	21.8973	0	0	0	0	0	0	55.1315	0	14.2539	0	0	0	0	0	0	0	0	0	0	0	0	0	0	0	0	14.0951	0	0	33.5938	0	0	17.492	0	58.3716	0	0	0	0	0	0	0	41.3175	14.1348
1792	32.3438	0	0	0	0	0	68.3439	0	0	0	0	43.6336	0	0	0	0	0	0	56.5695	0	0	0	0	0	0	0	0	23.4735	26.4518	38.8193	32.2777	0	0	0	0	0	0	0	44.921	0	0	49.0551	0	59.9755	0	50.5541	0	0	0
1793	0	0	0	0	73.1407	0	0	23.9067	0	0	38.5484	0	0	42.3114	41.2398	23.9959	0	9.62336	0	0	0	29.8052	0	0	39.0559	55.1157	49.6955	0	0	0	0	0	0	0	0	38.9864	0	21.6245	0	0	0	0	27.2826	0	38.3607	0	63.6174	0	0
1794	0	0	0	19.2155	0	21.5913	0	0	47.7824	0	0	0	0	0	0	0	57.4658	0	0	0	65.6356	0	0	0	0	0	0	0	0	0	0	0	0	15.7717	0	0	0	0	0	41.6284	10.6242	0	0	0	0	0	0	0	0
1795	0	0	29.4867	0	0	0	0	0	0	78.3435	0	0	0	0	0	0	0	0	0	0	0	0	0	53.8247	0	0	0	0	0	0	0	48.0745	0	0	0	0	0	0	19.5903	0	0	0	0	0	0	49.4459	0	25.1647	0
1796	0	45.1979	0	12.4367	0	0	0	0	0	0	0	0	0	0	0	36.1941	0	0	43.4305	68.6429	0	0	0	0	0	0	0	0	0	61.1807	0	0	0	0	0	0	0	0	0	0	0	50.9449	0	40.0245	0	0	0	0	0
1797	0	0	0	0	0	0	0	0	0	0	18.519	0	44.8685	0	0	0	0	0	0	0	0	0	100	0	60.9441	0	50.3045	0	0	0	0	0	100	0	0	61.0136	0	0	0	0	0	0	0	0	0	0	0	0	85.8652
1798	0	0	35.8561	18.3478	26.8593	0	31.6561	76.0933	52.2176	21.6565	0	56.3664	0	57.6886	44.5063	0	0	67.778	0	0	34.3644	38.4162	0	46.1753	0	44.8843	0	76.5265	73.5482	0	67.7223	0	0	66.4359	0	0	58.4603	60.8835	35.4887	0	89.3758	0	72.7174	0	61.6393	0	36.3826	0	0
1799	67.6562	54.8021	0	0	0	56.5114	0	0	0	0	0	0	0	0	0	0	42.5342	0	0	0	0	0	0	0	0	0	0	0	0	0	0	37.8304	0	0	66.4062	0	0	0	0	0	0	0	0	0	0	0	0	33.5178	0
1800	0	0	0	0	0	0	0	0	0	0	0	0	0	0	0	0	0	0	0	0	0	0	0	0	0	0	0	0	0	0	0	0	0	0	0	0	0	0	0	0	0	50.388	0	0	0	0	0	0	0
1801	0	0	0	17.7092	0	0	0	0	0	0	0	27.1223	0	0	0	0	0	47.1063	0	0	0	29.5926	0	0	0	0	0	54.3829	0	37.6638	0	0	0	59.6157	0	0	40.3092	10.0882	0	100	62.8143	0	0	0	0	0	16.873	0	23.6947
1802	25.4838	38.5366	35	0	48.8333	45.5967	100	0	0	59.0349	0	0	0	0	61.3796	0	0	0	64.916	0	0	0	34.3593	37.1477	72.7036	0	33.8204	0	0	0	0	100	16.2211	0	0	35.4813	0	0	0	0	0	0	55.7756	0	0	44.4068	0	0	0
1803	0	0	0	0	0	0	0	100	84.2314	0	100	0	0	43.6038	0	0	0	0	0	0	55.3223	0	0	0	0	100	0	0	62.9954	0	54.2403	0	0	0	100	0	0	0	23.1005	0	0	0	0	100	0	0	0	0	0
1804	0	0	0	66.3282	0	0	0	0	0	0	0	72.8777	100	0	0	0	0	0	0	0	0	0	0	0	0	0	0	45.6171	0	0	0	0	0	0	0	0	59.6908	21.2121	0	0	0	37.8762	0	0	100	0	0	0	0
1805	0	0	0	0	0	29.2593	0	0	0	0	0	0	0	0	0	100	44.4986	0	0	56.3639	0	0	0	0	0	0	66.1796	0	0	62.3362	0	0	33.87	0	0	0	0	0	34.8177	0	0	0	44.2244	0	0	15.854	83.127	0	46.9655
1806	33.5889	61.4634	65	0	0	0	0	0	0	0	0	0	0	0	0	0	0	30.8922	0	0	23.2134	70.4074	18.6346	62.8523	0	0	0	0	37.0046	0	45.7597	0	0	0	0	0	0	0	0	0	37.1857	0	0	0	0	0	0	0	0
1807	0	0	0	0	51.1667	0	0	0	0	40.9651	0	0	0	56.3962	38.6204	0	0	0	0	0	0	0	0	0	0	0	0	0	0	0	0	0	0	40.3843	0	64.5187	0	0	0	0	0	11.7358	0	0	0	39.7392	0	100	0
1808	0	0	0	15.9626	0	25.144	0	0	0	0	0	0	0	0	0	0	0	0	35.084	0	0	0	0	0	27.2964	0	0	0	0	0	0	0	0	0	0	0	0	0	0	0	0	0	0	0	0	0	0	0	29.3398
1809	40.9273	0	0	0	0	0	0	0	15.7686	0	0	0	0	0	0	0	55.5014	22.0016	0	43.6361	21.4643	0	47.0062	0	0	0	0	0	0	0	0	0	49.9089	0	0	0	0	68.6997	42.0818	0	0	0	0	0	0	0	0	0	0
1810	0	0	46.6546	0	0	0	0	0	0	37.8067	0	0	0	0	63.9039	14.0313	0	0	0	0	0	0	0	0	0	29.2766	0	61.1009	53.4991	0	0	34.9179	0	35.2449	0	0	30.8194	0	0	42.5803	0	47.5966	0	80.5382	0	0	0	0	0
1811	0	0	0	0	0	0	54.205	0	0	0	0	0	36.357	0	0	0	0	0	100	0	46.7985	85.4062	0	31.5708	35.9959	0	29.9467	0	0	0	55.0015	0	0	0	73.5101	0	0	0	0	0	53.8099	0	0	0	85.0641	0	39.5707	91.5395	0
1812	0	50.5814	0	76.3785	24.531	46.0062	0	0	42.0402	0	0	16.5738	0	15.5944	0	0	0	0	0	0	0	0	0	0	0	0	0	0	0	83.2632	0	0	0	0	0	100	0	0	41.1226	0	0	0	76.1318	0	0	68.5739	0	0	0
1813	59.3154	0	26.8234	0	0	0	0	0	0	62.1933	48.3564	0	0	0	0	0	31.2635	68.9864	0	65.3456	0	0	0	0	64.0041	0	0	0	0	0	0	0	100	0	0	0	0	0	0	0	0	0	0	0	0	0	0	0	100
1814	0	0	0	0	0	0	0	100	0	0	0	83.4262	0	0	0	30.6724	0	0	0	0	0	0	100	0	0	0	70.0533	23.7615	0	0	0	14.418	0	0	0	0	0	0	58.8774	0	0	0	0	0	0	0	0	0	0
1815	0	0	0	0	0	0	45.795	0	0	0	0	0	18.3123	0	0	0	0	0	0	0	0	0	0	0	0	0	0	0	46.5009	0	44.9985	0	0	64.7551	0	0	69.1806	0	0	57.4197	0	52.4034	23.8682	0	6.91752	0	19.1891	0	0
1816	40.6846	23.3596	0	23.6215	0	53.9938	0	0	57.9598	0	51.6436	0	0	84.4056	0	0	68.7365	0	0	0	53.2015	14.5938	0	0	0	70.7234	0	0	0	0	0	0	0	0	0	0	0	100	0	0	0	0	0	0	0	31.4261	0	0	0
1817	0	0	0	0	0	0	0	0	0	0	0	0	0	0	36.0961	0	0	0	0	34.6544	0	0	0	0	0	0	0	0	0	0	0	0	0	0	26.4899	0	0	0	0	0	46.1901	0	0	19.4618	8.0184	0	0	8.46047	0
1818	0	0	26.522	0	75.469	0	0	0	0	0	0	0	0	0	0	0	0	31.0136	0	0	0	0	0	68.4292	0	0	0	0	0	0	0	0	0	0	0	0	0	0	0	0	0	0	0	0	0	0	0	0	0
1819	0	26.059	0	0	0	0	0	0	0	0	0	0	45.3307	0	0	55.2963	0	0	0	0	0	0	0	0	0	0	0	15.1376	0	16.7368	0	50.6641	0	0	0	0	0	0	0	0	0	0	0	0	0	0	41.2401	0	0
1820	0	0	10.5588	0	0	0	0	45.942	0	50.1632	0	53.6	0	0	0	0	0	0	28.0153	0	62.9722	54.8436	10.6007	0	0	0	41.6603	0	40.3374	0	30.6301	0	0	29.7058	0	0	0	0	71.4417	25.4845	49.2177	0	16.881	48.5539	0	0	0	0	22.3593
1821	43.4793	0	0	51.9116	0	80.6574	0	0	63.6445	0	0	0	0	0	32.4849	0	0	0	0	0	0	0	0	0	14.1793	53.3576	0	0	0	0	0	0	66.9836	0	0	0	70.5896	0	0	0	0	0	0	0	56.8648	75.7348	0	0	0
1822	0	0	0	0	0	0	59.3644	0	0	0	85.3101	46.4	0	0	0	0	44.1163	52.784	71.9847	60.255	0	0	0	0	0	0	0	0	0	0	0	0	0	0	0	44.4853	0	0	0	0	0	46.3865	0	0	0	0	0	100	0
1823	0	55.3488	62.3254	0	73.3311	0	0	0	0	0	0	0	0	100	0	0	0	0	0	0	0	0	89.3993	0	19.7549	0	35.4534	65.7562	0	100	46.5447	0	0	0	89.5147	0	0	100	0	0	0	0	53.6977	30.3827	0	0	33.7404	0	0
1824	0	0	0	0	0	19.3426	0	40.4348	0	49.8368	0	0	50.4065	0	0	0	0	0	0	0	0	29.3415	0	0	0	46.6424	0	0	0	0	0	0	0	34.888	0	0	0	0	28.5583	74.5155	0	0	0	0	0	0	0	0	77.6407
1825	0	0	0	0	0	0	0	0	36.3555	0	0	0	0	0	30.509	100	55.8837	0	0	0	0	0	0	0	0	0	0	0	59.6626	0	0	0	33.0164	0	0	0	0	0	0	0	0	0	0	0	0	24.2652	0	0	0
1826	0	0	27.1159	0	0	0	40.6356	0	0	0	0	0	0	0	0	0	0	0	0	0	37.0278	0	0	100	0	0	22.8863	0	0	0	0	0	0	0	0	0	29.4104	0	0	0	0	0	0	21.0634	0	0	66.2596	0	0
1827	20.6258	44.6512	0	0	26.6689	0	0	13.6232	0	0	14.6899	0	0	0	0	0	0	0	0	39.745	0	0	0	0	0	0	0	34.2438	0	0	22.8252	0	0	0	10.4853	55.5147	0	0	0	0	50.7823	0	29.4212	0	43.1352	0	0	0	0
1828	0	0	0	48.0884	0	0	0	0	0	0	0	0	0	0	0	0	0	0	0	0	0	15.8149	0	0	0	0	0	0	0	0	0	100	0	0	0	0	0	0	0	0	0	53.6135	0	0	0	0	0	0	0
1829	35.8949	0	0	0	0	0	0	0	0	0	0	0	49.5935	0	37.006	0	0	47.216	0	0	0	0	0	0	66.0658	0	0	0	0	0	0	0	0	35.4062	0	0	0	0	0	0	0	0	0	0	0	0	0	0	0
1830	0	0	33.8889	0	52.7546	0	0	0	40.4762	0	0	37.4162	0	0	0	0	50.9259	0	51.1171	0	18.1889	0	0	10.1111	0	0	0	0	0	24.453	0	0	64.9487	0	0	0	0	52.2169	66.3471	89.2338	4.15813	0	0	0	0	41.4286	0	15.4379	41.3575
1831	0	18.0164	0	0	0	67.5824	40.3855	43.132	0	0	71.1961	0	0	81.2575	0	44.408	0	0	0	55.1684	0	34.9891	59.0677	0	0	0	0	0	0	0	29.6181	0	0	0	51.7396	0	63.7654	0	0	0	0	0	0	43.3125	37.0557	0	79.7371	0	0
1832	0	0	0	0	0	0	0	0	0	100	0	0	0	0	26.4133	0	0	0	0	0	28.5492	0	0	0	0	0	48.0189	27.4954	100	35.859	0	0	0	34.0067	0	0	0	0	0	0	0	43.4783	29.8472	0	0	0	0	0	0
1833	0	0	36.5123	51.8116	0	0	0	0	0	0	0	27.727	10.3746	0	0	0	0	0	0	0	0	0	0	22.4052	100	51.9562	0	0	0	0	0	0	0	0	0	27.7828	0	24.5956	0	0	0	0	0	0	0	0	0	0	0
1834	57.1972	0	0	0	0	0	59.6145	56.868	0	0	0	0	0	0	0	0	49.0741	0	0	0	0	0	33.0779	0	0	0	0	72.5046	0	0	30.7214	58.6773	0	0	48.2604	0	0	0	0	0	0	0	0	0	0	0	0	0	58.6425
1835	0	35.2593	0	0	0	0	0	0	0	0	0	0	89.6254	0	0	0	0	100	0	0	0	65.0109	0	0	0	0	0	0	0	18.5778	0	0	0	10.3896	0	0	0	0	0	0	43.0766	0	0	0	0	58.5714	0	53.6389	0
1836	0	0	0	0	47.2454	0	0	0	59.5238	0	0	0	0	0	0	55.592	0	0	20.1394	0	0	0	0	0	0	0	51.9811	0	0	0	0	0	35.0513	0	0	0	0	23.1875	33.6529	0	0	0	70.1528	0	32.9695	0	0	0	0
1837	42.8028	0	0	48.1884	0	0	0	0	0	0	28.8039	34.8568	0	0	73.5867	0	0	0	0	44.8316	0	0	0	0	0	0	0	0	0	0	0	41.3227	0	55.6037	0	0	0	0	0	10.7662	0	56.5217	0	56.6875	0	0	0	0	0
1838	0	46.7243	0	0	0	32.4176	0	0	0	0	0	0	0	18.7425	0	0	0	0	0	0	53.2619	0	0	0	0	48.0438	0	0	0	0	39.6605	0	0	0	0	0	0	0	0	0	52.7653	0	0	0	29.9748	0	20.2629	30.9231	0
1839	0	0	29.5988	0	0	0	0	0	0	0	0	0	0	0	0	0	0	0	28.7435	0	0	0	7.85441	67.4837	0	0	0	0	0	21.1102	0	0	0	0	0	72.2172	36.2346	0	0	0	0	0	0	0	0	0	0	0	0
1840	0	0	0	0	0	0	0	0	0	40.0043	0	0	0	0	0	0	21.9507	0	0	0	0	0	0	0	0	0	31.759	0	33.3333	0	0	0	0	0	0	0	0	16.3626	0	0	0	0	0	21.0956	0	10.7489	0	0	71.4111
1841	0	0	0	37.8904	0	51.3289	15.5334	26.652	20.7068	0	38.8725	0	0	0	57.4817	0	0	0	0	0	59.0088	0	0	0	40.387	20.0879	0	0	0	0	0	0	0	0	19.9819	0	0	0	0	0	0	0	0	0	0	0	31.1417	0	0
1842	0	20.6581	0	0	10.8607	0	0	0	0	0	0	0	0	40.2158	0	0	0	0	0	32.8609	0	0	17.9474	0	0	0	0	34.8457	0	0	0	10.2476	14.9886	0	0	0	34.2591	0	0	0	0	0	0	0	0	0	0	36.9346	0
1843	46.3387	0	71.6877	0	0	0	0	0	0	0	0	54.1033	0	0	0	0	26.435	43.1957	0	0	0	16.1503	0	0	0	0	24.2364	0	0	0	29.5302	0	0	0	0	0	0	5.445	35.0508	28.6375	0	40.7514	27.0615	0	0	24.9636	0	0	0
1844	0	0	0	0	0	30.1329	0	0	0	0	0	0	61.7388	0	0	0	0	0	34.1479	0	0	0	0	0	0	0	0	0	32.9176	0	0	0	0	40.9596	0	0	0	0	0	0	0	0	0	0	27.0921	0	0	0	0
1845	0	0	0	0	0	0	0	0	21.9952	0	19.9902	0	0	0	0	0	0	0	0	0	0	0	0	0	0	0	0	41.9853	0	0	0	0	7.99772	0	0	0	0	0	0	0	0	0	24.6812	0	0	0	0	0	0
1846	0	0	0	0	0	0	0	0	0	59.9957	0	0	0	0	0	0	51.6143	0	0	0	0	0	0	100	11.1663	0	0	0	0	49.8889	0	0	0	0	35.8992	0	65.7409	0	0	0	0	0	0	0	0	0	32.5997	0	28.5889
1847	53.6613	79.3419	0	0	0	0	0	0	0	0	0	0	25.7304	59.7842	0	100	0	56.8043	0	0	40.9912	0	82.0526	0	0	0	0	0	0	0	0	0	0	0	0	100	0	78.1924	0	0	0	0	0	78.9044	72.9079	0	0	0	0
1848	0	0	28.3123	62.1096	0	18.5382	84.4666	73.348	57.298	0	41.1374	45.8967	0	0	42.5183	0	0	0	65.8521	67.1391	0	83.8497	0	0	48.4467	79.9121	44.0045	23.169	33.7491	0	70.4698	89.7524	77.0137	0	0	0	0	0	0	71.3625	100	0	48.2573	0	0	64.2874	0	63.0654	0
1849	0	0	0	0	89.1393	0	0	0	0	0	0	0	12.5308	0	0	0	0	0	0	0	0	0	0	0	0	0	0	0	0	50.1111	0	0	0	59.0404	44.1188	0	0	0	64.9492	0	0	59.2486	0	0	0	0	36.2586	0	0
1850	0	0	0	0	0	51.8248	0	0	0	0	0	0	0	13.3393	0	0	0	0	0	0	0	0	0	0	0	0	0	0	0	0	0	0	0	0	0	0	23.5671	0	0	0	0	0	0	0	0	0	0	0	0
1851	0	40.4218	38.6652	0	0	0	78.5111	0	0	0	37.5981	0	0	0	0	0	0	0	0	36.8255	0	0	0	57.5556	50.8052	0	0	0	0	0	0	0	0	0	0	0	0	0	0	0	50.7527	0	0	0	23.8551	0	0	0	49.8195
1852	51.2682	0	0	32.2559	0	0	0	59.0493	63.4555	39.7755	0	9.82522	0	0	46.0901	24.7484	0	0	31.5665	0	32.1803	0	0	0	0	0	0	51.9274	0	0	0	65.2577	0	0	0	0	0	0	100	0	0	60.8715	51.087	0	0	0	0	0	0
1853	0	0	0	0	0	0	0	0	0	0	0	0	55.5425	0	0	0	0	0	0	0	0	0	0	0	0	0	0	0	100	0	0	0	26.235	100	0	0	19.9777	0	0	0	0	0	0	85.9027	76.1449	0	0	60.269	0
1854	0	0	21.0363	67.7441	0	0	0	0	0	0	62.4019	0	0	37.4101	0	0	0	100	0	37.4912	0	100	51.3791	0	0	0	39.3438	0	0	0	0	0	0	0	0	0	0	0	0	0	27.8853	0	0	0	0	0	43.3457	0	27.5271
1855	0	0	0	0	100	11.4599	21.4889	0	0	13.1284	0	47.709	0	0	0	47.7563	100	0	31.8316	0	67.8197	0	0	0	49.1948	0	0	48.0726	0	100	0	0	41.3718	0	0	100	0	78.5258	0	0	0	0	0	0	0	43.9486	0	0	0
1856	22.612	59.5782	0	0	0	0	0	40.9507	0	0	0	0	0	0	0	0	0	0	0	0	0	0	0	42.4444	0	100	0	0	0	0	100	34.7423	0	0	0	0	0	0	0	0	0	0	27.2142	0	0	0	0	26.8983	22.6534
1857	0	0	0	0	0	0	0	0	36.5445	0	0	0	0	0	0	0	0	0	36.6019	0	0	0	0	0	0	0	60.6562	0	0	0	0	0	0	0	100	0	0	0	0	0	21.362	0	0	0	0	56.0514	56.6543	0	0
1858	0	0	40.2985	0	0	36.7153	0	0	0	47.0961	0	0	0	0	53.9099	0	0	0	0	25.6833	0	0	0	0	0	0	0	0	0	0	0	0	0	0	0	0	56.4552	0	0	0	0	0	0	0	0	0	0	0	0
1859	26.1198	0	0	0	0	0	0	0	0	0	0	42.4658	44.4575	49.2506	0	27.4952	0	0	0	0	0	0	48.6209	0	0	0	0	0	0	0	0	0	32.3932	0	0	0	0	21.4742	0	100	0	39.1285	21.6989	14.0973	0	0	0	12.8327	0
1860	0	0	0	67.6465	0	0	54.0731	0	0	0	0	0	0	0	0	0	47.9138	0	58.4158	53.908	61.0856	58.7515	0	53.219	35.9148	0	53.046	37.8293	63.5066	23.057	0	0	0	0	0	47.8696	0	0	63.3878	0	39.653	0	0	0	52.7018	0	33.2625	0	100
1861	0	29.3325	0	0	0	54.6386	0	0	40.784	0	78.9207	0	0	0	0	0	0	16.0377	0	0	0	0	0	0	0	65.6067	0	0	0	0	65.2174	67.8487	0	0	100	0	0	0	0	0	0	0	0	0	0	0	0	0	0
1862	0	0	0	0	58.5948	0	0	100	0	0	0	0	0	0	0	0	0	0	0	0	0	0	78.119	0	0	0	0	0	0	0	0	0	0	68.96	0	0	76.3776	0	0	0	0	0	73.4134	34.0392	0	100	0	41.1606	0
1863	38.7266	0	0	0	0	0	0	0	0	48.4459	0	0	0	0	0	0	0	83.9623	0	0	0	0	0	0	0	0	0	0	36.4934	0	0	0	53.9252	0	0	0	0	0	0	0	0	72.183	0	0	0	0	27.0457	0	0
1864	0	30.304	100	0	0	0	45.9269	0	59.216	0	0	100	0	0	100	100	52.0862	0	41.5842	11.0345	38.9144	0	0	0	35.505	0	46.954	27.0601	0	26.7127	0	13.7116	0	0	0	0	0	100	0	100	30.9789	0	0	0	15.1228	0	0	58.8394	0
1865	0	0	0	0	0	0	0	0	0	0	21.0793	0	100	100	0	0	0	0	0	0	0	41.2485	0	46.781	0	34.3933	0	0	0	0	34.7826	0	0	31.04	0	0	0	0	0	0	0	0	0	0	0	0	32.3061	0	0
1866	0	0	0	32.3535	41.4052	0	0	0	0	51.5541	0	0	0	0	0	0	0	0	0	0	0	0	0	0	0	0	0	0	0	0	0	0	0	0	0	0	0	0	36.6122	0	0	0	0	0	0	0	0	0	0
1867	0	0	0	0	0	0	0	0	0	0	0	0	0	0	0	0	0	0	0	35.0575	0	0	21.881	0	28.5802	0	0	0	0	0	0	18.4397	46.0748	0	0	0	0	0	0	0	0	0	26.5866	65.9608	32.1754	0	0	0	0
1868	0	40.3635	0	0	0	0	0	0	0	0	0	0	0	0	0	0	0	0	0	0	0	0	0	0	0	0	0	35.1106	0	50.2303	0	0	0	0	0	52.1304	0	0	0	0	29.368	0	0	0	0	0	7.38576	0	0
1869	61.2734	0	0	0	0	45.3614	0	0	0	0	0	0	0	0	0	0	0	0	0	0	0	0	0	0	0	0	0	0	0	0	0	0	0	0	0	0	23.6224	0	0	0	0	27.817	0	0	0	0	0	0	0
1870	0	0	0	60.8425	79.4785	0	37.0197	0	69.5465	0	54.4397	0	0	0	0	0	69.8993	34.7814	49.4792	0	9.35276	0	28.7141	46.2136	0	26.8979	0	0	0	0	51.7154	0	0	0	0	0	0	0	40.6351	0	0	0	61.7309	0	21.411	51.5534	0	40.0397	42.5063
1871	0	0	48.4277	0	0	0	0	36.6902	0	68.5381	0	75.7998	37.4661	0	45.05	0	0	0	0	0	0	0	0	0	0	0	40.8029	0	0	0	0	61.4625	0	57.7548	0	0	0	0	0	0	0	0	0	0	0	0	0	0	0
1872	0	0	0	0	0	0	0	0	0	0	0	0	0	68.0771	0	0	0	20.2559	0	37.9877	30.5659	0	0	0	0	0	0	81.9476	0	0	0	0	43.6844	0	7.6728	0	0	0	0	0	0	0	0	62.6361	0	0	0	0	0
1873	0	100	0	0	0	28.6688	46.5694	0	0	0	0	0	0	0	0	49.0469	0	0	0	0	0	100	0	53.7864	46.5394	47.1952	0	0	59.7814	100	38.4481	0	0	0	0	0	78.8701	0	0	61.1224	0	0	0	0	24.0729	0	100	0	0
1874	0	0	0	0	0	0	0	63.3098	30.4535	0	0	0	0	0	0	0	0	0	0	0	0	0	71.2859	0	0	0	0	0	0	0	0	0	0	0	33.2594	38.7583	0	100	0	0	100	51.5223	38.2691	0	0	0	0	0	0
1875	41.5545	0	0	39.1575	0	0	0	0	0	0	0	0	0	0	38.238	0	0	0	50.5208	62.0123	0	0	0	0	0	0	59.1971	0	0	0	0	18.9513	56.3156	21.2387	0	0	0	0	0	0	0	0	0	0	0	48.4466	0	41.6756	0
1876	0	0	0	0	0	0	0	0	0	0	31.1084	0	62.5339	0	0	50.9531	0	44.9627	0	0	0	0	0	0	0	0	0	18.0524	40.2186	0	0	0	0	0	0	0	21.1299	0	0	0	0	0	0	0	54.5161	0	0	0	57.4937
1877	0	0	51.5723	0	20.5215	0	0	0	0	31.4619	0	24.2002	0	0	0	0	12.3642	0	0	0	60.0813	0	0	0	53.4606	0	0	0	0	0	0	0	0	0	0	0	0	0	59.3649	0	0	48.4777	0	0	0	0	0	0	0
1878	0	0	0	0	0	0	0	0	0	0	0	0	0	31.9229	0	0	0	0	0	0	0	0	0	0	0	0	0	0	0	0	9.8365	19.5862	0	21.0065	0	61.2417	0	0	0	38.8776	0	0	0	0	0	0	0	0	0
1879	58.4455	0	0	0	0	71.3312	16.4109	0	0	0	14.4519	0	0	0	16.7121	0	17.7365	0	0	0	0	0	0	0	0	25.9068	0	0	0	0	0	0	0	0	59.0679	0	0	0	0	0	0	0	0	37.3639	0	0	0	18.2847	0
1880	0	58.5042	0	54.408	0	0	0	0	60.5601	0	0	0	0	0	0	15.3607	0	28.1871	0	0	79.3175	43.3958	31.0513	39.9184	44.4939	0	13.4046	0	0	26.2907	0	0	0	0	0	0	14.6648	38.8811	0	0	62.3599	12.2499	0	0	63.0769	42.6316	47.6815	0	26.4199
1881	0	0	0	0	39.3048	0	0	0	0	44.6242	0	29.3126	0	13.5114	14.6266	0	0	0	80.6309	41.4618	0	0	0	0	0	0	0	67.7102	15.5947	0	0	0	0	31.2643	0	0	0	0	0	0	0	0	0	0	0	0	0	0	0
1882	0	0	100	0	0	0	78.179	0	0	0	0	0	0	0	0	0	47.3753	0	0	0	0	0	0	0	0	52.4416	21.8973	0	0	0	0	52.8681	0	0	0	62.7404	0	0	0	0	0	53.5401	64.5338	0	0	0	0	0	0
1883	100	0	0	45.592	0	0	0	65.1201	0	0	40.2627	0	0	0	0	0	0	0	0	0	0	39.3543	0	0	0	0	0	0	0	0	0	0	28.8663	0	0	0	0	61.1189	34.1103	0	0	0	0	17.5988	0	0	52.3185	0	0
1884	0	0	0	0	0	0	0	0	39.4399	0	0	0	0	53.0182	55.083	0	0	0	0	0	0	0	24.0549	0	44.2584	0	0	0	0	0	100	0	0	0	81.8477	0	85.3352	0	0	100	0	0	0	0	0	0	0	0	73.5801
1885	0	41.4958	0	0	60.6952	100	0	0	0	55.3758	0	0	46.5116	0	0	84.6393	0	56.2183	0	58.5382	0	0	0	60.0816	0	0	0	32.2898	40.8223	25.6011	0	30.201	0	53.0908	0	0	0	0	0	0	0	0	0	0	16.7692	57.3684	0	0	0
1886	0	0	0	0	0	0	0	0	0	0	0	70.6874	0	0	0	0	0	0	19.3691	0	0	0	0	0	0	47.5584	0	0	0	0	0	0	0	0	0	0	0	0	0	0	37.6401	0	35.4662	16.9605	0	0	0	100	0
1887	0	0	0	0	0	0	21.821	34.8799	0	0	59.7373	0	53.4884	0	0	0	52.6247	15.5945	0	0	0	17.2499	0	0	0	0	64.6982	0	0	0	0	0	71.1337	0	18.1523	37.2596	0	0	0	0	0	34.2099	0	0	0	0	0	0	0
1888	0	0	0	0	0	0	0	0	0	0	0	0	0	33.4703	0	0	0	0	0	0	20.6825	0	44.8937	0	11.2477	0	0	0	43.583	0	0	0	0	0	0	0	0	0	0	0	0	0	0	0	20.1538	0	0	0	0
1889	0	0	0	0	0	0	0	0	0	0	0	0	0	0	30.2905	0	0	0	0	0	0	0	0	0	0	0	0	0	0	48.1082	0	16.9309	0	15.6449	0	0	0	0	65.8897	0	0	0	0	65.4407	0	0	0	0	0
1890	0	58.4024	38.9926	56.4764	0	0	0	0	0	62.0803	0	0	0	38.6179	0	52.5712	0	0	32.6705	0	0	0	0	0	0	0	0	0	0	0	13.1417	0	0	0	24.7647	44.4695	0	0	0	0	34.7651	0	33.405	0	0	19.0681	0	0	25.9384
1891	66.6314	0	0	0	0	0	0	0	34.227	0	54.3006	0	0	0	0	0	0	34.5372	0	0	19.4161	0	0	28.5509	0	0	0	42.9311	0	0	0	0	0	43.975	0	0	0	0	0	0	0	23.5863	0	0	53.2935	0	35.9176	0	0
1892	0	0	0	0	63.1656	0	48.8023	0	0	0	0	88.653	42.0135	0	40.1463	0	50.992	0	0	48.8473	0	0	0	0	39.562	15.8028	0	0	0	0	0	0	0	0	0	0	0	0	54.5141	0	0	0	0	0	0	0	0	0	0
1893	0	0	0	17.5423	0	0	0	20.5115	11.8266	0	0	0	0	0	0	47.4288	0	0	0	0	0	100	0	0	0	0	0	0	0	0	0	0	50.5497	0	0	0	49.1903	42.2804	0	64.8257	0	0	21.0363	0	0	41.5035	0	0	46.1538
1894	0	0	61.0074	0	0	0	0	0	0	0	0	0	0	24.5381	0	0	0	0	0	0	0	0	26.7477	0	0	0	50.8098	0	42.2066	0	0	0	0	0	25.6086	23.1732	0	0	0	0	0	24.6652	0	0	20.9763	0	0	41.4606	0
1895	0	0	0	0	0	44.3097	21.4664	0	0	0	0	0	0	0	0	0	0	0	67.3295	0	80.5839	0	0	34.7681	60.438	0	0	0	0	100	0	100	0	0	0	0	0	0	0	0	0	0	0	0	0	0	0	0	0
1896	0	21.6785	0	0	0	0	0	79.4885	38.0606	0	0	0	0	0	0	0	0	65.4628	0	51.1527	0	0	0	0	0	0	0	0	0	0	86.8583	0	0	0	0	0	50.8097	57.7196	0	0	0	0	45.5587	0	0	0	0	0	27.9078
1897	0	0	0	0	0	0	29.7312	0	0	0	45.6994	0	57.9865	36.8441	59.8537	0	49.008	0	0	0	0	0	73.2523	0	0	0	0	57.0689	0	0	0	0	49.4503	56.025	0	0	0	0	45.4859	0	65.2349	0	0	100	0	0	0	0	0
1898	33.3686	19.9191	0	25.9813	36.8344	55.6903	0	0	0	0	0	0	0	0	0	0	0	0	0	0	0	0	0	36.681	0	84.1972	49.1902	0	57.7934	0	0	0	0	0	49.6267	32.3574	0	0	0	35.1743	0	51.7485	0	0	25.7301	39.4283	64.0824	58.5394	0
1899	0	0	0	0	0	0	0	0	15.8857	37.9197	0	11.347	0	0	0	0	0	0	0	0	0	0	0	0	0	0	0	0	0	0	0	0	0	0	0	0	0	0	0	0	0	0	0	0	0	0	0	0	0
1900	0	0	0	0	0	0	0	0	0	0	0	0	0	0	0	0	0	15.3859	0	0	0	0	0	0	0	0	0	0	0	0	0	0	0	0	0	0	0	0	0	0	0	0	0	19.3115	0	0	0	0	0
1901	0	0	49.1576	0	34.3732	0	0	0	0	0	0	0	0	0	0	32.1099	0	0	0	0	0	30.3622	0	0	0	0	0	0	0	0	0	0	0	41.8916	0	38.905	39.9674	0	0	0	0	0	0	0	0	0	0	0	0
1902	0	0	0	31.7144	0	0	0	0	36.029	0	0	0	0	0	0	0	51.5435	0	0	0	0	0	0	0	38.038	0	0	29.7393	0	41.8586	0	0	0	0	0	0	0	0	15.06	0	73.4296	0	51.3497	0	0	0	0	0	0
1903	0	0	0	0	0	32.8724	0	0	0	0	0	24.529	18.5111	42.9156	30.5827	0	0	0	0	0	0	0	0	20.4005	0	0	0	0	0	0	0	0	0	0	0	0	0	0	0	0	0	0	0	35.2645	24.8376	24.6179	0	0	0
1904	0	0	14.4705	0	0	0	34.9914	0	0	42.3089	0	0	0	0	0	0	0	38.0653	0	57.7678	56.1063	31.179	61.4997	0	0	32.1651	0	0	89.5631	0	0	0	100	0	0	0	21.8597	100	0	0	0	66.9488	0	0	0	0	0	0	0
1905	32.0189	100	0	0	0	19.4916	0	47.9201	63.971	0	0	0	0	0	0	0	22.0257	0	0	0	0	0	0	0	0	0	0	0	0	0	100	100	0	0	64.2458	0	0	0	20.2491	100	0	0	0	0	0	0	90.0897	0	63.3392
1906	0	0	36.3718	0	34.0789	0	65.0086	0	0	0	100	0	0	0	0	67.8901	0	0	100	0	0	0	0	79.5995	0	0	100	0	0	58.1414	0	0	0	58.1084	0	0	0	0	0	0	0	0	0	0	0	0	0	0	0
1907	0	0	0	0	0	0	0	0	0	57.6911	0	75.471	0	0	0	0	26.4308	0	0	42.2322	0	38.4588	0	0	31.2025	0	0	0	0	0	0	0	0	0	35.7542	0	0	0	0	0	26.5704	0	48.6503	45.424	0	0	0	0	0
1908	67.9811	0	0	68.2856	0	0	0	52.0799	0	0	0	0	0	57.0844	0	0	0	0	0	0	43.8937	0	38.5003	0	0	67.8349	0	0	0	0	0	0	0	0	0	0	38.1729	0	0	0	0	33.0512	0	0	0	75.3821	0	100	0
1909	0	0	0	0	31.548	47.636	0	0	0	0	0	0	81.4889	0	69.4173	0	0	46.5488	0	0	0	0	0	0	30.7595	0	0	70.2607	10.4369	0	0	0	0	0	0	61.095	0	0	64.691	0	0	0	0	0	75.1624	0	9.91035	0	36.6608
1910	0	100	49.1245	0	0	0	0	0	49.4691	19.9674	0	0	0	0	0	0	0	0	0	63.5944	0	0	0	0	0	0	0	0	0	0	0	32.4174	61.5073	0	76.9909	0	0	0	0	0	27.4778	0	5.05947	0	0	0	0	48.5785	0
1911	36.4401	0	0	47.671	0	0	60.1036	0	0	0	0	0	0	0	0	0	0	0	37.9932	0	0	0	0	100	0	0	0	14.6853	0	0	0	0	0	0	0	0	39.7605	0	0	100	0	0	0	0	0	0	100	0	0
1912	0	0	0	0	58.3607	0	0	0	0	0	77.2727	0	0	0	0	0	30.2156	0	0	0	0	52.3487	59.4297	0	50.5273	47.8075	0	0	82.2898	100	0	0	0	0	0	0	0	23.8413	0	0	0	0	0	0	0	0	0	0	0
1913	0	0	0	0	0	72.5825	0	0	0	9.59658	0	0	100	54.667	0	60.7848	0	0	0	0	0	0	0	0	0	0	40.4812	85.3147	0	0	61.1684	0	0	60.8228	0	0	0	0	0	0	0	0	54.4082	40.0044	45.2118	0	0	0	0
1914	40.8414	0	0	0	0	0	39.8964	0	22.2296	0	0	0	0	0	0	0	0	0	0	0	0	0	0	0	0	0	0	0	0	0	0	0	38.4927	0	0	68.4952	60.2395	0	0	0	47.7517	100	0	0	0	57.8099	0	0	0
1915	0	0	50.8755	0	0	0	0	0	0	13.7123	0	100	0	0	0	0	0	100	62.0068	23.5652	100	0	0	0	49.4727	52.1925	0	0	0	0	0	67.5826	0	0	23.0091	0	0	15.4489	0	0	0	0	0	0	0	0	0	51.4215	0
1916	0	0	0	0	0	0	0	0	0	0	0	0	0	0	0	0	31.8838	0	0	0	0	0	40.5703	0	0	0	0	0	17.7102	0	0	0	0	0	0	0	0	0	58.0443	0	0	0	0	0	0	0	0	0	100
1917	0	0	0	52.329	41.6393	27.4175	0	100	28.3013	0	22.7273	0	0	0	0	39.2152	0	0	0	0	0	0	0	0	0	0	59.5188	0	0	0	38.8316	0	0	0	0	31.5048	0	60.7098	0	0	0	0	40.5324	0	54.7882	0	0	0	0
1918	0	0	0	0	0	0	0	0	0	0	0	0	0	0	0	0	0	0	0	0	0	47.6513	0	0	0	0	0	0	0	0	0	0	0	39.1772	0	0	0	0	0	0	0	0	0	0	0	0	0	0	0
1919	22.7184	0	0	0	0	0	0	0	0	56.7237	0	0	0	45.333	100	0	37.9007	0	0	12.8405	0	0	0	0	0	0	0	0	0	0	0	0	0	0	0	0	0	0	41.9557	0	24.7705	0	0	59.9956	0	42.1901	0	0	0
1920	0	0	0	0	10.3631	0	0	46.967	0	0	0	39.346	17.5807	0	0	0	0	88.045	46.6384	0	66.2599	0	0	0	0	44.3998	0	0	48.1218	27.9607	0	0	0	16.0475	0	0	0	0	0	61.4016	0	43.6074	0	0	23.6029	0	0	0	0
1921	0	48.5174	29.1286	0	0	0	0	0	64.6279	0	0	0	0	0	0	0	0	0	0	9.75217	0	0	0	0	80.9074	0	0	52.9921	0	0	39.0356	68.4352	51.5672	0	0	0	82.4708	71.9615	0	0	0	0	0	0	0	0	69.7227	0	0
1922	0	0	0	39.8237	26.3186	36.3315	76.0022	0	0	0	100	0	0	61.3188	54.8995	0	0	0	39.2187	0	0	0	0	83.8534	0	0	42.6128	0	0	46.2161	0	0	0	0	84.3096	100	0	0	31.5809	0	0	0	0	0	0	44.4444	0	100	13.3788
1923	100	0	0	0	0	0	0	0	0	0	0	0	42.3155	0	0	100	0	0	0	0	0	40.5819	0	0	0	0	0	0	51.8782	0	0	0	0	0	0	0	0	0	0	0	27.6021	36.5644	70.8611	0	0	0	0	0	0
1924	0	51.4826	0	0	0	0	0	53.033	0	0	0	60.654	0	0	0	0	0	0	0	31.7953	0	0	54.8373	0	0	0	0	0	0	0	0	0	48.4328	44.3536	0	0	0	0	0	0	0	0	0	0	0	0	0	0	0
1925	0	0	0	0	63.3183	0	0	0	35.3721	0	0	0	0	0	23.1365	0	43.0566	0	0	0	0	0	0	0	0	16.3676	0	0	0	0	0	0	0	0	0	0	0	0	0	0	0	0	0	0	0	39.0883	0	0	0
1926	0	0	47.9559	60.1763	0	0	0	0	0	100	0	0	0	0	0	0	0	0	14.1429	0	33.7401	0	0	0	0	0	57.3872	47.0079	0	25.8232	0	0	0	0	0	0	0	0	0	38.5984	0	19.8282	29.1389	0	76.3971	0	30.2773	0	61.8306
1927	0	0	0	0	0	63.6685	23.9978	0	0	0	0	0	40.1038	38.6812	0	0	0	11.955	0	58.4525	0	59.4181	0	0	19.0926	0	0	0	0	0	60.9644	31.5648	0	0	15.6904	0	17.5292	28.0385	68.4191	0	72.3979	0	0	0	0	0	0	0	0
1928	0	0	0	0	0	0	0	0	0	0	0	0	0	0	0	0	56.9434	0	0	0	0	0	0	0	0	39.2327	0	0	0	0	0	0	0	0	0	0	0	0	0	0	0	0	0	0	0	16.4672	0	0	0
1929	0	0	22.9155	0	0	0	0	0	0	0	0	0	0	0	21.964	0	0	0	0	0	0	0	45.1627	16.1466	0	0	0	0	0	0	0	0	0	39.5988	0	0	0	0	0	0	0	0	0	100	0	0	0	0	24.7907
1930	55.8773	0	0	0	0	0	0	28.123	0	0	50.2315	36.1782	0	72.1467	0	0	0	0	0	0	0	19.4597	0	0	0	0	0	0	0	48.2505	47.0203	54.5535	63.89	0	0	0	37.4289	0	0	0	0	45.2428	45.7834	0	0	0	0	0	0
1931	0	0	0	0	39.7543	0	25.1018	0	0	81.5292	0	0	17.8089	0	0	0	0	34.5964	0	14.9135	76.7442	0	0	0	67.1283	0	0	70.8034	0	0	0	0	0	0	0	0	0	39.2385	0	53.1037	0	0	0	0	90.4743	51.1995	56.3818	42.6822	0
1932	0	0	0	18.6041	0	0	0	16.9791	77.312	0	0	0	0	0	0	0	0	0	48.3613	0	0	0	0	69.7654	0	0	0	0	75.213	0	0	0	0	35.6467	56.9939	76.8595	0	0	21.2948	0	58.8269	0	0	0	0	0	0	0	0
1933	44.1227	0	0	0	0	0	0	0	0	0	0	0	0	0	0	74.1057	53.535	0	0	0	0	18.4922	0	0	0	0	100	0	0	0	52.9797	0	0	0	0	0	32.6177	0	0	0	0	0	0	0	0	0	0	0	65.197
1934	0	70.3823	0	0	60.2457	60.0324	0	0	0	0	0	0	0	0	0	0	0	0	0	22.5985	0	0	0	0	0	30.1955	0	0	0	34.8721	0	45.4465	25.6323	0	0	0	0	0	0	0	0	0	29.3869	100	0	0	0	0	0
1935	0	0	39.6264	21.3198	0	0	16.9942	12.9556	0	0	0	0	41.9062	27.8533	0	0	0	0	0	0	0	0	0	0	0	0	0	0	0	0	0	0	0	64.3533	43.0061	0	0	60.7615	0	46.8963	0	54.7572	0	0	0	0	0	0	0
1936	0	0	0	0	0	0	0	0	0	0	27.6124	0	0	0	0	25.8943	0	0	51.6387	0	23.2558	0	56.1858	30.2346	15.5172	0	0	29.1966	0	0	0	0	10.4777	0	0	0	0	0	78.7052	0	22.7162	0	0	0	0	0	0	0	0
1937	0	0	0	0	0	0	0	0	0	18.4708	0	63.8218	0	0	100	0	0	0	0	0	0	0	0	0	0	0	0	0	24.787	16.8774	0	0	0	0	0	0	29.9534	0	0	0	0	0	0	0	9.52568	48.8005	43.6182	0	34.803
1938	0	29.6177	0	0	0	39.9676	57.9041	0	22.688	0	0	0	0	0	0	0	0	0	0	0	0	0	43.8142	0	0	0	0	0	0	0	0	0	0	0	0	0	0	0	0	0	0	0	0	0	0	0	0	57.3178	0
1939	0	0	60.3736	60.0761	0	0	0	41.9423	0	0	22.1561	0	40.2849	0	0	0	46.465	65.4036	0	62.488	0	62.0482	0	0	17.3544	69.8045	0	0	0	0	0	0	0	0	0	23.1405	0	0	0	0	18.4569	0	24.8297	0	0	0	0	0	0
1940	18.5622	0	0	0	0	0	0	0	0	47.0327	0	0	0	0	16.7075	82.6772	0	0	0	0	0	0	0	29.6816	0	0	0	0	0	0	40	0	11.764	0	21.9255	0	0	63.1286	26.1806	0	0	73.7835	0	49.1121	55.6441	0	0	0	0
1941	0	0	0	0	73.1052	0	0	0	0	0	0	67.4547	0	66.1856	0	0	0	0	0	0	0	0	0	0	0	0	51.97	26.7998	0	54.4473	0	0	0	37.7309	0	0	0	0	0	0	0	0	27.3696	0	0	0	0	0	0
1942	0	0	0	0	0	52.5419	0	0	0	0	0	0	77.9101	0	0	0	0	82.3664	0	0	45.3958	0	0	0	0	0	0	0	0	0	0	0	0	0	0	0	0	0	0	0	29.7832	0	0	0	0	24.9372	28.2325	0	0
1943	0	0	0	0	0	0	0	0	0	0	100	0	0	0	0	17.3228	41.4502	0	46.5677	0	0	40.1022	0	16.7291	37.8884	0	0	0	0	0	0	57.8208	0	0	28.6845	24.3902	25.3325	0	0	67.7598	0	0	0	0	0	0	0	71.0324	100
1944	81.4378	0	85.4894	100	21.974	0	0	0	42.3301	0	0	0	0	0	28.0745	0	0	0	0	61.6882	0	0	72.698	0	0	0	0	31.8898	0	0	0	0	49.443	0	0	0	0	0	0	0	0	0	0	0	0	0	0	0	0
1945	0	100	0	0	0	0	100	100	0	0	0	32.5453	0	0	0	0	0	0	0	0	0	0	0	0	0	0	38.0821	0	0	45.5527	0	0	0	0	0	0	11.5063	0	0	0	0	0	0	0	0	0	21.0157	0	0
1946	0	0	0	0	0	0	0	0	0	52.9673	0	0	0	33.8144	0	0	0	17.6336	0	0	0	42.8613	0	0	0	100	0	0	100	0	0	0	0	0	0	31.848	0	0	51.5867	0	70.2168	26.2165	72.6304	39.4562	0	0	0	28.9676	0
1947	0	0	0	0	4.92081	0	0	0	57.6699	0	0	0	0	0	0	0	58.5498	0	0	0	54.6042	0	0	53.5893	0	0	0	0	0	0	60	42.1792	0	62.2691	49.39	0	0	36.8714	0	32.2402	0	0	0	0	44.3559	75.0628	0	0	0
1948	0	0	14.5106	0	0	0	0	0	0	0	0	0	22.0899	0	55.218	0	0	0	53.4323	38.3118	0	0	0	0	62.1116	0	0	41.3105	0	0	0	0	38.793	0	0	0	63.1612	0	0	0	0	0	0	11.4317	0	0	50.7518	0	0
1949	0	0	0	0	0	47.4581	0	0	0	0	0	0	0	0	0	0	0	0	0	0	0	17.0365	27.302	0	0	0	9.9479	0	0	0	0	0	0	0	0	43.7617	0	0	22.2327	0	0	0	0	0	0	0	0	0	0
1950	23.6833	0	0	46.3129	0	0	0	0	0	0	0	0	0	0	0	62.4526	0	58.6995	0	0	0	0	0	0	0	0	0	0	41.0278	71.952	0	0	0	0	0	0	0	0	0	0	0	0	0	0	0	18.432	0	43.823	32.9868
1951	0	0	35.7216	0	24.0535	0	0	0	0	0	0	5.86006	0	22.3844	0	0	0	0	0	38.6328	0	0	0	49.5854	0	0	0	0	0	0	0	0	0	0	0	0	0	0	0	0	0	22.9767	0	0	0	0	22.0833	0	0
1952	0	0	0	0	0	0	0	0	0	0	34.3684	0	32.0171	0	0	0	0	0	0	0	0	0	0	0	0	0	0	0	0	0	0	21.0092	0	0	0	0	0	0	0	0	0	0	0	64.9009	16.9039	0	0	0	0
1953	0	0	0	0	0	0	0	0	0	0	0	0	0	0	0	0	28.9465	0	0	0	45.4836	0	0	0	0	0	31.1016	0	0	0	38.9626	0	0	0	0	0	0	17.9946	0	35.7128	0	0	0	0	0	28.1401	0	0	0
1954	0	0	0	11.9831	0	61.3648	0	0	0	0	0	63.0321	0	0	10.1017	0	0	0	0	0	0	0	37.931	0	0	0	0	0	0	0	0	0	0	53.8569	0	0	0	0	39.797	0	0	0	0	0	0	0	0	5.13312	0
1955	76.3167	48.2862	16.6691	0	33.2124	0	29.367	0	0	58.9777	0	0	21.1353	42.4748	0	0	0	16.1492	0	0	0	46.4583	0	0	0	51.1456	0	0	0	0	0	0	0	0	0	0	57.2222	36.2421	0	0	0	0	0	0	0	0	0	0	15.6191
1956	0	0	0	0	0	0	0	0	0	0	0	0	0	0	0	0	71.0535	0	48.7284	37.809	0	0	0	0	53.6107	0	0	0	16.6111	28.048	0	0	0	0	0	0	0	0	0	0	0	77.0233	0	0	83.0961	0	46.1819	0	0
1957	0	0	47.6093	41.704	0	0	0	100	0	41.0223	65.6316	0	0	0	0	37.5474	0	25.1513	0	0	54.5164	0	0	0	0	0	0	0	0	0	0	78.9908	0	0	100	100	0	0	0	0	0	0	0	0	0	0	0	0	0
1958	0	51.7138	0	0	0	38.6352	70.633	0	100	0	0	0	46.8477	0	89.8983	0	0	0	0	0	0	0	62.069	50.4146	46.3893	48.8544	68.8984	100	0	0	61.0374	0	100	46.1431	0	0	42.7778	45.7633	60.203	64.2872	100	0	100	35.0991	0	53.4279	0	0	51.3941
1959	0	0	0	0	42.7341	0	0	0	0	0	0	31.1079	0	35.1408	0	0	0	0	51.2716	23.5582	0	53.5417	0	0	0	0	0	0	42.3611	0	0	0	0	0	0	0	0	0	0	0	0	0	0	0	0	0	31.7349	51.0439	0
1960	43.3391	0	0	0	0	0	0	0	0	0	0	0	0	0	0	0	0	0	0	0	0	0	0	0	0	0	0	0	0	59.2334	0	0	0	0	0	0	0	0	0	0	0	0	0	0	22.7122	0	0	0	0
1961	0	0	0	0	0	0	0	0	0	65.1748	0	0	0	0	31.5466	0	50.2742	30.8235	0	61.174	0	0	0	0	72.5904	34.7217	0	0	0	0	0	68.7077	0	25.3255	53.6735	0	0	0	0	0	0	0	0	20.6527	0	0	0	0	0
1962	0	0	62.2349	0	0	23.0493	0	0	53.911	0	14.6728	0	0	0	0	0	0	0	0	0	0	0	46.6546	0	0	0	45.1	39.5969	0	0	0	0	48.2615	0	0	0	0	0	0	43.8804	0	0	72.1409	0	0	0	0	0	0
1963	0	0	0	67.8084	0	0	0	25.9461	0	0	0	100	85.5565	34.3019	0	50.7174	0	0	51.127	0	0	60.9442	0	55.2514	0	0	0	0	72.3695	0	23.2402	0	0	0	0	50.994	0	0	0	0	100	0	0	0	0	48.7933	0	24.9917	0
1964	0	60.5971	0	0	56.8058	40.0387	0	0	0	0	8.84458	0	0	0	28.8792	0	0	28.2689	0	0	0	0	0	0	0	65.2783	0	0	0	40.7666	0	0	0	0	0	0	0	100	100	0	0	0	0	0	0	0	100	0	0
1965	56.6609	0	0	0	0	0	28.0906	8.68907	0	0	0	0	0	0	0	0	0	0	0	0	44.572	0	53.3454	0	0	0	0	0	0	0	0	0	29.2629	0	0	0	0	0	0	0	0	37.3074	0	29.9534	77.2878	0	0	0	0
1966	0	0	0	32.1916	0	0	0	0	0	0	0	0	0	65.6981	0	49.2826	49.7258	0	48.873	0	0	39.0558	0	0	27.4096	0	0	0	0	0	0	0	0	0	46.3265	49.006	60.8841	0	0	56.1196	0	0	27.8591	0	0	51.2067	0	0	100
1967	0	17.1598	37.7651	0	0	0	71.9094	0	17.9615	34.8252	0	0	14.4435	0	0	0	0	40.9076	0	38.826	0	0	0	44.7486	0	0	54.9	0	0	0	0	0	0	74.6745	0	0	0	0	0	0	0	0	0	0	0	0	0	75.0083	0
1968	0	0	0	0	0	36.912	0	0	0	0	76.4826	0	0	0	39.5742	0	0	0	0	0	0	0	0	0	0	0	0	0	27.6305	0	0	0	0	0	0	0	39.1159	0	0	0	0	62.6926	0	0	0	0	0	0	0
1969	0	22.2431	0	0	43.1942	0	0	65.3648	28.1275	0	0	0	0	0	0	0	0	0	0	0	55.428	0	0	0	0	0	0	60.4031	0	0	76.7598	31.2923	22.4757	0	0	0	0	0	0	0	0	0	0	49.3939	0	0	0	0	0
1970	57.0368	0	33.3632	62.2597	0	0	0	0	0	53.0606	0	0	0	0	0	31.7157	53.836	0	33.0476	33.9177	0	34.3762	63.1564	0	100	0	32.5449	0	40.4956	0	0	0	0	0	56.9266	0	41.3892	31.5893	0	0	0	0	100	0	0	0	58.1076	0	71.5947
1971	0	0	0	0	0	59.5296	0	0	0	0	0	68.0773	0	0	0	0	0	60.1166	0	0	0	0	0	0	0	100	0	0	0	100	0	0	0	86.5479	0	9.67742	0	0	54.5948	54.703	85.5086	0	0	0	49.4968	0	0	0	0
1972	0	0	0	0	38.7526	0	0	0	0	0	0	0	0	45.3471	36.3572	0	0	0	0	0	0	65.6238	0	100	0	0	0	0	0	0	0	56.6327	52.5745	0	0	0	0	0	0	0	0	56.3714	0	100	0	0	0	84.1323	0
1973	0	0	0	0	0	0	0	0	0	0	0	0	45.5681	0	0	0	0	0	0	0	0	0	0	0	0	0	0	0	0	0	0	0	0	0	0	40.8266	0	20.5824	0	0	0	0	0	0	0	0	0	0	28.4053
1974	0	75.2809	66.6368	0	0	0	0	100	100	0	0	12.0147	0	54.6529	35.8965	24.379	46.164	0	27.6825	0	53.6896	0	0	0	0	0	67.4551	100	42.8349	0	0	0	0	0	0	0	0	0	0	0	0	0	0	0	23.0769	100	41.8924	0	0
1975	0	0	0	0	0	40.4704	100	0	0	0	0	0	0	0	0	0	0	0	0	0	0	0	36.8436	0	0	0	0	0	0	0	0	0	0	0	0	0	58.6108	47.8282	0	0	0	0	0	0	0	0	0	0	0
1976	42.9632	0	0	37.7403	0	0	0	0	0	46.9394	27.9722	0	0	0	0	0	0	0	0	9.24525	0	0	0	0	0	0	0	0	0	0	100	0	47.4255	0	0	49.496	0	0	45.4052	0	0	0	0	0	0	0	0	0	0
1977	0	24.7191	0	0	61.2474	0	0	0	0	0	0	19.908	0	0	0	0	0	0	0	0	46.3104	0	0	0	0	0	0	0	16.6696	0	0	0	0	13.4521	43.0734	0	0	0	0	0	14.4914	0	0	0	0	0	0	0	0
1978	0	0	0	0	0	0	0	0	0	0	0	0	54.4319	0	27.7463	43.9052	0	39.8834	0	0	0	0	0	0	0	0	0	0	0	0	0	43.3673	0	0	0	0	0	0	0	0	0	0	0	0	0	0	0	15.8677	0
1979	0	0	0	0	0	0	0	0	0	0	72.0278	0	0	0	0	0	0	0	39.2698	56.8371	0	0	0	0	0	0	0	0	0	0	0	0	0	0	0	0	0	0	0	45.297	0	43.6286	0	0	27.4262	0	0	0	0
1980	0	29.4521	62.4289	0	0	0	24.6671	0	54.614	29.9371	0	0	0	46.1145	0	0	29.8666	0	0	0	39.7358	24.9932	29.7563	58.9994	29.0144	0	65.4217	58.1214	0	0	44.9627	0	0	0	18.3095	0	0	0	0	0	28.1642	0	52.5174	49.8276	0	53.1326	41.2286	0	82.8783
1981	0	0	0	0	0	0	0	68.6498	0	0	0	0	0	0	17.6269	43.073	0	47.0726	0	0	0	0	0	0	0	0	0	0	55.374	44.9161	0	45.4259	0	37.4535	0	0	0	0	100	0	0	0	0	0	0	0	0	55.7641	0
1982	36.8961	0	0	56.5772	63.9519	57.4401	0	0	0	0	0	61.5165	0	0	0	0	0	0	0	0	0	0	0	0	17.4943	65.3218	0	0	0	0	0	0	0	0	0	18.5349	55.726	100	0	0	0	21.3258	0	0	0	0	0	0	0
1983	0	0	0	0	0	0	40.1853	0	0	0	0	0	0	20.2071	82.3731	0	0	0	0	64.9351	34.4851	39.3724	0	0	0	0	0	0	0	0	0	0	58.5136	40.9903	0	0	0	0	0	0	0	0	0	0	0	0	27.7881	0	0
1984	0	0	0	0	0	0	0	0	0	56.434	0	0	0	0	0	32.1914	0	0	0	0	0	0	26.1159	0	0	0	0	14.0374	0	0	55.0373	0	0	0	25.7163	0	0	0	0	0	45.2324	0	0	0	48.1925	0	0	44.2359	0
1985	0	70.5479	0	0	0	42.5599	0	0	27.4179	0	0	0	74.0347	0	0	0	40.312	52.9274	100	0	0	0	0	41.0006	0	0	0	0	15.4829	4.90293	0	0	0	0	0	24.2261	0	0	0	0	0	0	0	33.9922	0	19.7858	0	0	0
1986	63.1039	0	37.5711	43.4228	17.4122	0	0	0	0	0	0	0	0	7.2701	0	0	0	0	0	35.0649	0	0	0	0	53.4913	34.6782	34.5783	0	0	0	0	54.5741	41.4864	0	0	0	0	0	0	0	0	36.3769	47.4826	0	0	0	0	0	0
1987	0	0	0	0	0	0	0	0	0	13.6288	0	38.4835	0	0	0	24.7355	0	0	0	0	25.7791	35.6344	0	0	0	0	0	27.8412	0	50.181	0	0	0	0	0	0	0	0	0	100	26.6033	0	0	0	0	0	30.9833	0	17.1217
1988	0	0	0	0	0	0	0	31.3502	0	0	0	0	0	0	0	0	0	0	0	0	0	0	0	0	0	0	0	0	0	0	0	0	0	0	0	0	44.274	0	0	0	0	0	0	0	51.8075	0	0	0	0
1989	0	0	0	0	18.6359	0	35.1477	0	17.9681	0	100	0	25.9653	26.4084	0	0	29.8214	0	0	0	0	0	44.1279	0	0	0	0	0	29.1431	0	0	0	0	21.5562	55.9742	57.239	0	0	0	0	0	42.2973	0	16.1802	0	27.0816	0	0	0
1990	64.6983	0	0	0	0	0	0	0	0	25.277	0	0	0	0	0	0	0	71.2366	0	0	0	0	0	0	25.258	0	0	0	0	0	0	51.2302	0	0	0	0	0	35.5683	0	0	50.6667	0	67.1716	0	0	0	86.1102	57.6412	0
1991	0	77.4648	74.5313	22.601	0	26.2335	0	0	0	0	0	0	0	0	20.5293	0	0	0	62.0059	85.3463	0	7.82967	0	33.2809	0	0	0	0	0	0	0	0	0	0	0	0	0	0	80.5551	0	0	0	0	0	24.568	0	0	0	20.5145
1992	0	0	0	0	0	0	0	0	59.3469	0	0	66.8203	0	0	0	90.364	0	0	0	0	61.7071	0	0	0	0	34.8636	0	13.7363	0	57.7381	86.1369	0	100	22.4386	53.694	0	0	0	0	38.7516	0	0	0	80.1749	0	0	0	0	0
1993	0	0	0	46.5909	100	0	0	0	0	0	0	0	67.7351	0	79.4707	0	63.944	0	0	0	0	92.1703	0	0	43.6956	0	0	0	0	0	0	0	0	0	0	0	100	0	0	0	0	0	0	0	0	0	0	42.3588	18.3707
1994	0	0	0	0	0	0	0	52.0371	0	74.723	0	0	0	0	0	0	0	0	37.9941	0	0	0	0	0	0	0	100	0	0	0	0	0	0	0	0	54.9454	0	52.7194	0	0	0	100	0	0	0	0	13.8898	0	0
1995	0	22.5352	0	0	0	0	0	0	0	0	100	0	0	0	0	0	0	28.7634	0	0	38.2929	0	0	0	0	0	0	0	73.6394	0	0	48.7698	0	77.5614	0	0	0	0	0	0	0	0	0	0	20.0977	0	0	0	0
1996	35.3017	0	0	0	0	0	100	47.9629	40.6531	0	0	0	0	100	0	0	0	0	0	0	0	0	0	66.7191	15.3005	0	0	86.2637	0	42.2619	0	0	0	0	46.306	0	0	0	19.4449	0	49.3333	0	0	0	0	0	0	0	0
1997	0	0	0	30.8081	0	0	0	0	0	0	0	33.1797	0	0	0	0	36.056	0	0	14.6537	0	0	100	0	0	0	0	0	0	0	0	0	0	0	0	0	0	0	0	61.2484	0	0	0	0	0	100	0	0	61.1148
1998	0	0	25.4687	0	0	73.7665	0	0	0	0	0	0	32.2649	0	0	9.63602	0	0	0	0	0	0	0	0	15.7458	65.1364	0	0	26.3606	0	13.8631	0	0	0	0	45.0546	0	11.7122	0	0	0	0	32.8284	0	55.3343	0	0	0	0
1999	0	0	0	0	0	0	0	0	0	0	0	0	0	0	0	0	0	0	0	0	0	0	0	0	0	0	0	0	0	0	0	0	0	0	0	0	0	0	0	0	0	0	0	19.8251	0	0	0	0	0
2000	0	0	0	0	0	0	0	0	0	0	0	0	0	0	0	0	0	0	0	0	0	0	0	0	0	0	0	0	0	0	0	0	0	0	0	0	0	0	0	0	0	0	0	0	0	0	0	0	0
[truncated: 152 more columns]
