# Supplementary material for: Distinguishing and phenotype monitoring of traumatic brain injury and post-concussion syndrome including chronic migraine in serum of Iraq and Afghanistan war veterans
Source: PLoS One. 2019 Apr 26;14(4):e0215762. doi: 10.1371/journal.pone.0215762 (PMC6485717; doi:10.1371/journal.pone.0215762)
Supplement: S17 Table — (XLS) [file pone.0215762.s043.xls]

## Sheet: S17_Table
S17 Table. Peaked data.
m/Z	control 1	control 1	control 1	control 10	control 10	control 10	control 11	control 11	control 11	control 12	control 12	control 12	control 13	control 13	control 13	control 14	control 14	control 14	control 15	control 15	control 15	control 16	control 16	control 16	control 17	control 17	control 17	control 18	control 18	control 18	control 19	control 19	control 19	control 2	control 2	control 2	control 20	control 20	control 20	control 3	control 3	control 3	control 4	control 4	control 4	control 5	control 5	control 5	control 6
400	93.12	0	0	0	0	73.65	88.19	0	0	0	0	0	14.53	0	0	0	0	0	0	22.78	0	23.95	0	14.43	0	0	0	0	0	0	27.46	0	0	0	0	78.99	0	0	0	23.12	0	25.46	0	99.98	0	0	0	0	0
401	0	0	44.76	0	0	0	0	0	0	33	0	39.5	0	0	0	27.12	0	0	0	0	0	0	0	0	0	3.11	27.23	39.68	36.94	0	0	0	23.7	0	0	0	57.31	81.53	0	0	0	0	0	0	0	0	0	0	29.69
402	0	0	0	0	52.52	0	0	0	0	0	0	0	0	38.58	0	0	9.62	0	31.93	0	42.82	0	0	0	0	0	0	0	0	0	0	0	0	0	59.29	0	0	0	0	0	0	0	35.26	0	16.13	0	0	0	0
403	0	0	0	0	0	0	0	0	0	0	0	0	0	0	0	0	0	0	0	28.45	0	0	73.54	0	36.54	0	0	0	39.76	9.71	15.24	46.7	0	0	0	0	0	0	36.34	0	67.05	10.4	0	17.09	0	0	0	0	0
404	23.97	0	0	23.06	0	0	0	0	0	0	0	0	0	0	3.1	0	0	0	0	0	0	0	0	0	0	14.51	0	0	0	0	0	0	14.26	60.52	0	0	0	0	0	14.47	0	0	0	0	0	0	0	0	0
405	0	31.73	0	0	0	27.08	0	0	25.98	0	0	0	0	0	0	0	0	0	0	0	0	0	0	0	0	0	0	0	0	0	0	0	0	0	0	0	0	0	0	0	0	8.26	0	0	0	0	29.16	0	13.93
406	0	0	28.36	0	0	0	0	59.5	0	0	0	0	0	0	0	0	7.31	0	0	0	0	0	0	22.62	0	0	0	0	0	0	14.76	0	0	0	0	0	0	0	0	0	0	0	0	0	0	0	0	0	0
407	0	0	0	0	0	0	48.47	0	0	0	0	14.72	56.94	0	0	0	0	0	0	0	0	0	0	0	0	0	0	0	8.78	0	0	0	0	0	0	0	0	0	0	0	0	0	0	24.15	74.15	0	0	0	0
408	0	0	0	18.63	25.17	0	0	0	0	53.48	52.23	0	0	0	0	0	0	0	0	0	0	32.82	0	0	34.98	0	50.57	0	0	0	0	0	24.46	24.37	47.59	31.38	0	0	0	33.46	0	0	0	0	0	43.63	0	0	38.31
409	31.84	24.81	40.93	0	0	16.86	0	0	0	0	0	0	0	53.47	30.05	42.69	0	34.22	0	8.5	13.51	0	27.86	34.03	0	48.33	0	35.21	0	19.52	36.43	0	0	0	0	0	18.6	0	10.84	0	0	31.28	0	0	0	0	56.12	35.8	0
410	0	0	0	0	46.11	0	0	0	93.58	0	0	13.64	0	0	0	0	27.91	0	0	0	0	0	0	0	0	0	0	0	0	0	0	0	0	0	0	0	0	28.77	0	0	0	0	74.82	0	0	0	0	0	0
411	0	0	0	0	0	0	0	0	0	12.71	0	0	0	0	0	0	0	0	12.93	0	0	0	0	0	0	0	0	0	0	0	0	0	39.74	0	0	0	0	0	0	0	72.88	0	0	0	0	0	0	0	0
412	78.85	32.67	0	0	0	0	0	0	0	0	33.27	0	0	0	0	17.44	0	0	0	0	0	0	0	0	0	0	0	0	50.65	0	0	39.89	0	46.63	0	0	0	0	33.29	28.86	0	28.05	0	47.24	0	0	0	0	50.9
413	0	0	43.59	13.89	0	81.75	61.24	63.51	0	27.48	0	58.01	0	0	14.76	0	34.07	25.08	21.95	0	0	0	60.35	14.65	34.36	20.07	0	0	0	26.01	12.16	0	0	0	49.6	65.28	0	0	0	0	0	0	0	0	91.37	56.42	0	57.88	0
414	0	0	0	0	0	0	0	0	0	0	0	0	34.49	60.12	0	0	0	0	0	0	44.4	0	0	0	0	0	37.14	42.67	0	0	0	0	0	0	0	0	21.47	0	0	0	0	0	46.9	0	0	0	0	0	0
415	0	0	0	6.94	0	0	0	0	0	0	0	0	0	0	35.79	0	0	0	0	55.46	0	38.82	0	0	0	0	0	0	10.7	0	10.98	19.65	20.36	0	0	0	0	0	43.49	0	15.32	42.47	0	0	0	0	37.56	0	0
416	0	0	0	0	0	0	14.84	0	0	0	0	0	0	0	0	0	0	0	0	0	0	0	0	26.91	52.53	0	0	0	0	15.85	0	0	0	0	0	0	0	40.9	0	0	0	0	0	46.91	0	0	0	0	0
417	0	0	13.04	0	0	0	0	0	0	0	0	0	0	0	0	0	0	14.82	0	0	26.51	0	0	0	0	0	0	0	12.38	0	25.07	0	40.18	0	0	0	0	0	0	54.95	0	0	13.87	0	0	0	0	0	0
418	0	29.51	0	12.73	0	0	0	0	0	11.88	0	0	0	0	0	0	0	0	0	0	0	0	0	0	0	27.39	11.55	0	0	0	0	0	0	21.55	27.1	30.18	27.19	0	0	0	13.66	0	0	0	0	22.48	0	0	0
419	21.15	0	0	0	0	0	9.31	58.47	24.93	0	15.76	0	14.06	0	0	6.72	0	0	14.88	17.26	0	12.27	0	0	0	0	0	0	0	0	0	28.41	0	0	0	0	0	11.96	0	0	0	0	0	0	12.4	0	0	0	0
420	0	0	13.26	0	12.93	0	0	0	0	0	0	0	0	30.46	0	0	0	0	0	0	0	0	0	0	0	0	0	0	0	0	0	0	0	0	0	0	0	0	17.04	0	0	3.54	8.56	0	0	0	35.4	0	30.67
421	0	0	0	0	0	0	0	0	0	0	0	0	26.31	0	56.81	0	0	0	16.61	0	0	0	22.46	0	0	35.23	25.27	0	0	0	0	0	0	31.18	0	0	0	0	0	0	0	0	0	0	0	0	0	0	0
422	0	0	0	0	0	38.92	22.43	0	0	0	45.42	23.12	0	0	0	28.56	0	0	0	0	0	0	0	0	0	0	0	0	12.75	0	0	0	0	0	0	40.33	37.02	0	0	0	0	0	0	0	11.71	0	0	28.94	0
423	0	19.48	0	21.23	0	0	0	0	0	33.47	0	0	0	0	0	0	32.87	52.35	0	15.64	0	18.94	0	0	0	0	0	39.31	0	0	0	0	0	0	0	0	0	0	0	36.76	0	0	0	45.3	0	0	0	0	9.69
424	0	0	49.47	0	0	0	0	0	0	0	0	0	0	0	0	0	0	0	12.65	0	0	0	0	0	45.78	0	0	0	0	0	0	0	0	0	0	0	0	27.17	0	0	0	38.53	54.99	0	30.39	0	55.95	0	0
425	24.72	33.33	0	26.51	29.56	0	29.27	28.51	43.72	0	0	21.61	48.39	32.14	14.67	0	0	0	0	0	45.46	0	26.73	50.13	0	9.54	20.87	0	0	59.81	40.14	44.49	0	0	58.39	0	23.47	0	34.32	0	54.98	0	0	0	0	32.28	0	33.22	0
426	0	0	0	0	0	0	0	0	0	0	0	0	0	0	0	0	0	20.23	0	34.44	0	0	0	0	0	0	0	0	0	0	0	0	52.81	0	0	0	0	0	0	0	0	0	0	0	0	0	0	0	0
427	0	0	0	0	0	0	0	0	0	0	0	0	0	0	0	0	0	0	21.9	0	0	0	0	0	38.29	0	0	0	0	0	0	0	0	0	0	0	0	0	0	0	0	0	0	0	48.22	39.3	0	0	0
428	0	0	0	0	32.67	0	0	0	0	0	30.84	0	0	0	0	0	0	0	0	0	0	0	0	38.68	0	0	16.08	0	0	0	0	0	0	0	0	0	0	81.62	23.04	0	0	0	0	69.44	0	0	0	0	0
429	36.41	25.23	34.65	63.91	0	85.61	89.36	0	53.24	42.83	0	50.58	0	22.55	0	44.83	27.71	13.64	0	34.42	39.97	0	33.1	0	0	76.12	0	27.99	76.44	0	76.97	54.2	37.95	61.63	53.14	43.86	50.46	0	0	45.39	25.67	0	50.66	0	0	0	24	0	0
430	0	0	0	0	0	0	0	30.89	0	0	0	0	0	0	45.71	0	0	0	0	0	0	0	0	0	77.98	0	0	0	0	15.69	0	0	0	0	0	0	0	0	0	0	0	31.9	0	0	0	0	0	13.51	39.3
431	0	0	0	0	41.25	0	0	0	0	0	30.01	0	30	44.73	0	0	0	34.47	0	0	0	70.03	0	0	0	0	59.4	0	0	0	0	0	0	25.91	0	0	0	0	21.73	0	0	0	0	0	21.79	24.82	0	0	0
432	0	23.95	0	0	0	0	0	0	0	0	0	0	0	0	0	0	0	0	0	0	0	0	0	0	0	0	0	0	0	0	0	0	0	0	0	0	0	0	0	31.51	21.28	0	0	0	0	0	0	0	0
433	54.56	0	25.09	0	0	34.15	0	0	10.37	0	0	0	0	0	0	0	0	0	22.11	16.27	23.16	0	0	0	0	0	0	57.3	0	0	0	29.21	49.44	0	20.11	0	46.08	0	0	0	0	38.92	42.45	17.44	0	0	22.51	35.43	0
434	0	0	0	0	0	0	0	60.67	0	0	0	0	0	0	0	0	0	0	0	0	0	0	0	0	0	0	0	0	0	61.44	0	0	0	0	0	0	0	0	38.03	0	0	0	0	0	0	0	0	0	44.67
435	0	0	0	26.48	0	0	0	0	0	0	0	0	19.78	0	0	31.44	0	0	0	15.91	0	0	56.09	0	0	0	0	0	31.03	0	40.05	0	0	0	0	0	0	0	0	39.03	0	0	0	0	0	0	0	0	0
436	0	0	0	0	0	0	0	0	45.44	0	25.53	0	0	0	0	0	0	0	6.57	0	0	29.6	0	0	15.62	0	25.48	0	0	0	0	0	0	0	36.52	40.45	0	0	0	0	0	0	0	0	73.58	0	0	0	0
437	0	0	41.69	0	2.95	0	21.28	0	0	22.11	0	47.44	0	0	22.43	0	26.96	0	0	0	0	0	0	32.78	0	26.39	0	0	0	0	0	25.94	0	59.64	0	0	20.91	0	33.06	0	0	0	0	94.27	0	0	0	31.23	11.87
438	0	0	0	0	0	0	0	0	0	0	0	0	0	0	0	0	0	0	5.98	0	0	0	0	0	0	0	0	0	0	0	0	0	17.05	0	0	0	0	0	0	0	59.73	0	26.71	0	0	50.44	0	0	0
439	25.05	103.33	0	0	17.35	75.87	0	23.4	0	12.03	0	0	0	41.27	0	12.27	0	22.58	0	0	0	0	0	0	9.74	0	20.87	22.8	33.24	10.35	30.34	0	0	0	15.9	37.86	0	21.45	0	0	0	19.22	0	0	0	0	27.76	0	0
440	0	0	0	47.81	0	0	37.89	0	0	0	74.74	0	0	0	37.71	0	0	0	29.18	0	0	8.76	0	0	0	29.55	0	0	0	0	0	0	0	0	0	0	0	0	0	46.58	0	0	0	0	0	0	0	0	24.46
441	21.26	0	29.53	0	0	0	0	0	0	0	0	23.4	50.46	0	0	27.82	0	42.39	0	75.06	41.81	0	27.78	0	0	0	0	0	0	0	0	0	18.23	0	46.7	0	0	0	0	0	23.02	0	0	0	16.88	26.21	20.97	34.27	0
442	0	0	0	0	0	0	0	0	0	0	0	0	0	0	0	0	0	0	0	0	0	0	0	0	0	0	0	0	0	0	0	0	0	35.78	0	0	0	0	0	0	0	0	0	0	0	0	0	0	0
443	0	0	0	0	0	0	0	0	8.58	36.81	0	0	0	18.29	26.15	0	0	0	0	0	0	0	0	0	0	0	0	0	0	0	0	0	0	0	0	30.76	0	0	0	0	0	0	0	68.78	0	0	0	0	0
444	0	0	28.84	0	0	0	68.1	68.45	0	0	0	0	0	0	0	0	0	0	0	0	35.12	0	0	0	53.6	0	0	73.1	0	53.62	49.65	0	0	0	0	0	0	0	0	0	0	0	68.44	0	0	18.51	0	0	0
445	16.16	42.04	0	0	0	0	0	0	0	0	0	48.89	0	0	0	38.53	0	29.06	45.22	26.24	0	14.1	51.94	50.58	0	53.31	0	0	17.02	0	0	74.45	0	27.45	0	0	70.77	54.82	46.47	37.84	67.67	43.19	0	0	31	0	36.84	48.38	57.93
446	0	0	0	0	47.97	0	0	0	67.2	0	0	0	27.89	0	0	0	35.76	0	0	0	0	0	0	0	0	0	39.92	0	0	0	0	0	37.79	0	0	0	0	0	0	0	0	0	0	0	0	0	0	0	0
447	0	0	0	0	0	38.69	0	0	0	0	13.48	0	0	0	0	0	0	0	0	0	0	0	0	0	0	0	0	0	25.67	0	0	0	0	0	38.66	0	0	0	0	0	0	0	0	0	0	0	0	0	0
448	18.79	0	34.35	0	0	0	0	0	0	0	0	0	0	19.64	7.98	0	0	0	0	0	29.63	0	0	0	0	0	0	0	0	0	0	0	0	29.05	0	0	0	0	13.34	0	0	0	0	0	0	0	0	0	0
449	0	34.49	0	12.17	15.38	0	0	30.95	0	0	0	13.06	35.66	0	0	0	27.25	0	0	27.81	0	21.08	0	22.32	21.44	0	0	30.32	0	14.26	0	0	21.66	0	0	13.38	0	0	0	14.66	0	0	0	0	0	0	14	0	0
450	0	0	0	0	0	0	0	0	0	0	0	0	0	0	0	0	0	16.66	0	0	0	0	0	0	0	0	0	0	0	0	0	17.43	0	0	0	0	0	21.79	0	0	0	0	0	0	56.01	7.95	0	0	0
451	0	0	0	0	0	0	0	0	0	0	0	0	0	14.23	0	0	0	0	0	0	0	0	0	0	0	28.9	61.55	0	0	0	20.49	0	0	0	0	0	0	0	28.42	0	0	41.12	0	16.89	0	0	0	0	0
452	0	0	0	28.38	0	0	0	0	0	0	0	3.58	0	0	0	0	0	0	0	0	63.82	0	41.85	0	0	0	0	0	0	0	0	0	14.54	0	0	25.32	0	0	0	0	0	0	53.8	0	0	0	0	0	0
453	0	0	0	0	0	0	43.23	0	17.63	27.99	22.56	0	0	0	0	18.98	30.01	16.1	53.52	28.54	0	17.81	0	25.96	35.77	0	0	24.58	0	36.69	0	0	0	0	0	0	0	0	0	0	17.22	0	0	0	0	0	0	81.03	33.84
454	55.62	74.99	0	0	36.87	29.86	0	50.31	0	0	0	0	0	53.82	92.5	0	0	0	0	0	0	0	0	0	0	0	0	0	30.62	0	22	30.83	0	0	30.7	0	0	0	50.38	0	0	0	0	34.51	0	0	0	0	0
455	0	0	30.36	0	0	0	0	0	0	0	27.21	33.31	24.92	0	0	0	0	0	0	0	0	0	0	0	0	0	16.24	0	0	0	0	0	0	0	0	37.56	53.55	0	0	0	27.18	0	0	0	0	0	0	0	0
456	0	0	0	0	0	0	54.04	0	28.78	44.75	0	0	0	0	0	0	0	20.19	0	0	0	0	0	0	0	38.31	0	0	0	0	0	0	0	71.07	0	0	0	49.67	0	46.5	0	0	0	0	0	0	0	0	0
457	0	0	14.81	22.22	0	47.96	0	0	0	0	0	0	0	0	0	14.09	10.95	0	0	7.85	25.08	0	0	0	0	0	0	0	0	8.71	0	0	64.16	0	18.06	0	0	0	0	0	0	38.18	0	0	15.61	46.89	90.98	31.92	10.79
458	30.16	0	0	0	49.13	0	0	38.64	0	0	0	0	27.73	0	0	0	0	0	0	0	0	0	48.63	0	0	0	0	63.71	0	0	19.64	0	0	0	0	16.63	0	0	0	0	0	0	0	0	0	0	0	0	0
459	0	0	0	0	0	0	0	0	0	0	9.24	0	0	0	0	14.8	0	10.37	18.3	0	0	31.9	0	0	0	0	0	0	16.22	21.97	0	38.44	0	0	0	0	22.24	0	0	0	0	0	28.37	29.59	16.92	0	0	0	0
460	0	0	16.54	0	0	0	0	0	0	0	0	0	0	17.93	0	0	11.9	0	0	0	27.62	0	0	16.64	81.4	6	0	0	0	0	0	0	0	0	19.23	0	0	30.47	0	0	0	0	0	0	0	0	0	0	0
461	0	0	0	8.62	0	0	29.8	0	9.79	0	0	0	0	0	0	0	0	0	16.06	0	0	0	0	0	0	0	27.7	0	42.99	0	13.39	0	18.48	20.34	0	22.82	0	0	34.04	14.71	60.04	0	0	0	0	17.05	0	0	0
462	0	0	0	0	0	0	0	0	0	0	0	31.05	0	0	79.54	0	0	0	0	24.05	0	8.03	0	0	0	0	0	0	0	0	0	0	0	0	0	0	0	0	0	0	0	0	0	0	50.65	0	42.81	0	21.42
463	0	47.13	0	0	0	22.16	0	0	0	0	0	0	0	0	0	0	13	0	0	0	0	0	0	0	0	0	0	35.01	0	16.99	0	14.23	0	28.02	39.19	0	25.53	0	0	0	0	0	22.5	23.14	0	0	0	21.75	0
464	0	0	33.58	0	30.2	0	32.18	0	0	0	0	0	0	36.97	0	25.14	0	16.87	25.6	0	18.46	0	0	0	0	41.36	0	0	0	0	0	0	0	0	0	0	0	0	0	0	0	0	0	0	0	50.74	0	0	0
465	0	0	0	0	0	0	0	38.29	0	59	0	0	0	0	0	0	0	0	0	0	0	0	0	0	0	0	0	0	0	0	0	0	0	0	0	0	13.7	0	24.21	0	0	29.65	0	0	0	0	0	0	0
466	0	0	0	0	0	0	0	0	90.21	0	58.47	24.16	0	0	0	0	0	0	0	21.06	0	0	57.84	0	30.32	0	80.02	0	0	0	0	0	46.95	22.75	0	0	0	0	0	34.95	0	0	38.74	0	0	0	0	0	0
467	17.28	0	0	38.1	0	0	0	0	0	0	0	0	124.32	37.1	0	0	0	62.33	22.31	0	30.65	0	0	26.54	0	0	0	0	0	50.23	41.44	13.98	0	0	29.3	58.6	0	69.91	0	0	37.76	0	0	0	27.64	0	0	34.09	57.45
468	0	18.1	0	0	32.99	75.9	7.03	22.61	0	0	0	0	0	0	0	0	0	0	0	0	0	0	0	0	0	0	0	0	0	0	0	0	0	0	0	0	0	0	0	0	0	0	0	49.65	0	0	0	0	0
469	0	0	83.13	0	0	0	0	0	0	49.03	0	0	0	0	0	0	50.24	0	0	0	0	53.92	0	0	36.55	0	0	17.26	0	0	0	0	53.59	0	15.94	0	0	0	0	23.8	0	0	0	0	0	0	86.76	53.41	0
470	35.75	0	0	0	0	0	0	0	0	0	0	16.09	0	0	0	0	0	0	21.32	14.85	0	0	0	0	0	0	0	0	35.68	0	14.95	12.79	0	0	0	44.89	35.36	0	0	0	0	59.64	0	0	17.18	0	0	0	0
471	0	0	0	0	0	0	0	0	69.5	0	51.24	0	0	21.15	49.89	84.32	0	0	0	0	0	0	0	25.25	0	45.17	0	9.78	0	23.44	0	0	0	41.52	0	0	0	30.74	17.29	0	48.74	0	39.21	0	0	41.7	0	0	0
472	0	0	0	0	0	0	15.25	59.67	0	0	0	0	0	0	0	0	0	0	0	0	45.69	0	27.16	0	0	0	0	0	0	0	0	0	0	0	19.79	0	0	0	0	0	0	0	0	0	0	0	0	0	45.63
473	11.64	0	0	27.24	11.46	0	0	0	0	0	0	45.53	0	9.64	0	0	0	0	29.92	0	0	0	0	0	0	0	0	0	17.39	0	0	0	0	0	0	0	0	0	0	82.63	0	0	0	0	0	0	27.81	13.61	0
474	0	0	0	0	0	0	0	0	0	11.7	0	0	29.94	0	0	0	0	0	0	0	0	19.43	0	0	0	34.93	22.33	8.86	0	0	0	0	0	0	0	0	0	0	0	0	0	0	0	0	29.92	0	0	0	0
475	0	58.32	0	19.18	0	19.08	57.79	0	0	0	0	0	0	0	0	0	0	0	0	23.79	0	0	0	13.08	40.65	0	0	0	0	0	0	0	5.9	46.96	7.85	0	0	21.03	0	0	19.12	0	0	0	0	33.28	0	0	0
476	8.58	0	0	0	0	0	0	0	0	0	0	0	0	20.29	0	0	0	27.69	0	0	0	0	0	0	0	0	0	0	0	0	0	29.6	0	0	0	16.99	0	0	0	0	0	0	0	26.98	0	0	9.2	0	21.81
477	0	0	42.37	0	33.96	0	0	38.04	0	0	0	0	34.51	0	12.37	0	0	0	13.31	0	41.19	0	0	0	0	0	35.34	27.18	0	44.67	42.91	0	0	0	0	0	0	0	0	0	0	23.93	0	0	0	0	0	0	0
478	0	0	0	0	0	0	0	0	0	34.42	0	0	0	0	0	4.36	42.42	0	0	20.96	0	39.07	0	57.75	0	0	0	0	0	0	0	0	26.98	0	22.81	0	77.02	0	29.42	0	0	0	0	0	41.22	0	11.14	34.17	0
479	40.31	23.4	0	24.79	0	0	0	0	0	0	12.86	15.4	0	0	23.36	0	0	29.39	0	0	0	0	77.43	0	0	0	0	0	24.8	0	0	27.79	0	0	0	0	0	33.15	0	0	20.39	0	32.68	0	0	10.2	0	0	0
480	0	0	0	0	0	0	25.37	0	48.61	0	0	0	0	17.74	0	0	0	0	9.5	0	0	0	0	0	0	27.67	55.03	0	0	0	0	0	0	39.94	0	0	0	0	0	0	0	0	0	0	0	0	0	0	0
481	0	0	0	0	38.91	20.84	0	0	0	19.3	0	14.05	16.7	0	0	0	26.98	0	0	0	34.64	0	0	0	0	0	0	9.5	0	0	26.38	0	0	0	60.4	0	0	0	24.05	0	0	60.03	0	68.9	0	0	0	0	18.85
482	0	0	0	0	0	0	0	0	0	0	23.23	0	0	0	0	0	0	0	0	19.62	0	0	47.61	0	30.76	0	0	0	19.72	16.43	0	0	0	0	0	56.47	0	0	0	0	0	0	46.03	0	0	34.45	0	32.27	0
483	31.57	62.89	0	0	0	0	39.17	19.94	0	0	0	0	0	0	0	9.75	34.43	0	24.36	0	0	0	0	0	0	0	0	0	0	0	0	0	53.39	0	0	0	0	6.76	0	43.76	0	0	0	0	0	0	0	0	0
484	0	0	0	30.09	0	20.97	0	0	28.43	0	0	0	0	0	56.45	0	0	0	0	0	25.12	0	0	0	0	0	0	35.24	0	0	0	50.91	0	0	0	0	54.87	0	0	0	0	0	0	0	0	0	0	0	8.59
485	0	0	29.17	0	0	0	0	0	0	13.73	20.88	0	0	29.22	0	0	0	46.16	0	10.18	0	23.82	0	15.44	0	37.11	15.55	0	43.7	34.43	0	0	0	0	0	0	0	0	0	17.94	66.01	0	0	0	51.74	0	41.86	10.98	0
486	0	0	0	0	0	0	0	19.64	0	0	0	0	0	0	0	38.96	0	0	47.09	0	0	0	0	0	0	0	0	0	0	0	47.49	0	0	0	0	0	0	0	5.87	0	0	0	0	0	0	0	0	0	0
487	0	21.4	22.37	0	23.12	0	0	0	36.57	0	0	17.5	0	0	0	0	0	0	0	0	0	0	10.75	40.84	52.87	0	16.92	0	0	0	0	0	0	0	37.27	0	0	0	0	54.29	0	28.39	0	22.67	0	0	0	0	0
488	0	0	0	0	0	0	0	0	0	24.16	0	0	37.9	0	0	0	0	0	0	28.14	35.46	50.07	0	0	0	0	0	40.03	0	0	0	0	0	0	0	33.49	0	27.84	11.71	0	0	0	10.61	0	40.96	0	20.72	6.79	0
489	0	0	0	42.45	0	18.27	6.99	47.03	0	0	28.53	9.88	0	37.19	9.71	0	0	0	0	0	0	0	11.92	0	0	46.72	0	0	0	14.54	0	32.8	0	63.48	0	0	0	0	0	0	0	0	0	0	0	21.2	0	0	0
490	0	0	0	0	0	0	0	0	0	0	0	0	0	0	0	0	8.81	0	0	0	0	0	0	0	0	0	0	0	0	0	0	0	0	0	0	0	0	0	0	0	0	0	0	0	0	0	0	0	0
491	0	0	8.24	0	0	0	0	0	10.9	0	0	13.14	0	0	0	0	0	0	0	0	29.38	0	0	0	0	0	0	0	0	0	0	0	0	0	0	0	10.79	0	0	0	37.24	21.19	15.13	0	0	23.76	29.76	21.65	33.41
492	18.32	36.26	0	0	0	0	0	12.95	0	0	0	0	0	0	0	0	0	0	0	26.43	0	0	0	0	0	0	0	0	6.5	13.41	0	0	0	0	15.95	0	0	0	0	0	0	0	0	6.29	0	0	0	0	0
493	0	0	0	12.83	19.88	0	0	0	0	19.81	0	0	0	9.15	0	0	14.09	0	0	0	0	0	0	15.9	0	0	9.78	0	0	0	6.03	0	26.02	0	0	0	0	0	0	10.37	0	0	0	0	7.72	0	0	0	0
494	0	0	0	0	0	0	0	0	0	0	0	0	0	0	4	0	0	0	0	0	0	0	0	0	0	0	0	0	0	0	0	0	0	0	0	0	0	0	0	0	0	0	0	0	0	0	0	0	0
495	0	0	0	0	0	77.41	0	64.97	0	0	0	54.21	0	0	0	48.02	26.56	0	0	42.14	0	54.48	0	54.78	0	55.09	31.25	0	85.76	0	0	0	0	40.8	52.85	0	0	0	86.64	0	49.65	47.01	59.81	0	0	58.49	0	0	0
496	60.75	48.1	51.55	28.39	35.66	0	78	0	43.68	51.44	55.79	0	57.27	40.3	39.85	0	0	34.74	84.94	0	52.96	0	79.12	0	67.32	0	0	69.46	0	72.32	59.09	71.91	63.32	0	0	92.28	80.69	90.67	0	42.6	0	0	0	67.45	68.85	0	44.27	0	51.46
497	0	0	0	0	0	0	0	0	0	0	0	0	0	0	0	0	0	0	0	0	0	0	0	0	0	0	0	0	0	0	0	0	0	0	0	0	0	0	0	0	0	0	0	0	0	0	0	52.58	0
498	0	0	0	0	0	0	0	0	0	0	0	0	0	0	0	0	0	0	0	0	0	0	0	0	0	0	0	0	0	0	0	0	0	0	0	0	0	0	0	0	0	0	0	0	0	0	0	0	0
499	0	0	0	3.19	38.31	15.75	0	0	0	0	0	0	0	41.7	0	0	24.8	25.81	0	0	0	34	0	23.2	0	0	0	0	0	0	0	22.34	0	0	0	0	0	0	0	0	0	23.19	0	0	0	0	17.97	0	0
500	0	0	0	0	0	0	0	0	21.6	0	31.64	0	0	0	0	53.51	0	0	0	0	0	0	0	0	0	0	0	0	0	16.29	0	0	0	0	0	0	0	0	24.56	0	0	0	27.45	0	0	21.9	0	0	0
501	0	0	60	0	0	11.55	60.91	13.21	0	0	0	51.24	0	0	37.98	0	0	0	0	30.86	31.7	0	44.52	0	0	27.18	0	0	25.51	0	50.76	0	0	21.97	0	0	0	43.67	0	61.42	0	0	0	0	46.44	0	0	22.74	51.57
502	0	29.2	0	8.08	0	0	0	0	0	44.25	0	0	26.99	0	0	0	0	0	33.72	0	0	0	0	29.2	0	0	0	54.88	0	0	0	0	58.96	0	8.54	33.19	53.9	0	0	0	0	0	0	10.1	0	0	0	0	0
503	0	0	0	0	0	0	0	0	0	0	0	0	0	33.09	0	0	0	0	0	0	0	0	0	0	31.55	0	26.23	0	0	35.35	0	21.14	0	0	0	0	0	0	60.02	0	36.16	0	0	0	0	51.37	23.95	0	0
504	0	0	0	0	0	0	0	0	0	0	24.6	0	0	0	0	0	0	0	0	18.46	0	0	0	0	0	0	0	0	23.1	0	0	0	0	0	41.23	0	0	0	0	0	0	25.15	42.3	0	0	0	0	34.52	0
505	0	50.92	0	0	0	0	9.73	0	28.47	0	0	0	34.27	0	28.13	0	0	0	9.92	0	0	35.12	21.49	21.52	19.47	17.8	6.63	0	0	0	24.45	0	0	0	0	56.19	0	13.69	0	0	0	0	0	15.82	21.22	0	0	0	54.37
506	89.57	0	15.4	38.86	0	0	0	0	0	53.91	0	25.34	0	0	0	28.93	0	0	0	0	33.77	0	0	0	0	0	0	0	0	0	0	0	0	0	0	0	0	0	0	0	0	0	0	0	0	0	21.26	0	0
507	0	0	0	0	0	54.36	0	60.47	44.92	0	0	0	0	0	0	0	0	0	0	0	0	0	0	0	0	0	0	0	0	28.18	0	0	36.87	29.38	0	0	0	0	0	38.19	0	26.46	0	0	0	0	0	0	0
508	0	0	0	0	102.62	0	0	0	0	0	19.56	0	0	0	0	0	37.19	45.05	23.1	28.23	0	0	0	0	17.69	0	28.73	19.58	33.14	0	29.3	50.92	0	0	0	0	0	45.11	0	0	13.75	0	9.82	0	14.6	0	0	0	0
509	0	0	0	26.63	0	0	47.48	0	0	0	0	0	39.21	0	10.62	0	0	0	0	0	24.04	10.32	15.69	0	0	32.01	0	0	0	0	0	0	0	0	13.18	0	50.77	0	0	0	0	16.59	0	29.01	0	0	36.92	66.07	0
510	0	0	0	0	0	0	0	0	0	0	0	0	0	0	0	0	0	0	0	0	0	0	0	30.98	11.48	0	0	0	0	0	0	0	0	17.31	0	0	0	0	0	0	0	0	0	0	0	0	0	0	0
511	21.34	0	0	0	0	0	0	0	0	14.54	24.92	48.13	0	61.28	16.32	0	0	0	0	0	21.87	0	0	0	0	0	0	0	0	0	0	23.55	13.64	0	0	9.75	0	0	0	0	22.75	0	0	0	0	22.6	0	0	0
512	0	0	20.6	0	0	12.5	0	0	0	0	0	0	0	0	0	0	0	0	14.72	0	0	0	21.5	0	0	0	0	0	0	0	0	0	0	0	20.91	0	0	5.2	4.93	0	0	33.62	40.51	0	0	0	0	0	0
513	0	0	0	0	0	0	0	11.78	0	7.39	0	0	0	0	0	54.49	0	18.53	0	0	0	0	0	0	20.12	16.68	0	10.94	12.24	0	0	0	0	10.68	0	0	3.27	0	0	38.28	0	0	0	0	0	0	17.01	0	0
514	0	0	0	0	0	0	0	0	0	0	0	0	0	0	0	0	0	0	0	0	5.93	0	0	0	0	0	0	0	0	0	0	0	5.18	0	0	0	0	0	0	0	0	0	0	0	0	0	0	0	0
515	0	0	0	26.81	12.57	22.67	0	0	0	0	0	0	6.17	0	14.48	0	4.55	0	16.84	0	0	9.02	20.52	16.91	0	0	0	0	0	0	10.96	0	0	0	0	0	0	0	0	0	8.44	0	0	12.14	0	0	0	0	0
516	0	0	0	0	0	0	0	0	0	0	0	0	0	0	0	0	0	0	0	0	0	0	0	0	0	0	0	0	0	0	0	0	0	0	0	0	0	0	0	0	0	0	0	0	0	0	0	0	10.42
517	0	29.44	0	16.49	0	0	0	0	82.87	51.18	0	46.43	21.51	0	0	0	0	0	0	0	0	0	46.19	0	0	0	0	0	0	0	0	0	0	0	0	98.46	0	0	0	41.59	36.4	0	93.5	0	0	0	14.55	0	0
518	20.85	0	132.21	0	69.02	0	51.07	64.13	0	0	27.25	0	0	0	0	14.43	25.96	0	30.4	71.05	0	0	0	0	29.77	0	0	129.05	115.82	166.28	39.58	0	72.11	87.49	106.94	0	106.02	84.62	118.34	0	0	0	0	95.79	69.42	21.95	0	32.8	0
519	0	0	0	0	0	43.77	0	0	0	0	0	0	0	37.43	56.55	0	0	23.89	0	0	83.24	0	0	50.97	0	78.81	78.42	0	0	0	0	106.72	0	0	0	0	0	0	0	0	0	90.8	0	0	0	0	0	0	30.47
520	27.35	33.29	0	0	0	0	0	0	52.77	0	0	0	0	0	0	17.45	0	0	43.13	0	0	79.97	83.14	0	0	0	0	0	0	0	55.51	0	0	0	0	0	0	0	0	52.06	82.68	0	0	0	0	40.39	12.68	0	0
521	0	0	0	50.85	0	0	55.85	0	0	0	54.96	0	54.21	0	0	0	0	0	0	0	0	0	0	0	45.32	0	0	0	0	0	0	0	0	0	0	0	0	0	0	0	0	0	0	0	0	0	0	0	0
522	0	0	0	0	30.44	0	0	0	0	0	0	0	0	0	0	0	0	21.24	0	0	0	0	0	0	0	0	0	0	0	0	0	0	0	0	0	0	0	28.27	0	0	0	0	0	0	37.42	0	0	0	0
523	0	50.61	0	0	0	0	0	36.18	0	0	0	42.14	0	0	0	0	17.67	0	0	0	0	0	0	22.24	0	0	51.61	0	0	0	0	0	26.54	22.62	0	15.35	0	0	0	0	0	0	0	0	0	0	0	0	0
524	15.78	0	0	0	0	17.37	0	0	12.05	0	0	0	0	14.8	37.86	0	0	0	28.2	11.36	27.21	0	0	0	0	0	0	0	0	0	0	25.88	0	0	14.8	0	0	0	0	0	0	0	50.72	0	0	0	35.34	39.72	20.21
525	0	0	20.29	0	0	0	0	0	0	0	0	0	0	0	0	16.98	0	0	0	0	0	0	0	0	22.64	0	0	0	0	0	0	0	0	0	0	11.39	0	0	0	0	0	0	0	0	0	0	0	0	0
526	0	0	0	0	14.7	0	0	0	0	0	14.99	0	0	0	0	0	0	0	0	0	0	0	11.8	0	0	0	0	0	0	0	8.97	0	0	14.29	0	0	0	0	0	0	0	0	0	0	0	0	0	0	0
527	12.81	0	16.79	0	0	10.97	10.51	17.4	9.98	13.22	0	0	0	0	0	0	0	5.81	0	0	0	0	0	0	0	0	0	6.55	5.91	0	0	10.11	0	0	7.74	0	0	0	2.76	0	13.13	0	0	0	0	11.79	0	0	0
528	0	0	0	0	0	0	0	0	0	0	0	25.21	0	0	0	0	0	0	0	0	0	0	0	0	0	0	0	0	0	4.71	0	0	0	0	0	24.79	0	0	0	0	0	41.48	0	13.14	0	0	0	0	0
529	0	0	0	0	0	0	0	0	0	0	0	0	13.91	0	12.98	0	0	0	0	21.07	0	0	0	24.08	0	0	0	0	0	0	0	0	0	6.88	0	0	0	0	0	0	0	0	0	0	0	0	30.42	0	0
530	0	30.9	0	0	0	0	35.18	0	0	0	0	0	0	0	0	0	0	0	0	0	49.79	22	0	0	0	41.52	0	0	12.86	0	0	0	0	0	0	0	0	0	0	48.02	0	0	0	39.92	43.99	37.16	0	0	0
531	0	0	14.31	0	0	0	0	27.56	29.8	0	35.52	0	59.32	0	0	43.36	13.26	0	0	0	0	0	0	0	42.22	0	0	0	0	0	0	0	0	0	48.24	16.84	37.34	16.33	0	0	0	0	30.14	0	0	0	0	27.82	0
532	0	0	0	16.57	38.97	0	0	0	0	0	0	29.63	0	0	0	0	0	0	43.55	0	0	0	0	0	0	0	0	25.48	0	0	0	0	0	28.82	0	0	0	0	40.45	0	0	0	0	0	0	0	0	0	0
533	81.67	53.02	0	0	0	21.46	0	0	0	14.31	0	0	0	24.61	0	0	0	11.5	0	0	0	0	0	0	0	0	0	0	0	0	29.28	0	0	0	0	0	0	0	0	0	27.33	0	0	0	16.94	47.8	0	0	12.32
534	0	0	0	0	0	0	0	0	0	0	0	0	0	0	0	0	13.99	0	0	36.69	0	0	66.99	23.95	0	24.14	7.8	0	66.93	81.44	0	39.79	51.3	0	29.73	7.13	28.8	9.87	0	0	0	0	25.79	0	0	0	0	0	0
535	0	0	35.61	28.67	0	0	0	0	0	0	0	21.37	0	12.64	51.72	0	0	9.37	0	0	0	0	0	0	0	0	0	0	0	0	0	0	0	0	0	0	0	0	16.64	0	0	99.88	0	0	0	0	78.83	17.11	19.79
536	0	0	0	0	47.63	20.58	63.57	71.27	73.29	0	23.29	0	0	0	0	0	0	0	0	0	30.94	66.19	0	0	0	0	0	0	0	0	35.65	0	0	0	0	0	0	0	0	0	0	0	0	0	0	0	0	0	0
537	0	0	0	0	0	0	0	0	0	22.1	0	0	16.51	0	0	28.68	0	0	41.82	0	0	0	0	0	38.34	0	0	40.37	0	0	0	0	0	0	13.59	0	0	17.43	0	54.6	0	0	0	0	16.56	0	0	0	0
538	0	0	0	0	0	0	0	0	0	0	0	0	0	10.98	0	0	8.81	10.23	0	0	0	0	0	16.83	0	0	36.23	0	0	0	0	38.54	20.52	34.02	0	7.2	29.4	0	37.99	0	51.9	0	17.81	44.74	0	0	0	0	0
539	0	0	0	17.15	0	8.1	0	0	0	0	17.55	0	12.21	0	0	0	0	0	0	0	0	0	0	0	0	23.68	0	0	0	0	0	0	0	0	0	0	0	0	0	0	0	0	0	0	17.04	0	0	34.53	0
540	0	0	0	0	0	0	0	0	0	0	0	0	0	0	0	0	0	0	0	0	0	0	0	0	0	0	0	0	0	0	0	0	0	0	0	0	0	0	0	0	0	0	0	0	0	0	0	0	0
541	0	0	14.49	0	16.66	0	0	0	0	0	0	0	0	0	0	10.51	0	0	0	0	0	0	0	0	0	0	0	58	0	0	0	0	0	0	27.24	37.63	0	0	0	0	84.4	0	0	0	0	0	0	0	0
542	79	85.44	0	0	0	0	0	0	28.73	25.1	0	17.63	56	17.65	53.35	0	0	31.98	74.98	55.74	28.49	0	64.63	51.84	0	71.07	0	0	64.32	18.88	78.95	87.76	75.66	35.12	0	0	0	0	0	0	0	58.5	49.27	0	0	54.91	0	0	0
543	0	0	0	33.35	0	20.74	36.6	71.99	0	0	45.01	0	0	0	0	0	47.23	0	0	0	0	54.35	0	0	0	0	0	0	0	0	0	0	0	0	0	0	65.95	0	0	0	0	0	0	71.01	50.75	0	0	0	30.91
544	0	0	22.92	0	28.04	0	0	0	0	0	0	0	0	0	0	13.13	0	0	0	0	0	0	0	0	61.01	0	60.3	0	0	28.19	0	0	0	0	0	0	0	57.18	75.53	69.14	0	0	0	0	0	0	0	50.37	0
545	0	0	0	0	0	0	0	0	33.59	0	0	0	0	14.97	0	0	0	0	0	0	0	0	0	0	0	0	0	0	0	0	0	0	0	34.94	0	0	0	0	0	0	0	29.39	0	0	0	15.96	51.53	0	0
546	0	0	0	0	0	14.55	0	0	0	0	35.6	0	0	0	0	0	0	0	0	0	23.19	0	31.49	0	0	0	0	10.73	0	0	0	0	0	0	41.28	0	0	0	0	0	0	0	0	0	12.38	0	0	0	0
547	0	17.89	0	26.56	0	0	49.79	0	0	0	0	16.44	0	24.8	0	0	0	26.52	0	0	0	0	0	34.47	0	0	0	0	0	0	19.74	0	33.42	0	0	24.78	0	0	16.06	30.75	0	0	0	0	0	0	0	0	0
548	0	0	0	0	0	0	0	17.94	0	0	0	0	0	0	23.59	0	0	0	0	0	0	44.34	0	0	0	0	0	0	0	0	0	0	0	0	0	0	0	0	0	0	0	9.1	30.45	0	0	26.64	14.94	0	0
549	14.24	0	21.85	0	0	0	0	0	0	0	0	0	0	0	0	0	26.41	0	0	0	0	0	0	0	0	0	0	0	0	0	0	0	0	0	18.13	0	0	0	0	0	0	0	0	0	0	0	0	0	23.63
550	0	0	0	0	28.33	0	0	0	0	41.33	0	41.68	47.46	0	0	0	0	0	0	0	0	0	0	0	0	0	0	0	38.15	0	0	0	0	25.08	0	0	0	0	0	0	60.96	16.47	0	15.77	0	0	0	0	0
551	0	0	0	21.24	0	51.11	0	0	83.64	0	0	0	0	29	0	34.52	0	14.01	0	41.88	0	15.44	33.44	0	0	38.83	32.66	33.79	0	18.05	22.72	30.59	0	0	0	0	46.98	55.26	0	30.44	0	0	58.51	0	0	0	0	0	19.22
552	0	0	42.93	0	0	0	0	0	0	0	0	0	0	0	0	0	0	0	96.51	0	0	0	0	0	48.1	0	0	0	0	0	0	0	54.39	0	0	72.24	0	0	46.76	0	0	0	0	0	0	31.37	0	67.91	0
553	37.71	27.04	0	0	29.91	0	0	0	0	0	0	0	0	0	27.12	0	0	0	0	0	0	15.01	34.72	48.74	0	0	0	0	0	0	0	46.82	0	11.73	0	0	0	0	0	40.01	0	0	0	41.32	51.57	0	0	0	0
554	0	0	0	0	0	0	54.74	0	0	32.54	0	0	0	0	0	0	0	19.52	0	0	0	0	0	0	0	0	40.05	0	0	25.3	0	0	0	0	0	0	0	0	0	0	0	40.19	0	0	0	0	47.68	0	25.96
555	0	27.95	22.77	0	0	38.59	0	19.6	0	0	49.36	20.19	25.92	17.33	0	37.71	55.6	0	0	0	42.14	0	0	0	0	17.84	0	0	27.01	0	0	0	0	0	19.78	0	34.57	15.3	0	0	54.61	0	0	0	0	0	0	0	0
556	0	0	0	27.58	0	0	0	0	0	0	0	0	0	0	0	0	0	0	0	35.58	0	13.3	0	9.56	0	0	0	44.86	0	0	0	0	0	38.24	0	0	0	0	0	0	0	0	0	0	0	0	0	0	0
557	0	0	0	0	0	0	0	0	21.64	0	0	16.77	0	25.3	24.88	0	0	14.31	0	0	0	0	0	0	25.27	0	0	0	0	0	29.19	0	23.15	0	0	25.06	0	0	16.68	18.38	0	22.64	0	0	38.67	47.03	12.4	0	40.65
558	0	0	0	0	0	0	0	33.77	0	0	16.98	0	0	0	0	0	0	0	0	0	7.5	0	0	0	0	32.7	0	0	14.38	0	0	0	0	0	24.5	0	0	0	0	0	0	0	0	21.71	0	0	0	17.66	0
559	53.26	0	0	0	16.02	0	0	0	0	0	0	0	34.09	0	0	0	0	0	0	0	0	17.31	17.57	0	0	0	0	0	0	0	0	15.25	0	0	0	0	0	0	0	0	0	0	34.95	0	0	0	0	0	0
560	0	38.25	0	0	0	0	0	0	0	0	0	0	0	0	0	0	0	0	0	0	0	0	0	25.32	0	0	0	0	0	15.53	14.78	0	14.59	0	0	0	0	31.2	0	0	0	13.02	0	0	0	0	0	0	0
561	0	0	0	15.35	0	0	0	0	0	35.76	0	0	0	0	0	0	0	0	0	0	0	0	0	0	14.71	0	0	0	0	0	0	0	0	0	10.99	21.14	0	0	0	0	0	0	0	0	27.61	18.79	26.74	20.24	0
562	0	0	36.16	0	0	0	45.43	0	0	0	32.96	26.43	0	0	0	25.15	17.79	0	14.51	66.62	0	0	0	0	0	0	68.3	0	13.32	0	0	0	0	19.56	0	0	0	0	0	32	0	0	0	0	0	0	0	0	9.8
563	0	0	0	0	0	0	0	53.56	35.34	0	0	0	0	15.69	17.46	0	0	54.05	0	0	0	15.07	0	0	0	0	0	17.71	0	16.75	0	49.22	0	0	0	0	0	0	0	0	0	0	0	0	0	26.81	0	0	0
564	22.75	0	0	15.62	24.14	57.16	0	0	0	0	0	0	0	0	0	0	0	0	37.07	0	0	0	51.33	0	0	0	0	0	0	0	0	0	19.16	0	0	0	0	0	0	0	0	0	0	0	0	0	0	0	0
565	0	0	31.77	0	0	0	0	0	0	0	24.34	0	38.13	13.56	17.27	0	0	42.15	0	0	53.48	0	0	8.37	0	0	0	0	0	0	77.08	0	0	0	0	0	0	0	0	0	68.01	64.53	71.59	36.17	0	0	0	0	0
566	0	44.34	0	0	0	0	41.91	0	32.64	0	0	52.99	0	0	0	0	20.66	0	0	0	0	0	0	0	51.52	48	0	54.82	33.35	0	0	0	31.4	34.33	0	59.56	88.51	43.58	41.23	41.28	0	0	0	0	0	28.63	36.84	74.55	0
567	30.35	0	0	0	45.93	0	0	0	0	0	0	0	0	0	0	0	0	0	0	30.68	0	0	0	41.32	0	0	0	0	0	32.32	0	29.78	0	0	68.5	0	0	0	0	0	0	0	0	0	88.4	0	0	0	17.49
568	0	0	0	0	0	46.24	0	0	0	0	0	0	32.44	0	0	0	0	0	0	0	39.68	0	0	0	0	0	0	0	0	0	0	0	0	0	0	0	0	0	0	0	0	0	0	0	0	0	0	0	0
569	0	43.83	0	45.64	0	0	24.21	0	0	48.38	0	0	0	0	42.54	43.1	12.95	0	0	0	0	38.25	0	0	26.55	8.48	36.11	0	42.29	0	0	0	0	51.19	0	12.59	0	0	0	0	0	0	0	46.65	0	0	0	0	9.17
570	0	0	0	0	0	0	0	38.8	0	0	13.58	0	0	24.14	0	0	0	0	23.54	0	0	0	0	0	0	0	0	0	0	0	0	18.13	15.54	0	0	0	0	46.73	0	8.73	0	0	0	0	0	0	0	0	0
571	0	0	32.28	0	0	0	0	0	0	0	0	12.11	0	0	0	0	0	0	0	0	0	0	0	0	0	0	0	0	0	7.46	34.57	0	0	0	34.91	0	0	0	27.81	0	36.59	24.88	12.6	0	0	0	0	29.7	0
572	0	0	0	0	0	0	0	0	0	0	0	0	0	0	0	0	19.69	0	0	18.03	0	0	12.81	0	0	0	0	9.97	0	0	0	0	0	0	0	0	15.48	0	0	9.31	0	0	0	0	0	36.17	26.21	0	6.7
573	0	0	0	0	11.39	0	0	15.48	0	0	9.06	0	0	0	30.8	0	0	12.9	0	0	29.59	25.14	0	0	12.04	0	8.03	0	0	0	0	0	0	0	0	0	0	0	0	0	0	0	0	0	0	0	0	0	0
574	0	0	0	0	0	0	47.14	0	41.3	0	0	27.16	0	30.55	0	0	0	0	17.37	0	0	0	0	0	0	0	0	0	0	0	0	0	0	0	0	30.5	0	0	0	0	12.45	12.92	0	0	0	0	0	0	0
575	11.87	71.63	35.53	0	0	0	0	0	0	0	0	0	0	0	0	64.82	0	43.58	0	0	0	0	0	0	0	27.31	7.3	0	0	0	19.02	44.29	0	0	0	0	0	0	0	0	0	0	58.67	44.8	0	0	19.22	0	0
576	0	0	0	44.16	30.02	0	0	0	0	16.62	11.98	0	0	0	0	0	0	0	0	26.41	0	0	42.72	28.99	0	0	0	0	0	39.69	0	0	35.61	38	31.29	0	20.63	0	58.86	43.21	9.74	14.22	0	0	0	0	0	0	20.73
577	23.19	0	0	0	0	0	0	0	0	0	0	0	0	13.8	34.55	0	0	0	32.58	0	47.72	0	0	0	0	0	0	0	0	0	0	0	0	0	0	0	0	0	0	0	0	0	0	0	51.01	43.33	0	48.8	0
578	0	0	11.9	0	0	52.88	0	0	0	0	0	0	51.33	0	0	0	0	0	0	0	0	46.8	0	0	117.42	0	38.49	42.68	71.78	0	41.31	0	17.26	0	0	26.27	0	35.13	0	0	15.62	0	0	0	0	0	24.66	0	0
579	0	0	0	28.08	63.25	0	0	50.2	0	0	0	20.02	0	0	0	0	23.42	0	0	0	0	0	0	16.57	0	19.87	0	0	0	0	0	31.75	0	21.42	0	0	35.28	0	0	0	0	27.18	0	0	0	0	0	0	19.62
580	0	0	21.49	0	0	0	0	0	42.61	51.57	0	0	0	0	0	0	0	0	0	0	0	0	0	0	0	0	0	0	0	24.34	0	0	0	0	8.45	0	0	0	0	16.18	0	0	0	0	24.37	0	0	0	0
581	0	12.22	0	0	0	0	0	0	0	0	0	0	0	0	0	0	0	0	0	0	0	0	0	0	0	0	0	0	0	0	0	0	0	0	0	0	0	0	0	0	0	0	0	0	0	0	0	0	10.02
582	0	0	0	0	0	0	0	0	16.83	0	8.38	27.48	15.71	0	0	0	0	0	0	0	0	47.24	0	40.09	0	49.62	61.13	9.73	59.21	0	80.95	0	0	18.22	0	0	0	0	0	0	0	0	32.91	0	0	0	0	0	0
583	38.84	0	10.34	17.18	0	53.92	0	25.08	0	0	0	0	0	0	16.68	28.34	28.67	56.96	67.72	75.1	51.27	0	49.06	0	0	0	0	0	0	23.38	0	57.13	57.58	0	25.72	44.11	50.63	21.78	53.03	19.27	0	0	0	68.02	16.53	39.13	22.41	71.2	0
584	0	0	0	0	0	0	84.73	0	0	0	0	0	0	0	0	0	0	0	0	0	0	0	0	0	0	0	0	0	0	0	0	0	0	0	0	0	0	0	0	0	0	0	0	0	0	0	0	0	10.69
585	0	44.89	0	37.91	45.06	0	0	0	32.45	18.55	28.31	10.44	0	60.1	10.78	27.48	0	0	0	0	0	34.54	0	0	18.28	0	0	17.52	0	16.92	0	0	0	24.39	0	0	0	0	0	0	63.06	0	0	0	21.15	0	0	0	0
586	0	0	0	0	0	0	0	0	0	0	0	0	24.16	0	0	0	0	0	11.48	17.74	0	0	0	8.28	0	0	0	0	40.79	0	0	0	22.77	0	14.39	13.05	0	19	0	0	0	0	17.08	0	0	0	0	0	0
587	0	0	44.17	0	0	0	0	0	0	0	0	0	0	10.55	21.25	0	0	8.91	0	0	0	0	0	0	0	0	0	0	0	0	0	0	0	0	0	0	10.92	0	0	0	0	23.14	0	0	0	0	0	0	27.48
588	29.48	0	0	0	0	0	0	0	17.84	0	0	0	0	0	0	0	34.1	0	0	0	12.91	0	0	0	0	0	24.49	0	0	0	0	0	0	81.73	0	0	0	0	0	0	0	0	0	31.95	0	0	13.15	0	0
589	0	0	0	0	0	26.22	50.07	40.9	0	14.43	0	22.08	0	0	0	0	0	0	0	0	0	39.15	0	0	41.74	0	0	0	0	0	16.68	0	0	0	23.09	0	0	0	41.32	44.33	0	23.9	0	0	0	16.94	0	0	0
590	0	0	0	0	0	0	0	0	0	0	0	0	0	24.93	0	0	0	39.78	25.68	0	0	0	0	0	0	20.68	0	15.67	0	0	0	0	0	0	0	0	22.53	0	0	0	46.07	0	0	29.99	0	0	0	0	0
591	0	22.64	26.26	0	0	0	0	0	0	0	0	0	0	0	0	0	14.41	0	0	0	0	0	0	23.56	0	0	9.77	0	17.45	43.61	0	34.42	54.01	0	0	11.9	0	0	0	0	0	0	0	0	25.49	0	0	9.64	0
592	0	0	0	0	22.63	0	0	37.71	39.21	14.08	61.25	0	0	0	0	32.54	0	0	0	0	0	0	37.57	0	0	0	0	0	0	0	43.2	0	0	0	0	0	0	0	0	0	0	0	69.55	0	0	26.34	29.4	0	45.54
593	0	0	31.13	0	0	0	0	0	0	0	0	0	0	5.89	0	0	0	0	0	0	0	0	0	0	0	39.42	0	33.5	0	0	0	0	0	0	26.98	0	12.97	45.44	0	36.49	0	17.98	0	0	32	0	0	15.5	0
594	49.52	11.02	0	0	0	0	0	0	0	0	0	58.12	0	0	33.51	0	7.59	0	0	0	36.09	39.53	0	19.02	52.99	0	0	0	23.54	0	0	0	0	0	0	0	0	0	51.03	0	0	0	0	48.05	0	0	0	0	0
595	0	0	0	0	0	42.24	0	0	0	0	0	0	28.33	0	0	16.33	0	11.43	0	0	0	0	0	0	0	0	46.16	0	0	0	0	0	24.13	0	0	0	37.1	0	0	0	0	0	0	0	0	39.25	0	0	0
596	0	26.08	0	72.36	57	0	0	0	0	30.87	27.5	0	0	10.98	0	0	0	0	0	0	0	0	0	0	0	0	0	0	0	0	0	0	0	0	0	0	0	0	0	0	0	0	15.02	0	0	0	26.35	39.49	0
597	0	0	0	0	0	19.12	34.62	15.32	40.62	0	0	0	0	0	34.03	15.3	21.76	0	0	72.97	0	0	0	21.28	0	0	0	25.26	0	51.43	0	0	0	0	0	22.49	0	0	0	61.54	42.24	26.61	0	0	0	0	0	0	0
598	50.41	0	0	0	0	0	0	0	0	0	0	0	0	0	0	0	0	14.66	32.33	0	29.73	0	0	0	10.49	19.29	58.11	0	14.94	0	0	0	0	0	50.27	0	0	21.71	0	0	0	0	0	0	31.35	0	0	0	0
599	0	0	28.32	0	0	0	0	0	0	0	0	0	0	25.67	0	0	0	0	0	0	0	32.03	27.18	0	0	0	0	0	0	0	31.39	23.64	20.58	57.38	0	21.38	0	0	24.01	0	0	21.33	25.68	11.14	0	0	22.57	13.49	23.48
600	0	0	0	49.51	0	0	0	12.81	36.17	14.87	14.43	0	0	0	0	0	0	0	0	0	0	0	0	0	0	0	0	0	0	0	0	0	0	0	0	0	0	0	0	0	0	0	0	0	0	11.84	0	0	0
601	0	0	0	0	37.08	12.81	0	0	0	0	0	0	0	0	25.91	0	0	0	0	0	0	0	0	17.3	0	0	0	0	0	0	0	0	0	0	0	0	13.7	0	0	0	0	0	0	0	0	0	0	0	0
602	0	0	9.76	0	0	0	0	0	0	0	0	0	0	0	0	31.13	0	0	9.53	42.78	0	10.39	0	0	0	71.54	0	0	47.84	24.8	0	0	0	0	0	0	0	0	0	0	0	0	0	0	0	0	0	0	34.23
603	19.33	84.73	0	0	0	0	0	24.7	0	0	0	0	0	0	0	0	0	0	0	0	0	0	0	14.8	29.07	0	0	38.87	0	0	0	38.35	29.92	0	0	47.11	0	0	0	0	69.76	44.02	0	20.55	0	15.52	42.78	17.16	0
604	0	0	0	0	0	22.47	0	0	67.1	0	13.9	0	0	25.54	0	0	0	29.92	0	14.08	37.32	0	0	0	0	0	0	0	0	0	0	0	0	47.63	57.25	0	46.44	25.48	0	0	0	0	0	0	0	0	0	0	0
605	0	0	0	30.23	0	0	88.96	0	0	66.23	0	43.73	0	0	16.49	43.71	0	0	13.22	0	0	11.12	0	0	0	0	49.28	0	0	9.89	0	0	0	0	0	0	0	0	35.65	95.33	0	0	40.49	0	75.71	40.31	0	0	19.74
606	49.71	0	20.72	0	0	0	0	25.85	0	0	0	0	0	0	0	0	29.89	0	0	0	0	0	58.96	17	40.16	0	0	14.92	0	0	0	0	15.99	0	0	0	0	0	0	0	0	0	0	0	0	0	0	41.08	0
607	0	0	0	0	27.39	0	0	0	0	0	22.99	0	0	0	0	0	0	0	0	32.17	0	0	0	0	0	0	0	0	43.5	19.14	0	0	0	0	0	0	0	23.77	0	0	0	25.41	0	28.41	0	0	0	0	0
608	0	0	26.15	0	0	0	0	0	0	0	0	0	0	0	25.47	0	0	0	34.38	0	0	14.41	0	0	0	0	0	0	0	0	0	20.06	0	0	0	19.64	0	0	0	0	0	0	0	0	0	0	25.07	0	0
609	0	0	0	38.04	20.61	44.91	11.04	24.87	0	0	0	34.08	43.65	42.72	0	0	0	0	0	0	32.9	0	29.75	39.71	0	13.56	19.43	17.24	0	0	51.41	0	0	0	11.08	0	0	0	22.48	0	0	30.72	0	0	0	0	0	0	61.7
610	0	0	0	0	0	0	0	0	0	0	0	0	0	0	0	28.16	17.9	12.47	0	0	0	0	0	0	0	0	0	0	39.84	0	0	0	30.97	17.2	0	0	0	0	0	0	0	0	0	0	0	0	0	0	0
611	0	0	0	0	0	0	0	0	0	0	36.44	0	0	0	21.66	0	0	0	0	0	0	0	0	0	0	0	0	0	0	16.14	0	0	0	0	0	0	0	0	0	0	0	0	0	22.62	0	11.68	0	0	0
612	0	0	0	0	0	10.67	0	22.79	0	0	0	0	0	0	0	0	0	0	0	0	0	18.25	0	0	0	0	0	0	0	0	0	25.73	0	0	0	0	0	32.15	0	0	0	12.6	30.09	0	0	0	0	0	0
613	0	0	0	7.16	0	0	27.54	0	0	66.88	0	29.23	0	0	0	0	0	0	0	0	0	0	0	0	0	12.6	0	0	0	0	0	0	0	0	0	0	59.2	0	18.09	0	11.89	0	0	0	0	0	0	0	0
614	0	0	0	0	0	0	0	0	0	0	0	0	0	0	0	0	0	0	0	0	0	0	0	0	19.61	0	0	0	0	0	0	0	0	0	0	0	0	0	0	0	0	0	0	0	0	0	0	0	0
615	49.87	0	0	0	59.53	0	0	41.74	0	0	0	0	0	0	0	0	0	0	0	77.17	0	0	0	0	0	0	0	34.16	21.05	45.87	0	41.13	39.39	0	0	0	0	0	0	83.88	0	0	0	0	0	0	0	0	52.99
616	0	89.58	48.47	23.6	0	30.14	86.72	0	0	0	49.24	0	0	29.05	0	24.41	43.15	26.22	69.14	0	74.66	0	39.25	55.18	34.25	57.66	73.58	0	0	0	0	0	0	74.29	71.33	64.75	27.46	12.47	0	0	52.05	32.28	45.92	40.07	79.95	66.35	84.34	86.72	0
617	0	0	0	0	0	0	0	0	111.16	0	0	0	0	0	0	0	0	0	0	0	0	48.48	0	0	0	0	0	0	0	0	59.62	0	0	0	0	0	0	0	9.01	0	0	0	0	0	0	0	0	0	0
618	0	0	0	0	0	0	0	0	0	0	0	0	0	0	0	0	0	0	0	0	0	0	23.99	0	0	0	0	0	0	0	0	0	17.88	0	0	0	0	0	0	0	0	0	0	0	0	0	0	0	0
619	0	0	38.09	7.19	0	0	0	0	0	0	31.4	48.16	50.3	11.95	57.94	0	0	0	0	0	0	0	0	12.09	0	0	0	22.16	0	0	23.86	0	0	0	0	0	0	4.57	10.55	0	13.28	0	0	19.13	0	0	0	0	0
620	0	28.85	0	0	0	18.25	0	0	0	0	0	0	0	0	0	39.14	0	0	0	32.24	17.54	0	0	0	0	20.87	66.18	0	44.74	0	0	0	0	0	44.08	0	9.53	0	0	0	0	0	0	0	0	0	0	0	0
621	0	0	0	0	32.42	0	0	34.04	0	50.24	0	0	0	0	0	0	0	22.66	37.25	0	0	0	0	0	18.43	0	0	27.33	0	11.8	0	0	13.86	0	0	17.4	0	0	0	0	0	0	0	0	0	0	20.94	0	0
622	0	0	0	14.05	0	0	0	0	0	0	0	0	0	27.9	0	0	0	0	0	0	0	0	0	0	0	0	0	0	0	0	0	69.38	0	39.11	0	0	0	0	0	0	21.83	26.03	51.28	20.53	52.08	25.65	0	78.1	0
623	13.28	0	0	0	21.93	28.9	75.1	0	0	0	0	0	0	0	0	0	34.57	0	0	16.66	0	32.66	53.41	0	0	0	0	0	23.95	0	18.26	0	20.98	0	0	0	23.86	0	27.89	0	0	0	0	0	0	0	0	0	23.78
624	0	7.42	0	0	0	0	0	0	0	0	57.47	0	23.15	0	0	0	0	0	0	0	22.04	0	0	22.08	23.75	44.16	0	0	0	0	0	0	0	0	0	0	0	0	0	78.93	0	0	0	0	0	0	0	0	0
625	0	0	15.8	16.14	0	0	0	0	58.42	0	0	0	0	45.47	12.82	0	0	0	12.78	0	0	0	0	0	0	0	0	0	20.85	0	0	0	0	39.06	0	0	0	48.55	0	0	25.4	0	0	0	0	35.25	28.36	0	0
626	26.19	0	0	0	0	0	0	0	0	0	0	0	0	0	0	0	0	0	0	0	0	0	0	0	0	0	0	28.35	0	37.2	0	0	0	0	30.13	0	0	0	0	0	0	21.48	0	38.06	0	0	0	0	23.38
627	0	31.46	0	0	0	0	0	57.06	0	59.93	0	0	0	0	0	19.88	37.08	9.3	0	0	22.44	0	0	19.64	0	0	11.65	0	0	0	0	44.05	0	0	0	31.71	0	0	0	0	0	0	18.48	0	31.73	0	0	0	0
628	0	0	71.36	0	20.63	0	0	0	0	0	0	44.31	0	0	30.03	0	0	0	0	0	0	15.26	0	0	0	0	0	0	0	0	12.87	0	25.06	0	0	0	15.78	0	29.09	0	0	0	0	0	0	0	13.5	0	0
629	0	0	0	0	0	18.61	0	0	0	0	0	0	0	0	0	22.75	0	0	0	0	10.21	0	0	0	0	0	0	0	0	0	0	0	0	0	0	0	0	6.48	0	0	0	0	0	0	0	0	0	0	0
630	0	0	0	0	0	0	0	0	0	0	0	0	31.23	0	0	0	0	0	46.88	75.54	0	0	0	0	0	80.79	0	0	0	0	0	0	0	0	0	0	0	0	0	41.75	0	0	0	0	54.96	60.79	0	0	0
631	0	72.32	0	23.77	20.4	10.78	79.61	32.74	69.02	0	27.9	0	0	63.91	0	0	13.62	0	0	0	0	0	63.3	30.85	29.15	0	0	0	0	0	5.5	0	18.44	64.18	57.89	47.81	0	0	0	0	72.92	52.09	59.13	27.02	0	0	45.37	60.87	0
632	30.8	0	0	0	0	0	0	0	0	0	0	0	0	0	17.74	9.15	0	23.01	0	0	0	0	0	0	0	0	25.75	0	0	38.32	0	0	0	0	0	0	7.18	0	0	0	0	0	0	0	0	0	0	0	37.25
633	0	0	0	0	29.49	0	0	0	0	0	0	40.52	0	0	0	0	0	0	0	0	42.24	0	0	0	21.48	0	0	0	0	0	0	19.28	0	0	0	0	0	8.57	0	18.77	0	0	0	0	0	0	0	0	0
634	28.82	0	27.01	0	0	29.84	0	25	0	0	55.43	0	0	0	0	0	0	0	14.4	0	0	0	0	0	0	0	0	0	0	0	0	0	0	0	0	0	0	0	0	0	0	0	0	0	0	0	16.71	20.85	0
635	0	0	0	0	0	0	0	0	0	0	0	0	0	0	0	0	0	0	0	0	0	33.98	0	12.4	0	39.82	0	0	0	0	0	0	0	0	0	0	0	0	0	0	0	31.78	27.77	34.3	0	0	0	0	0
636	0	0	0	33.58	0	0	14.26	0	35.72	65.3	0	0	0	0	25	45.89	0	0	0	0	0	0	56.1	0	0	0	0	0	63.23	0	0	23.11	0	18.53	0	31.15	0	0	0	0	0	0	0	0	0	0	0	0	0
637	0	8.74	18.12	0	0	0	0	49.53	0	0	0	0	26.1	20.84	0	0	56.7	12.41	35.65	0	0	0	0	0	41.88	0	50.24	102.93	0	64	83.61	0	22.32	0	10.38	0	64.23	32.62	74.76	11.54	0	0	0	0	13.64	0	7.56	27.09	51.85
638	0	0	0	0	32.29	0	0	0	0	0	0	33.81	0	0	0	0	0	0	0	0	0	0	0	0	0	0	0	0	0	0	0	0	0	0	0	0	0	0	0	0	0	0	0	0	0	43.58	0	0	0
639	32.22	0	0	0	0	15.72	0	0	0	12.43	0	0	0	0	0	0	0	13.67	0	65.76	59.27	0	0	24.78	0	0	0	0	0	0	0	0	0	0	51.33	0	0	0	0	22.72	0	18.98	0	44.76	0	0	0	0	0
640	0	0	0	28.48	0	0	0	0	0	0	37.15	0	19.51	16.86	13.89	0	37.75	0	0	0	0	0	0	0	0	25.96	0	0	0	0	0	0	0	32.41	0	0	0	0	0	0	71.65	0	0	0	0	0	0	0	0
641	0	0	0	0	0	0	0	0	0	18.89	0	25.65	0	0	0	11.66	0	0	8.92	0	0	0	34.51	0	29.37	0	0	0	0	0	0	17.66	36.19	0	0	0	29.22	30.44	22.14	0	0	0	0	0	0	7.93	22.09	26.99	40.46
642	0	0	36.01	0	0	14.34	48.86	0	0	0	0	0	0	0	0	0	0	0	0	0	0	0	0	12.9	0	0	0	0	33.13	0	0	0	0	0	0	64.43	0	0	0	0	0	0	0	0	26.14	0	0	0	0
643	19.68	14.16	0	0	0	0	0	0	78.82	0	28.92	0	0	0	0	13.02	0	0	0	29.72	0	0	0	0	0	0	0	0	0	20.49	0	0	0	0	0	0	0	0	0	0	0	23.74	0	17.76	0	0	0	25.03	0
644	0	0	0	16.18	0	0	0	9.93	0	0	0	0	0	7.93	0	0	0	0	0	0	19.11	33.68	0	0	0	11.52	0	43.4	0	0	0	0	0	0	0	0	0	0	19.99	0	0	0	0	0	0	12.7	0	0	33.48
645	0	0	43.35	0	0	27.99	44.63	0	0	14.44	0	18.66	0	0	0	0	0	40.27	0	0	0	0	28.84	0	16.47	0	0	0	0	0	36.4	0	35.83	0	20.23	0	0	0	0	39.3	0	0	88.06	0	0	0	0	0	0
646	14.16	0	0	0	0	0	0	0	0	0	0	0	0	0	21.28	0	0	0	9.78	0	0	0	0	0	0	0	34.45	0	14.06	0	0	40.6	0	0	0	0	0	0	0	0	0	20.13	0	51.35	38.89	0	0	0	0
647	0	0	0	13.71	44.17	0	0	0	21.05	0	0	0	44.88	0	0	0	11	0	0	0	0	35.98	0	0	0	0	0	20.08	0	0	0	0	0	0	0	0	0	46.82	0	0	0	0	0	0	0	19.49	0	0	0
648	0	27.9	0	0	0	27.01	0	95.51	0	25.33	29.32	0	0	26.31	0	17.28	0	0	17.45	0	46.46	0	0	0	0	16.35	0	0	0	0	53.94	0	16.56	52.59	0	0	0	0	0	36.24	66.33	0	0	0	0	0	76.75	0	0
649	14.91	0	0	0	0	0	7.14	0	0	0	0	0	0	0	39.69	0	0	0	0	0	0	0	51	38.82	54.03	0	0	0	0	45.4	0	0	0	0	0	22.32	79.53	0	0	0	0	0	0	0	0	0	0	32.58	0
650	0	0	0	9.77	67.38	0	0	0	0	0	0	0	0	0	0	0	21.43	0	0	22.29	16.17	0	0	0	0	0	56.58	0	28.64	0	0	0	0	0	0	0	0	0	66.25	0	0	0	0	34.59	0	0	0	0	0
651	0	23.07	0	0	0	17.4	10.49	0	0	0	0	12.47	0	0	0	32.05	0	15.76	15.24	0	0	0	0	0	0	26.44	0	40.4	0	0	0	0	0	0	0	0	0	35.75	0	0	0	8.72	0	0	0	0	0	0	27.84
652	4.4	0	0	0	0	0	0	0	0	39.33	0	0	33.88	0	0	0	0	0	0	0	0	33.09	8.72	0	0	0	0	0	0	0	0	15.41	0	0	0	0	0	0	0	0	23.33	0	0	0	16.31	8.33	0	0	0
653	0	0	13.52	0	0	0	0	4.5	39.36	0	28.48	0	0	0	0	0	0	9.55	0	26.03	0	0	0	0	32.88	0	0	0	0	0	14.22	0	19.65	7.81	9.85	0	0	0	36.21	0	0	0	23.31	0	0	0	0	0	0
654	9.77	15.83	0	12.41	0	10.05	0	0	0	0	0	14.61	0	45.05	36.34	0	10.52	0	0	0	11.83	0	10.64	0	0	30.44	0	0	0	0	0	0	0	0	0	12.38	29.82	15.78	0	0	0	21.17	0	11.53	0	0	0	0	0
655	0	0	0	0	0	0	0	0	0	0	0	0	0	0	0	10.64	0	0	0	0	0	9.38	0	16.13	0	0	0	0	29.8	10.73	0	0	0	0	0	0	0	0	0	16.57	0	0	0	0	0	0	0	15.64	26.94
656	0	0	0	0	0	0	15.79	0	0	0	28.25	0	0	0	0	0	0	0	10.62	0	0	0	0	0	0	0	0	0	0	0	0	10.73	0	0	0	0	0	0	0	0	0	0	0	0	0	7.96	0	0	0
657	0	0	0	0	0	0	0	0	0	43.58	0	0	11.33	0	0	0	0	0	0	0	0	0	0	0	0	0	0	0	0	0	0	0	0	0	0	0	0	0	0	0	0	0	0	0	0	0	0	0	0
658	0	0	0	0	0	0	0	0	0	0	0	19.75	0	0	0	11.69	0	0	0	0	0	0	0	0	0	0	0	29.3	0	0	93.23	0	0	0	0	0	0	0	0	0	0	0	0	0	0	0	0	0	0
659	50.93	78.61	89.83	39.34	19.85	58.81	140.32	93.1	95.6	0	0	0	0	32.75	23.09	0	40.23	16.39	64.29	66.46	73.98	58.24	63.11	39.53	86.52	90	60.83	0	0	7.76	0	59.03	0	78.66	162.24	121.85	46.04	0	32.23	51.79	73.57	86.69	59.65	82.14	103.54	87.1	132.36	92.15	67.68
660	0	0	0	0	0	0	0	0	0	0	0	0	51.67	0	0	0	0	0	0	0	0	0	0	0	0	0	0	0	0	0	0	0	71.92	0	0	0	0	0	0	0	0	0	0	0	0	0	0	0	0
661	0	0	0	0	0	0	0	0	0	16.77	0	0	0	0	0	0	0	19.82	0	0	0	0	0	0	0	0	0	0	28.37	10.73	0	0	0	48.04	0	0	0	22.23	0	0	0	0	0	0	0	0	0	0	0
662	39.55	23.14	0	0	15.72	0	0	0	0	0	0	50.46	0	0	0	0	0	0	16.45	0	0	0	0	10.15	0	0	0	0	0	0	0	0	0	0	0	0	0	0	0	44.55	0	0	28.86	0	0	0	0	0	0
663	0	0	0	0	0	0	0	0	0	27.74	0	0	0	0	28.33	24.48	21.01	0	0	0	0	0	17.6	0	0	25.97	35.5	0	0	0	0	0	0	0	0	0	24.32	0	20.48	0	14.75	0	0	0	0	0	0	26.58	0
664	0	0	0	0	0	14.99	0	0	0	0	47.36	0	0	0	0	0	0	0	0	0	0	0	0	0	0	0	0	47.94	58.3	0	35.98	0	17.6	0	0	0	0	19.17	0	0	0	0	0	0	0	13.21	0	0	10.19
665	0	21.68	0	0	0	0	0	52.64	0	0	0	0	0	50	0	0	0	27.86	32.58	0	44.94	37.18	0	9.06	0	0	0	0	0	7.6	0	0	0	0	0	18.69	55.65	0	0	0	0	0	0	13.74	0	0	0	0	0
666	0	0	27.75	34.1	0	0	0	0	0	0	0	0	0	0	0	7.76	23.66	0	0	0	0	0	16.89	0	0	0	0	0	0	0	0	33.69	0	0	0	0	0	0	0	0	23.98	8.18	47.09	0	36	0	0	10.08	0
667	0	0	0	0	20.49	0	16.14	0	0	39.9	0	0	10.26	0	0	0	0	0	0	52.98	0	0	0	0	0	9.62	0	0	0	0	0	0	5.57	22.38	26.85	0	0	0	0	0	0	0	0	0	0	0	0	0	32.47
668	0	0	0	0	0	0	0	0	0	0	22.35	0	0	0	38.54	0	0	16.2	0	0	0	0	0	0	0	0	6.19	0	0	31.56	0	0	0	0	0	0	0	0	0	0	0	0	0	0	0	63.01	0	0	0
669	0	0	41.96	0	0	23.29	0	0	0	0	0	15.19	0	0	0	0	0	0	48.89	0	0	0	0	19.22	26.04	0	0	0	0	0	15.02	0	14.96	0	0	0	0	28.16	0	0	0	0	0	0	0	0	0	0	0
670	41.33	29.34	0	0	0	0	33.55	0	0	0	0	0	0	0	0	20.41	0	0	0	16.83	44.66	0	0	0	0	0	0	0	0	0	0	0	0	0	0	0	0	0	9.58	29.8	0	19.66	0	76.31	14.48	0	52.39	11.44	0
671	0	0	0	0	0	0	0	0	98.63	0	15.31	10.58	41.2	0	0	0	16.47	27.4	0	0	0	16.07	0	0	0	34.26	0	0	8.8	0	0	25	0	0	0	0	0	0	0	0	11.21	0	12.71	0	0	0	0	0	0
672	0	0	0	0	34.56	0	0	0	0	0	0	0	0	0	33.13	0	0	0	0	0	0	0	29.95	0	0	0	0	42.27	0	0	0	0	0	0	45.87	47.81	29.73	0	0	0	0	0	0	0	0	0	0	0	0
673	0	0	0	0	0	15.68	0	65.03	0	0	0	0	0	58.1	0	27.59	8.66	0	0	17.3	0	27.64	0	0	18.83	0	15.19	0	0	0	19.57	0	0	56.64	0	0	0	0	0	52.46	0	0	0	0	0	34.56	0	0	50.86
674	0	5	0	0	0	0	0	0	0	0	0	58.71	0	0	0	0	0	0	0	0	0	0	0	0	0	0	0	0	0	65.04	0	0	20.62	0	0	0	0	0	0	0	27.97	56.54	0	0	0	0	27.95	70.73	0
675	20.66	0	0	38.49	0	0	25.29	0	40.78	0	0	0	0	0	23.34	0	27.02	11.52	55.53	0	36.27	0	0	0	0	0	0	0	0	0	0	10.9	0	0	0	0	0	36.43	50.69	0	0	0	0	0	0	0	0	0	0
676	0	0	17.96	0	14.9	67	0	0	0	0	0	0	0	0	0	0	0	0	0	30.88	0	0	42.61	32.77	0	0	0	0	0	0	0	0	51.46	0	24.91	0	0	0	0	0	0	0	93.07	25.33	43.85	20.66	0	0	0
677	0	19.78	0	0	0	0	0	0	0	0	68.37	0	34.83	51.31	0	32.56	0	7.64	0	0	0	0	0	0	33.21	0	41.69	0	55.96	0	25.84	0	0	11.72	0	57.62	0	0	0	0	0	0	0	0	0	0	0	0	0
678	17.85	0	0	0	0	0	37.68	0	10.49	41.51	0	0	0	0	0	0	0	0	0	0	15.83	0	0	0	0	44.22	0	25.56	0	0	0	18.07	0	0	0	0	41.78	0	0	0	45.62	0	0	0	30.17	0	0	0	0
679	0	0	0	0	43.38	0	0	27.7	0	0	0	0	0	0	23.22	0	27.75	8.36	0	0	0	31.69	0	0	0	0	0	0	0	20.78	0	0	0	0	0	0	0	63.13	27.67	20.96	0	0	0	0	0	12.84	21.11	0	61.92
680	0	0	0	0	0	0	0	0	0	31.16	0	45.02	0	0	0	0	0	0	0	0	0	0	0	0	0	0	0	0	0	0	0	0	22.15	0	0	0	0	0	0	0	0	0	0	0	0	0	0	0	0
681	14.69	0	0	3.93	0	0	0	0	0	0	0	0	15.98	0	0	0	0	0	0	0	14.85	0	0	33.75	0	0	0	27.38	60.29	30.49	34.51	0	0	0	0	0	0	0	0	0	0	0	0	0	0	0	0	6.57	0
682	0	0	0	0	0	0	0	0	0	0	0	0	0	0	0	0	0	0	0	4.69	0	0	14.35	0	0	0	0	0	0	0	0	18.17	0	0	0	0	42.21	0	21.21	0	0	0	0	0	3.16	0	0	0	0
683	0	0	0	0	0	0	14.2	6.42	0	0	0	0	0	0	0	0	0	15.88	0	0	0	21.82	0	0	30.72	9.93	0	0	0	0	0	0	0	0	0	0	0	0	0	0	0	21.52	0	0	0	10.27	0	0	0
684	0	0	0	0	0	0	0	0	0	0	0	0	0	0	0	5.51	10.54	0	0	3.09	0	0	0	28.27	0	0	0	0	0	0	0	0	31.38	14.37	15.33	0	0	0	0	0	0	0	4.96	0	0	0	6.63	0	0
685	0	0	0	0	30.21	0	0	42.56	29.63	0	44.6	34.72	0	32.87	0	0	0	0	0	0	20.52	0	10.82	0	0	0	0	0	3.66	0	26.3	0	0	0	0	0	26.94	0	9.48	32.67	0	0	0	0	0	0	0	12.14	39.03
686	0	52.63	0	34.02	0	21.63	26.91	0	0	0	0	0	0	0	0	0	0	0	16.53	0	0	0	0	0	0	0	27.3	0	0	0	0	0	0	0	0	17.66	0	0	0	0	17.03	37.28	0	22.73	25.48	0	0	0	0
687	0	0	0	0	0	0	0	0	0	0	0	0	0	0	0	0	0	0	0	0	0	0	0	0	0	0	0	0	0	22.53	0	0	0	0	0	0	0	0	0	0	0	0	0	0	0	0	0	0	0
688	74.89	0	98.05	0	0	0	0	0	63.6	16.14	0	0	0	0	0	0	0	0	0	0	0	0	0	0	0	0	0	0	0	0	0	0	0	0	0	0	0	27.09	0	0	0	0	0	0	0	0	0	0	0
689	0	28.47	0	21.18	103.08	96.51	115.79	94.31	0	0	37.86	40.73	71.35	23.37	46.97	51.61	66.44	44.23	107.81	104.87	99.74	80.28	51.44	73.4	87.12	121.78	106.62	27.48	0	89.47	69.08	67.5	46.32	147.99	156.83	145.2	0	0	0	100.78	89.92	0	90.29	125.44	59.71	123.69	124.69	127.75	0
690	0	0	0	0	0	0	0	0	0	22.48	0	0	0	0	0	0	0	0	0	0	0	0	0	0	0	0	0	0	41.17	0	0	0	0	0	0	0	68.5	0	38.79	0	0	0	0	0	0	0	0	0	81.61
691	88.27	0	0	29.37	0	0	0	0	56.93	0	0	0	0	0	32.97	0	0	26.45	0	0	0	0	0	0	0	0	0	0	0	0	0	0	48.65	0	0	0	0	24.76	0	0	0	84.77	0	0	0	0	0	0	0
692	0	25.59	55.66	0	0	0	0	0	0	0	0	0	0	20.09	0	0	0	0	0	0	0	0	11.21	0	0	0	0	35.39	0	0	0	0	0	0	0	0	0	0	0	0	0	0	0	0	47.4	0	0	0	0
693	0	0	0	0	0	0	0	0	0	0	14.1	81.36	0	0	0	26.9	0	18.65	0	46.08	20.06	0	0	0	20.15	0	0	0	0	0	0	12.69	0	0	0	0	0	29.38	0	0	0	0	0	0	0	0	0	0	0
694	0	0	0	0	0	0	0	0	0	30.01	0	0	0	0	0	0	14.54	0	0	0	0	0	0	0	0	0	0	0	0	0	0	0	0	0	0	0	0	0	0	0	0	0	16.49	0	0	0	0	0	0
695	0	0	0	0	0	0	0	27.8	30.48	0	0	0	26.91	0	0	0	0	0	21.21	0	0	0	6.31	27.59	0	0	0	0	46.33	0	30.35	0	0	0	0	0	30.88	0	32.24	11.87	0	0	0	0	0	9.59	0	0	40.53
696	0	17.2	0	27.28	0	23.87	0	0	0	0	11.06	0	0	0	0	0	0	0	0	0	0	20.72	0	0	0	0	47.54	20.35	0	21.87	0	39.49	6.81	0	11.48	9.63	0	41.36	0	0	0	0	0	0	0	0	7.92	0	0
697	0	0	25.94	0	0	0	23.13	0	0	0	0	0	0	25.8	0	43.64	23.46	14.78	0	0	36.97	0	0	0	0	0	0	0	0	0	0	0	0	0	0	0	0	0	0	0	0	0	11.19	0	0	0	0	0	0
698	0	16.68	0	0	0	0	0	0	0	26.15	0	0	0	0	48.05	0	0	0	0	0	0	0	33.66	29.32	0	0	0	0	0	0	0	0	15.17	26.55	0	6.51	0	0	0	0	17.92	0	0	0	17.42	0	0	0	0
699	27.91	0	0	0	0	0	0	0	0	0	0	0	0	0	0	0	0	0	0	0	0	0	0	0	6.13	0	0	0	6.53	0	0	0	0	0	11.65	0	0	0	0	0	0	0	0	19.69	0	0	0	15.63	0
700	0	0	0	13.58	30.09	0	0	31.55	0	0	6.84	15.3	21.92	0	0	0	45.08	0	0	0	0	0	0	0	0	0	0	0	0	16.75	0	0	0	0	0	0	0	0	0	0	0	36.97	0	0	0	0	0	0	0
701	0	0	0	0	0	0	0	0	0	0	0	0	0	20.63	0	0	0	0	0	0	0	0	0	0	0	33.2	0	0	0	0	0	0	0	0	0	0	0	0	0	0	0	0	0	0	0	0	0	0	0
702	0	0	0	0	0	0	80.04	0	0	34.56	0	0	0	0	49.57	0	0	41.47	0	0	54.95	0	0	0	0	0	0	0	0	0	0	0	0	53.79	0	0	0	0	17.97	0	0	0	0	0	0	0	49.33	0	56.4
703	0	72.15	70.79	62.24	41.71	39.55	0	65.58	98.05	0	54.88	44.57	0	34.86	0	0	0	0	79.1	0	0	51.32	53.28	0	0	0	51.17	60.27	51.39	74.79	56.55	70.07	64.31	0	72.95	61.1	0	76.29	0	73.01	53.96	39.78	0	0	80.24	42.71	0	89.82	0
704	62.64	0	0	0	0	0	0	0	0	0	0	0	45.12	0	0	56.32	0	0	0	80.04	0	0	0	39.35	47.29	54.08	0	0	0	0	0	0	0	0	0	0	66.51	0	0	0	0	0	66.2	71.59	0	0	0	0	0
705	0	0	0	0	0	40.04	0	0	0	0	0	0	0	0	35.31	0	0	16.95	0	0	24.12	0	0	0	0	0	0	0	0	0	0	0	0	0	0	0	0	0	20.25	0	0	0	0	0	0	0	0	0	0
706	0	0	0	0	20.16	0	0	0	0	0	0	0	0	0	0	0	21	0	0	0	0	0	0	32.98	0	0	0	12.18	0	0	0	0	35.69	20.16	0	0	0	0	0	0	18.85	0	0	0	0	33.6	0	0	0
707	0	0	31.05	0	0	0	0	0	0	35.48	0	0	0	4.98	0	0	0	0	0	0	0	0	0	0	0	0	11.98	0	0	0	3.87	0	0	0	9.53	0	0	0	0	0	0	0	0	0	0	0	0	0	0
708	0	0	0	0	0	0	0	0	0	0	0	9.92	0	0	0	0	0	0	0	0	0	6.29	0	0	0	0	0	0	0	0	0	0	0	0	0	0	0	0	6.68	0	0	0	0	0	0	0	0	0	0
709	0	0	0	28.69	0	0	0	0	0	0	35.21	0	0	0	8.22	32.19	0	54.04	22.27	0	32.95	0	0	0	25.91	28.24	0	12.96	48.18	30.27	0	0	0	0	0	29.12	0	0	0	0	0	0	16.01	31.19	16.56	0	0	0	41.11
710	23.38	0	0	0	0	0	10.16	9.8	0	0	0	13.99	0	26.79	0	0	0	0	0	27.21	0	0	0	0	0	0	0	0	0	0	25.1	55.9	0	63.68	52.34	0	0	21.72	0	0	16.91	54.23	0	0	0	38.1	51.98	0	0
711	0	0	0	0	0	0	0	0	59.81	0	0	0	51.97	0	0	0	0	0	0	0	0	0	31.68	0	0	0	48.08	0	0	0	0	0	36.41	0	0	0	0	0	27.31	66.83	0	0	0	0	0	0	0	0	0
712	0	40.67	0	0	0	41.89	0	0	0	0	0	0	0	0	12.2	0	39.08	0	0	0	0	0	0	0	26.76	0	0	7.63	0	14.04	0	0	0	0	0	0	0	0	0	0	0	0	8.12	0	0	0	0	57.55	0
713	0	0	36.19	0	0	0	0	2.22	0	7.72	0	0	0	0	0	0	0	21.98	0	0	19.55	0	0	37.16	0	0	0	0	0	0	0	0	0	0	0	0	0	0	0	0	4.69	0	0	11.14	0	0	0	0	27.66
714	0	0	0	0	0	0	0	0	0	0	0	20.1	0	9.77	0	10.71	0	0	48.84	0	0	20.51	0	0	0	0	13.63	0	0	0	0	19.45	0	0	0	0	0	29.91	0	0	0	0	0	0	42.89	0	0	0	0
715	0	0	0	0	54.48	0	10.58	0	0	0	49.13	0	13.01	0	74.39	0	0	0	0	0	0	0	0	0	0	0	0	56.9	0	18.68	49.92	0	23.28	0	0	0	0	0	0	37.69	0	0	0	0	0	14.46	0	0	0
716	0	11.99	0	41.62	0	0	0	0	0	0	0	0	0	0	0	0	0	0	0	0	0	0	0	0	0	51.55	0	0	0	0	0	0	0	0	37.82	63.57	45.59	0	0	0	61.64	0	0	0	0	0	0	0	29.33
717	0	0	43.89	0	0	49.75	71.33	0	0	0	0	0	14.82	0	0	0	33.75	0	29.43	0	44.15	0	41.81	37.43	29.22	0	0	0	0	0	0	0	39.94	23.76	0	0	0	0	0	0	0	30.65	70.45	62.53	0	0	0	41.46	0
718	52.11	23.17	0	0	0	0	0	77.46	31.83	39.37	0	36.27	0	32.57	0	0	0	17.43	0	64.3	0	22.39	0	0	0	0	24.67	0	0	0	0	27.78	0	0	0	0	0	26.96	75.06	0	0	0	0	0	41.97	0	0	0	0
719	0	0	0	0	0	0	0	0	0	0	0	0	0	0	0	0	0	0	0	0	0	0	0	0	0	0	0	0	0	69.48	0	0	0	0	0	0	0	0	0	0	0	0	0	0	0	0	0	0	0
720	0	0	0	0	0	0	0	0	0	0	0	0	0	0	0	0	0	0	0	0	0	0	0	0	0	0	0	0	64.51	0	0	0	0	0	0	0	0	0	0	0	0	0	0	0	0	0	0	0	0
721	51.01	69.36	46.49	74.39	57.79	68.58	56.7	73.63	72.78	59.48	72.59	34.41	64.17	65.33	56.9	62.08	58.94	37.54	49.24	65.24	85.82	49.81	39.84	50.89	68.89	91	47.36	51.86	0	0	63.2	32.12	77.24	62.39	69.58	81.78	34.22	30.97	0	77.24	80.05	75.97	75.82	47.68	93.79	81.47	74.94	68.24	81.02
722	0	0	0	0	0	0	0	0	0	0	0	0	0	0	0	0	0	0	0	0	0	0	0	0	0	0	0	0	0	0	0	0	0	0	0	0	0	0	0	0	0	0	0	0	0	0	0	0	0
723	0	0	0	0	0	0	0	0	0	0	0	15.31	0	0	0	0	0	0	0	0	0	0	0	0	0	0	0	0	20.69	0	0	0	0	0	0	0	0	0	53.75	0	0	0	0	0	0	0	0	0	0
724	28.05	0	0	0	0	0	0	0	0	0	0	0	0	0	0	0	0	0	0	0	0	0	0	0	0	0	0	0	0	0	0	0	0	0	0	0	0	0	0	0	0	0	0	25.93	0	0	0	0	0
725	0	0	13.18	0	0	0	0	0	0	0	0	0	0	8.66	0	0	0	0	7.27	0	0	0	0	0	0	0	0	13.43	0	0	14.47	0	0	6.19	8.6	0	0	27.69	0	21.04	0	14.91	0	0	0	0	0	0	0
726	0	0	0	0	24.48	0	0	0	0	0	0	0	0	0	28.86	0	0	0	0	0	0	6.73	0	0	3.39	0	27.67	0	0	0	0	50.86	0	0	0	0	23.18	0	0	0	11.81	0	0	0	0	0	0	11.31	0
727	0	5.72	0	0	0	0	0	0	9.26	6.24	7.15	0	12.93	4.9	0	0	9.66	0	12.18	3.72	0	0	22.54	0	0	20.79	0	19.67	0	0	0	0	0	0	0	0	0	0	0	0	0	0	0	0	0	0	0	0	0
728	5.58	0	0	0	0	0	22.24	0	0	0	0	0	0	0	0	0	0	0	0	0	0	0	0	0	0	0	0	0	0	36.44	0	0	15.92	0	0	0	0	0	0	0	0	0	0	0	0	0	7.3	0	26.11
729	0	0	0	0	0	0	0	0	0	0	10.09	0	0	0	0	0	0	0	0	7.36	0	0	0	10.34	0	0	0	0	0	0	0	0	0	0	0	0	16.48	0	0	0	0	0	38.7	0	0	32.42	0	16.87	0
730	0	41.25	25.86	0	0	0	0	0	0	0	0	51.95	27.61	10.57	33.01	46.56	40.74	16.77	27.13	0	0	0	0	0	0	0	0	0	0	0	16.49	0	0	0	0	37.16	0	0	24.2	0	0	55.55	0	0	0	0	0	0	0
731	13.14	0	0	65.64	0	0	0	42.31	12.47	0	0	0	0	0	0	0	0	0	0	0	0	0	0	0	5.04	0	0	33.33	16.61	0	0	0	0	48.19	0	0	0	0	0	41.02	48.03	0	0	0	0	0	75.8	0	0
732	0	0	0	0	0	75.68	0	0	0	0	0	0	0	0	0	0	0	0	0	0	0	0	0	0	0	0	0	0	0	0	0	0	15.13	0	45.3	0	0	0	0	0	0	0	12.22	73.11	0	0	0	27.76	0
733	0	21.79	0	0	48.6	0	0	0	16.68	0	0	39.79	0	0	30.58	0	0	0	0	0	0	66.21	0	0	0	56.6	56.14	0	33.86	0	12.53	79.2	0	0	0	0	19.88	64.06	42.02	0	0	0	0	0	18.66	0	0	0	35.95
734	0	0	0	0	0	0	0	0	0	44.24	0	0	56.11	50.89	0	0	0	26.88	41.61	38.36	65.99	0	0	22.98	22.04	0	0	0	0	27.11	0	0	28.08	0	0	0	0	0	0	0	0	0	0	0	0	32.06	0	0	0
735	0	0	11.68	0	0	0	0	0	0	0	0	0	0	0	0	0	0	0	0	0	0	0	87.24	0	0	0	0	0	0	0	0	0	0	0	0	0	0	0	0	0	0	0	0	0	0	0	0	18.47	0
736	39.24	0	0	0	0	0	0	49.46	0	0	63.95	0	0	0	0	0	19.83	0	0	0	0	33.74	0	0	0	0	33.59	0	0	0	0	0	0	0	43.54	8.88	12.67	0	0	37.44	0	0	0	0	54.39	0	0	0	0
737	0	0	0	0	0	0	65.37	0	19.51	24.34	0	0	0	0	0	23.21	0	0	0	0	0	0	0	11.57	20.62	29.18	0	0	0	0	0	29.01	0	19.28	0	0	0	0	0	0	14.23	0	14.36	0	0	40.58	0	0	45.18
738	0	0	0	0	0	0	0	0	0	0	0	0	0	0	0	0	0	0	0	0	0	0	0	0	0	0	0	0	0	0	0	0	0	0	0	0	0	0	0	0	0	0	0	0	0	0	0	0	0
739	49.18	83.9	96.54	60.61	32.34	113.89	0	0	0	0	0	53.07	0	0	0	0	35.75	0	0	0	0	0	0	0	0	0	0	0	0	0	37.2	0	67.87	0	0	0	0	0	0	0	0	0	0	0	0	0	0	54.76	0
740	0	0	0	0	0	0	50.44	73.78	83.51	67.95	42.7	0	51.08	52.87	66.65	27.38	0	30.61	35.94	39.73	18.53	60.11	68.8	34.22	47.47	24.92	32.92	47.96	36.18	107.35	0	55.23	0	34.4	72.72	54.75	37.69	17.76	40.25	78.15	61.33	75.14	42.33	101.06	73.33	46.19	70.72	0	52.52
741	0	0	0	0	0	0	0	0	0	0	0	0	0	0	0	0	0	0	0	0	0	0	0	0	0	0	0	0	0	0	0	0	0	0	0	0	0	0	0	0	0	0	0	0	0	0	0	0	0
742	0	0	0	0	0	0	0	0	0	0	0	0	0	0	0	0	0	0	0	0	0	0	0	0	0	19.88	0	0	0	0	0	0	0	0	0	0	0	0	0	0	0	0	0	0	0	0	0	0	0
743	0	0	0	0	0	0	0	0	0	0	0	0	0	0	29.62	0	13.12	0	0	0	0	0	0	0	0	0	0	0	0	0	0	0	0	0	0	0	0	14.81	0	0	0	6.88	13.6	0	0	0	0	0	0
744	24.32	0	0	0	0	0	9.45	0	0	0	14.66	24.86	24.25	11.87	0	0	0	15.46	30.11	0	0	0	0	20.23	0	0	0	0	18.61	0	0	0	0	9.58	0	0	0	0	0	0	0	0	0	0	0	8.68	0	0	0
745	0	0	0	0	0	0	0	0	0	23.98	0	0	0	0	0	0	0	0	0	36.07	45.6	0	12.09	0	15.44	0	0	10.16	0	13.72	13.48	0	0	0	0	0	0	0	0	0	9.69	0	0	0	18.38	0	0	0	23.29
746	0	0	0	19.86	63.16	0	0	0	0	0	0	0	0	0	0	0	0	0	0	0	0	0	0	0	0	0	45.56	0	0	0	0	0	0	0	5.77	18.82	0	0	0	0	0	0	0	0	0	0	0	0	0
747	0	20.88	0	0	0	0	0	0	0	0	22.56	0	13.47	0	0	0	0	0	0	0	0	0	0	0	0	12.1	0	0	22.79	0	0	27.28	0	16.7	0	0	51.11	30.84	0	0	0	7.73	0	10.69	0	21.51	19.47	36.31	0
748	13.69	0	12.44	0	0	0	17.91	16.94	0	0	0	0	0	10.15	4.48	52.24	14.01	16.07	10.65	23.01	0	0	0	0	0	0	0	0	0	0	28.21	0	0	0	0	0	0	0	0	16.86	9	0	23.03	0	0	0	0	0	0
749	0	0	0	0	0	9.6	0	0	0	0	0	14.93	14.96	0	0	0	0	0	0	0	0	22.66	0	18.2	0	0	21.76	0	0	7.45	0	13.8	21.33	0	0	0	0	0	55.77	0	0	0	0	0	7.16	0	0	0	18.65
750	0	0	0	0	0	0	0	0	9.58	12.81	0	0	0	0	0	0	0	0	0	0	0	0	6.51	0	0	0	0	11.48	0	0	0	0	0	0	0	0	0	0	0	0	0	16.47	0	0	0	0	0	2.87	0
751	12.85	0	0	27.53	0	0	0	0	0	0	31.19	0	0	5.18	3.84	0	0	0	0	0	10.44	0	0	0	0	5.71	0	0	30.15	0	0	0	0	0	2.48	0	0	0	0	0	0	0	0	0	0	0	0	0	0
752	0	0	0	0	18.45	5.77	2.25	8.79	0	10.12	0	13.93	0	0	0	0	4.73	0	0	0	0	0	0	0	0	0	0	0	0	4.62	0	0	0	8.91	0	0	0	38.15	8.23	0	0	0	0	0	0	0	0	0	0
753	0	0	0	0	0	0	0	0	0	0	0	0	0	8.18	0	0	0	0	0	10.5	0	0	8.54	8.65	0	0	0	0	0	0	13.41	0	0	0	0	0	20.5	0	0	7.78	6.55	5.73	0	9.96	0	0	5.72	0	0
754	0	5.35	0	0	0	0	0	0	0	0	5.26	0	0	0	0	0	0	12.47	0	0	0	0	0	0	0	0	0	6.05	0	0	0	0	0	0	0	0	0	0	0	0	0	0	0	0	0	0	0	0	0
755	0	0	0	0	0	0	0	0	0	0	0	0	0	0	0	0	0	0	0	0	0	0	0	0	0	0	0	0	0	0	0	0	0	0	0	0	0	0	0	0	0	0	0	0	0	0	0	0	0
756	0	47.9	67.35	0	0	0	0	0	0	0	0	0	0	0	0	0	0	0	0	0	0	0	0	0	0	0	0	0	0	0	0	0	0	0	0	0	0	0	0	0	0	0	58.86	0	0	0	0	0	57.47
757	84.66	0	0	0	0	0	107.52	65.11	13.81	28.53	0	0	0	0	79.74	22.6	0	0	0	66.47	0	0	0	0	0	0	0	0	0	0	0	0	0	83.55	93.22	83.96	0	0	0	90.99	0	58.55	0	86.35	0	0	0	70.16	0
758	0	0	0	0	0	0	0	0	0	0	0	0	0	0	0	0	92.28	0	0	0	129.95	0	0	0	121.53	146.62	129.07	0	0	0	0	0	0	0	0	0	0	0	0	0	0	0	0	0	147.3	152.64	129.8	0	0
759	0	90.24	62.14	152.62	122.93	134.82	0	71.51	45.57	67.52	101.44	125.38	140.44	137.35	0	31.93	0	143.49	134.6	0	0	116.43	0	118.45	0	0	0	127.84	105.85	135.8	138.02	132.67	89.74	0	0	0	130.86	82.87	137.49	0	123.38	0	64.85	0	0	0	0	0	49.16
760	61.64	0	0	0	0	0	0	0	0	0	0	0	0	0	57.13	0	0	0	0	37.78	0	0	61.84	0	0	0	0	0	0	0	0	0	0	52.16	65.6	55.56	0	0	0	56.62	0	60	0	41.64	0	0	0	28.99	0
761	0	0	0	0	0	0	0	0	0	0	0	0	0	0	0	0	0	0	0	0	0	0	0	0	0	0	0	0	0	0	0	0	0	0	0	0	0	0	0	0	0	0	0	0	0	0	0	0	0
762	0	0	0	0	0	0	0	0	0	0	0	0	0	0	0	0	0	0	0	0	0	0	0	0	0	0	0	0	0	0	0	0	0	0	0	0	0	0	0	0	0	0	0	0	0	0	0	0	0
763	0	0	0	0	0	0	0	39.04	0	0	0	0	0	0	0	0	0	0	0	0	0	0	0	0	0	0	0	0	0	0	0	0	0	0	0	0	0	0	0	0	0	0	0	13.22	0	0	0	0	8.16
764	0	0	3.82	0	12.8	0	0	0	0	8.94	0	0	0	0	0	14.06	11.19	0	0	0	13.86	0	0	0	0	0	0	7.84	0	0	0	0	0	0	0	0	0	0	0	0	0	0	10.02	0	0	0	0	0	0
765	9.37	0	0	0	0	11.13	0	0	0	0	12.1	0	0	0	0	0	0	0	0	0	0	2.75	0	0	0	22.62	33.75	0	0	0	0	0	7.28	0	0	10	0	0	0	0	0	0	0	0	0	0	0	0	0
766	0	11.19	6.82	0	0	0	0	0	0	0	0	0	0	0	0	0	0	0	8.74	0	0	0	0	0	9.71	0	0	7.06	0	0	0	0	0	17.47	19.53	0	0	0	0	22.35	19.3	23.39	0	8.83	0	0	0	0	0
767	0	0	0	0	0	0	0	0	0	5	0	0	28.03	0	19.55	0	0	0	0	0	0	0	0	0	0	0	0	0	7.06	0	0	0	0	0	0	0	0	15.44	0	0	0	0	0	0	0	6.72	9.1	0	0
768	0	0	0	0	0	0	18.6	6.39	6.01	0	0	0	0	0	0	25.06	22.82	0	0	35.07	0	0	0	0	0	0	0	0	0	0	0	0	0	0	0	0	0	0	0	0	0	0	0	0	0	0	0	0	16.12
769	0	0	0	0	0	0	0	0	0	8.93	0	23.67	0	24.43	0	0	0	0	8.95	0	0	0	39.31	0	0	24.28	0	0	0	31.18	0	0	0	0	0	0	14.07	0	24.98	0	0	0	0	0	0	0	25.37	0	0
770	8.14	0	0	0	0	0	0	12.98	0	0	0	0	0	0	0	0	0	29.85	0	0	45.89	0	0	28.34	0	0	7.73	16.16	0	0	29.77	37.92	18.16	0	0	0	0	0	0	0	0	51.37	0	0	0	0	0	0	0
771	0	0	21.25	6.57	33.62	22.86	0	0	0	0	26.45	0	13.04	0	38.83	0	6.35	0	0	19.21	0	30.74	0	0	0	0	0	0	0	0	0	0	0	34.96	30.88	13.42	0	0	0	31.52	19.38	0	34.53	58.84	33.64	50.07	0	21.98	0
772	0	0	0	0	0	0	18.35	0	16.19	0	0	31.36	0	10.67	0	0	0	0	18.46	0	0	0	0	0	23.68	0	0	0	0	0	0	0	0	0	0	0	0	0	0	0	0	0	0	0	0	0	0	0	0
773	0	49.84	0	0	0	0	0	0	0	0	0	0	0	0	0	50.05	22.54	0	0	0	0	0	0	0	0	0	16.36	0	0	0	21.11	0	13.39	0	0	0	0	0	18.26	0	0	0	0	0	0	0	0	0	16.81
774	0	0	0	0	15.9	0	0	0	0	0	0	0	59.24	0	0	0	0	0	0	0	0	0	18.9	0	0	25.08	0	0	0	0	0	0	0	0	12.78	0	0	80.08	0	0	0	18.83	0	0	24.29	0	0	0	0
775	54.84	0	0	42.02	0	0	37.87	33.55	0	74.24	24.32	0	0	0	0	0	0	0	0	0	0	0	0	0	13.61	0	0	0	20.12	0	0	0	0	0	0	0	0	0	0	0	9.95	0	60.54	0	0	0	54.79	11.13	0
776	0	0	53.42	0	0	0	0	0	61.52	0	0	0	0	0	0	0	0	0	0	0	0	0	0	53.85	0	0	0	69.23	0	0	43.46	51.79	31.39	0	0	0	52.05	0	0	30.48	0	0	0	0	0	0	0	0	38.33
777	0	0	0	0	0	44.38	0	0	0	0	0	10.63	0	0	38.31	0	36.72	0	0	29.53	0	63.85	31.66	0	18.56	18.91	22.2	0	15.31	0	0	0	0	0	29.24	0	0	0	0	0	0	0	0	45.7	45.68	0	0	0	0
778	0	39.35	0	23.31	0	0	31.15	18.3	0	0	27.35	0	0	40.54	0	27.86	0	28.98	36.37	0	0	0	0	0	0	0	0	0	0	71.65	0	0	0	0	0	43.95	0	0	38.11	0	52.7	12.24	0	0	0	38.88	0	24.66	0
779	0	0	0	0	0	0	0	0	0	0	0	0	0	0	0	0	0	0	0	0	13.49	0	0	0	0	0	0	0	0	0	0	0	0	0	0	0	0	0	0	0	0	0	0	0	0	0	0	0	0
780	0	0	0	19.42	0	0	0	0	0	0	0	0	0	0	0	0	0	0	0	30.48	0	0	0	0	0	0	0	0	0	0	0	0	0	0	0	0	0	0	0	0	0	0	0	0	0	0	0	0	0
781	67.97	51.48	53.62	0	69.92	0	80.84	54.47	54.29	0	44.72	0	85.06	31.68	61.96	17.49	42.48	31.68	45.93	0	39.41	51.29	45.37	48.77	43.55	33.8	25.27	70.53	27.66	0	58.9	45.16	73.39	69.81	48.34	53.91	61.44	32.56	13.83	85.41	58.83	50.28	36.32	44.79	86.75	28.89	37.8	25.34	0
782	0	0	0	0	0	49.18	0	0	0	56.27	0	0	0	0	0	0	0	0	0	0	0	0	0	0	0	0	0	0	0	53.47	0	0	0	0	0	0	0	0	0	0	0	0	0	0	0	0	0	0	39.93
783	0	0	0	0	0	0	0	0	0	0	0	38.44	0	0	0	21.59	0	0	0	17.87	0	0	0	0	0	0	0	0	0	0	0	0	0	0	0	0	0	0	16.8	0	0	0	0	0	0	0	0	0	0
784	0	0	0	0	0	0	0	0	0	0	0	0	0	0	0	0	0	0	0	0	0	0	0	0	0	16.82	0	0	0	0	0	0	0	0	16.52	0	0	7.53	0	0	0	0	0	0	0	0	0	0	0
785	0	15.43	0	19.55	0	0	0	0	0	0	0	0	0	0	0	0	20.64	0	0	0	19.78	18.32	0	0	0	0	20.97	0	0	0	0	0	0	0	0	0	0	0	0	0	16.49	0	0	21.94	0	24.65	0	27.83	0
786	0	0	16.04	0	26.19	13.56	0	0	12.28	0	14.68	0	0	63.74	0	0	0	0	0	0	0	0	19.43	29.1	0	0	0	0	0	0	0	0	21.5	14.31	0	0	0	0	0	0	0	25.23	17.7	0	0	0	0	0	25.7
787	0	0	0	0	0	0	0	0	0	9.67	0	0	0	0	11.22	19.61	0	16.84	8.73	14.92	0	0	0	0	11.99	12.97	0	0	0	0	4.85	0	0	0	0	0	0	0	0	0	0	0	0	0	0	0	13.16	0	0
788	0	0	0	0	0	0	0	0	0	0	0	0	59.13	0	0	0	13.91	0	0	0	0	0	0	0	0	0	0	0	0	0	0	0	0	0	13.59	0	0	0	0	0	0	0	0	0	0	0	0	9.99	0
789	0	0	0	0	0	0	0	0	0	0	0	0	0	0	0	0	0	0	0	0	5.64	14.45	0	0	11.09	0	13.66	0	0	47.4	0	34.91	0	0	0	0	0	37.39	0	6.56	15.54	0	0	9.2	0	0	0	0	22.72
790	15.89	0	0	7.35	0	27.54	13.68	15.35	0	0	20.21	29.61	0	0	10.23	0	0	0	11.6	0	0	0	10.49	0	0	12.6	0	0	42.9	0	25.15	0	0	8.62	0	10.62	36.18	0	19.66	0	0	0	18.48	0	22.35	13.92	0	0	0
791	0	0	23.74	0	0	0	0	0	23.53	33.17	0	0	0	0	0	3.05	0	0	0	0	0	0	0	0	0	0	0	28.77	0	0	0	0	0	0	0	0	0	0	0	0	0	19.89	0	0	0	0	0	6.18	0
792	0	0	0	0	0	0	0	0	0	0	0	0	0	0	0	0	0	12.23	0	0	0	0	0	0	0	0	0	0	0	0	0	0	9.07	0	0	0	0	0	0	0	0	0	0	0	0	0	0	0	0
793	12.01	0	0	38.85	0	29.19	0	11.02	0	0	15.94	0	0	0	0	23.48	0	0	0	0	25.64	21.75	0	0	0	0	0	0	0	0	0	0	0	0	0	0	0	0	0	0	0	0	0	22.43	0	0	0	19.03	0
794	0	55.21	0	0	44.04	0	0	0	13.22	44.31	0	0	0	23.26	13.69	0	17.3	0	18.91	0	0	0	32.21	0	23.27	27.57	23.97	0	0	0	0	0	0	35.57	34.81	25.41	0	2.36	0	19.81	33.95	22.55	19.89	0	25.06	0	33.19	0	0
795	0	0	23.72	0	0	0	0	0	0	0	0	0	0	0	0	0	0	0	0	0	0	0	0	0	0	0	0	0	0	0	0	23.35	0	0	0	0	25.67	0	0	0	0	0	0	0	0	0	0	0	0
796	14.73	0	0	0	0	0	0	0	21.62	0	0	0	68.62	0	36.36	49.27	20.95	0	30	0	52.8	26.12	0	70.91	0	0	0	0	0	65.15	47.3	0	69.86	0	0	0	0	15.02	52.96	0	34.15	0	0	0	0	66.42	0	0	30.76
797	0	38.19	28.19	21.9	57.05	27.22	66.26	32.06	0	0	25.39	77	0	45.58	0	0	0	86.13	0	72.29	0	0	39.93	0	58.35	46.96	0	0	46.76	0	0	31.64	0	44.1	49.56	38.67	0	0	0	39.06	0	20.4	47.56	48.03	41.58	0	36.98	61.25	0
798	0	0	0	0	0	0	0	0	0	0	0	0	0	0	0	0	0	0	0	0	0	0	0	0	0	0	45.94	70.39	0	0	0	0	0	0	0	0	0	0	0	0	0	0	0	0	0	0	0	0	0
799	0	0	0	23.03	0	0	0	0	20.46	0	0	0	0	0	0	0	0	0	0	0	0	14.21	0	0	0	0	0	0	0	0	0	0	0	0	0	0	18.79	14.35	0	0	0	0	0	0	0	0	0	0	0
800	0	0	7.6	0	0	0	0	8.74	0	0	0	0	0	0	0	0	0	0	0	0	0	0	0	0	0	0	0	0	0	0	16.91	0	0	7.12	0	0	0	0	0	0	0	0	0	0	0	0	0	19.71	16.07
801	0	0	0	0	0	0	0	0	0	0	0	0	0	0	0	0	0	0	0	0	0	0	0	0	0	0	0	0	0	0	0	0	0	0	0	0	0	0	0	0	0	0	0	0	0	0	0	0	0
802	0	0	0	0	0	0	35.83	0	0	0	0	0	0	23.78	0	0	0	0	0	0	0	0	0	0	0	0	0	0	0	0	0	0	0	0	0	0	29.4	0	0	85.01	0	0	0	0	0	0	0	0	0
803	48.39	36.89	44.78	50.68	54.84	55.41	0	50.85	60.99	46.75	51.26	42.89	15.07	0	0	0	40.73	36.72	52.16	39.5	47.22	40.41	0	65.83	33.14	52.53	37.06	37.24	37.89	47.75	41.77	0	55.15	28.18	54.07	56.51	0	57.02	0	0	80.53	48.36	45.46	49.59	81.11	32.41	47.69	47.55	0
804	0	0	0	0	0	0	0	0	0	0	0	0	0	0	50.41	46.92	0	0	0	0	0	0	58.18	0	0	0	0	0	0	0	0	62.83	0	0	0	0	0	0	38.81	0	0	0	0	0	0	0	0	0	24.74
805	0	0	0	0	0	0	39.68	0	0	0	0	0	0	0	0	0	0	0	0	0	0	0	0	0	0	0	0	0	0	0	0	0	0	0	0	0	27.64	0	0	0	0	0	0	0	0	0	0	0	0
806	0	0	0	0	0	0	0	0	0	0	0	19.47	36.35	28.09	0	0	0	29.8	0	0	0	0	0	0	0	0	0	0	0	0	0	0	0	0	0	0	0	0	0	0	0	0	0	0	0	14.36	0	0	0
807	0	0	0	0	0	0	0	0	0	7.3	0	0	0	0	5.94	0	0	0	0	12.26	0	0	0	11.2	1.06	0	0	11.82	13.1	0	36.1	0	0	0	0	0	15.52	7.71	0	0	0	5.13	0	0	0	0	0	0	0
808	0	33.14	0	0	0	0	0	0	0	0	0	0	0	0	0	0	0	0	0	0	0	0	0	0	0	0	0	0	0	0	0	0	0	0	0	12.13	0	0	0	7.5	0	0	0	0	0	0	0	0	0
809	0	0	0	0	0	0	0	0	0	0	0	0	0	0	0	0	0	0	0	0	0	0	0	0	0	0	0	0	0	0	0	0	20.01	0	0	0	0	8.21	7.61	0	0	0	30.12	0	0	0	0	0	40.5
810	0	0	0	19.3	63.94	0	0	0	0	0	0	78.99	0	0	0	0	35	0	0	0	37.09	0	0	0	0	0	0	0	0	0	0	0	0	51.41	46.73	25.78	0	0	0	0	0	0	0	0	74.23	37.87	11.19	10.62	0
811	0	0	42.65	0	0	0	10.19	35.12	13.96	5.2	0	0	33.64	75	12.81	42.11	0	40.95	0	25.01	0	0	44.22	0	0	0	0	0	0	0	0	0	0	0	0	0	33.97	0	0	41.01	44.45	39.37	0	0	0	0	0	0	0
812	40.81	66.18	0	0	0	0	0	0	0	0	72.81	0	0	0	0	0	0	0	31.54	0	0	86.3	0	42.48	0	45.46	38.91	61	0	0	0	74.81	0	0	0	0	0	17.24	34.72	0	0	0	0	44.85	0	0	0	12.02	24.3
813	0	0	0	22.22	0	53.23	18.85	0	21.42	0	0	0	0	0	0	0	0	0	0	0	0	0	11.46	0	46.6	0	0	0	18.3	0	74.1	0	37.03	0	27.95	0	0	0	0	0	0	0	60.32	0	0	0	0	0	0
814	0	0	15.65	0	0	0	0	0	0	0	0	0	28.74	0	24.29	0	12.87	0	0	0	16.04	0	0	0	0	0	0	0	0	50.32	0	0	0	0	0	0	0	0	0	0	0	0	0	0	0	0	21.68	0	0
815	0	0	0	0	0	0	0	8.71	0	27.53	0	0	0	0	0	8.7	0	10.34	12.94	0	0	0	0	0	0	0	0	0	0	0	0	0	0	0	0	0	0	0	0	0	0	33.58	0	0	0	0	0	0	26.79
816	0	0	10.74	0	0	0	0	0	0	0	13.11	0	0	0	0	0	0	0	0	0	0	0	0	0	0	0	0	0	14.45	0	0	0	0	0	0	0	0	0	0	0	0	0	0	0	0	0	0	17.31	0
817	0	11.72	0	0	34.44	0	0	0	0	0	0	0	0	14.87	0	0	0	0	0	0	0	0	0	0	0	0	5.14	0	0	0	0	0	0	40.03	0	32.94	0	0	0	0	0	0	0	0	0	16.48	0	0	0
818	21.81	0	0	11.75	0	20.38	0	14.33	7.66	13.71	0	0	0	0	0	18.39	0	0	0	59.31	25.66	0	0	19	0	0	0	13.69	0	8.72	27.65	0	0	0	24.93	0	4.24	0	6.86	35.84	24.36	0	0	0	0	0	0	0	0
819	0	0	6.03	0	0	0	22.63	0	0	0	15.27	40.15	0	0	21.67	0	12.45	19.34	0	0	0	6.56	12.19	0	10.67	8.19	0	0	0	0	0	0	8.94	0	0	0	0	17.16	0	0	0	0	5.12	15.92	0	0	3.96	0	0
820	0	0	0	0	0	0	0	0	0	0	0	0	0	0	0	0	0	0	0	16.87	0	0	0	0	0	0	9.17	0	0	0	0	0	0	0	0	0	0	0	0	0	0	0	0	0	8.94	0	0	0	24.55
821	0	0	0	0	0	0	0	0	13.36	0	0	0	0	0	0	0	0	0	0	0	0	0	0	10.9	0	0	0	0	0	0	0	0	0	0	0	0	0	0	0	0	0	0	0	0	0	0	0	32.84	0
822	0	0	0	0	0	0	13.81	0	0	0	0	17.43	0	17.14	0	0	10.99	29.11	6.52	0	13.43	0	0	0	0	20.4	0	0	13.76	0	22.93	0	18.01	0	11.82	29.04	17.4	0	10.2	0	0	25.46	0	0	0	14.05	0	0	0
823	0	10.75	9.38	34.03	26.44	17.45	0	6.62	0	0	7.79	0	30.4	0	0	0	0	0	0	10.33	0	17.13	6.24	0	9.06	0	18.35	14.92	0	18.27	0	31.72	0	0	0	0	0	0	0	0	0	0	11.2	18.32	0	0	20.14	0	0
824	11.06	0	0	0	0	0	0	0	0	0	0	0	0	0	0	3.45	0	0	0	0	0	0	0	0	0	0	0	0	0	0	0	0	0	0	0	0	0	0	0	0	0	0	0	0	17.57	0	0	0	0
825	0	0	0	0	0	0	0	0	0	3.45	0	0	0	0	0	0	0	0	0	0	0	0	0	0	0	0	0	0	0	0	0	0	0	0	0	0	0	0	0	0	0	0	0	0	0	0	0	0	0
826	0	0	0	0	0	0	0	0	0	0	0	0	0	0	0	0	0	0	0	0	0	0	0	0	0	0	0	0	0	0	0	0	0	0	0	0	0	0	0	0	0	0	0	0	0	0	0	0	0
827	77.62	78.58	86.82	48.31	56.11	19.11	44.27	73.44	64.41	51.71	67.02	29.26	56.72	54.46	80.56	46.14	41.96	59.31	59.53	45.46	84.37	79.78	44.8	78.7	48.63	29.6	64.51	64.59	46.7	53.44	66.72	73.64	66.87	79.78	72.32	68.41	48.37	41.09	44.02	124.28	57.37	52.3	55.91	44.22	66.42	66.69	66.93	48.94	66.18
828	0	0	0	0	0	0	0	0	0	0	0	0	0	0	0	0	0	0	0	0	0	0	0	0	0	0	0	0	0	0	0	0	0	0	0	0	0	0	0	0	0	0	0	0	0	0	0	0	0
829	0	0	0	0	0	24.07	0	0	0	0	0	0	0	0	0	0	0	0	0	0	0	0	0	0	0	0	0	0	0	0	0	0	0	0	0	0	0	0	0	0	0	0	0	0	0	0	0	0	0
830	0	0	0	0	0	0	24.89	0	0	26.76	0	16.27	0	0	0	0	0	0	0	0	0	0	9.67	0	0	0	0	0	0	0	0	0	0	0	0	0	0	0	0	0	16.58	4.83	0	0	0	0	0	0	0
831	0	0	0	0	0	0	0	0	24.31	0	0	0	0	0	0	0	11.3	0	0	29.11	0	0	0	0	17.37	0	0	0	8.26	0	0	0	0	0	0	0	0	0	0	0	0	0	0	35.14	0	0	0	0	0
832	0	0	0	21.57	0	0	0	0	0	0	0	0	0	0	0	0	0	0	19.46	0	0	0	0	0	0	0	0	0	0	0	0	0	3.44	0	0	0	0	0	0	0	0	0	0	0	15.13	0	0	0	0
833	0	0	0	0	6.37	0	0	0	0	0	0	0	18.52	12.07	0	0	0	0	0	0	0	0	0	0	0	0	0	0	0	0	0	0	0	0	0	0	11.92	11.97	3.2	0	0	0	0	0	0	0	0	0	0
834	0	0	0	0	0	0	0	0	0	0	0	4.65	0	0	0	0	0	0	0	0	0	0	0	0	0	0	0	0	0	0	0	0	0	0	0	0	0	0	0	0	0	0	0	0	0	0	0	0	0
835	36.55	0	0	0	0	0	26.84	0	0	0	0	0	0	0	0	42.19	0	0	0	0	0	33.54	0	14.69	0	0	52.85	0	43.37	0	0	0	31.66	33.6	0	0	0	0	0	57.87	0	24.34	0	0	0	0	0	0	0
836	0	55.45	0	50.17	48.63	51.76	0	55.35	39.36	38.29	71.74	0	20.27	0	49.09	0	44.88	68.09	74.75	50.6	64.91	0	31.78	0	38.82	49.38	0	0	0	27.4	0	33.68	0	0	50.81	42.01	0	24.15	35.93	0	81.8	0	35.99	39.13	69.63	44.84	37.4	64.41	0
837	0	0	33.38	0	0	0	0	0	0	0	0	0	0	19.44	0	0	0	0	0	0	0	0	0	0	0	0	0	0	0	0	29.06	0	0	0	0	0	44.69	0	0	0	0	0	0	0	0	0	0	0	0
838	0	0	0	0	0	0	0	0	0	0	0	20.45	0	0	0	0	0	0	0	0	0	0	0	0	0	0	0	12.33	0	0	0	0	0	0	0	0	0	0	0	0	0	0	0	0	0	0	0	0	59.45
839	0	0	0	0	0	0	14.17	0	0	0	0	0	0	0	0	0	0	0	0	0	17.87	0	0	43.49	13.13	0	0	0	29.15	0	0	0	0	0	0	0	0	0	0	0	0	0	0	0	0	0	0	0	0
840	0	34.05	0	0	0	0	0	53.22	35.56	0	0	0	0	0	0	55.22	28.85	31.44	0	27.46	0	0	0	0	0	0	0	18.83	0	0	0	0	0	0	46.43	52.1	0	0	0	0	0	0	0	30.13	0	29.99	47.59	0	0
841	30.2	0	32	0	0	44.18	0	0	0	38.15	0	30.7	71.8	38.28	34.94	0	0	0	0	0	0	31.31	0	0	0	0	36.39	0	0	0	29.66	43.88	71.09	33.51	0	0	0	0	0	0	0	0	26.26	0	0	0	0	0	0
842	0	0	0	40.77	43.48	0	54.32	0	0	0	0	0	0	0	0	0	0	0	60.69	0	40.04	0	33.92	0	46.37	31.62	0	0	0	16	0	0	0	0	0	0	15.16	11.18	21.6	49.09	50.87	33.86	0	0	49.83	0	0	47.96	43.44
843	0	0	0	0	0	0	0	0	0	0	0	0	0	0	0	0	0	41.63	0	55.49	0	0	0	0	0	0	0	0	16.9	0	0	0	0	0	0	0	0	0	0	0	0	0	0	0	0	14.3	23.49	0	0
844	18.15	0	0	0	0	0	0	0	6.04	0	0	0	0	0	0	0	30.13	0	0	0	0	15.45	0	0	0	0	10.83	0	0	0	0	0	0	0	0	0	0	0	0	0	0	0	15.07	0	0	0	0	0	0
845	0	0	0	0	0	0	0	0	0	22.98	51.11	0	0	0	0	0	0	0	0	0	0	0	0	11.43	0	0	0	0	0	0	21.98	0	15.5	14.14	0	0	0	9.81	7.5	0	0	0	0	57.3	0	0	0	0	0
846	0	26.7	0	0	0	0	0	0	0	0	0	0	0	0	19.7	0	0	0	10.87	0	0	0	6.52	0	0	0	0	0	0	0	0	0	0	0	0	0	0	0	0	14.33	0	0	0	0	0	16.95	0	0	0
847	0	0	0	12.98	0	0	23.15	0	0	0	0	0	22.76	0	0	11.7	12.69	0	0	0	0	0	0	0	36.91	0	5.56	0	0	18.58	0	0	0	0	0	0	0	0	0	0	0	0	0	0	23.09	0	0	11.8	15.38
848	33.43	0	41.13	0	0	19.35	0	15.16	18.23	24.53	28.22	32.34	0	40.66	0	0	0	0	0	0	27.78	18.63	22.56	11	0	32.01	0	32.27	35.12	0	16.03	34.72	8.41	0	17.3	0	37.13	14.71	15.33	21.51	12.18	44.19	17.26	0	0	0	15.36	0	0
849	0	12.76	0	0	31.99	0	0	0	0	0	0	0	0	0	0	0	0	7.69	0	0	0	0	0	0	0	0	0	0	0	0	0	0	0	0	0	0	0	0	0	0	0	0	0	0	0	0	0	0	0
850	0	0	0	0	0	0	0	0	0	0	0	0	0	0	0	0	0	0	0	0	0	0	0	0	0	0	0	0	0	0	0	0	0	0	0	2.46	0	0	0	0	0	0	0	0	0	0	0	0	0
851	0	0	0	0	0	0	0	0	0	0	0	0	0	0	0	0	0	0	0	0	0	0	0	0	0	0	0	0	0	0	0	0	0	0	0	0	0	0	0	0	0	0	0	0	0	0	0	0	0
852	50.88	88.15	53.47	41.88	41	50.9	66.62	53.23	57.15	76.18	63.56	52.21	50.14	85.98	39.69	30.05	27.49	60	61.04	47.45	45.42	49.48	57.19	35.27	67.59	45.95	41.87	61.42	40.87	35.44	59.82	47.42	55.21	70.58	73.85	36.68	39.05	34.7	40.4	78.26	64.14	55.59	64.82	58.19	71.06	43.48	20.95	51.78	0
853	0	0	0	0	0	0	0	0	0	0	0	0	0	0	0	0	0	0	0	0	0	0	0	0	0	0	0	0	0	0	0	0	0	0	0	0	0	0	0	0	0	0	0	0	0	0	0	0	65.81
854	0	0	0	0	0	0	0	0	0	0	0	0	0	0	0	0	0	0	0	0	0	0	0	0	0	0	0	0	0	0	0	0	0	0	0	0	0	0	0	0	0	0	0	0	0	0	0	0	0
855	0	0	0	0	0	0	0	0	0	0	0	0	0	0	0	9.02	0	0	0	0	0	0	0	0	0	0	0	0	0	0	0	11.41	0	0	0	0	0	15.61	0	0	0	0	0	0	0	0	0	0	0
856	0	0	0	0	6	0	0	12.93	0	0	0	0	0	0	11.14	0	13.97	0	0	0	0	0	0	0	0	0	0	0	0	11.87	0	0	0	0	0	0	9.3	0	14.7	0	0	0	0	0	0	0	7.52	0	0
857	10.76	0	8.54	14.64	0	0	0	0	10.3	0	0	14.82	17.05	0	0	0	0	0	11.4	5.44	18.44	22.46	0	13.37	17.35	0	0	2.86	0	0	0	0	0	0	0	0	0	0	0	8.27	0	5.46	0	10.89	0	0	0	22.44	0
858	0	0	0	0	0	10.64	12.12	0	0	0	0	0	0	0	0	3.68	0	0	0	0	0	0	0	0	0	8.96	0	0	0	0	0	0	0	0	0	0	0	0	0	0	0	0	12.55	0	0	0	0	0	0
859	0	0	0	0	0	0	0	0	0	0	0	0	0	0	0	0	0	0	0	0	0	0	0	0	0	0	0	0	0	0	0	0	0	0	0	0	0	0	0	0	0	0	0	0	0	0	0	0	0
860	0	0	0	0	0	0	0	0	0	10.98	0	26.31	25.85	25.05	0	0	25.72	15.71	0	0	0	0	0	0	0	0	0	0	19.23	0	0	0	0	14.74	0	0	0	28.95	0	9.05	35.82	0	0	0	0	0	0	0	0
861	34.22	57.54	28.91	0	28.55	0	20.48	0	0	0	0	0	0	0	15.48	17.18	0	0	28.3	0	43.94	0	31.38	34.03	0	0	0	0	0	18.54	0	43.47	0	0	17.21	0	15.11	0	18.74	0	0	39.81	0	0	27.72	46.36	16.02	18.38	40.05
862	0	0	0	41.6	0	0	0	21.35	0	0	56.21	0	0	0	0	0	0	0	0	45.29	0	49.43	0	0	38.15	0	15.79	51.69	0	0	0	0	32.36	0	0	22.78	0	0	0	0	0	0	24.01	0	0	0	0	0	0
863	0	0	0	0	0	25.36	0	0	0	0	0	0	25.08	0	0	0	7.1	12.4	0	0	0	0	0	0	0	51.21	0	0	24.09	0	47.23	0	0	13.01	0	0	0	0	0	0	0	0	0	0	0	0	0	0	0
864	0	0	0	0	18.46	0	13.17	0	65.73	0	0	15.88	0	0	0	0	0	0	0	0	0	0	0	0	0	0	0	0	0	0	0	0	0	0	0	0	0	13.16	0	0	0	0	0	22.31	9	0	0	17.83	0
865	0	0	0	0	0	0	0	0	0	24.51	0	0	0	0	5.2	27.72	0	0	0	0	0	0	0	21.27	0	0	0	0	0	12.09	0	23.93	0	0	27.12	0	4.59	0	16.11	0	0	0	0	0	0	12.27	10.72	0	0
866	25.06	0	32.32	0	0	37.32	10.99	0	0	0	0	0	0	46.31	0	0	0	0	20.43	0	0	0	24.37	0	0	0	28	0	0	0	0	0	32.7	0	0	0	0	0	0	0	27.08	0	32.47	0	0	0	0	0	0
867	0	49.7	0	9.64	15.37	0	0	63.37	0	0	0	0	0	0	0	0	0	0	0	0	0	0	0	0	34.34	0	0	15.93	0	0	0	0	0	14.05	0	0	0	12.07	0	80.63	0	0	0	21.91	0	0	0	0	0
868	0	0	0	0	0	0	0	0	0	0	18.23	20.52	0	0	25.02	0	0	15.81	0	0	39.76	10.04	0	0	0	0	0	0	0	15.86	7.35	0	0	0	0	30.94	7.3	0	0	0	0	0	0	0	29.41	10.83	0	33.88	40.1
869	38.67	0	16.1	0	15.43	0	5.92	0	34.21	42.68	0	0	35.73	0	0	42.19	48.46	0	20.76	0	0	0	13.27	13.98	0	20.96	0	16.76	0	0	0	12.03	0	0	42.83	0	0	0	0	0	0	26.82	21.66	0	0	0	4.76	0	0
870	0	0	0	21.9	0	0	0	0	0	0	0	0	0	0	0	0	0	0	0	72.84	0	0	0	0	0	0	0	0	30.48	0	0	0	0	20.7	0	0	0	0	0	0	0	0	0	0	0	0	0	0	0
871	0	0	0	0	0	0	0	0	0	0	0	0	0	0	22.69	0	0	0	0	0	0	0	28.17	0	0	0	0	0	0	0	0	0	8.67	0	0	0	8.73	6.62	12.79	0	0	0	0	0	0	12.31	0	0	0
872	0	0	0	0	3.04	0	0	0	0	0	29.92	29.75	0	17.11	0	0	0	0	0	0	0	18	0	0	0	0	0	0	0	0	0	0	0	0	0	0	0	0	0	0	0	0	0	0	0	0	9.76	0	63.48
873	0	17.87	0	0	0	0	15.74	0	0	0	0	0	0	0	0	0	0	15.64	0	0	0	0	0	33.2	0	21.37	0	17.75	0	0	21.67	42.55	0	0	0	16.94	0	0	0	9.71	0	0	11.23	0	0	0	0	24.35	0
874	0	0	0	0	0	23.97	0	27.05	0	0	0	0	0	0	0	0	0	0	0	0	31.91	0	0	0	0	0	0	0	0	0	0	0	0	0	0	0	0	15.87	0	0	0	0	0	18.96	0	0	0	0	0
875	20.42	0	0	22.36	15.09	0	0	0	26.54	4.93	0	0	8.09	23.27	14.86	0	42.51	0	31.63	15.05	0	30.78	0	0	26.48	0	23.92	0	22.21	18.71	0	0	10.05	0	20.58	0	0	0	22.37	0	0	16.05	0	0	19.27	14.24	10.37	0	0
876	0	0	0	0	0	0	0	0	0	0	19.17	0	0	0	0	0	0	0	0	0	0	0	0	0	0	0	0	0	0	0	0	0	0	0	0	0	0	0	0	0	0	0	0	0	0	0	0	0	0
877	0	0	0	0	0	0	0	0	0	0	0	0	0	0	0	0	0	0	0	0	0	0	0	0	0	0	0	0	0	0	0	0	0	0	0	0	0	0	0	0	0	0	0	0	0	0	0	0	0
878	0	0	0	0	0	0	0	0	0	0	0	0	0	0	53.02	0	0	0	0	0	0	0	0	0	0	0	0	63.69	0	0	0	0	0	0	0	0	0	0	0	0	0	0	0	0	0	0	0	22.79	0
879	57.5	64.88	38.4	61.1	63.71	76.78	65.11	88.36	45.19	72.71	68.81	59.73	40.29	72.87	0	36.38	42.1	61.12	42.44	35.73	53.7	62.8	84.65	55.29	45.05	54.8	22.17	0	49.45	58.81	66.87	73.18	99.81	56.53	69.52	59.36	52.95	40.17	58.67	75.49	61.14	78.67	79.75	76.5	79.32	46.65	17.82	0	31.13
880	0	0	0	0	0	0	0	0	0	0	0	0	0	0	0	0	0	0	0	0	0	0	0	0	0	0	0	0	0	0	0	0	0	0	0	0	0	0	0	0	0	0	0	0	0	0	0	0	0
881	0	0	0	0	0	0	0	0	36.68	0	0	0	0	0	0	0	0	0	0	0	0	0	0	0	0	0	16.07	0	0	0	0	0	0	0	0	0	0	0	0	0	0	0	0	0	0	0	32.45	0	0
882	0	0	16.27	0	0	0	11.54	0	0	0	0	0	0	0	31.83	12.5	0	0	0	0	0	0	0	0	0	0	0	0	0	0	0	0	0	0	0	0	0	9.15	0	22.27	26.59	0	0	0	0	0	0	0	0
883	9.48	0	0	0	22.74	42.03	0	28.58	0	0	18.45	27.78	23.7	37.2	0	0	26.76	45.31	49.7	40.97	26.78	12.42	10.74	17.38	28.26	27.41	0	0	0	19.19	41.6	26.98	0	46.42	42.16	45.49	13.76	0	0	0	0	31	0	0	40.91	49.15	0	27	0
884	0	0	0	33.13	0	0	0	0	0	17.98	0	0	0	0	0	0	0	0	0	0	0	0	0	0	0	0	0	0	0	0	0	0	0	0	0	0	0	0	9.21	0	0	0	0	0	0	0	29.25	0	41.62
885	0	24.89	0	0	0	0	0	0	0	0	0	0	0	0	0	10.77	0	0	0	0	0	0	0	0	0	0	16.33	0	14.91	0	0	0	0	0	0	0	0	0	0	0	0	0	0	0	0	0	0	0	0
886	0	0	0	0	12.63	0	0	17.94	16.01	0	0	0	0	0	0	0	30.01	0	0	0	0	10.42	11.1	0	0	0	0	0	0	0	0	0	0	0	4.68	0	0	0	0	0	0	0	17.15	16.42	0	0	0	0	0
887	20.22	0	0	0	0	0	0	0	0	0	7.35	0	0	0	0	0	0	0	0	0	0	0	0	0	0	13.45	0	0	0	9.84	0	0	0	0	0	0	0	0	0	0	11.43	0	0	0	0	0	0	0	0
888	0	0	3.17	0	0	0	0	0	0	0	0	0	0	0	0	0	0	11.24	0	0	0	0	0	20.58	0	0	0	21.62	0	0	0	0	0	0	0	0	0	25.04	0	10.26	0	0	0	0	0	4.08	0	0	0
889	0	0	0	0	0	0	0	0	0	0	0	33.95	0	0	14.45	0	0	0	0	0	0	0	0	0	0	0	0	0	0	0	0	0	0	0	0	0	14.36	0	30.46	0	0	0	0	0	0	0	0	0	0
890	0	30.13	0	0	25.51	59.39	0	0	0	0	0	0	0	40.83	0	20.48	0	0	0	0	0	28.24	0	0	58.78	0	0	0	46.22	0	0	36.58	0	0	0	0	0	0	0	0	26.56	0	0	68.34	0	0	0	0	0
891	22.23	0	23.09	36.44	0	0	22.94	41.61	28.65	0	22.45	0	28.89	0	0	0	41.12	33.7	36.92	37.29	53.31	0	16.61	48.97	0	32.13	65.12	0	0	8.97	27.17	0	0	43.24	56.24	54.81	4.85	0	0	31.82	0	46.15	0	0	29.36	46.98	46	44.76	41.34
892	0	0	0	0	0	0	0	0	0	68.39	0	0	0	0	0	0	0	0	0	0	0	0	0	0	0	0	0	0	0	0	0	0	46.43	0	0	0	0	0	0	0	0	0	57.82	0	0	0	0	0	0
893	0	0	0	0	0	0	0	0	0	0	0	44.74	0	0	0	10.44	0	0	0	0	0	0	0	0	0	0	0	29.01	0	0	0	0	0	0	0	0	0	0	33.02	0	0	0	0	0	0	0	0	0	0
894	0	0	0	0	0	0	0	0	41.45	0	0	0	0	0	0	0	0	0	0	0	24.58	0	24.6	0	0	0	0	0	0	0	0	18.09	0	0	0	0	0	30.46	0	0	16.3	0	0	0	0	0	0	0	0
895	0	0	30.19	0	33.29	0	25.35	0	0	0	0	0	8.62	0	15.47	0	0	0	0	0	0	0	0	0	23.33	18.19	20.24	0	0	0	0	0	0	0	0	7.34	0	0	0	0	0	0	0	0	0	0	7.19	0	0
896	20.81	26.45	0	40.13	0	40.29	0	13.9	0	0	0	0	0	34.94	0	0	15.43	24.35	32.28	0	0	0	0	0	0	0	0	0	19.6	0	26.42	0	23.98	19.81	6.56	0	18.99	0	0	0	0	0	0	0	19.28	0	0	5.71	0
897	0	0	0	0	0	0	0	0	0	0	35.62	30.77	0	0	0	19.74	0	0	0	8.62	16.55	9.68	0	0	0	0	0	0	0	0	0	0	0	0	0	0	0	0	0	14.91	35.83	26.12	0	0	0	14.47	13.67	0	38.66
898	0	0	0	0	0	0	0	0	29.65	40.48	0	0	23.78	0	15.77	0	0	0	0	0	0	0	21.11	26.78	0	0	31.97	27.23	0	15.31	0	0	0	0	0	15.34	0	0	16.96	0	0	0	0	0	0	0	0	0	0
899	0	0	0	0	0	0	0	19.29	0	0	0	0	0	0	0	0	10.4	0	0	8.91	0	16.29	0	0	12.92	0	0	0	7.28	0	0	13.55	21.34	0	0	0	19.75	0	0	11.83	0	0	13.47	29.31	14.25	0	0	0	0
900	13.29	0	0	0	0	0	0	0	0	0	0	0	0	0	0	0	0	0	0	0	8.01	0	0	0	0	0	0	0	0	0	0	0	0	0	0	0	0	0	0	0	0	0	0	0	0	0	0	16.16	0
901	0	0	22.69	0	5.36	0	0	0	0	0	0	22.78	0	0	0	0	0	0	8.14	0	0	0	0	0	0	0	0	0	0	11.07	0	0	0	0	0	8.35	0	0	0	0	0	12.02	9.29	0	0	0	0	0	0
902	0	19.13	0	0	0	8.88	3.8	0	11.05	0	12.6	0	0	0	9.5	0	0	0	0	18.39	0	3.35	0	0	0	0	0	8.4	0	0	0	11.13	0	0	15.33	0	14.13	0	0	13.02	5.39	0	0	0	14.3	0	0	0	0
903	0	0	0	22.1	13.42	0	0	0	0	10.95	0	0	0	0	0	3.65	14.75	0	0	0	0	0	0	0	0	18.07	7.35	0	8.86	0	15.13	0	15.08	0	0	0	0	8.67	9.59	0	0	0	0	0	0	0	11.42	14.69	19.41
904	3.9	0	0	0	0	0	0	0	0	0	0	0	19.99	0	0	0	0	3.72	0	0	0	1.27	11.58	26.27	0	0	0	0	0	0	0	0	0	19.11	0	3.84	0	0	0	0	0	0	0	0	0	0	0	0	0
905	0	0	0	0	0	0	0	0	0	0	0	0	0	0	0	0	0	0	0	0	0	0	0	0	0	0	0	0	0	0	0	0	0	0	0	0	0	0	0	0	0	0	0	0	0	0	0	0	0
906	0	0	0	0	0	0	0	0	0	0	0	0	0	0	0	0	0	0	0	0	0	0	0	0	0	0	0	0	0	0	0	0	0	0	0	0	0	0	0	0	0	0	0	0	0	0	0	0	0
907	56.13	53.68	67.38	62.76	40.66	41.25	42.71	78.65	0	51.34	44.23	32.99	72.54	58.04	42.59	39.97	74.41	39.85	83.73	35.74	37.14	26.55	38.88	37.24	48.06	51.71	57.44	65.92	30.08	41.22	60.89	98.23	39.94	53.14	43.95	33.95	48.04	39.57	37.86	48	53.62	45.82	60.42	79.28	64.05	64.81	33.01	32.44	50.31
908	0	0	0	0	0	0	0	0	89.25	0	0	0	0	0	0	0	0	0	0	0	0	0	0	0	0	0	0	0	0	0	0	0	0	0	0	0	0	0	0	0	0	0	0	0	0	0	0	0	0
909	0	0	0	0	0	0	0	0	0	0	0	0	0	0	0	0	0	0	0	0	0	0	0	0	0	0	0	0	0	0	0	0	0	0	0	0	0	0	0	0	0	0	0	0	0	0	0	0	0
910	0	0	0	0	10.33	0	0	0	0	0	0	13.57	0	0	0	0	0	31.59	0	4.28	23.2	0	0	13.82	0	0	0	0	0	0	0	0	0	0	0	0	0	0	0	20.34	0	12.99	0	0	0	0	0	0	0
911	0	0	0	0	0	0	0	0	0	0	25.26	0	0	0	0	0	0	0	0	0	0	0	18.96	0	0	0	0	0	9.73	0	0	0	0	0	26.89	0	0	0	0	0	41.54	0	0	0	0	0	0	0	0
912	0	21.7	17.75	0	0	0	36.95	0	0	22.86	0	0	0	0	0	23.59	0	0	0	23.65	0	14.15	0	0	0	0	0	0	0	0	0	0	9.65	0	0	0	0	0	7.1	0	0	0	0	0	27.24	6.81	14.85	49.47	0
913	0	0	0	0	0	49.56	0	0	55.68	0	0	0	18.88	25.82	0	0	31.52	0	0	0	0	0	0	0	31.26	0	0	0	13.06	18.32	26.45	0	0	0	0	8.79	0	16.52	0	34.72	0	0	27.64	0	0	0	0	0	0
914	27.12	0	0	2.94	0	0	0	5.01	0	0	0	0	0	0	30.84	0	0	0	25.14	0	0	0	0	37.67	0	44.06	0	0	0	0	0	0	0	32.5	0	0	0	0	0	0	0	35.29	0	29.67	0	0	0	0	0
915	0	0	0	0	8.03	0	0	0	0	15.24	0	22.04	0	0	0	0	0	0	0	0	0	0	0	0	0	0	57.56	11.01	0	0	0	0	0	0	0	0	0	0	0	0	0	0	0	0	0	27.2	9.84	0	30.88
916	0	0	0	0	0	16.86	0	0	0	0	0	0	6.08	0	0	0	0	44.41	0	0	0	0	0	0	0	0	0	0	0	0	17.16	55.23	0	0	0	0	0	0	0	0	0	0	0	0	0	0	0	0	0
917	0	0	24.01	0	0	0	0	18.84	0	0	14.43	0	0	0	0	0	0	0	29	16.16	0	0	0	0	53.59	0	0	0	24.94	0	0	0	0	0	34.41	0	29.82	0	0	0	38.34	0	18.13	9.5	15.45	0	0	0	0
918	0	0	0	0	0	0	0	0	37.6	0	0	0	0	0	0	0	24.55	0	0	0	0	0	0	0	0	0	0	26.86	0	0	0	0	41.56	0	0	0	0	0	0	0	0	0	0	0	0	0	0	0	0
919	0	21.99	0	34.61	27.56	0	15.72	0	0	0	0	33.95	14.16	0	24.75	25.11	0	25.17	0	0	51.61	27.11	30.1	0	0	0	31.16	0	0	21.14	0	0	0	27	0	17.75	0	43.59	34.17	0	0	40.19	0	0	0	86.44	35.92	35.58	16.43
920	12.46	0	22.6	0	0	23.56	0	0	0	0	0	0	0	41.3	0	0	0	0	0	0	0	0	0	13.42	0	0	0	0	0	0	8.11	18.44	0	0	12.26	0	0	0	0	29.76	40.17	0	0	0	0	0	0	0	0
921	0	0	0	0	0	0	0	11.53	0	0	0	0	0	0	0	0	0	0	0	21.83	0	0	0	0	0	0	0	0	0	0	0	0	0	0	0	0	0	0	0	0	0	0	0	24.61	0	0	0	0	0
922	0	0	0	0	0	0	0	0	0	37.43	0	0	0	0	17.16	0	0	0	0	0	0	0	0	0	0	31.14	0	0	0	5.87	0	0	0	0	0	0	0	20.65	0	0	0	0	0	0	0	0	0	0	12.65
923	0	15.7	0	0	26.47	0	0	0	0	0	21.56	0	38.03	0	0	0	0	0	0	0	0	0	29.09	16.55	0	0	0	0	21.73	0	0	0	0	9.19	21.98	0	0	0	0	0	0	0	37.33	0	0	0	0	0	0
924	25.5	0	10.51	17.5	0	0	27.69	36.47	0	0	0	24.99	0	0	0	0	9.23	21.93	0	0	0	7.11	0	0	0	0	0	26.53	0	10.87	0	0	0	0	0	0	0	0	0	0	0	0	0	26.63	6.23	0	0	0	11.97
925	0	0	0	0	0	27.21	0	0	34.75	0	0	0	0	57.24	0	0	0	0	0	0	18.33	0	0	0	19.62	13.92	30.48	0	0	0	0	0	0	0	0	0	32.16	0	7.56	0	0	0	0	0	0	0	0	36.63	0
926	0	0	0	0	0	0	0	0	0	0	16.46	0	0	0	0	0	0	0	35.97	14.6	0	0	0	10.48	0	0	0	0	0	0	0	0	0	0	0	0	0	17.36	0	48.5	0	36.4	12.19	0	0	0	0	0	0
927	29.05	0	30.1	0	0	0	0	39.8	0	0	0	10.69	0	0	0	60.76	23.21	0	0	0	14.89	0	0	0	0	0	0	0	32.75	0	31.99	54.73	13.47	0	69.99	44.82	0	0	0	0	35.95	0	0	0	46.66	42.37	0	0	24.1
928	0	43.55	0	38.89	42.05	26.53	24.05	0	0	30.29	0	0	38.29	0	42.32	0	0	40.08	0	0	0	28.33	0	0	26.41	0	0	16.39	0	29.66	0	0	0	0	0	0	27.83	0	18.72	0	0	0	0	0	0	0	28.07	30.57	0
929	0	0	0	0	0	0	0	0	20.05	0	39.08	15.02	0	0	0	0	0	0	0	0	0	0	53.54	22.76	0	33.81	39.07	0	0	0	0	0	14.69	17.61	0	0	0	0	0	0	0	0	20.19	20.12	0	0	0	0	0
930	11.55	0	0	0	0	0	0	0	0	0	0	0	0	0	0	0	0	0	0	0	0	0	0	0	0	0	0	0	0	0	0	18.39	0	0	0	0	0	8.44	0	0	0	0	0	0	8.47	0	0	0	0
931	0	0	0	0	0	0	0	0	0	0	0	0	0	0	0	0	0	18.49	0	13.48	3.7	0	0	0	0	0	0	12.3	0	0	0	0	0	0	0	0	0	0	0	0	27.5	0	0	0	0	0	0	0	14.09
932	0	0	0	0	0	0	0	0	0	22.55	0	0	0	0	0	0	0	0	0	0	0	0	0	0	0	0	0	0	0	0	0	0	0	0	0	0	0	0	31.66	6.93	0	0	0	0	0	0	0	8.79	0
933	0	19.05	20	0	0	17.3	21.12	19.11	7.81	0	0	24.65	0	0	0	21.66	0	0	21.39	0	0	12.11	0	0	0	0	29.98	5.1	0	7.11	13.57	12.28	0	17.39	0	0	0	24.04	0	0	0	13.51	0	24.05	0	17.74	35.74	0	0
934	11.67	0	0	0	0	0	0	0	0	0	0	0	0	0	0	0	0	0	0	0	18.49	0	0	0	0	26.77	0	0	0	0	0	0	0	0	0	22.95	0	0	0	0	0	0	0	0	27.15	0	0	5.51	0
935	0	0	0	0	0	0	0	0	0	0	0	0	0	6.43	0	0	0	17.87	0	0	0	0	0	0	0	0	0	0	0	0	0	0	0	0	28.62	0	0	0	0	0	0	0	0	0	0	0	0	0	0
936	0	0	37	0	0	0	0	0	0	0	0	0	0	0	0	0	0	0	0	0	0	0	0	0	0	0	0	0	0	0	0	0	0	0	0	0	0	0	0	0	0	0	40.45	0	0	0	0	0	0
937	33.26	61.29	0	65.2	58.88	55.97	56.16	53.88	54.4	34.28	56.23	58.91	37.77	33.95	97.06	27.12	58.04	28.16	23.58	49.31	26.84	31.58	60.75	42.99	93.15	34.48	34.2	40.91	55.3	36.16	45.2	44.34	56.41	23.49	31.7	18.25	49.32	41.58	37.56	73.25	66.84	58.48	0	38.04	26.75	37.18	38.64	11.31	56.88
938	0	0	0	0	0	0	0	0	0	0	0	0	0	0	0	0	0	0	0	0	0	0	0	0	0	0	0	0	0	0	0	0	0	0	0	0	0	0	0	0	0	0	0	0	0	0	0	0	0
939	0	0	0	0	0	0	0	0	0	0	0	0	0	0	0	0	0	0	0	0	0	0	0	0	0	0	0	0	0	0	0	0	0	0	0	0	0	0	0	0	0	0	15.52	0	0	0	0	0	0
940	0	0	0	0	0	0	0	5.93	0	0	0	0	0	0	0	18.25	0	0	14.48	0	0	0	0	0	0	0	0	12.98	0	0	0	0	0	0	0	0	0	0	0	0	0	0	0	6.39	12.85	0	7.26	6.41	0
941	13.06	0	0	0	0	0	0	0	0	0	0	0	0	0	27.86	0	0	0	0	0	14.26	12.56	14.49	14.45	0	0	0	0	19.01	7.76	0	0	0	20.84	0	0	0	0	0	0	0	0	0	0	0	0	0	0	0
942	0	0	0	28.58	26.72	0	0	0	0	27.33	0	0	0	0	0	0	0	26.77	0	0	0	0	0	0	0	0	0	0	0	0	0	0	0	0	0	0	16.04	0	0	0	0	0	0	0	0	0	0	0	9.17
943	0	0	0	0	0	0	0	0	0	0	0	22.85	57.34	25.67	0	0	6.96	0	0	6.42	0	0	0	0	0	0	40.77	0	0	0	7.47	13.13	11.25	0	0	13.58	0	0	0	0	0	0	0	10.21	0	0	0	0	0
944	0	0	0	0	0	0	0	12.78	29.52	0	0	0	0	0	0	0	0	0	0	0	0	0	6.73	0	10.93	0	0	0	0	0	0	0	0	0	23.91	0	0	0	0	0	0	0	18.48	0	0	14.44	0	0	0
945	0	48.14	0	0	0	20.07	15.29	0	0	0	0	0	0	0	0	0	0	0	0	0	0	0	0	0	0	0	0	0	0	0	0	0	0	36.94	0	0	0	24.18	0	0	0	38.59	0	0	0	0	0	0	11.11
946	0	0	47.82	0	0	0	0	0	0	0	0	0	0	0	0	34.12	0	0	30.78	0	0	0	0	0	0	28.11	0	57.73	0	21.05	0	0	0	0	0	0	0	0	0	47.02	0	0	0	21.89	46.02	0	32.09	0	0
947	50.48	0	0	29.36	0	19.18	25.18	41.41	0	38.95	30.6	0	0	27.71	62.14	0	35.03	18.22	0	41.98	52.86	49.18	21.61	24.22	32.44	0	34.59	0	0	0	22.29	26.59	25.96	0	67.95	66.06	36.22	0	20.75	0	45.96	0	0	0	0	55.1	0	29.15	17.78
948	0	0	0	0	0	0	0	0	0	0	0	0	21.2	0	0	0	0	0	0	0	0	0	0	0	0	0	0	0	0	0	0	0	0	0	0	0	0	0	0	0	0	0	27.93	0	14.21	0	0	0	0
949	0	0	0	0	55.53	0	0	0	0	0	0	35.13	0	0	0	0	0	0	0	0	0	0	0	0	0	0	0	0	46.18	18.65	0	0	0	0	0	0	0	0	0	9.38	13.22	0	0	0	0	0	0	0	0
950	0	0	0	0	0	0	0	24.66	0	21.12	0	0	0	0	0	0	23.93	17.5	8.74	0	0	38.12	0	0	0	10.97	0	0	0	0	0	0	0	0	0	0	39.02	4.6	0	0	0	19.89	0	12.12	0	0	29.87	0	0
951	0	0	12.11	27.25	0	0	0	0	0	0	0	0	0	18.14	0	0	0	0	0	0	15.94	0	11.86	25.25	0	0	0	0	0	0	0	0	29.35	0	0	0	0	0	12.31	0	0	0	0	0	0	0	0	0	0
952	18.62	10.62	0	0	0	10.27	0	0	17.58	0	0	0	0	0	0	36.23	0	0	0	0	0	0	0	0	15.99	15.79	22.11	0	0	0	0	0	0	14.13	0	0	0	12.7	0	0	0	0	0	23.58	0	37.81	0	33.77	35.24
953	0	0	0	0	0	0	0	0	0	43.39	18.27	0	0	0	0	0	55.47	0	0	0	0	0	0	0	0	0	0	0	0	0	12.5	0	0	0	0	37.16	0	0	0	18.41	0	0	22.98	0	25.46	0	0	0	0
954	0	0	0	0	0	0	0	9.29	0	0	0	12.08	38.02	0	0	0	0	10.78	0	32.31	0	0	0	11.76	0	0	0	0	0	21.95	0	32.42	0	3.05	0	0	0	0	0	0	0	6.78	0	0	0	0	0	0	0
955	12.85	38.44	0	0	49.37	19.55	0	0	0	0	0	0	0	0	0	0	0	0	17.3	0	21.92	0	35.01	0	23.15	0	7.63	0	28.57	0	0	0	15.6	0	36.18	0	0	0	14.18	0	0	0	0	0	0	0	0	0	36.4
956	0	0	18.7	0	0	0	24.31	0	0	0	8.92	0	0	0	33.57	0	0	0	0	0	0	0	0	0	0	21.82	0	31.47	0	0	0	0	0	0	0	0	0	13.1	0	0	0	0	15.51	41.64	0	0	22.56	0	0
957	0	0	0	0	0	0	0	0	0	19.24	0	0	0	33.28	0	0	0	0	0	0	0	12.76	0	0	0	0	11.8	0	0	0	0	0	0	8.56	0	23.52	9.34	0	0	0	0	30.66	0	0	0	31.67	0	42.12	0
958	15.47	0	0	47.51	0	0	0	38.42	49.74	0	0	0	25.99	0	0	0	0	17.79	18.38	0	33.71	0	0	22.19	21.65	0	0	0	0	38.78	0	0	0	0	0	0	0	0	61.62	37.41	69.43	0	0	0	22.06	0	0	0	0
959	0	0	22.25	0	17.45	0	39.25	0	0	0	30.35	22.34	0	0	0	23.35	10.35	0	0	0	0	0	0	0	0	0	0	0	0	0	20.71	10.04	0	0	0	0	0	16.14	0	0	0	0	0	0	0	0	0	0	12.61
960	0	0	0	0	0	0	0	0	0	11.68	0	0	0	0	24.37	0	0	0	0	0	0	0	0	0	0	0	0	0	0	0	0	0	22.24	0	8.15	0	0	0	0	0	0	0	0	0	0	0	14.14	0	0
961	0	8.8	0	0	0	26.95	12.29	7.11	0	0	0	0	0	3.43	0	0	0	11.45	0	12.92	0	0	20.83	26.08	0	0	3.64	0	0	0	0	0	0	5.51	0	0	0	0	0	0	0	0	0	0	8.69	23.84	0	0	0
962	14.06	0	0	12.77	0	0	0	0	0	0	0	9.81	0	0	0	0	19.3	0	0	0	0	0	0	0	8.47	0	0	0	0	0	0	0	0	0	0	0	0	0	0	0	13.53	0	0	0	0	0	0	9.98	19.69
963	0	0	0	0	0	0	0	0	0	0	0	0	0	7.38	0	35.22	0	0	40.53	0	53.65	0	0	0	0	0	0	0	79.37	0	31.37	0	0	0	0	0	0	31.04	0	0	0	0	0	0	0	0	0	0	0
964	0	0	0	0	0	0	0	0	0	0	0	28.55	30.01	0	0	0	0	0	0	0	0	38.4	0	0	0	0	40.53	0	0	0	0	0	31.09	0	25.78	9.11	0	0	0	40.27	18.32	0	41.4	32.89	5.91	0	10.06	0	0
965	19.66	0	22.38	21.84	28.65	0	5.61	17.99	38.42	0	33.19	0	0	0	45.47	0	0	25.98	0	0	0	0	15.32	10.68	8.92	27.5	0	37.46	0	0	0	0	0	0	0	0	0	0	22.05	0	0	33.38	0	0	0	37.67	0	15.41	17.14
966	0	0	0	0	0	20.62	0	0	0	34.49	0	0	0	0	0	0	0	0	0	0	0	0	0	0	0	0	0	0	0	0	0	22.37	0	0	0	0	60.14	0	0	0	0	0	0	0	0	0	0	0	0
967	0	0	0	0	0	0	0	0	0	0	0	0	0	0	0	0	0	0	0	0	0	0	0	0	0	0	0	0	0	19.75	0	0	0	0	0	0	0	0	0	0	0	0	0	0	0	0	0	0	0
968	0	0	38.22	0	0	0	0	0	0	0	21.35	0	0	0	0	41.93	62.76	28.55	0	0	0	29.26	0	0	0	44.41	0	0	0	0	0	0	0	61.74	0	48.47	0	0	0	0	42.18	0	0	0	0	0	0	25.11	0
969	44.35	81.44	0	53.31	0	63.7	57.54	26.14	72.99	0	0	52.91	66.87	31.78	0	0	0	0	77.87	0	0	0	41.86	0	56.65	0	0	45.25	0	44.28	0	49.53	0	0	78.07	0	0	0	36.25	83.99	0	60.37	42.28	76.98	24.75	69.19	50.55	0	38.22
970	0	0	0	0	0	0	0	0	0	49.06	0	0	0	0	56.38	0	0	0	0	0	37.1	0	0	47.06	0	0	45.74	0	54.43	0	39.37	0	85.5	0	0	0	42.98	36.66	0	0	0	0	0	0	0	0	0	0	0
971	0	0	0	0	45.49	0	0	47.41	0	0	19.77	21.86	0	0	0	38.75	0	56.9	0	70.63	0	40.31	0	0	0	52.56	0	0	0	0	0	0	0	28.97	0	29.9	0	0	0	0	37.89	0	0	0	12.8	0	0	36.77	0
972	22.94	0	52.42	0	0	0	0	0	0	0	0	0	0	0	0	0	0	0	0	0	0	0	38.52	0	0	0	0	0	0	0	0	32.69	0	0	0	0	0	0	0	0	0	0	33.86	0	0	0	0	0	26.95
973	0	0	0	0	0	0	0	0	0	0	0	0	0	0	0	0	52.84	0	0	0	0	0	0	0	8.35	0	0	0	0	0	0	0	0	7.52	0	0	0	0	2.62	16.2	0	0	0	0	22.49	0	0	0	0
974	0	6.74	0	0	0	0	0	0	0	0	4.18	0	0	16.43	0	0	0	0	0	0	11.89	0	0	0	0	0	0	0	10.04	0	0	0	0	0	0	0	0	10.09	0	0	9.82	0	0	27.97	0	0	27.78	0	0
975	30.67	0	0	0	18	0	0	0	0	0	0	0	0	0	0	0	0	0	9.29	28.45	0	0	0	20.33	0	0	0	0	0	13.23	0	0	0	0	30.27	0	13.26	0	0	0	0	0	0	0	0	14.89	0	0	0
976	0	0	0	0	0	12.42	44.83	0	0	16.63	0	0	9.91	0	0	0	4.04	0	0	0	0	0	0	0	0	10.2	5.09	21.86	0	0	17.1	11.67	0	0	0	0	0	0	6.32	0	0	19.94	0	0	0	0	0	0	0
977	0	0	0	26.44	0	0	0	0	37.82	0	21.61	13.07	0	0	0	0	0	0	0	0	0	0	0	0	0	0	0	0	0	0	0	0	0	9.99	0	46.44	0	0	0	0	0	0	17.51	0	0	0	0	23.81	0
978	0	0	0	0	0	0	0	0	0	0	0	0	0	31.67	0	16.57	0	31.12	0	0	0	0	0	0	5.96	0	0	0	0	0	0	0	0	0	0	0	0	0	0	23.63	25.35	0	0	0	0	6.49	14.89	0	0
979	0	0	31.59	0	18.16	0	0	0	0	0	0	0	27.38	0	28.65	0	21.55	0	0	0	0	10.81	18.74	25.48	0	0	0	0	0	0	0	0	39.48	0	34.4	0	0	0	0	0	0	10.91	0	36.03	18.32	0	0	0	0
980	40.36	9.37	0	14.31	0	0	28.27	7.62	0	0	0	0	0	0	0	0	0	0	0	4.29	5.7	0	0	0	0	21.41	0	0	0	0	14.38	49.58	0	15.69	0	0	18.62	23.78	15.48	0	0	0	31.4	0	0	0	0	0	44.25
981	0	0	0	0	0	0	0	0	39.25	0	29.44	6.04	0	0	0	9.11	0	0	61.48	0	0	24.62	0	0	0	0	0	30.51	0	0	0	0	0	0	0	0	0	0	0	0	0	0	0	0	0	0	0	0	0
982	0	14.81	0	0	0	0	0	0	0	53.54	0	0	0	11.09	22.98	0	0	0	0	0	0	0	0	0	27.88	0	33.69	0	31.33	0	0	0	0	0	0	0	0	0	0	0	0	0	0	0	0	0	0	51.48	0
983	18.41	0	49.96	32.97	0	21.7	0	13.23	0	0	0	0	0	0	0	18.93	0	0	0	0	49.15	0	12.94	35.25	0	8.85	0	0	0	86.17	12.82	0	0	13.9	0	0	0	0	0	31.32	34.18	24.27	0	10.64	33.37	0	0	0	0
984	0	0	0	0	0	0	56.67	0	14.14	0	0	0	35.18	0	0	0	24.44	55.35	0	30.41	0	0	0	0	0	0	0	0	0	0	0	0	34.52	0	32.85	85.53	15.02	25.57	24.74	0	0	0	0	0	0	0	27.9	0	0
985	0	0	0	0	0	28.55	0	0	0	0	0	0	0	11.81	0	0	0	0	0	0	0	0	0	0	0	0	0	0	0	0	0	0	0	0	0	0	0	0	0	0	0	0	16.32	0	0	0	0	0	0
986	21.77	35.05	0	0	0	0	0	0	0	0	14.59	30.66	0	0	23.25	0	0	0	0	0	0	0	2.84	0	20.1	0	0	0	0	0	0	0	0	0	0	0	0	0	0	19.76	29.23	0	0	14.69	0	64.49	0	0	18.12
987	0	0	0	30.33	59.58	0	0	0	19.9	31.37	0	0	0	0	0	0	38.98	0	0	0	0	0	0	12.93	0	0	0	0	18.83	0	8.06	23.15	0	0	0	0	0	10.22	0	0	0	20.02	0	0	0	0	0	0	0
988	0	0	0	0	0	0	0	0	0	0	16.07	0	0	12.95	0	0	0	0	0	0	0	9.43	0	0	0	8.85	31.75	0	0	0	0	0	0	36.88	0	0	0	0	0	0	0	0	0	0	23.67	0	13.88	0	0
989	0	0	0	0	0	0	0	0	0	0	0	16.35	47.91	0	10.17	0	0	0	4.72	0	0	0	12.25	0	0	0	0	0	0	0	0	0	8.72	0	9.55	0	0	0	42.16	0	0	0	3.68	0	0	0	0	0	0
990	0	0	0	0	0	0	0	0	0	9.07	0	0	0	0	0	0	0	0	0	0	0	11.11	0	0	0	18.34	0	0	0	0	0	0	0	0	0	0	29.42	0	0	0	0	0	0	0	0	0	0	14.12	25.8
991	0	0	0	0	0	0	0	23.94	0	0	0	0	0	0	0	0	0	0	0	0	0	0	0	0	0	0	0	48.95	0	0	0	25.14	0	0	0	0	0	30.5	0	0	0	0	0	0	0	0	0	0	0
992	0	0	41.15	0	44.29	0	41.61	0	0	0	0	0	0	49.33	0	0	0	0	0	0	0	0	0	0	0	0	22.85	0	0	55.12	14.25	0	0	0	0	76.4	0	0	0	46.47	30.43	31.45	43.2	0	0	0	54.67	0	0
993	0	30.43	0	52.19	0	43	0	0	73.5	23.14	44.19	41.72	0	0	47.77	57.49	42.03	31.85	27.77	63.07	0	23.55	11.07	31.68	36.62	0	0	0	46.78	0	0	0	12.68	41.73	69.13	0	0	0	0	0	0	0	0	52.26	20.05	63.38	0	22.46	25.41
994	0	0	0	0	0	0	0	0	0	0	0	0	0	0	0	0	0	0	0	0	56.04	0	0	0	0	0	0	0	0	0	0	0	0	0	0	0	0	0	0	0	0	0	0	0	0	0	0	0	0
995	52.06	0	0	0	0	0	0	0	0	0	0	0	0	42.43	0	0	0	0	0	0	0	0	0	0	0	18.47	0	0	0	0	13.92	18.59	21.28	0	0	0	0	0	0	0	31.4	0	0	0	0	0	0	0	0
996	0	0	0	0	10.83	0	0	0	0	0	0	0	11.97	0	0	0	0	0	0	0	0	0	0	0	0	0	0	0	0	0	0	0	0	0	0	0	26.33	11.03	0	29.69	0	0	0	0	8.02	0	0	0	0
997	0	9.62	20.38	0	0	0	10.58	0	0	17.28	0	0	0	0	0	0	8.68	8.32	25.47	0	0	0	0	0	0	0	21.93	12.77	0	0	0	0	0	0	0	9.77	0	0	0	0	0	44.63	0	11.72	0	0	0	0	22.29
998	0	0	0	0	0	0	0	33.05	34.87	0	41.33	0	0	0	0	0	0	0	0	0	0	16.87	13.49	0	13.5	0	0	0	0	0	0	26.05	0	26.34	0	0	0	0	26.51	0	0	0	0	0	0	0	0	0	0
999	0	0	0	0	47.77	0	0	0	0	0	0	0	0	0	44.92	0	0	0	0	21.83	0	0	0	8.4	0	0	0	0	9.58	18.05	0	0	0	0	0	0	0	30.58	0	0	0	0	0	0	7.59	16.17	13.5	9.84	0
1000	13.01	0	0	0	0	0	9.53	0	0	0	0	7.84	0	0	0	0	8.85	0	0	0	0	0	0	0	0	21.24	0	20.89	0	0	5.93	0	23.69	0	0	7.61	10.05	0	0	0	0	0	21.57	0	0	0	0	0	9.45
1001	0	0	11.3	3.31	0	0	0	0	0	0	0	0	0	0	0	21.98	0	0	0	0	0	0	0	0	2.55	0	0	0	0	0	0	0	0	8.43	0	0	0	0	0	0	0	0	0	11.86	0	0	0	0	0
1002	0	0	0	0	0	0	0	0	0	0	0	0	0	0	0	0	0	0	0	0	0	0	0	0	0	0	0	0	0	0	0	0	0	0	0	0	0	0	0	0	0	0	0	0	0	0	0	0	0
1003	0	0	0	0	0	0	0	0	0	0	0	0	0	0	0	0	0	0	0	0	59.94	0	0	0	0	0	73.6	0	0	0	0	0	0	0	0	0	45.03	0	0	0	0	0	0	0	0	0	0	41.88	0
1004	46.75	37.49	56.14	56	66.59	54.11	52.07	62.95	74.09	43.17	68.34	0	28.14	65.08	31.47	45.72	26.3	65.14	53.52	18.17	0	42.73	52.1	50.35	49.12	58.38	0	59.03	52.56	30.4	23.95	43.12	58.61	24.71	69.12	40.24	0	27.92	29.87	50.44	54.87	64.26	37.1	19.56	65.03	30.99	65.97	0	34.61
1005	0	0	0	0	0	0	0	0	0	0	0	44.06	0	0	0	0	0	0	0	0	0	0	0	0	0	0	0	0	0	0	0	0	0	0	0	0	0	0	0	0	0	0	0	0	0	0	0	0	0
1006	0	0	0	0	0	0	0	0	0	0	0	0	0	0	0	0	0	0	0	5.1	0	0	0	0	0	0	0	0	0	0	0	0	0	0	0	0	0	0	0	0	0	0	0	0	0	0	0	0	0
1007	0	6.87	0	0	0	0	0	0	0	0	0	0	0	0	21.12	0	0	0	0	0	0	0	0	0	0	0	0	0	0	10.01	0	0	0	0	0	0	0	0	0	0	0	9.51	0	6.02	0	0	0	0	0
1008	0	0	0	0	0	0	0	0	0	0	0	0	0	0	0	0	0	0	0	0	0	0	0	0	0	0	0	0	0	0	0	0	0	0	0	0	0	0	0	0	0	0	0	0	0	0	0	0	0
1009	0	0	0	0	0	0	0	0	0	40.49	0	18.92	0	37.68	0	0	9.09	0	0	30.49	41.23	32.76	0	0	0	26.62	0	0	0	0	13.42	0	0	13.05	0	0	0	17.64	0	44.19	0	0	0	0	0	43.05	0	0	23.19
1010	0	26.5	49.91	0	50.46	30.6	54.99	36.26	40.97	0	24.05	0	22.6	0	0	29.64	0	0	36.36	0	0	0	34.47	7.6	28.95	0	36.41	0	19.46	17.11	0	18.5	61.2	0	49.7	31.48	0	0	3.21	0	0	18.93	39.68	19.77	39.95	0	45.68	37.58	0
1011	52.7	0	0	34.73	0	0	0	0	0	0	0	0	0	0	0	0	19.97	29.54	0	0	0	0	0	0	0	0	0	22.61	0	0	0	0	0	0	0	0	15.78	0	0	0	0	0	0	0	0	0	0	0	0
1012	0	0	0	0	0	0	0	0	0	0	0	0	0	0	0	0	0	0	0	0	0	0	0	5.26	0	16.7	0	0	0	0	4.62	0	0	0	0	0	0	11.32	0	0	24.37	0	0	0	0	0	0	0	14.55
1013	0	0	0	0	0	0	0	0	0	0	0	0	0	0	65.01	0	0	0	0	0	0	0	0	0	0	0	0	0	0	0	0	0	0	0	0	0	0	0	0	14.48	0	0	0	0	0	0	0	0	0
1014	0	0	0	0	0	0	0	0	0	0	0	21.62	0	17.54	0	0	0	0	0	0	27.61	0	0	0	0	0	32.76	0	0	0	0	0	0	51.33	10.69	0	0	0	33.48	0	0	0	22.12	0	0	0	0	0	0
1015	29.23	0	0	18.5	0	16.34	0	0	0	0	27.04	0	0	0	0	0	7.98	22.66	8.43	49.86	0	12.32	49.57	12.1	0	14.84	0	0	0	0	0	0	0	0	0	23.53	0	8.69	0	24.59	17.56	0	0	13.14	7.4	17.61	0	0	0
1016	0	15.58	0	0	0	0	39.08	0	21.28	39.27	0	0	21.89	37.71	0	0	0	0	0	0	0	0	0	0	0	0	0	23.36	32.21	13.04	34.05	38.14	36.38	0	0	0	30.13	0	0	0	0	0	0	0	0	0	0	0	10.04
1017	0	0	26.99	0	10.47	0	0	36.85	0	0	0	12.28	0	0	0	0	0	0	0	0	0	0	0	0	50.21	0	24.41	0	0	0	0	0	0	0	3.6	0	0	0	0	0	0	38.29	0	0	0	0	0	26.63	0
1018	0	0	0	0	0	0	0	0	0	0	0	0	0	0	0	43.55	24.03	0	0	0	0	28.91	0	0	0	0	0	0	0	0	0	0	0	0	0	0	0	0	0	13.1	0	0	20.65	0	9.59	33.11	9.88	0	0
1019	0	0	0	20.34	0	0	0	0	0	0	6.74	0	17.05	0	21.37	0	0	12.55	0	0	31.58	0	0	15.85	0	0	0	0	0	16.35	0	0	0	0	0	0	0	30.89	0	0	20.23	0	0	0	0	0	0	0	0
1020	9.39	7.72	20.74	0	4.77	0	0	0	0	0	0	9.02	0	0	0	0	0	0	0	5.95	0	0	0	0	0	0	0	0	14.17	0	0	0	0	0	0	44.03	0	0	0	18.31	0	0	0	0	0	0	0	0	0
1021	0	0	0	0	0	48.89	0	13.74	0	0	0	0	0	0	0	0	0	0	43.47	0	0	0	11.72	0	0	22.27	31.24	5.65	0	0	0	0	17.71	0	0	0	18.05	0	14.66	0	0	0	22.46	54.73	16.29	0	0	0	0
1022	0	0	0	0	0	0	0	0	0	0	0	0	20.46	42.55	0	0	10.99	0	0	12.33	0	0	0	0	0	0	0	0	0	0	7.66	32	0	0	0	0	0	0	0	0	33.47	37.93	0	0	0	26.66	0	0	58.02
1023	19.96	30.11	16.41	23.56	25.68	0	70.07	0	42.26	0	46.16	0	0	0	29.39	0	0	52.37	0	0	0	0	0	0	24.62	0	0	0	10.05	0	0	0	0	0	25.97	0	0	0	8.69	0	0	0	0	0	0	0	40.21	45.05	0
1024	0	0	0	0	0	0	0	38.65	0	40.13	0	19.56	0	0	0	0	0	0	34.82	0	22.65	34	26.95	0	0	0	0	21.89	0	30.13	0	0	0	0	0	0	0	0	0	0	0	0	0	0	0	0	0	0	0
1025	0	0	0	26.84	0	0	0	0	0	0	0	0	0	0	0	0	19.46	0	0	40.86	0	0	0	0	0	0	9.81	0	0	0	18.23	0	25.72	36.02	0	22.66	9.55	31.05	0	0	0	0	0	50.24	43.65	13.66	0	0	0
1026	0	0	0	0	0	0	0	0	0	0	0	0	30.63	0	0	0	0	0	0	0	0	0	0	47.95	0	37.08	0	0	0	0	0	4.6	0	0	22.12	0	0	0	0	0	0	0	7.16	0	0	0	0	0	0
1027	0	10.68	26.59	0	0	0	0	0	0	0	0	0	0	41.59	0	68.75	0	0	18.97	0	12.25	0	0	0	0	0	18.27	13.4	0	0	0	0	0	0	0	0	0	0	9.21	27.82	7.96	0	0	0	0	0	0	0	38.75
1028	32.04	0	0	0	28.57	18.09	0	0	0	18.76	0	7.32	0	0	48.8	0	0	0	0	0	0	0	0	0	18.95	0	0	0	17.42	0	0	0	0	0	0	0	0	16.82	0	0	0	0	0	0	0	33.46	0	0	0
1029	0	0	0	0	0	0	0	0	0	0	0	0	0	0	0	0	0	0	0	0	0	0	21.43	0	0	0	0	0	0	0	0	16.85	0	0	0	0	18.51	0	0	0	0	0	17.44	0	0	0	12.7	0	0
1030	0	0	26.18	34.76	0	0	0	0	0	0	0	0	33.56	0	0	41.65	14.29	0	49.41	0	18.91	0	0	0	0	16.62	0	0	0	0	0	0	0	0	0	0	0	0	0	0	14.78	14.33	0	32.21	33.6	0	0	16.98	0
1031	32.84	58.59	0	0	0	44.39	32.15	0	8.06	20	28.56	18.43	0	22.67	0	0	0	0	0	0	0	13.28	14.96	19.26	0	0	0	0	0	17.51	0	0	19.46	0	0	22.21	0	17.44	14.79	0	0	0	0	0	0	0	0	0	0
1032	0	0	0	0	0	0	0	0	0	0	0	0	0	0	0	0	0	0	0	0	0	0	0	0	20.67	0	0	16.48	0	0	12.97	0	0	0	18.63	0	0	0	0	29.66	0	0	26.75	0	0	16.41	0	0	0
1033	0	0	0	0	0	0	0	0	0	0	0	0	0	0	30.51	0	21.93	20.59	0	0	0	0	0	0	0	0	23.33	0	0	15.09	0	26.03	0	21.94	0	0	11.97	0	0	0	23.68	0	0	0	0	0	0	0	18.02
1034	0	0	0	0	31.96	0	0	0	0	0	0	0	17.6	0	0	0	0	0	0	0	0	0	0	0	0	0	0	0	22.4	0	0	0	0	0	0	0	0	10.29	0	0	0	0	0	0	0	0	12.25	0	0
1035	0	0	0	0	0	0	0	35.06	0	0	0	20.53	0	15.53	25.88	11.02	0	0	0	44.32	0	0	22.59	15.82	0	29.68	0	0	0	0	0	0	0	0	20.84	0	0	0	38.79	0	29.49	60.52	19.18	46.73	16.27	0	0	31.46	20.32
1036	44.63	0	36.63	22.42	0	0	40.6	0	0	0	0	0	0	0	0	0	0	29.07	0	0	50.95	0	0	0	25.72	0	0	0	0	0	30.23	0	0	0	0	0	13.7	0	0	0	0	0	0	0	0	39.93	0	0	0
1037	0	29.45	0	0	13.69	0	0	0	0	0	6.63	0	21.57	0	0	0	24.09	0	16.59	0	0	32.87	0	0	0	0	0	0	7.51	35.31	0	0	27.26	0	0	56.91	0	0	0	0	0	0	0	0	0	0	34.69	0	0
1038	0	0	0	0	0	0	0	0	0	28.45	0	13.43	0	12.04	0	0	0	0	0	0	0	0	0	0	0	0	12.01	34.45	0	0	0	0	0	22.94	16.19	0	0	16.64	0	25.85	0	0	0	0	23.45	0	0	0	15.83
1039	0	0	0	0	0	0	0	0	33.01	0	0	0	0	0	0	0	0	0	0	0	0	0	0	0	0	0	0	0	0	0	0	0	0	0	0	0	0	0	0	0	0	0	0	0	0	0	0	0	0
1040	0	0	0	0	0	0	0	0	0	0	38.75	26.11	0	0	0	0	28.11	22	0	0	0	0	0	0	0	0	0	0	0	0	0	0	0	0	0	0	0	0	0	0	0	0	0	0	0	0	0	0	0
1041	38.5	50.68	48.83	83.61	48.7	29.04	32.21	36.92	30.27	30.09	0	0	66.52	63.15	50.29	48.99	0	0	25.57	0	0	34.71	51.65	34.97	38.66	39.98	45.14	45.86	34.21	41.88	38	60.42	39.12	38.71	54.23	29.12	28.66	27.47	47.7	44.08	86.27	27.33	45.41	46.25	49.78	59.51	21.68	0	21.89
1042	0	0	0	0	0	0	0	0	0	0	0	0	0	0	0	0	0	0	0	69.29	45.65	0	0	0	0	0	0	0	0	0	0	0	0	0	0	0	0	0	0	0	0	0	0	0	0	0	0	60.65	0
1043	0	0	0	0	0	0	0	0	0	0	22.67	39.36	0	0	0	0	15.58	0	0	0	0	0	0	0	0	0	0	0	0	0	0	0	0	0	0	25.47	0	0	0	0	0	0	0	0	0	0	0	0	20.01
1044	0	0	0	0	0	17.12	17.63	4.81	0	0	0	0	0	0	0	0	0	0	0	0	0	0	26.63	0	0	0	0	0	0	22.93	0	0	0	0	0	0	0	0	7.5	0	0	21.03	0	0	0	0	38.05	0	0
1045	0	29.94	0	0	0	0	0	0	8.69	0	0	0	0	0	0	0	23.86	7.75	0	0	0	0	0	20.95	0	11.57	0	0	0	0	8.97	0	0	0	0	0	0	0	0	33.84	0	0	0	0	0	0	0	0	0
1046	0	0	8.89	0	0	0	0	0	0	24.11	16.48	0	17.46	0	0	8.81	0	0	13.02	0	23.44	0	0	0	0	0	24.56	0	0	0	0	0	0	0	0	0	19.8	0	0	0	0	0	0	0	0	0	0	0	0
1047	13.67	0	0	0	0	13.33	0	0	0	0	0	0	0	0	0	0	0	0	0	12.99	0	17.04	0	0	0	0	0	6.83	11.08	0	0	0	0	25.24	0	0	0	0	0	0	0	0	0	0	0	0	0	0	14.98
1048	0	0	0	0	0	0	0	0	0	0	0	0	0	17.93	9.54	0	0	0	0	0	0	0	0	0	0	0	0	0	0	0	0	0	0	0	0	0	0	3.63	0	0	0	0	0	0	0	8.17	0	0	0
1049	0	0	0	0	0	40.53	24.4	26.6	0	0	0	8.33	0	0	0	0	0	0	23.81	0	0	0	12.68	0	0	33.17	0	0	0	0	15.56	0	0	0	4.14	0	0	0	0	0	0	6.61	12.62	26.6	6.64	0	0	0	0
1050	0	0	0	22.66	38.64	0	0	0	0	0	0	0	13.74	0	17.33	8.15	0	0	0	10.64	0	0	0	17.22	0	0	0	9.67	0	23.91	0	5.56	7.48	0	0	0	0	0	0	23.21	0	0	0	0	0	0	0	0	0
1051	0	28.08	0	0	0	0	0	0	0	0	0	3.78	0	17.51	0	0	0	14.1	0	0	37.75	0	0	0	0	0	17.95	0	31.98	0	0	0	0	0	10.21	0	0	0	4.95	0	0	0	0	0	0	0	36.94	31.47	32.25
1052	33.55	0	47.3	0	0	0	0	0	26.41	35.28	16.99	0	24.42	0	0	6.73	0	0	0	0	0	0	7.29	0	21.31	0	0	0	0	0	0	0	0	0	0	11.15	25.4	7.95	0	0	0	0	0	18.82	12.34	0	0	0	0
1053	0	0	0	18.54	0	17.65	49.99	22.61	0	0	0	0	0	0	0	0	33.48	0	0	0	0	33.92	0	0	0	17.29	0	0	0	18.49	0	0	10.51	21.85	0	0	0	0	11.03	0	38.79	0	0	0	0	33.32	0	0	0
1054	0	0	0	0	0	0	0	0	0	0	0	0	0	0	0	0	0	0	0	22.73	0	0	0	6.46	0	0	11.35	0	0	0	34.51	33.76	0	0	0	10.61	0	0	0	36.06	0	0	0	0	0	0	0	0	9.96
1055	0	0	0	0	0	0	0	0	16.61	0	0	0	0	0	0	0	0	16.01	41.57	0	0	0	0	0	0	0	0	0	0	0	0	0	0	0	43.97	0	0	7.83	0	0	0	0	32.47	0	0	0	0	0	0
1056	0	0	0	0	0	0	0	0	0	0	0	43.09	0	37.29	0	29.07	0	0	0	0	12.37	0	12.25	0	19.35	0	0	22.22	0	16.95	0	0	10.73	19.77	0	0	0	0	0	0	19.45	74.3	0	0	29.82	0	0	0	0
1057	29.15	0	0	0	0	0	0	0	0	0	0	0	0	0	0	0	0	0	0	0	0	0	0	0	0	0	0	0	0	0	38.61	0	0	0	0	0	0	0	0	0	0	0	0	0	0	0	0	0	9.82
1058	0	43.86	0	0	0	0	0	30.21	0	0	0	0	30.37	0	0	0	0	0	0	0	0	0	0	0	0	0	0	0	0	0	0	0	0	0	0	0	0	0	0	0	0	0	0	0	0	0	0	0	0
1059	0	0	0	49.78	43.96	40.33	57.49	0	53.42	59.15	42.71	0	0	0	25.96	0	12.74	0	65.27	26.28	40.61	56.82	65.46	37.3	33.14	57.69	49.79	10.29	64.49	0	0	14.26	35.91	37.83	63.85	50.68	23.53	8.09	15.52	54.07	52.34	80.75	21.24	25.23	43.57	27.98	73.02	57.83	0
1060	0	0	57.53	0	0	0	0	0	0	0	0	0	0	0	0	0	0	25.35	0	0	0	0	0	0	0	0	0	0	0	41.57	0	0	0	0	0	0	0	0	0	0	0	0	0	0	0	0	0	0	35.92
1061	0	0	0	0	0	0	0	0	0	0	0	0	24.13	0	0	0	0	0	0	0	0	0	0	0	0	0	0	0	0	0	0	0	0	0	0	0	0	8.2	0	0	0	0	0	0	0	0	0	0	0
1062	48.06	0	0	0	32.07	0	0	0	0	0	35.32	0	0	34.01	9.89	24.41	0	0	0	0	0	0	0	0	0	0	0	0	0	0	14.82	0	0	0	0	0	0	0	0	0	0	0	0	0	0	22.92	0	0	0
1063	0	0	0	21.88	0	43.68	0	0	0	0	0	0	0	0	0	0	32.73	0	0	20.89	32.81	0	0	0	51.98	0	0	0	0	0	0	0	0	0	0	0	0	0	0	0	0	0	20.27	41.04	0	0	0	0	0
1064	0	35.84	0	0	0	0	34.49	20.28	0	13.42	0	0	0	0	0	0	0	0	0	0	0	15.62	0	0	0	0	22.72	0	0	0	0	0	0	0	11.82	12.84	0	7.52	9.01	12.78	26.76	0	0	0	0	0	0	0	0
1065	0	0	21.02	0	0	0	0	0	0	0	0	0	0	0	0	0	0	17.06	0	0	0	0	0	15.57	0	25.72	0	10.73	0	13.76	0	24.7	0	12.74	0	0	47.52	0	0	0	0	0	0	0	12.99	9.84	0	0	0
1066	0	0	0	0	0	0	0	0	23.93	0	0	9.04	0	0	27.33	53.88	0	0	0	0	0	0	0	0	0	0	0	0	30.34	0	0	0	0	0	0	0	0	0	0	0	0	0	0	0	0	0	5.38	0	0
1067	0	0	0	0	9.49	0	0	13.14	0	0	19.53	0	31.04	8.5	0	0	0	0	0	0	0	50.09	0	0	0	0	0	0	0	0	0	0	18.42	0	0	0	0	0	0	0	0	0	16.52	0	0	0	0	18.59	8.07
1068	15.25	0	0	0	0	0	0	0	0	18.74	0	0	0	0	0	0	0	15.28	0	0	0	0	0	0	0	0	0	9.08	0	0	0	0	0	0	15.72	15.88	0	0	2.27	9.62	0	22.52	0	0	0	0	0	0	0
1069	0	23.58	0	3.66	0	0	0	0	0	0	0	34.06	0	0	0	0	0	0	29.14	0	0	0	0	0	0	23	25.34	0	0	8.86	0	6.55	0	29.06	0	0	26.8	34.55	0	0	19.44	0	0	0	0	7.22	26.01	17.48	0
1070	0	0	16.2	0	0	0	0	0	0	0	0	0	0	15.75	38.21	25.38	22.27	0	0	11.17	18.8	0	32.17	32.96	15.93	0	0	0	0	0	13.51	0	0	0	0	0	0	0	0	0	0	0	0	26.94	20.46	0	0	0	43.48
1071	0	0	0	0	0	0	40.35	0	0	0	0	0	0	0	0	0	0	0	0	0	0	0	0	0	0	0	0	4.46	0	0	0	0	0	0	0	0	0	0	0	0	0	0	29.52	0	0	0	0	0	0
1072	0	0	0	15.04	18.37	0	0	14.48	19.19	0	0	0	0	0	0	0	0	9.15	0	0	0	0	0	0	0	0	0	0	21.65	0	0	0	13.87	0	0	0	0	0	22.67	0	27.71	0	0	0	0	14.5	0	0	0
1073	0	19.03	0	0	0	0	0	0	0	0	12.63	0	30.07	0	0	5.48	0	0	18.09	40.8	0	0	0	0	0	7.86	6.6	0	0	8.17	0	18.14	0	0	11.59	31.43	29.7	0	0	28.54	0	0	0	0	21.27	0	0	0	0
1074	0	0	55.33	0	0	0	0	0	0	43.16	0	0	0	47.2	0	0	0	0	0	0	0	0	28.48	0	0	0	0	0	0	0	0	0	0	0	0	0	0	0	0	0	0	0	0	31.65	0	0	0	39.43	0
1075	52.22	0	0	0	0	0	0	25.85	0	0	0	0	0	0	0	0	0	0	0	0	31.09	0	0	0	0	0	20.35	28.44	20.31	0	50.45	0	6.76	17.56	25.32	0	0	0	0	0	24.06	44.4	16.63	0	0	34.58	43.48	0	0
1076	0	0	0	0	0	45.54	29.66	0	27.25	0	0	64.44	0	0	48.56	21.5	44.03	0	0	0	0	28.06	0	54.4	0	26.33	0	0	0	0	0	0	0	0	0	0	0	10.5	15.94	0	0	0	0	0	0	0	0	0	28.83
1077	0	0	0	26.48	22.22	0	0	0	0	24.62	0	0	0	0	0	0	0	56.6	20.95	0	0	0	0	0	0	0	0	0	0	7.63	0	21.33	0	5.21	0	0	0	0	0	0	0	0	0	0	0	0	0	0	0
1078	0	26.35	0	0	0	0	0	0	0	0	48	0	30.4	0	0	0	0	0	0	0	0	0	0	0	40.44	0	0	0	0	0	0	0	0	0	0	0	6.15	0	0	22.2	0	0	12.14	0	0	0	0	0	0
1079	0	0	0	0	0	0	0	0	0	0	0	0	0	0	0	0	0	0	0	0	0	0	0	0	0	0	0	0	0	0	0	0	0	0	0	0	0	0	0	0	0	0	0	0	0	0	0	0	0
1080	0	0	0	0	54.22	0	0	0	0	0	0	0	0	60.69	0	0	37.18	0	0	28.44	0	0	0	0	0	0	0	0	0	0	0	0	0	0	0	0	0	30.24	0	0	0	0	0	0	0	0	0	0	0
1081	52.79	36.5	43.07	31.63	0	32.96	69.71	44.43	32.54	46.56	40.29	40.01	21.73	0	40.19	28.79	0	23.02	29.47	0	36.32	37.58	48.71	45.42	28.14	43.85	40.61	30.73	46.96	40.32	31.71	31.68	59.64	21.3	51.51	31.46	31.24	0	37.19	53.99	43.85	58.67	0	59.95	46.12	29.54	48.27	26.03	50.5
1082	0	0	0	0	0	0	0	0	0	0	0	0	0	0	0	0	0	0	0	0	0	0	0	0	0	0	0	0	0	0	0	0	0	0	0	0	0	0	0	0	0	0	28.57	0	0	0	0	0	0
1083	0	0	0	0	0	0	0	0	0	0	0	0	0	0	0	0	0	0	0	30.01	0	0	0	0	0	0	0	0	0	0	0	0	0	0	0	0	0	0	0	0	0	0	0	0	0	0	0	0	0
1084	0	0	0	0	0	0	0	0	0	0	0	0	27.44	0	0	0	0	10.62	0	0	0	0	0	0	0	0	0	0	0	15.9	0	0	0	0	0	0	0	0	0	0	0	0	0	0	0	0	0	25.77	0
1085	0	0	0	0	0	0	0	0	16.2	0	0	0	0	0	0	0	12.09	0	0	0	0	0	0	0	9.75	0	0	0	0	0	20.92	0	0	5.32	0	0	0	27.12	3.93	0	11.3	0	0	0	0	0	0	0	0
1086	0	0	0	32.73	4.25	0	0	0	0	0	22.26	0	0	0	0	0	0	0	0	0	0	10.28	11.49	0	0	0	0	0	0	0	0	0	0	0	0	16.81	0	0	0	0	0	0	18.12	0	0	0	9.76	0	0
1087	9.02	11.47	0	0	0	0	31.68	0	0	13.14	0	5.29	0	31.06	0	16.59	0	0	19.13	0	0	0	0	17.9	0	10.68	16.45	0	0	0	0	17.19	0	16.92	0	0	7.37	0	0	19.16	28.7	0	0	0	7.76	0	0	0	0
1088	0	0	20.58	0	0	5.07	0	0	0	0	0	0	0	0	0	0	0	11.97	0	18.4	3.54	0	0	0	0	0	0	0	0	12.78	0	0	0	0	6.83	0	0	0	0	0	0	8.07	0	6.11	0	0	0	0	23.13
1089	0	0	0	0	0	0	0	37.27	0	0	32.65	0	0	0	30.39	0	13.17	0	0	0	0	0	0	0	17.89	0	0	0	0	0	10.63	0	0	0	0	0	0	0	0	0	0	0	0	0	0	0	0	10.64	0
1090	0	5.68	0	0	33.19	0	0	0	0	0	0	0	0	0	0	0	0	0	0	0	0	26.31	0	0	0	0	0	0	22.02	0	0	8.52	6.83	0	0	0	0	20.31	0	0	0	0	14.81	0	0	0	0	0	0
1091	0	0	45.16	0	0	0	17.81	0	0	0	0	0	0	0	0	43.75	0	0	0	0	0	0	0	0	0	0	0	0	0	0	0	0	0	0	0	0	0	0	13.88	0	0	0	0	0	28.95	33.09	0	0	20.77
1092	0	3.51	0	49.47	0	28.56	0	0	26.21	25.06	0	39.46	18.91	43.87	0	0	0	0	0	26	68.22	0	55.87	0	24.17	32.6	16.09	54.96	0	0	0	0	0	49.26	27.74	30.55	0	0	0	69.33	37.34	20.47	0	0	0	0	32.63	41.25	0
1093	0	0	0	0	60.51	0	0	0	0	0	0	0	0	0	31.83	0	25.21	43.91	17.22	0	0	33.06	0	0	0	0	0	0	6.93	28.97	0	10.02	16.21	0	0	0	45.43	15.49	0	0	0	0	31.51	0	0	8.77	0	0	0
1094	0	0	0	0	0	0	18.3	20.32	0	0	21.12	0	0	0	0	0	0	0	0	0	0	0	0	70.23	0	0	0	0	0	0	43.25	0	0	0	0	0	0	0	0	0	0	0	0	46.22	0	0	0	0	0
1095	57.85	30.21	0	0	0	0	0	0	0	0	0	0	0	0	0	0	0	0	0	0	0	0	0	0	0	0	16.23	25.01	0	0	0	0	0	28.56	0	0	0	0	35.57	0	32.74	0	0	0	0	0	0	0	0
1096	0	0	0	10.52	0	18.82	0	0	20.74	0	0	0	0	8.68	0	0	0	0	13.9	0	0	0	0	0	0	0	0	0	11.01	0	0	0	0	0	0	0	0	0	0	0	0	25.02	0	0	0	8.04	0	0	25.72
1097	0	0	14.43	0	0	0	0	0	0	0	0	0	19.33	0	22.45	0	0	0	0	0	0	0	0	0	14.91	11.83	0	0	0	0	0	0	0	0	0	0	0	19.52	0	0	0	0	0	0	0	0	29.88	0	0
1098	0	0	0	0	0	0	0	8.39	0	0	0	0	0	0	0	0	26.42	0	0	15.69	0	17.61	0	0	0	0	0	0	0	0	0	15.99	21.86	0	0	9.98	0	0	0	0	0	0	34.52	0	22.72	0	0	0	0
1099	0	0	0	0	0	18.4	0	0	0	0	42.11	0	0	0	0	0	0	24.42	0	0	0	0	0	0	0	0	0	13	0	0	22.46	0	0	0	0	0	0	0	33.88	0	10.71	0	0	0	0	0	0	21.19	0
1100	0	0	11.4	0	11	0	0	0	0	15.33	0	20.24	0	0	0	9.85	0	0	0	0	10.55	0	0	0	9.37	0	0	0	16.69	34.63	0	0	0	0	14.85	0	0	0	0	0	0	0	0	0	0	0	0	0	0
1101	25.36	13.09	0	0	0	0	9.02	0	0	0	0	0	0	0	25.25	0	0	0	13.01	0	0	0	0	11.56	0	0	29.83	0	0	0	0	0	0	16.08	0	0	5.56	17.76	0	0	0	29.65	0	38.36	0	0	0	0	0
1102	0	0	0	34.87	0	19.29	0	11.4	16.18	0	0	0	27.16	28.72	0	0	0	0	0	12.81	0	0	24.32	0	0	0	0	0	0	0	0	0	0	0	0	16.03	0	0	0	18.79	0	0	14.15	0	13.19	21.65	0	24.39	0
1103	0	0	0	0	0	0	0	0	0	19.57	0	0	0	0	0	0	0	0	0	0	42.69	0	0	0	0	14.1	0	34.49	0	0	0	0	0	0	0	0	0	0	14.69	0	22.74	0	0	0	0	0	0	0	29.9
1104	0	0	0	0	0	0	0	0	0	0	0	0	0	0	0	0	29.73	42.39	0	0	0	0	0	0	0	0	26.55	0	0	0	0	0	0	0	0	0	0	0	0	0	0	0	0	0	0	0	0	0	0
1105	0	0	0	37.18	39.74	0	0	17.42	0	0	0	13.7	0	0	0	31.28	0	0	12.04	0	0	50.44	11.61	10.62	10.02	0	0	0	0	0	0	0	16.35	4.71	0	0	0	9.56	0	0	0	0	9.7	0	0	0	0	0	0
1106	13.16	0	0	0	0	0	0	0	15.65	8.85	3.27	0	0	0	24.93	0	0	0	0	15.34	0	0	0	0	0	0	0	0	26.92	0	0	0	0	0	12.32	0	4.93	0	15.18	0	0	0	0	4.37	0	0	0	0	0
1107	0	0	0	0	18.96	0	0	0	0	0	0	0	9.45	0	0	0	0	0	0	0	0	0	0	0	0	0	0	0	0	46.62	0	0	18.93	0	0	0	0	0	0	0	0	0	0	0	0	0	70.93	0	0
1108	0	34.01	0	0	0	19.76	0	0	0	0	0	0	0	0	0	0	14.68	33.06	23.31	0	0	0	0	23.53	0	0	0	0	0	0	73.55	0	0	0	0	47.04	4.9	0	0	0	29.13	0	0	0	48.04	0	0	21.26	14.73
1109	26.89	0	67.15	64.56	0	0	83.8	0	63.94	0	0	40.56	0	0	13.91	28.75	0	0	0	21.04	47.88	60.93	10.43	0	19.52	52.47	0	53.37	0	0	0	31.04	0	21.51	0	0	0	28.21	0	85.14	0	79.2	60.84	16.35	0	0	0	0	0
1110	0	0	0	0	29.95	0	0	28.29	0	0	42.62	0	41.3	0	0	0	0	0	0	0	0	0	0	0	0	0	32.98	0	0	0	0	0	0	0	0	0	0	0	0	0	0	0	0	0	19.67	0	34.35	0	0
1111	0	0	0	0	0	0	0	0	0	22.54	0	0	0	71.68	0	0	0	0	0	0	0	0	27.86	28.01	0	0	0	0	0	0	48.52	0	32.35	0	29.74	30.91	0	0	20.82	0	26.81	0	0	24.01	0	63.54	0	11.25	0
1112	0	40.84	0	0	0	22.9	0	0	0	0	0	0	0	0	15.61	52	0	0	0	0	0	0	0	0	0	78.62	0	0	41.76	0	0	26.28	0	20.97	0	0	18.59	0	0	0	0	0	0	0	0	0	0	0	0
1113	23.89	0	0	0	0	0	45.63	0	0	23.11	0	0	0	0	0	0	0	17.54	26.3	19.41	0	0	0	0	28.52	0	0	0	0	0	0	0	0	0	11.32	0	0	11.34	0	0	0	0	45.51	0	0	0	0	0	23.69
1114	0	0	28.99	0	0	0	0	0	0	0	0	0	0	20.33	0	0	19.04	0	0	0	0	0	0	0	0	0	0	39.66	0	0	0	0	0	0	0	0	0	0	0	0	0	20.82	0	0	0	0	0	0	0
1115	0	0	0	0	0	0	0	0	0	0	0	0	14.77	0	0	0	0	0	0	24.67	0	15.86	0	0	0	0	0	0	0	0	0	0	0	0	0	26.21	0	0	0	0	0	0	0	0	12.98	0	0	9.96	0
1116	0	0	0	20.61	0	12.77	0	0	0	0	33.73	26.77	0	0	26.48	0	0	0	0	0	6.63	0	0	0	0	0	26.54	0	0	0	0	0	0	0	0	0	0	0	0	0	14.21	0	0	0	0	0	0	0	0
1117	9.5	0	0	0	10.98	0	0	0	0	0	0	0	0	0	0	0	24.35	0	0	0	0	0	0	0	0	0	0	14.85	0	0	0	0	0	0	0	0	0	0	0	0	0	0	28.67	0	0	0	0	0	0
1118	0	0	0	0	0	0	0	0	6.47	0	0	0	12.86	0	0	0	0	0	15.13	0	0	11.06	0	19.78	0	0	0	0	0	0	24.29	8.38	0	0	0	0	9.87	0	11.13	0	0	0	0	0	24.67	32.26	0	0	7.7
1119	0	0	14.24	5.81	0	0	10.19	6.59	0	0	0	17.33	0	0	0	10.82	0	20.75	0	0	2.94	0	7.08	0	15.28	0	0	0	20.11	39.51	0	0	0	11.64	0	0	0	14.61	0	0	0	20.08	0	35.76	0	0	10.94	10.14	0
1120	10.63	0	0	0	0	5.84	0	0	0	0	0	0	0	0	0	0	0	0	0	0	0	0	0	0	0	24.27	5.05	0	0	0	0	0	7.89	0	0	0	0	0	0	5.43	0	0	0	0	0	0	0	0	0
1121	0	10.1	6.33	0	0	0	0	0	0	0	12.84	0	0	0	0	0	0	0	12.11	0	0	0	0	0	0	0	0	3.93	0	0	0	11.57	0	0	0	0	0	0	0	0	0	0	0	0	0	0	0	0	16.03
1122	0	0	0	0	0	0	0	0	0	0	0	0	0	0	0	0	15.29	0	0	0	7.25	0	0	0	0	0	0	0	0	0	0	0	0	0	0	0	0	0	0	0	0	0	0	0	0	0	15.46	0	0
1123	0	0	0	0	0	0	0	0	0	0	0	17.94	42.01	0	0	0	0	0	0	0	0	0	0	0	0	18.09	0	0	0	0	35.7	0	18.2	0	16.25	0	0	0	32.1	0	0	0	0	22.91	0	0	0	0	0
1124	17.91	14.39	15.07	16.07	0	16.7	27.59	17.88	22.32	36.73	0	0	0	42.81	0	15.03	0	0	0	0	0	28.98	0	0	23.39	0	22.57	19.37	25.75	47.11	0	0	0	19.95	0	19.72	23.64	27.4	0	19.13	19.14	17.71	35.8	0	29.79	26.42	0	8.27	0
1125	0	0	0	0	25.26	0	0	0	0	0	26.61	0	0	0	0	0	0	0	0	10.43	23.15	0	36.75	24.73	0	0	0	0	0	0	0	21.47	0	0	0	0	0	0	0	0	0	0	0	0	0	0	24.5	0	0
1126	0	0	0	0	0	0	0	0	0	0	0	38.23	0	0	54.99	0	71.24	14.27	0	0	0	0	0	0	0	15.16	0	0	0	0	33.86	0	0	0	0	0	0	34.92	36.78	0	0	0	0	0	0	0	0	0	30.28
1127	37.49	0	0	0	0	9.4	0	0	0	40.55	0	0	0	34.76	0	0	0	0	48.05	0	0	0	0	0	0	0	0	5.27	0	0	0	0	16.92	16.67	0	0	0	0	0	0	0	0	41.24	0	0	0	0	0	0
1128	0	47.51	25.96	42.2	0	0	100.36	0	21.2	0	37.45	0	0	0	0	0	0	0	0	34.07	0	0	0	0	62.92	14.24	31.91	0	0	8.6	0	0	0	0	0	0	29.4	0	0	79.81	35.39	41.65	0	16.54	62.93	41.5	74.94	28.01	0
1129	0	0	0	0	46.29	0	0	40.91	0	0	0	0	26.45	0	0	22.93	0	15.74	0	0	51.79	35.54	88.82	36.62	0	0	0	13.91	0	0	0	62.43	0	18.35	42.1	62.26	0	12.36	0	0	0	0	0	0	0	0	0	0	17.86
1130	0	0	0	0	0	34.56	0	0	0	0	0	0	0	0	30.31	0	24.57	0	19.26	0	0	0	0	0	0	0	0	0	37.49	0	16.41	0	0	0	0	0	0	0	0	0	0	0	0	26.92	0	0	0	0	0
1131	0	0	10.65	53.23	0	0	0	0	10.65	0	15.01	0	0	18.88	0	0	0	0	0	0	0	0	0	0	0	0	25.29	0	0	15.42	0	0	0	0	0	0	0	0	0	0	0	0	0	0	0	0	0	0	0
1132	0	0	0	0	0	0	0	0	0	0	0	0	0	0	0	11.29	0	0	0	0	0	0	0	0	0	0	0	0	0	0	0	0	0	0	18.25	0	0	0	28.71	0	25.86	9.87	8.06	0	0	0	0	0	0
1133	0	0	0	0	6.43	0	0	0	0	31.13	14.04	13.05	16.69	0	0	0	0	0	0	0	18.85	0	0	19.17	0	26.26	0	0	0	0	0	0	20.82	24.12	0	0	0	0	0	0	0	0	0	27.79	0	0	23.3	22.73	18.01
1134	37.16	20.84	0	0	0	0	26.28	0	0	0	0	0	0	0	27.07	0	17.35	0	0	26.54	0	0	0	0	0	0	19.32	0	0	0	5.49	0	0	0	0	0	0	10.88	0	0	0	0	0	0	0	0	0	0	0
1135	0	0	41.4	0	0	0	0	0	36.32	0	0	0	0	19.76	0	19.51	0	29.45	0	0	0	0	0	0	70.47	0	0	21.3	0	28	0	0	0	0	0	0	46.7	0	0	15.46	0	0	0	0	20.41	29.07	0	0	0
1136	0	0	0	42.3	17.36	14.05	0	6.84	0	0	0	4.3	0	0	0	0	0	0	0	0	0	43.08	10.52	0	0	0	0	0	0	0	0	0	0	0	0	26.42	0	0	31.11	0	12.67	8.05	0	0	0	0	9.47	0	9.27
1137	0	0	0	0	0	0	15.69	0	0	0	16.39	0	0	0	0	0	0	0	19.15	0	0	0	0	0	0	11.7	0	0	41.2	0	0	18.43	11.62	4.6	0	0	0	11.32	0	0	0	0	42.04	0	0	0	0	0	0
1138	0	0	0	0	0	0	0	0	0	0	0	0	20.9	0	0	0	0	0	0	0	0	0	0	0	0	0	0	0	0	0	0	0	0	0	0	0	0	0	0	0	0	0	0	15.96	0	0	0	0	0
1139	14.4	9.55	0	0	0	0	0	0	0	6.28	0	28.26	0	8.19	18.61	0	14.79	0	0	3.7	0	0	0	0	0	0	0	6.61	0	27.2	9.88	0	0	0	0	0	0	0	0	18.14	0	0	0	0	0	7.91	0	0	0
1140	0	0	7.77	0	6.22	19.21	0	0	18.96	0	0	0	0	0	0	0	0	0	0	0	0	0	0	9.08	0	0	8.08	0	0	0	0	0	12.54	0	0	19.19	0	0	0	0	4.58	0	0	0	0	0	0	0	14.53
1141	0	0	0	0	0	0	0	0	0	0	0	0	0	0	0	37.48	0	0	0	13.16	0	10.84	12.18	0	0	0	0	0	0	0	0	0	0	0	0	0	0	0	0	0	0	4.28	0	0	3.45	0	0	0	0
1142	0	0	6.31	0	0	0	0	0	0	0	0	0	0	0	0	0	0	0	0	0	12.64	0	0	0	0	0	0	0	0	0	19.89	0	0	0	0	0	0	0	18.16	0	0	0	0	0	0	0	0	0	0
1143	0	0	0	36.05	0	0	0	0	10.6	0	5.82	0	18.43	0	0	0	12.73	0	0	0	0	0	0	0	0	0	20.85	0	22.07	0	0	0	0	8.15	10.75	0	0	0	0	7.6	7.22	0	12.98	0	0	0	0	0	12.94
1144	0	9.47	0	0	6.65	0	6.39	3.17	0	10.27	0	0	0	0	0	0	0	0	0	0	0	0	0	0	4.93	0	0	0	0	0	0	14.92	0	0	0	0	0	0	0	0	0	5.96	0	0	0	0	9.85	8.86	0
1145	0	0	0	0	0	0	0	0	0	0	0	0	0	0	0	10.85	0	0	0	0	0	0	0	0	0	0	0	0	0	0	0	0	0	0	0	0	0	3.67	17.3	0	0	0	0	0	0	0	0	0	0
1146	0	0	0	0	0	0	0	0	0	0	0	0	0	0	0	0	0	0	0	0	0	0	0	0	0	0	0	0	0	0	0	0	0	0	0	0	0	0	0	0	0	0	0	0	0	0	0	0	0
1147	0	0	0	0	0	0	0	0	0	46.89	0	0	0	0	71.65	0	39.74	56.1	0	0	0	0	32.11	0	14.08	0	0	42.78	43.86	0	0	0	12.15	0	0	0	7.63	0	0	66.21	75.65	0	18.85	120.77	57.14	0	17.25	0	0
1148	0	62.48	69.86	0	31.92	58.05	94.04	102.24	0	0	0	0	56.04	65.01	0	0	0	0	0	74.27	42.17	0	0	67.74	0	127.24	46.46	0	0	0	0	0	0	63.03	0	106.82	0	21.51	0	0	0	114.45	0	0	0	45.57	0	55.35	28.13
1149	53.41	0	0	85.45	0	0	0	0	65.77	0	72.11	78.78	0	0	0	15.38	0	0	76.21	0	0	116.68	0	0	22.29	0	0	0	0	59.83	90.97	61.42	14.47	0	121.05	0	25.6	0	69.06	0	0	0	0	0	0	0	30.5	0	0
1150	0	0	0	0	0	0	0	0	0	0	0	0	0	0	0	0	0	0	0	0	0	0	0	0	0	0	0	0	0	0	0	0	0	0	0	0	0	0	0	53.53	0	0	0	0	0	0	0	0	0
1151	0	0	0	0	0	0	0	0	0	0	0	0	0	0	0	0	0	0	0	0	0	0	11.84	0	0	0	0	0	0	0	0	0	0	0	0	0	0	0	0	0	0	0	24.29	0	0	0	0	0	12.92
1152	0	15.56	0	0	0	0	0	0	0	22.21	0	0	0	0	0	17.39	0	19.66	0	0	19.92	0	0	0	0	0	0	33.54	0	0	0	0	0	0	0	0	0	0	0	0	0	0	0	0	0	11.28	0	0	0
1153	15.01	0	0	0	9.03	8.09	0	0	0	0	0	0	23.8	0	0	0	0	0	0	0	0	0	0	0	16.52	0	0	0	0	0	0	0	7.84	0	0	0	0	13.23	0	0	0	0	0	41.58	0	0	0	0	0
1154	0	0	0	0	0	0	0	0	19.2	0	32.21	0	0	14.82	13.13	0	31.56	0	10.15	40.38	0	0	0	0	0	22.62	0	0	0	21.16	0	0	0	0	0	18.66	17.09	0	7.28	0	0	0	0	0	16.11	0	0	15.67	11.69
1155	0	0	15.25	0	0	0	0	7.88	0	0	0	12.61	0	0	0	23.9	0	0	0	0	0	0	0	11.42	0	0	27.12	0	0	0	0	8.34	0	2.35	0	0	0	0	0	6.06	9.49	0	0	0	0	0	0	0	0
1156	0	0	0	0	11	0	0	0	0	0	0	0	0	0	0	0	0	0	0	0	0	0	0	0	0	0	0	0	23.48	0	0	0	0	0	0	0	0	0	0	0	0	8.06	0	0	0	0	0	0	0
1157	26.11	8.44	0	0	0	0	7.72	0	0	0	0	0	0	0	26.07	0	0	0	0	0	0	12.09	0	0	0	0	0	18.76	0	0	0	0	19.57	0	2.56	0	0	21.09	0	0	0	0	6.47	0	0	0	0	0	8.86
1158	0	0	0	0	0	0	0	0	0	0	0	0	0	16.81	0	0	8.55	0	0	0	0	0	9.07	0	0	0	0	0	0	7.58	5.85	10.23	0	0	0	0	7.09	0	12.03	0	8.99	0	0	0	0	0	0	11.49	0
1159	0	0	0	4.16	0	0	0	0	0	0	0	0	0	0	0	0	0	13.29	0	0	0	0	0	0	0	0	0	0	0	0	0	0	0	10.91	0	0	0	0	0	0	0	0	12.4	0	0	4.94	0	0	0
1160	0	17.85	0	0	0	0	0	0	0	11.75	0	15	0	0	0	9.77	0	0	7.88	29.18	9.55	0	0	0	0	0	0	0	10.23	0	0	0	0	0	3.81	27.05	0	0	0	8.75	0	2.2	0	4.89	0	0	15.32	0	13.61
1161	0	0	0	0	0	13.28	9.78	0	0	0	0	0	16.91	0	0	0	0	0	0	0	0	0	0	31.44	0	0	0	0	0	9.36	5.64	15.05	0	0	0	0	0	0	0	0	7.43	0	0	0	2.74	0	0	0	0
1162	0	0	0	0	0	0	0	12.98	0	0	0	0	0	29.96	0	0	0	0	0	0	0	0	0	0	7.89	14.63	12.22	0	0	0	0	0	0	0	0	0	0	9.57	0	0	0	0	0	0	0	0	0	3.75	0
1163	0	0	0	12.83	0	0	0	0	0	0	0	8.26	13.43	0	18.22	0	0	0	0	0	0	0	2.37	0	0	0	0	0	0	0	0	0	0	0	0	0	0	0	0	0	0	3.16	8.93	0	0	0	0	0	0
1164	20.54	0	0	0	13.01	0	0	0	0	0	10.12	0	0	0	0	0	22.69	0	0	0	0	6.05	0	0	0	0	0	0	0	0	0	0	3.35	16.42	0	0	0	0	7.31	0	0	0	0	0	0	0	0	0	12.53
1165	0	0	0	0	0	0	0	0	0	0	0	0	0	0	0	0	0	0	0	0	0	0	0	0	0	0	0	0	26.84	0	0	0	0	0	5.44	0	0	0	0	0	0	0	0	0	0	0	0	0	0
1166	0	0	0	0	0	0	0	0	0	0	0	0	0	0	0	0	0	23.7	0	0	0	0	0	0	0	0	0	0	0	0	0	0	0	0	0	0	29.6	0	0	0	0	0	0	0	0	0	0	0	0
1167	0	0	0	0	52.86	16.23	68.71	0	0	0	0	0	14.46	0	0	0	0	0	0	29.04	0	0	0	52.43	0	0	0	0	0	40.54	0	28.13	0	66.32	0	0	0	30.29	23.61	0	49.54	0	34.3	71.51	0	0	0	0	0
1168	0	0	0	29.87	0	0	0	149.77	96.95	114.44	62.78	76.93	0	84.99	29.46	88.26	0	0	35.77	0	31.01	30.12	62.36	0	84.5	0	53.17	105.75	0	0	67.63	0	49.59	0	0	66.16	0	0	0	0	0	100.11	0	0	96.18	0	118.85	0	0
1169	104.98	105.63	85.22	0	0	11.6	0	0	0	0	0	0	0	0	0	0	24.27	37.68	0	0	0	0	0	0	0	111.14	0	0	0	0	0	0	0	0	104.39	0	0	0	0	106.96	0	0	0	0	0	92.64	0	51.5	0
1170	0	0	0	0	0	0	0	0	0	0	0	0	13.69	0	0	0	0	0	0	0	0	0	0	66.27	0	0	0	0	33.45	0	0	29.55	0	0	0	0	20.4	0	0	0	0	0	0	0	0	0	0	0	25.99
1171	0	0	0	16.85	33.38	0	0	0	0	0	0	0	0	0	11.66	0	0	0	14.03	0	23.05	0	0	0	0	0	0	0	0	27.25	0	0	0	0	0	0	0	0	23.61	0	23.24	0	29.71	0	0	0	0	0	0
1172	0	0	0	0	0	11.42	0	0	0	0	0	0	0	0	0	0	0	0	0	0	0	0	0	0	0	0	0	0	0	0	0	0	0	0	0	0	0	0	0	0	0	0	0	0	0	0	0	0	0
1173	0	0	0	0	0	0	0	0	0	0	0	29.95	0	0	0	0	0	0	0	24.41	0	0	0	0	0	0	0	0	0	0	0	0	15.05	0	0	13.44	0	36.73	0	0	0	0	0	20.17	0	0	0	0	9.74
1174	0	0	0	0	17.84	0	0	0	0	0	0	0	0	0	0	0	0	0	0	0	0	0	0	0	7.07	0	0	0	17.52	0	0	0	0	15.5	0	0	28.37	0	0	0	0	37.67	0	0	0	0	0	8.89	0
1175	0	0	0	12.52	0	0	16.7	0	0	0	4.98	0	10.76	0	0	0	10.13	0	0	0	0	8.51	0	0	0	0	22.26	0	0	0	0	0	0	0	0	0	0	0	0	0	0	0	0	0	0	24.13	0	0	0
1176	0	0	0	0	0	0	0	0	0	0	0	0	0	16.38	0	13.11	0	0	15.2	0	0	0	7.01	0	0	0	0	0	0	0	6.87	0	0	0	0	9.62	0	0	10.48	0	0	0	0	0	0	0	6.09	0	0
1177	0	12.31	0	0	0	0	0	0	2.21	0	0	5.53	0	0	0	0	0	0	0	0	0	0	0	0	0	0	0	0	7.8	7.62	0	0	0	0	0	0	0	0	0	9.3	0	0	0	0	1.75	0	0	0	0
1178	0	0	0	0	0	0	0	0	0	0	0	0	0	0	16.35	0	8.87	15.36	0	0	0	0	0	0	0	0	0	0	0	0	0	0	0	0	0	0	0	0	0	0	0	0	0	9.51	0	0	0	0	0
1179	0	0	0	0	0	0	0	3.86	0	0	0	0	3.59	0	0	0	0	0	0	3.42	0	0	0	16.6	0	0	0	12.86	0	0	0	0	0	0	0	0	0	0	0	0	10.21	10.56	0	0	8.24	0	0	0	31.69
1180	10.49	16.03	0	0	13.2	0	10.2	0	12.05	0	24.65	7.59	0	13.7	0	12.22	0	0	0	0	11.9	12.64	9.07	0	15.52	10.63	16.53	0	0	0	0	2.74	2.41	7.13	14.13	10.33	21.61	9.72	0	0	0	0	13.58	0	0	14.83	0	17.86	0
1181	0	0	0	0	0	26.59	0	0	0	10.97	0	0	0	0	0	0	16.89	0	10.22	0	0	0	0	0	0	0	0	0	18.45	14.62	13.3	0	0	0	0	0	0	0	6.55	7.89	0	0	0	0	0	0	23.24	0	0
1182	0	0	0	14.18	0	0	0	7.42	0	0	0	0	0	0	0	0	0	25.48	0	3.84	0	0	0	0	0	0	0	0	0	0	0	0	0	0	0	0	0	0	0	0	0	0	0	0	0	0	0	0	0
1183	4.86	0	3.66	0	0	0	0	0	0	0	0	17.22	20.69	0	0	0	0	0	0	0	0	0	5.26	0	0	0	0	0	0	0	0	0	0	0	0	5.86	0	6.9	0	0	0	0	0	12.27	0	0	0	0	0
1184	0	14.75	0	0	14.39	0	4.95	0	0	11.19	0	0	0	7.07	31.47	0	25.29	0	0	0	0	0	0	0	0	0	0	8.06	0	0	0	0	0	0	0	0	17.19	0	0	0	11.75	0	0	0	11.23	0	0	0	0
1185	0	0	0	0	0	9.68	0	0	0	0	0	0	0	0	0	0	0	0	0	0	0	0	0	0	0	0	15.7	0	0	0	0	29.16	5.23	0	0	0	0	0	14.44	0	0	0	8.96	0	0	10.61	0	0	0
1186	0	0	0	0	0	0	0	0	0	0	0	0	0	0	0	0	0	0	0	0	0	0	0	0	0	0	0	0	0	0	0	0	0	0	0	0	0	0	0	0	0	0	0	0	0	0	0	0	0
1187	0	0	0	0	0	0	0	0	0	0	0	0	0	0	0	37.86	0	0	0	0	0	0	0	0	0	0	0	0	0	0	0	0	0	0	0	0	27.33	0	0	0	0	0	0	0	0	0	0	0	0
1188	17.3	41.51	107.67	30.52	22.17	48.65	42.12	67.07	36.31	53.54	35.96	18.13	48.59	25.47	37.73	0	0	48.42	49.5	21.01	49.32	0	50.91	0	0	34.57	24.56	0	28.89	57.76	25.61	0	43.5	36.25	112.16	39.62	0	11.55	65.8	73.51	132.58	0	29.64	61.16	64.45	45.9	0	46.72	0
1189	0	0	0	0	0	0	0	0	0	0	0	0	0	0	0	0	27.54	0	0	0	0	0	0	95.82	31.72	0	0	67.03	0	0	0	67.64	0	0	0	0	0	0	0	0	0	109.09	0	0	0	0	91.19	0	0
1190	0	0	0	0	0	0	0	0	0	0	0	27.24	0	0	0	0	0	0	0	0	0	0	0	0	0	0	0	0	0	0	0	0	0	0	0	0	0	0	0	0	0	0	0	0	0	0	0	0	33.64
1191	28.04	0	0	0	0	0	0	0	0	0	0	0	20.63	0	15.02	0	0	0	0	8.42	0	53.4	0	0	0	0	0	0	0	0	0	0	0	21.06	0	29.21	31.13	10.65	0	0	0	0	0	0	0	0	0	0	0
1192	0	34.78	0	10.59	0	0	0	0	0	0	0	0	0	24.14	0	34.24	8.6	27.9	0	0	0	0	0	0	15.1	0	0	0	0	0	24.15	0	0	0	0	0	0	0	0	0	0	0	0	0	0	20.9	0	0	0
1193	0	0	0	0	19.1	0	23.11	0	21.8	0	34.9	0	0	0	0	0	0	0	0	0	19.74	0	14.96	0	0	13.4	0	0	0	0	0	0	20.54	0	0	0	0	0	0	0	0	0	36.03	0	0	0	0	20.74	0
1194	0	0	0	0	0	0	0	0	0	0	0	0	0	0	6.42	0	0	0	12.53	0	0	0	0	0	0	0	34.08	0	8.42	10.98	0	13.19	0	14.75	0	0	0	0	0	0	0	39.33	0	0	12.91	0	0	0	12.75
1195	0	0	0	0	0	0	0	0	0	0	0	0	42.96	0	0	0	0	0	0	0	0	7.57	0	0	0	0	0	0	0	0	0	0	0	0	0	0	0	0	0	13.42	0	0	0	0	0	0	0	0	0
1196	0	0	0	0	0	0	0	0	0	12.64	0	0	0	0	0	0	14.25	0	0	17.73	0	0	0	0	0	0	0	0	0	0	4.92	0	0	0	0	0	0	14.62	9.26	0	0	0	0	19.97	0	0	0	0	0
1197	0	0	0	0	5.48	0	0	0	0	0	0	0	0	8.66	0	0	0	0	0	0	0	0	0	0	0	0	0	8.79	0	0	0	0	0	0	0	0	0	0	0	0	0	0	0	0	7.05	0	0	0	2.65
1198	0	0	0	0	0	0	0	0	0	0	0	0	0	0	0	0	0	0	0	0	0	0	0	0	0	0	0	0	0	0	0	0	0	0	0	0	0	0	0	0	0	0	0	0	0	0	0	0	0
1199	21.4	0	20.55	0	0	0	0	0	0	0	0	0	0	0	0	0	0	0	0	30.05	0	0	0	0	0	0	0	0	0	0	0	0	0	0	0	0	0	0	0	0	0	0	0	0	0	0	0	0	0
1200	0	14.81	0	18.43	0	0	0	0	0	29.98	30.5	0	35.73	0	40.48	16.9	25.53	30.28	18.28	0	0	16.66	0	19.2	46.76	0	0	0	36.13	0	19.92	24.08	21.79	31.45	5.77	42.12	11.53	0	0	11.55	7.71	0	0	0	27.22	0	22.84	34.98	0
1201	0	0	0	0	22.82	0	16.16	0	29.2	0	0	34.08	0	0	0	0	0	0	0	0	41.36	0	34.07	0	0	22.15	24.03	0	0	10.48	0	0	0	0	0	0	0	28.55	47.32	0	0	47.19	12.67	41.03	0	29.1	0	0	0
1202	0	0	0	0	0	18.53	0	26.52	0	0	0	0	0	45.48	0	20.57	0	0	0	0	0	0	0	0	0	0	0	0	0	0	0	0	0	0	0	0	0	0	0	0	0	0	0	0	0	0	0	0	34.37
1203	0	0	21.89	0	0	0	0	0	0	0	0	0	0	0	0	0	0	0	10.01	0	0	0	0	15.1	0	0	0	32.05	0	0	0	0	0	25.23	0	0	0	0	0	0	4.14	0	0	0	0	0	17.53	0	0
1204	7.94	0	0	0	0	0	0	0	0	0	0	16.21	0	0	0	0	0	11.07	0	18.8	0	0	0	0	0	0	0	0	0	0	8.19	8.2	0	0	0	0	0	0	0	12.85	0	0	0	0	0	0	0	0	0
1205	0	10.26	0	0	0	0	0	0	0	0	0	0	8.12	0	0	0	0	0	0	0	0	47.41	0	0	23.41	0	10.98	0	0	0	0	0	0	0	8.03	0	14.05	0	0	0	0	0	0	0	17.41	0	0	0	0
1206	0	0	0	0	11.63	0	33.83	0	0	0	0	16.21	0	0	0	0	0	0	0	0	0	0	0	0	0	0	0	0	0	0	0	0	6.5	0	0	0	0	0	0	0	0	0	0	0	0	12.39	24.91	0	38.31
1207	0	0	0	0	0	0	0	0	0	0	0	0	0	0	0	0	0	0	0	0	0	0	0	0	0	0	0	0	0	0	0	0	0	0	0	0	0	15.35	0	0	0	0	0	0	0	0	0	0	0
1208	0	25.85	18.4	0	21.61	0	0	38.28	21.87	0	20.79	0	0	0	23.27	12.29	14.28	0	0	12.53	34.1	0	0	40.72	0	29.94	8.67	13.63	0	0	0	0	6.52	0	0	0	0	0	0	0	98.77	30.95	0	0	28.86	0	0	13.86	0
1209	0	0	0	10.01	0	13.13	41.56	0	0	7.38	0	0	0	0	0	0	0	0	24.7	0	0	0	22.98	0	10.02	0	0	0	0	37.19	19.58	20.12	0	10.04	30.45	0	30.98	0	0	27.87	0	0	64.67	21.1	0	9.44	43.03	0	0
1210	0	0	0	0	0	0	0	0	0	0	0	24.4	0	0	0	0	0	0	0	0	0	0	0	0	0	0	0	0	0	0	0	0	0	0	0	0	0	0	0	0	0	0	0	0	0	0	0	0	0
1211	28.61	0	0	9.99	0	14.65	0	0	12.43	0	0	0	0	38.73	25.6	0	0	33.34	0	28.3	0	67.47	0	0	0	0	17.6	0	23.53	0	0	0	0	0	0	49.85	0	0	84.99	0	0	0	0	0	28.17	0	0	12.26	0
1212	0	0	17.52	0	0	0	0	0	0	0	23.26	0	20.81	0	0	0	22.67	0	0	0	12.36	0	27.82	0	0	23.97	0	17.65	0	0	0	24.16	0	21.44	21.08	0	0	0	0	9.19	0	23.24	0	0	0	39.8	0	0	18.51
1213	0	40.97	0	0	0	0	0	25.93	0	14.94	0	0	0	0	0	34.28	0	0	0	0	0	0	0	0	38.38	0	0	0	0	23.36	12.14	0	36.7	0	0	0	0	0	0	0	0	0	0	9.48	0	0	0	0	0
1214	0	0	0	0	4.1	0	17.39	0	0	0	0	10.63	0	0	29.89	0	0	0	19.48	0	11.29	0	0	38.89	0	0	0	0	0	0	0	0	0	0	0	0	0	20.27	42.88	0	0	0	63.32	0	0	0	0	0	0
1215	19.95	0	0	0	0	0	0	0	0	0	0	0	0	0	0	0	0	0	0	0	0	0	0	0	0	0	4.98	0	9.54	0	0	0	0	0	0	0	13.69	0	0	0	0	0	0	0	0	0	14.83	17.72	0
1216	0	17.05	0	0	0	0	0	0	8.84	0	6	0	0	0	0	0	0	0	0	0	0	0	0	0	0	0	0	0	0	0	0	0	0	0	0	0	0	0	0	10.31	0	3.97	0	13.79	14.87	0	0	0	0
1217	0	0	0	12.84	0	8.78	0	0	0	0	0	0	0	13.13	13.29	14.89	0	0	0	0	0	0	0	0	0	0	0	0	0	0	0	19.07	0	0	0	0	0	0	0	0	20.09	0	0	0	0	0	0	0	12.66
1218	0	0	0	0	0	0	0	0	0	0	0	0	0	0	0	0	0	0	5.73	0	0	0	0	0	0	0	5.31	0	0	0	0	0	0	0	0	14.9	0	0	0	0	0	0	0	0	0	0	0	0	0
1219	0	0	0	0	0	0	0	0	0	0	0	10.76	0	0	0	0	12.37	4.3	0	0	0	0	0	0	0	0	0	0	0	0	0	0	0	0	0	0	0	0	0	0	0	0	0	0	0	0	0	0	0
1220	0	16.79	0	22.27	9.77	0	0	0	0	34.59	0	0	0	0	0	0	0	0	0	60.62	0	0	19.08	0	0	0	0	0	0	42.34	0	0	0	0	0	0	0	0	0	10.57	0	0	0	0	0	0	0	55.8	0
1221	0	0	16.64	0	0	0	46.99	47.37	22.35	0	0	0	33.32	0	0	0	0	0	54.88	0	49.08	42.85	0	48.09	0	0	20.16	0	0	0	64.55	50.04	26.12	26.46	84.02	36.35	35.99	0	0	0	0	51.69	49.59	35.47	23.32	25.19	44.97	0	6.76
1222	40.16	13.14	0	0	10.03	21.76	0	0	0	0	53.25	0	0	30.3	31.62	23.68	22.17	28.49	0	0	0	0	0	0	23.1	0	0	67.85	36.95	0	0	0	0	0	0	0	0	44.14	47.84	12.78	0	0	0	0	0	0	0	0	0
1223	0	0	0	0	0	0	0	0	0	0	0	24.68	0	0	0	0	0	0	0	0	0	0	0	0	0	62.29	0	0	0	0	0	0	0	0	0	0	0	0	0	0	52.52	0	0	0	0	0	0	0	0
1224	0	0	16.68	20.89	0	0	0	0	0	0	0	0	0	0	0	0	0	0	0	0	0	0	13.31	0	0	0	0	0	0	0	0	0	0	0	0	0	0	0	0	0	0	0	0	0	0	0	0	0	0
1225	0	0	0	0	0	0	0	0	14.3	0	0	0	0	12.3	0	0	0	33.58	0	0	0	0	0	0	14.5	0	0	0	0	0	0	18.63	12.12	14.9	0	4.6	0	0	0	0	0	0	0	0	5.85	19.9	0	0	21.79
1226	0	0	0	0	15.97	0	0	0	0	0	0	0	0	0	0	17.83	0	0	0	0	0	0	0	0	0	29.42	0	0	0	0	0	0	0	0	0	0	0	0	0	0	0	12.82	0	9.04	0	0	0	0	0
1227	0	18.3	0	0	0	0	0	9.06	0	0	31.86	0	12.47	0	16.46	0	0	0	0	0	0	10.55	0	0	0	0	0	0	11.84	0	35.68	0	0	0	0	0	0	0	8.39	5.69	0	0	10.02	0	0	0	0	0	0
1228	0	0	0	0	0	10.24	10.44	0	0	0	0	0	0	16.59	0	0	9.53	0	0	0	12.02	0	24.13	8.54	0	0	6.56	9.23	0	23.34	0	0	0	14.57	0	8.21	0	0	0	0	7.88	0	0	0	13.58	0	8.01	10.44	0
1229	0	0	0	0	0	0	0	0	0	0	0	0	0	0	0	8.04	0	13.04	0	0	0	0	0	0	0	0	0	0	0	0	0	0	0	0	0	0	0	0	0	0	0	11.43	0	0	0	0	0	0	3.94
1230	0	0	0	0	0	0	0	0	0	0	0	0	0	0	0	0	0	0	0	0	0	0	0	0	0	0	0	0	0	0	0	0	0	0	0	0	0	0	0	0	0	0	0	0	0	0	0	0	0
1231	0	0	0	0	0	0	0	0	0	0	0	0	0	0	0	0	0	0	0	0	0	0	0	0	0	0	0	0	0	0	0	0	0	0	0	0	0	0	0	0	0	0	0	0	0	0	0	0	0
1232	0	0	0	0	0	0	0	43.94	0	6.81	27.31	14.31	0	0	0	11.05	0	0	8.68	16.93	0	0	0	0	8.27	9.77	0	0	0	0	0	0	0	0	16.68	0	0	0	0	0	0	0	0	31.19	46.12	0	0	0	0
1233	20.78	0	0	0	22.73	0	0	0	24.68	0	0	0	17.48	0	14.62	0	0	0	0	0	0	31.65	0	25.09	0	0	0	17.06	0	0	0	0	0	0	0	17.56	0	0	0	0	0	45.16	0	0	0	0	0	0	0
1234	0	0	0	0	0	36.86	52.54	0	0	8.4	0	0	0	0	0	0	0	0	0	0	33.95	0	43.08	0	4.97	0	0	0	46.33	48.88	47.12	40.81	45.76	32.12	0	0	38.2	0	0	47.16	52.88	0	36.62	0	0	0	0	0	7.09
1235	0	37.05	0	88.63	0	0	0	0	0	0	0	24.28	0	34.5	0	9.23	0	26.73	22.89	0	0	0	0	0	0	0	18.64	0	0	0	0	0	0	0	18.8	0	0	50.76	0	0	0	0	0	27.18	0	0	0	0	0
1236	0	0	56.6	0	0	0	0	24.38	12.39	0	0	0	0	0	0	0	104.24	0	0	0	0	0	0	0	10.1	27.95	0	10.23	0	0	0	0	0	10.87	0	5.96	0	0	0	0	0	0	0	0	0	48.41	41.5	55.59	14.97
1237	7.87	0	0	0	0	0	0	0	0	0	0	0	21.39	0	8.52	0	0	0	0	0	0	12.41	0	13.67	0	0	0	0	0	0	0	0	0	0	0	0	0	0	0	0	0	0	0	0	8.42	0	0	0	0
1238	0	0	0	0	10.48	0	0	0	0	0	26.39	0	0	0	0	0	0	0	0	10.49	0	0	0	0	0	0	0	0	0	0	0	0	0	0	0	0	0	0	10.74	0	0	0	11.39	0	0	0	0	0	0
1239	0	0	0	0	0	25.81	0	0	0	41.42	0	0	0	0	0	0	0	0	15.54	0	0	0	9.49	0	0	0	22.22	0	0	14.26	4.91	0	0	0	0	3.37	12.88	0	0	0	0	0	0	10.85	0	0	0	0	0
1240	1.91	3.77	0	0	0	0	0	15.61	25.6	0	0	0	0	0	6.36	0	0	0	0	5.07	0	0	0	38.75	0	0	0	13.3	0	0	0	41.11	0	25.01	32.79	0	0	20.9	0	13.9	0	28.98	0	0	0	5.29	4.73	0	0
1241	0	0	0	0	0	0	33.65	0	0	0	0	31.67	0	32.69	0	11.5	0	18.33	0	0	28.76	0	0	0	47.16	26.71	0	0	9.87	0	5.39	0	43.26	0	0	0	0	0	0	0	34.07	0	49.65	0	40.8	0	0	0	0
1242	0	14.66	14.02	18.34	20.02	0	0	0	0	0	0	0	0	0	0	0	0	0	37.25	0	0	41.73	0	0	0	0	0	0	0	0	0	0	0	0	0	0	21.54	0	0	0	0	0	0	0	0	0	11.17	0	0
1243	13.23	0	0	0	0	21.95	0	0	0	0	78.55	0	19.65	0	8.4	0	0	0	0	0	0	0	13.75	0	0	0	0	20.56	0	0	0	0	0	0	0	27.39	0	0	0	0	0	0	0	11.29	0	15.5	0	25.1	0
1244	0	0	0	0	0	0	0	0	10.39	0	0	0	0	0	0	0	28.87	11.22	0	17.89	0	0	0	0	0	0	13.61	0	9.9	6.23	10.13	0	0	0	0	0	0	8.98	0	10.03	0	0	0	0	0	0	0	0	17.4
1245	0	0	0	30.87	0	0	0	10.99	0	0	0	0	0	0	0	0	0	0	0	0	0	30.23	0	0	0	0	0	0	0	0	0	0	0	18.41	0	0	0	0	0	0	0	0	0	0	0	0	0	0	0
1246	0	0	0	0	0	0	0	0	0	0	0	10.28	0	0	0	0	0	0	0	0	10.33	0	0	0	0	0	0	26.64	0	0	0	0	0	0	8.89	0	0	0	0	0	0	12.11	15.73	0	0	0	12.34	15.38	0
1247	0	0	8.65	0	14.3	0	11.52	0	0	0	0	0	14.74	21.31	0	15.26	2.36	0	29.32	0	0	0	0	0	0	0	0	0	0	0	0	0	0	0	0	0	0	0	0	0	15.21	0	0	0	0	0	0	0	0
1248	0	0	0	0	0	0	0	0	0	0	0	0	0	0	8	0	0	9.78	0	0	0	0	17.27	8.87	0	0	0	0	22.71	13.72	5.25	0	0	0	0	0	10.13	0	22.17	0	0	0	0	19.67	7.02	12.43	0	14.58	0
1249	0	8.45	0	0	0	0	0	0	0	0	0	0	0	0	0	0	2.11	0	0	6.77	0	0	0	0	0	0	0	0	0	0	0	7.45	0	0	0	0	0	11.35	0	0	0	0	0	0	0	0	18.61	0	19.72
1250	0	0	0	0	0	0	0	0	0	0	5.48	0	0	0	0	0	0	0	0	0	0	0	0	0	0	0	13.85	0	0	0	0	0	0	0	3.82	0	0	0	0	0	0	0	0	0	0	0	0	0	0
1251	0	0	2.62	8.86	0	10.56	0	0	3.06	0	0	0	0	0	0	8.88	7.91	0	0	0	0	0	0	0	10.29	0	0	0	0	0	0	0	0	0	0	0	0	0	0	0	0	0	0	6.18	0	0	0	0	0
1252	0	0	0	0	0	0	0	0	0	0	0	5.72	0	0	0	0	0	0	0	0	3.18	0	0	0	0	0	0	0	0	0	0	0	0	0	0	0	0	0	8.32	10.37	0	0	4.52	0	0	0	0	6.99	0
1253	0	0	0	0	0	0	0	0	0	0	0	0	6.21	0	0	0	0	0	0	0	0	0	0	0	0	0	0	0	0	0	0	0	0	0	0	0	0	0	0	0	0	0	0	0	0	0	0	0	0
1254	0	0	0	0	0	0	0	0	0	0	0	0	0	0	0	0	0	0	0	0	0	7.3	0	0	0	0	0	0	0	0	0	0	0	0	0	0	0	0	0	0	0	0	0	0	0	0	0	0	0
1255	0	0	0	0	0	0	0	0	0	0	0	0	0	0	0	0	0	0	0	0	0	0	0	0	0	0	0	0	0	0	0	0	0	0	0	0	0	0	0	25.75	0	0	5.02	0	0	0	0	15.79	0
1256	0	0	0	0	0	0	0	0	0	0	0	0	38.18	0	0	18.26	0	0	0	0	0	0	22.39	61.62	0	0	0	41.6	0	0	66.63	0	0	56.79	0	0	0	0	0	0	68.32	0	0	20.33	0	41.93	0	0	0
1257	0	39.21	0	31.93	37.2	76.48	0	92.6	36.07	65.34	55.78	36.72	0	0	0	0	27.07	29.64	0	0	0	34.13	0	0	0	0	54.68	0	0	0	0	0	0	0	37.17	20.48	46.28	0	26.11	0	0	56.11	0	0	41.03	0	0	0	0
1258	0	0	44.82	0	0	0	100.62	0	0	0	0	0	0	36.12	29.15	0	0	0	35.79	42.18	73.94	0	0	0	101.61	42.64	0	0	49.91	62.79	0	0	50.81	0	0	0	0	75.81	0	84.77	0	0	19.67	0	0	0	34.33	0	17.67
1259	83.57	0	0	0	0	0	0	0	0	0	0	0	0	0	0	12.29	0	0	0	0	0	0	24.95	63.77	0	0	0	0	0	0	0	75.65	0	38.19	0	0	0	0	0	0	0	0	0	24.47	0	0	0	28.37	0
1260	0	0	0	0	0	0	0	0	0	0	0	0	0	0	0	0	8.25	0	0	0	0	0	0	0	0	0	0	0	0	0	0	0	0	0	18.06	0	0	0	21.28	0	0	0	0	0	0	0	15.41	0	0
1261	0	17.89	0	4.37	15.06	0	0	0	0	0	0	10.85	13.07	11.2	0	0	0	0	0	0	0	0	0	0	0	0	0	13.79	11.59	0	0	0	14.09	0	0	11.56	0	0	0	0	0	0	0	0	31.51	19.7	0	0	0
1262	0	0	7.48	0	0	0	0	0	12.76	0	0	0	0	0	0	0	0	0	12.52	0	0	0	0	0	0	15.64	10.77	0	0	16.33	0	14.89	0	0	0	0	11.34	0	0	0	0	15.22	8.55	0	0	0	0	0	0
1263	0	0	0	0	0	0	0	0	0	0	0	0	0	0	15.8	0	4.51	20.78	0	18.3	23.4	0	0	0	0	0	0	0	0	0	0	0	0	17.57	0	0	0	0	0	60.67	0	0	0	0	0	0	0	0	0
1264	0	0	0	0	0	0	0	0	0	0	0	0	0	0	0	0	0	0	0	0	0	0	0	0	0	0	0	0	0	0	12.36	0	0	0	13.12	0	0	0	0	0	13.51	0	0	0	0	0	0	0	0
1265	15.45	0	0	0	0	11.28	12.57	0	0	0	16.04	0	3.99	14.81	0	10.71	0	0	0	0	0	0	0	5.17	0	0	0	0	0	51.78	0	0	11.64	0	0	0	0	0	0	0	0	0	0	0	0	0	0	2.72	19.81
1266	0	0	5.43	0	0	0	0	0	0	14.1	0	3.18	0	0	0	0	4.33	0	0	0	0	8.54	6.12	0	9.22	0	0	9.93	8.32	0	0	0	0	0	0	0	0	0	0	0	0	0	0	6.55	10.31	0	0	0	0
1267	0	0	0	0	0	0	0	0	0	0	0	0	0	0	0	0	0	0	0	0	12.38	0	0	0	0	0	7.68	0	0	0	0	0	0	0	0	0	9.71	0	0	0	0	0	0	0	0	0	0	0	0
1268	5.39	4.59	0	0	0	0	0	0	0	0	0	0	0	0	0	0	0	0	0	0	0	0	0	0	0	0	0	0	0	0	0	0	0	0	0	0	0	20.73	0	0	0	0	0	0	0	0	0	0	0
1269	0	0	0	12.63	0	0	0	0	0	0	3.21	0	0	0	0	0	5.68	0	0	0	0	0	0	12.31	0	0	0	0	0	0	0	0	0	40.26	0	0	0	0	0	0	0	0	0	0	23.62	0	0	18.61	20.91
1270	11.24	0	0	0	30.76	35.35	14.49	0	5.62	10.48	0	18.81	17.91	3.55	10.21	5.99	0	17.38	0	0	6.61	0	10.45	0	0	15.08	0	0	12.21	0	0	9.76	20.29	0	0	22.51	0	0	23.34	15.52	0	29.29	0	12.98	0	28.38	0	0	0
1271	0	0	0	0	0	0	0	0	0	0	0	0	0	0	0	0	16.75	0	10.65	21.79	0	0	0	0	14.92	0	32.79	0	0	0	22.92	0	0	0	21.12	0	18.11	0	0	0	6.97	0	0	0	0	0	10.79	0	0
1272	0	0	16.81	0	0	0	0	19.58	0	0	0	0	0	0	0	0	0	0	0	0	0	49.97	0	0	0	0	0	30.32	0	15.54	0	0	0	0	0	0	0	0	0	0	0	0	16.76	0	0	0	0	0	55.6
1273	0	17.81	0	13.57	0	0	0	0	5.25	8.33	0	0	0	16.76	8.36	12.51	0	0	0	0	0	0	0	0	0	0	0	0	16.01	0	0	0	0	0	0	21.43	0	0	0	0	0	0	0	0	0	0	0	0	0
1274	0	0	0	0	0	0	0	0	0	0	14.81	0	0	0	0	0	0	9.59	11.45	0	3.02	0	0	0	0	3.49	0	0	0	0	0	0	0	14.39	0	0	0	0	0	0	0	0	0	8.33	0	0	0	7.24	0
1275	0	0	5.29	0	0	28.46	0	0	0	0	0	7.7	17.02	0	0	0	0	0	0	15.31	0	0	0	0	0	0	0	0	0	0	0	15.69	0	0	0	0	0	4.96	0	0	0	0	0	0	0	0	0	0	0
1276	9.13	0	0	0	12.92	0	0	0	0	0	0	0	0	0	0	0	20.02	0	0	0	0	0	11.6	0	27.29	0	9.89	0	0	0	28.17	0	0	0	0	0	0	0	0	0	0	0	5.23	0	0	0	0	0	0
1277	0	0	0	0	0	0	0	0	0	0	0	0	0	0	8.47	0	0	0	0	0	0	0	0	0	0	0	0	0	0	0	0	0	0	26.78	0	0	0	0	0	16.56	0	0	0	0	0	0	0	0	0
1278	9.45	0	16.07	38.43	0	0	42.63	28.54	44.22	28.14	26.26	0	25.59	0	0	16.13	0	15.31	54.91	17.39	24.64	25.19	0	37.18	0	77.67	21.65	49.02	12.69	38.65	0	33.08	0	0	0	0	34.54	17.99	0	0	0	0	0	15.2	0	50.14	0	16.57	0
1279	0	34.4	0	0	14.01	39.29	0	0	0	0	0	0	0	26.26	8.04	0	0	0	0	0	0	0	33.06	0	18.12	0	0	0	0	0	19.67	0	33.55	0	32.35	29.3	0	0	36.94	14.8	31.83	19.69	16.27	0	76.31	0	26.23	0	0
1280	0	0	0	0	0	0	0	0	0	0	0	0	0	0	0	0	0	0	0	0	0	0	0	0	0	0	0	0	0	0	0	0	0	0	0	0	0	0	0	0	0	0	0	0	0	0	0	0	0
1281	18.02	0	20.79	0	0	0	0	0	0	7.21	0	0	0	0	0	13.75	0	0	0	0	0	22.82	0	0	0	0	0	0	13.87	0	0	10.51	26.32	0	0	0	0	0	0	0	0	0	0	20.51	0	0	0	0	16.96
1282	0	0	0	0	8.33	0	38.82	0	0	0	11.99	25.54	14.59	0	0	0	0	7.55	0	0	18.28	0	0	0	20.25	0	0	23.05	0	0	34.2	0	0	10.18	0	0	10.92	8.43	0	30.89	21.98	6.19	0	0	0	12.25	0	13.04	0
1283	0	16.59	0	0	0	0	0	23.04	0	0	0	0	0	42.31	9.25	0	0	0	0	29.67	0	0	0	22.51	0	0	0	0	0	0	0	15.21	0	0	26.96	0	0	0	0	0	0	0	0	0	0	0	33.09	0	0
1284	0	0	0	0	0	18.69	0	0	21.96	11.14	0	0	0	0	0	0	20.63	0	7.45	0	0	0	0	0	0	0	0	0	0	8.78	0	0	0	0	0	34.03	0	0	0	0	0	10.32	17.63	0	0	0	0	0	12.62
1285	0	0	0	0	0	0	0	0	0	0	7.04	0	0	0	0	0	0	0	0	0	15.81	0	18.19	0	0	40.76	51.38	0	8.8	0	0	0	0	17.8	0	0	9.53	0	14.22	0	0	0	0	0	0	0	0	0	0
1286	12.56	0	0	7.35	0	0	21.37	0	0	0	0	0	0	0	14.21	11.65	0	15.03	0	0	0	0	0	0	0	0	0	0	0	0	0	0	0	0	0	0	0	0	0	0	0	0	0	0	9.01	14.76	32.46	10.37	0
1287	0	0	0	0	0	0	0	0	0	0	0	0	0	0	0	0	9.81	0	0	0	0	0	0	0	0	0	0	0	0	0	0	0	0	0	0	0	0	8.31	0	0	0	0	8.3	0	0	0	0	0	0
1288	0	0	0	0	0	0	0	0	0	0	0	0	0	0	0	0	0	0	0	0	0	0	0	0	0	0	0	0	0	0	0	0	0	0	0	0	0	0	0	0	0	0	0	0	0	0	0	0	0
1289	0	0	0	0	26.62	0	0	0	0	0	0	0	0	0	0	0	16.5	0	0	0	0	0	0	0	0	0	0	37.91	0	0	0	0	0	0	0	0	0	0	0	0	0	0	0	0	0	0	0	0	0
1290	23.32	25.68	32.19	5.52	0	0	14.21	32.97	0	12.78	27.94	26.89	0	43.39	0	0	0	15.15	0	34.87	37.38	20.55	19.52	16.2	37.73	30.18	0	0	0	0	0	0	41.12	0	29.21	6.13	0	0	21.75	0	0	0	13.96	7.19	7.65	6.22	0	0	17.5
1291	0	0	0	0	0	38.24	0	0	45.23	0	0	0	43.53	0	35.73	0	0	0	0	0	0	0	0	0	0	0	0	0	48.8	36.65	0	0	0	64.73	0	0	0	0	0	56.15	37.38	0	0	0	0	0	48.53	0	0
1292	0	0	0	0	0	0	14.19	0	0	14.42	0	0	0	0	0	0	0	0	30.25	0	0	0	0	17.58	0	0	65.63	0	0	0	61.64	25.88	0	0	0	9.18	48.16	0	0	0	0	48.53	0	21.45	0	0	0	39.9	0
1293	0	0	0	14.74	10.61	0	0	0	0	0	0	0	0	0	0	35.63	0	18.9	0	0	0	7.06	0	0	0	0	0	0	0	0	0	0	0	0	0	0	0	20.81	0	0	0	0	9.17	0	1.87	29.92	0	0	0
1294	0	0	0	0	0	0	0	0	0	0	0	9.13	17.58	58.69	0	0	17.35	0	0	0	0	0	17.56	0	0	7.35	0	0	0	0	0	0	55.19	0	19.87	0	0	0	0	0	0	0	0	0	0	0	0	0	0
1295	0	0	0	0	0	0	0	0	0	0	0	0	0	0	0	0	0	0	0	0	0	0	0	7.91	0	0	0	0	0	0	0	0	0	0	0	16.32	0	0	15.41	0	0	0	0	0	0	0	0	0	0
1296	0	19.01	7.28	7.89	0	43.75	0	0	0	5.43	0	0	0	0	0	0	0	0	0	0	16.71	0	0	0	14.05	0	0	19.87	0	0	0	0	0	16.52	0	0	0	0	0	0	0	0	0	0	19.74	0	0	0	15.33
1297	15.71	0	0	0	10.99	0	0	0	0	0	0	0	0	0	8.67	0	0	0	0	0	0	0	0	0	0	0	0	0	35.09	0	0	15.21	0	0	0	0	0	15.54	0	0	12.2	15.22	22.25	0	0	0	10.75	0	0
1298	0	0	0	11.05	0	0	9.78	0	13.02	0	0	5.69	17.52	0	0	8.93	12.86	0	0	0	0	12.29	0	0	0	0	11.73	0	0	0	0	0	0	0	0	0	9.39	0	0	38.34	0	0	0	0	0	0	0	31.4	0
1299	0	0	0	0	0	0	0	0	0	0	0	0	0	0	0	0	0	0	0	0	0	0	0	0	13.67	0	0	0	0	0	0	0	0	0	0	0	0	0	0	0	0	0	0	0	0	0	0	0	0
1300	0	0	0	0	0	0	0	0	0	0	0	0	0	0	0	0	0	0	0	0	0	0	0	0	0	0	0	0	0	0	0	0	0	0	0	0	0	0	0	0	0	0	0	0	0	0	0	0	24.21
1301	0	0	0	0	0	0	0	0	0	0	0	0	0	0	0	0	0	0	0	8.57	0	0	0	0	0	0	3.84	0	0	0	0	0	0	0	0	0	0	0	0	0	0	0	0	0	2.67	2.68	0	0	0
1302	0	0	0	0	0	0	0	0	0	0	0	0	0	0	0	0	0	0	0	0	0	0	0	0	0	0	0	0	0	0	0	0	0	0	0	0	0	0	0	0	0	0	0	0	0	0	0	0	0
1303	0	0	0	0	0	0	0	0	0	0	0	0	0	0	3.87	0	0	0	0	0	0	0	0	0	0	0	0	0	0	0	0	0	0	0	0	0	0	0	0	0	0	0	0	0	0	0	0	0	0
1304	7.85	0	0	0	0	0	0	0	0	0	0	0	14.96	0	0	0	0	0	0	0	0	0	0	0	0	0	0	0	0	0	0	0	0	19.64	0	0	0	0	0	0	8.2	0	0	0	0	0	10.63	0	0
1305	0	0	0	0	22.87	0	0	0	31.13	0	19.31	0	0	0	0	0	0	0	0	0	0	0	0	0	16.07	0	0	0	0	0	0	7.65	0	0	0	0	0	0	0	0	0	0	41.45	0	0	0	0	0	11.81
1306	0	32.74	96.09	0	0	0	0	42.08	0	49.35	0	46.59	0	0	0	0	9.25	0	0	0	0	0	0	33.31	0	0	0	0	0	0	0	0	0	0	45.45	0	27.85	0	25.48	44.19	0	0	0	34.77	0	44.92	0	0	0
1307	11.59	0	0	55.97	0	61.4	0	0	0	0	0	0	0	47.89	0	35.35	0	0	0	0	30.08	30.28	0	0	0	0	0	0	46.51	61.19	52.73	7.6	0	31.75	0	64.24	0	51.35	0	0	0	36.61	0	0	0	0	0	48.89	0
1308	0	0	0	0	0	0	0	0	0	0	0	0	59.77	0	34.87	0	7.42	44.03	0	23.41	0	0	141.53	0	0	55.15	37.43	77.11	0	0	0	0	127.82	0	0	0	0	0	0	0	0	0	0	0	73.9	0	21.35	0	21.18
1309	0	0	0	0	8.1	0	104.82	0	0	0	0	0	0	0	0	0	0	0	54.89	0	0	0	0	0	29.45	0	0	0	0	0	0	0	0	0	0	0	10.71	0	0	0	0	0	0	0	0	0	0	0	0
1310	0	13.73	0	0	0	0	0	0	0	0	7.38	0	0	0	0	0	0	0	0	0	19.09	0	0	14.03	0	0	0	0	0	0	0	23.79	0	0	0	0	0	0	10.39	0	27.22	0	0	0	0	0	0	0	0
1311	19.96	0	0	0	0	0	0	0	22.18	0	0	0	0	0	0	14.4	0	0	0	0	0	0	0	0	0	0	11.03	0	0	0	0	0	0	0	21.21	0	0	0	0	26.78	0	0	16.82	0	0	7.3	0	0	0
1312	0	0	0	0	0	0	0	0	0	0	0	0	0	17.42	0	0	10.67	0	11.4	0	0	10.44	0	0	0	12.66	0	0	16.93	0	0	0	0	0	0	0	0	15.13	0	0	0	19.27	0	11.59	0	0	0	0	0
1313	0	0	0	14.54	3.16	0	0	8.71	0	0	0	0	29	0	23.61	0	0	0	0	0	0	0	0	0	0	0	0	0	0	21.98	0	0	0	10.09	0	11.66	0	0	0	0	0	0	0	0	0	0	12.71	0	25.95
1314	0	15.97	0	0	0	3.79	0	0	0	8.81	11	8.33	0	0	0	0	0	32.58	0	0	0	0	0	0	0	0	0	13.18	0	0	0	0	0	0	0	0	17.74	0	11.58	0	0	0	19.72	0	10.23	0	0	0	0
1315	0	0	0	0	0	0	0	0	0	0	0	0	0	0	0	0	0	0	0	6.52	0	0	0	9.82	0	0	0	0	0	0	8.61	0	0	0	0	0	0	0	0	0	13.39	0	0	0	0	7.94	0	0	0
1316	0	0	7.76	0	10.37	0	0	0	0	0	0	0	0	0	0	0	0	0	0	0	0	0	0	0	0	0	0	0	7.1	0	0	0	0	0	0	0	0	0	0	0	0	0	0	0	0	0	0	0	7.9
1317	0	0	0	9.34	0	0	0	0	11.64	0	0	4.48	0	0	0	0	5.07	0	0	0	5.86	0	0	0	0	8.27	0	0	0	0	0	0	12.11	0	0	0	14.1	0	0	0	0	0	0	0	0	0	0	0	0
1318	0	0	0	0	0	0	0	0	0	0	0	0	0	0	0	0	0	0	0	0	0	0	0	0	0	0	0	0	0	0	0	0	0	0	0	0	0	0	0	0	0	0	0	0	0	0	0	0	0
1319	0	0	0	0	0	0	0	0	0	13.77	0	0	3.33	9.21	0	34.23	0	0	23.76	0	0	0	0	0	0	0	0	0	0	0	0	0	0	0	0	0	0	0	0	0	0	0	0	0	0	0	0	7.69	0
1320	17.13	0	16.11	0	30.24	22.83	0	0	40.5	0	0	0	0	0	31.65	0	0	0	0	0	13.02	18.23	38.25	12.87	0	0	8.46	11.77	37.3	14.02	0	4.59	24.83	40.94	0	10.82	6.62	15.93	0	29.97	13.69	25.56	53.96	6.33	13.68	8.37	0	0	21.25
1321	0	15.39	0	23.09	0	0	29.54	0	0	0	37.56	27.8	10.29	0	0	0	0	22.15	0	21.45	0	0	0	0	28.54	0	0	0	0	0	11.22	0	0	0	0	0	0	0	0	0	0	0	0	0	0	0	14.27	17.71	0
1322	0	0	0	0	0	0	0	0	0	37.33	0	0	0	0	0	21.61	32.26	0	0	0	0	0	0	13.44	0	27.71	0	0	0	0	0	11.83	0	0	37.54	18.75	0	0	23.71	0	0	0	0	0	0	0	0	0	0
1323	0	0	0	0	0	0	0	22.82	0	0	0	0	0	25.49	0	0	0	15.42	0	0	17.21	0	0	0	0	0	0	10.67	0	0	0	0	20.67	0	0	0	26.57	7.79	0	0	11.12	0	0	19.05	0	13.25	0	0	0
1324	2.16	11.14	23.88	0	0	2.28	0	0	0	0	0	0	0	0	0	0	0	0	0	0	0	0	0	0	13.63	0	11.82	0	0	8.27	0	0	0	0	0	0	0	0	0	0	0	0	0	0	4.85	0	10.68	0	11.28
1325	0	0	0	0	22.99	0	0	0	0	0	0	0	10.41	0	17.13	0	0	0	0	0	0	8.01	0	0	0	0	0	0	0	0	0	0	0	0	0	0	0	0	0	3.3	0	0	0	0	0	0	0	0	0
1326	0	0	0	0	0	10.14	0	0	0	0	0	0	0	0	0	0	0	9.71	0	0	0	0	0	0	0	0	0	0	0	0	0	16.58	11.13	0	0	0	0	0	16.05	0	0	0	0	0	0	0	0	0	0
1327	18.17	0	0	16.74	0	0	19.86	15.43	0	11.85	0	0	0	0	0	0	0	0	0	0	3.2	0	0	21.81	18.13	0	0	0	0	0	18.94	0	0	0	0	9.22	25.97	0	0	0	0	0	12.01	0	3.52	0	0	0	30.13
1328	0	8.44	0	0	0	0	0	0	7.68	0	6.89	12.73	0	4.55	0	0	18.37	0	15.11	0	0	8.06	0	0	0	16.76	0	21.83	21.75	6.07	0	0	0	14.27	0	0	0	7.78	0	4.27	0	12.79	0	6.7	0	12.43	12.34	0	0
1329	0	0	0	0	13.95	5.26	0	0	0	0	0	0	0	0	0	17.89	0	0	0	8.67	0	0	15.24	0	0	0	5.33	0	0	0	0	0	0	0	0	0	0	0	0	0	0	0	0	0	0	0	0	0	0
1330	0	0	0	0	0	0	0	0	0	0	0	0	0	0	0	0	0	6.69	0	0	0	0	0	0	0	0	0	0	0	0	0	0	0	0	5.24	0	0	0	0	0	0	0	0	0	0	0	0	0	0
1331	0	0	0	0	0	0	13.07	13.89	0	0	0	8.01	0	0	16.97	0	0	0	0	0	0	0	1.97	0	0	0	0	0	0	0	0	0	5.26	0	0	0	0	7.64	0	0	9.16	0	0	0	0	0	0	0	0
1332	0	0	23.07	11.18	0	0	0	0	41.01	16.09	0	0	0	0	0	0	31.52	0	20	0	0	0	0	0	0	22.72	0	0	0	0	0	0	0	32.98	0	0	14.19	0	27.2	0	0	0	0	0	0	0	0	0	0
1333	9.93	20.25	0	0	13.57	8.36	0	0	0	0	0	0	25.53	38.67	0	6.52	0	0	0	0	0	0	0	0	20.58	0	7.47	0	23.63	0	0	12.48	0	0	17.89	21.82	0	0	0	0	7.83	0	0	25.49	22.16	26.46	42.58	6.16	0
1334	0	0	0	0	0	0	18.44	0	0	0	29.85	0	0	0	0	0	0	22.58	0	22	0	0	8.13	38.32	0	0	0	31.53	0	10.06	21.61	0	0	0	0	0	0	0	0	0	0	41.18	31.27	0	0	0	0	0	23.53
1335	0	0	0	9.47	0	0	0	13.56	0	2.21	0	16.43	0	0	13.38	0	0	0	0	0	24.19	26.1	0	0	0	0	0	0	0	0	0	0	0	37.08	0	0	5.51	20.56	0	0	0	0	0	0	0	0	0	0	0
1336	10.93	7.38	6.49	0	0	0	0	0	0	0	0	0	0	27.67	0	17.06	0	0	0	0	0	0	0	0	0	0	0	0	0	0	0	12.92	17.07	0	0	0	0	0	0	29.81	9.47	0	0	0	0	0	0	15.1	0
1337	0	0	0	0	0	0	0	0	0	0	0	0	0	0	0	0	0	0	0	0	0	0	0	0	0	10.06	20.53	0	0	6.9	0	0	0	0	0	0	0	0	23.97	0	0	0	0	8.7	11.9	0	0	0	0
1338	0	0	0	0	0	0	0	0	0	0	0	0	0	0	0	0	0	0	0	0	0	0	0	0	0	0	0	0	0	0	0	0	0	0	0	0	0	0	0	0	0	0	0	0	0	0	0	0	0
1339	0	0	0	0	25.08	0	0	0	23.08	1.91	0	0	17.27	0	11.2	0	12.95	0	0	0	0	0	0	0	0	0	0	0	0	0	0	0	0	0	0	16.48	24.25	0	0	0	0	0	0	0	0	10.66	0	0	0
1340	10.66	0	18.61	0	0	19.34	19.9	0	0	0	0	22.33	0	0	0	0	0	26.99	13.12	24.19	44.41	27.7	8.75	24.41	18.06	0	0	35.22	36.61	0	0	0	25.76	12.9	62.22	0	0	9.3	19.57	0	0	0	18.51	21.72	0	0	9	0	11.07
1341	0	23.85	0	29.04	0	0	0	28.35	0	14.81	0	0	0	31.95	0	0	0	0	0	0	0	0	0	0	0	24.73	0	0	0	0	42.29	29.9	0	0	0	0	0	0	0	0	34.64	43.84	0	0	45.93	0	0	22.68	0
1342	0	0	0	0	0	0	0	0	0	0	23.89	0	0	0	0	0	0	0	0	0	0	0	0	0	0	0	21.52	0	0	36.73	0	0	0	0	0	0	0	0	0	30.6	0	0	0	0	0	21.75	14.63	0	0
1343	0	0	0	0	0	0	1.69	0	0	0	0	0	0	0	10.02	29.66	6.6	0	17.21	0	0	0	11.6	0	0	0	0	0	0	0	0	0	0	29.34	0	0	12.26	0	13.87	0	0	0	14.85	0	0	0	0	0	0
1344	5.1	0	0	0	0	10.24	0	0	11.89	0	0	0	6.35	0	0	0	0	0	0	12.79	0	0	0	13.53	9.48	0	0	0	0	0	17.17	0	0	0	0	0	0	14.58	0	0	0	0	0	14.85	0	0	0	9.22	0
1345	0	13.58	11.01	0	11.41	0	8.78	0	0	0	0	0	0	0	0	0	0	0	0	0	0	0	0	0	0	17.65	0	0	9.93	0	0	12.85	0	0	0	54.73	0	0	0	0	0	0	0	0	0	0	0	0	7.26
1346	0	0	0	0	0	0	0	0	0	0	11.33	0	0	0	12.86	0	0	0	0	0	0	0	13.68	0	0	0	0	21.25	0	5.78	0	0	0	0	18.02	0	0	0	0	0	0	0	9.7	0	0	0	0	0	0
1347	0	0	0	9.92	0	0	0	0	0	0	0	12	0	0	0	0	0	7.61	6.7	0	0	10.74	0	0	0	0	0	0	0	0	8.46	0	0	0	0	0	0	0	6.9	0	0	0	0	0	0	0	9.4	0	0
1348	5.3	0	0	0	0	0	0	8.68	7.92	0	0	0	6.92	0	0	0	0	0	0	0	0	0	0	0	0	0	0	0	3.88	0	0	0	0	0	0	0	9.58	0	0	0	0	0	0	38.01	0	0	0	19.51	0
1349	0	0	0	0	0	14.53	0	0	0	0	0	0	0	2.59	0	0	12.11	0	0	0	9.11	0	0	0	0	0	0	0	0	0	0	0	10.29	0	0	0	0	7.88	0	0	3.71	2.7	0	0	11.61	7.48	0	0	0
1350	0	6.19	21.64	5.91	12.25	0	0	0	0	0	7.96	0	0	0	0	13.37	0	9.62	0	7.4	0	0	0	11.54	0	3.42	0	0	7.55	8.41	0	0	0	0	4.67	9.57	0	0	1.88	0	0	0	0	0	0	0	0	0	30.76
1351	7.27	0	0	0	0	0	5.18	0	0	0	0	6.4	2.86	0	0	0	0	0	8.63	0	0	0	0	0	0	0	15.53	10.62	0	0	0	0	0	11.66	0	0	0	0	0	0	0	6.99	17.03	0	0	0	0	0	0
1352	0	0	0	0	0	13.92	0	5.17	0	0	0	0	0	0	3.49	0	16.84	0	0	0	0	7.55	0	0	5.89	0	0	0	0	0	0	0	0	0	0	0	0	0	7.5	0	4.9	0	0	0	0	0	2.47	11.96	0
1353	0	2.74	0	0	0	0	0	0	11.38	0	0	0	0	6.27	0	10.64	0	7.01	0	0	8.36	0	0	0	0	2.17	0	0	0	0	0	0	0	0	0	0	0	2.66	0	3.35	0	0	0	0	0	0	0	0	0
1354	0	0	0	0	0	0	0	0	0	0	0	0	8.66	0	0	0	0	0	0	2.11	0	0	0	0	0	0	0	0	3.79	0	0	0	0	11.12	0	0	6.43	0	0	0	0	0	11.11	3.89	0	0	0	0	0
1355	0	0	0	0	0	0	0	0	0	0	0	0	0	0	0	0	0	0	0	0	0	0	0	0	0	0	0	0	0	0	0	0	0	0	11.24	6.89	0	0	0	0	0	0	0	0	0	0	7.21	0	0
1356	0	0	0	0	0	0	0	0	0	0	0	0	0	0	0	0	0	0	0	0	0	0	0	0	0	0	0	0	0	0	0	0	0	0	0	0	0	0	0	0	0	0	0	0	0	0	0	0	0
1357	0	0	0	0	0	0	0	0	0	0	0	0	0	0	0	0	0	0	0	0	0	0	0	0	0	0	0	0	0	0	0	0	0	0	0	0	0	0	0	0	0	0	0	0	0	0	0	0	0
1358	28.6	0	45.16	0	0	0	66.08	109.68	62.6	0	38.88	48.14	22.91	31.74	50.03	0	0	29.81	49.23	31.06	56.01	0	82.63	48.99	38.74	45.85	26.71	43.74	35.81	106.07	101.16	44.61	45.05	72.61	51.81	29.27	23.9	35.07	58.44	44.4	71.77	36.96	46.86	53.64	0	44.16	46.22	24.73	17.24
1359	0	50.03	0	44.16	36.19	0	0	0	0	56.21	0	0	0	0	0	0	37.57	0	0	0	0	82.49	0	0	0	0	0	0	0	0	0	0	0	0	0	0	0	0	0	0	0	0	0	0	103.98	0	0	0	0
1360	0	0	0	0	0	51.36	0	0	0	0	0	0	0	0	0	0	0	0	0	0	0	0	0	0	0	0	0	0	0	0	0	0	0	0	0	0	0	0	0	0	0	0	0	0	0	0	0	0	0
1361	0	0	0	0	0	0	0	0	0	0	0	0	0	0	0	82.86	0	0	0	0	0	0	0	20.58	0	0	0	0	0	0	0	0	0	0	13.35	0	23.98	0	0	0	0	16.43	0	0	0	0	0	0	0
1362	12.37	0	0	0	0	0	0	0	0	0	7.81	0	11.35	0	0	0	0	0	0	0	0	0	0	0	0	0	0	0	15.34	0	0	32.31	0	0	0	22.58	0	0	0	6.71	0	0	0	0	0	0	0	0	0
1363	0	0	0	0	13.34	0	8.17	0	0	7.32	0	0	0	14.11	7.56	0	0	26.57	0	0	0	29.37	0	0	0	18.78	0	12.85	0	0	0	0	21.69	0	0	0	0	17.4	0	0	10.3	0	0	8.64	41.36	15.92	0	13.34	0
1364	0	12.86	15.9	2.52	0	0	0	0	10.17	0	0	0	0	0	0	0	21.31	0	12.03	8.95	0	0	17.98	0	22.47	0	18.52	0	0	0	0	0	0	0	0	0	0	0	0	0	0	0	0	0	0	0	14.67	0	5.01
1365	0	0	0	0	0	0	0	0	0	0	0	9.93	0	0	0	29.98	0	0	0	0	14.24	0	0	11.52	0	0	0	0	0	0	0	0	0	14.32	8.06	0	0	0	11.14	0	0	0	17.58	0	0	0	0	0	0
1366	0	0	0	0	16.13	0	0	0	0	10.38	0	0	0	0	0	0	0	0	0	0	0	0	0	0	0	0	0	0	0	0	0	0	0	0	0	10.45	0	0	0	0	0	6.06	0	0	0	0	0	0	0
1367	6.21	0	0	0	0	0	0	0	0	0	7.53	0	0	0	3.37	0	0	0	0	0	0	0	0	0	0	0	0	0	6.75	0	0	0	0	0	0	0	0	0	0	0	0	0	0	0	0	0	0	0	0
1368	0	0	0	0	0	0	0	0	0	0	0	0	0	0	0	0	0	0	0	0	0	0	0	0	0	0	0	0	0	0	0	0	0	0	0	0	0	8.61	0	0	0	0	0	0	0	0	0	0	17.76
1369	0	0	0	0	26.62	0	0	0	0	0	0	0	14.01	0	0	0	0	0	0	0	0	0	0	0	0	0	0	0	0	0	0	0	20.2	0	0	0	0	0	0	0	0	0	0	0	0	0	0	0	0
1370	18.72	0	19.74	18.25	0	10.56	0	37.55	0	14.64	23.4	0	0	16.34	0	21.16	27.26	64.57	20.54	21.71	40.2	10.26	0	31.16	0	16.71	21.38	18.09	0	0	0	0	0	0	4.19	0	0	0	24.21	14.88	31.29	6.75	13.25	47.02	0	0	32.57	23.96	0
1371	0	0	0	0	0	0	0	0	0	0	0	0	0	0	24.72	0	0	0	0	0	0	0	42.47	0	0	0	0	0	35.25	16.55	43.97	78.83	0	16.19	0	0	0	0	0	0	0	0	0	0	34.6	0	0	0	0
1372	0	0	0	0	0	11.96	51.81	0	47.09	0	0	27.07	0	0	0	0	0	0	0	0	0	0	0	0	47.78	0	0	0	0	0	0	0	10.68	0	0	40.93	45.49	28.38	0	0	0	11.22	0	0	0	29.46	0	0	0
1373	0	49.46	0	0	0	0	0	0	0	15.24	0	0	8.83	12.57	0	0	0	0	0	0	0	29	0	0	0	0	0	0	0	0	0	0	0	0	8.68	0	0	0	0	14.93	0	0	0	0	0	0	0	0	0
1374	0	0	0	18.16	0	0	0	0	0	0	0	0	0	0	0	5.34	0	0	0	0	0	0	22.98	0	0	9.68	0	0	0	8.32	0	0	0	0	0	0	0	0	0	0	0	0	14.62	0	0	0	0	0	5.89
1375	22.96	0	20.38	0	32.46	0	0	0	0	0	0	0	0	0	0	0	0	0	0	8.25	0	0	0	0	0	0	12.65	14.35	0	0	0	0	0	0	0	0	13.74	0	0	0	0	0	0	0	9.44	0	0	0	0
1376	0	0	0	0	0	0	0	0	0	0	0	6.79	0	0	4.55	0	0	0	12.36	0	0	0	0	19.98	0	0	0	0	0	0	0	0	0	31.1	0	0	0	0	0	0	0	16.47	0	0	0	0	0	15.54	0
1377	0	0	0	0	0	7.51	0	0	0	0	15.2	0	0	9.58	0	0	0	0	0	0	0	0	18.8	0	0	0	0	0	0	0	12.92	0	0	0	16.22	0	0	0	14.02	14.55	0	0	0	13.86	0	6.73	0	0	7.81
1378	0	0	0	0	12.03	0	0	0	6.9	0	0	0	0	0	0	5.41	0	4.39	0	0	3.57	0	0	0	0	8.68	0	0	8.51	0	0	0	8.03	0	0	0	14.13	0	0	0	12.68	0	0	0	12.25	0	13.3	0	0
1379	23.18	0	0	0	0	0	0	0	0	0	0	0	0	0	0	0	11.73	0	0	6.36	0	0	0	0	0	0	0	0	0	0	0	0	0	0	0	12.31	0	11.42	0	0	0	0	0	0	0	0	0	0	0
1380	0	0	7.33	0	0	0	0	0	0	0	0	0	0	4.53	0	0	0	0	0	0	0	0	0	0	0	0	0	0	0	0	0	0	0	0	0	0	0	0	0	0	0	0	0	0	0	0	0	0	0
1381	0	0	0	0	0	0	0	0	0	0	0	0	0	0	9.01	0	0	4.96	0	0	0	0	0	0	0	0	0	0	0	3.54	0	0	0	0	0	0	0	0	0	0	0	6.52	7.27	0	0	0	0	0	0
1382	0	8.24	0	0	4.63	0	0	0	0	0	0	7.79	0	0	0	0	5.52	0	0	0	0	10.74	0	0	0	0	0	12.53	0	0	0	0	0	0	0	0	0	0	0	0	0	0	0	0	0	0	0	0	0
1383	10.34	0	0	0	0	0	0	0	0	0	0	0	0	3.04	0	6.97	0	0	0	0	0	0	0	0	0	0	0	0	0	0	0	0	0	0	0	0	0	0	0	0	0	0	0	4.24	0	0	0	0	25.47
1384	0	0	0	0	0	0	0	0	0	0	0	0	0	0	0	0	0	0	0	0	0	0	0	0	0	0	0	0	0	0	0	0	0	0	0	0	0	0	0	0	0	0	0	0	0	0	0	0	0
1385	0	0	0	24.69	0	0	0	0	0	0	0	0	0	0	0	0	0	10.84	0	0	0	0	0	0	0	0	0	0	0	0	0	0	0	0	0	0	11.74	0	0	0	0	0	0	0	0	0	0	0	0
1386	0	0	0	0	42.07	0	0	0	0	0	0	0	0	0	0	0	0	0	0	0	0	0	0	0	0	0	67.94	0	0	0	0	0	0	0	0	0	0	0	0	0	0	69.83	0	0	0	0	0	0	0
1387	0	0	0	0	0	69.79	79.11	0	0	0	64.06	54.92	0	53.1	0	0	0	0	65.36	0	56.05	0	0	0	0	36.21	0	0	0	55.43	0	0	29.18	110.67	70.5	0	0	0	0	0	0	0	38.41	91.21	100.91	44.84	36.08	0	42.58
1388	46.46	0	73.24	44.49	0	0	0	86.49	52.76	57.75	0	0	44.52	0	47.56	66.22	0	9.68	0	0	0	59.65	99.8	68.99	93.01	0	0	86.75	45.93	0	72.53	104.08	0	0	0	48.95	0	50.56	28.08	0	101.32	0	0	0	0	0	0	61.95	0
1389	0	102.22	0	0	0	0	0	0	0	0	0	0	0	0	0	0	31.9	0	0	42.92	0	0	0	0	0	0	0	0	0	0	0	0	0	0	0	0	33.35	0	0	75.94	0	0	0	0	0	0	0	0	0
1390	0	0	0	0	0	0	0	0	0	0	0	0	0	0	0	0	0	0	0	0	0	0	0	0	0	0	28.39	0	0	0	0	0	0	0	0	0	0	0	0	0	0	0	0	0	0	0	0	0	0
1391	0	0	0	0	0	0	0	0	0	0	0	0	24.87	0	0	0	0	0	0	0	0	0	0	0	0	0	0	0	0	0	0	0	0	0	0	0	0	0	15.45	0	0	49.18	0	0	0	0	15.39	0	0
1392	0	0	0	20.34	0	0	0	0	0	0	0	0	0	0	0	0	0	21.57	0	0	0	0	0	21.1	0	0	0	0	16.76	17.16	0	0	9.09	0	0	0	0	0	0	0	0	0	29.62	36.3	0	0	0	0	0
1393	0	0	0	0	0	0	11.4	0	10.09	20.59	0	0	0	0	4.81	0	0	0	0	0	12.57	0	0	0	0	0	0	0	0	0	0	0	0	0	0	0	0	0	0	0	0	0	0	0	0	0	0	0	0
1394	13.43	0	0	0	4.2	9.18	0	0	0	0	0	0	0	0	0	0	11.86	0	0	0	0	7.34	8.04	0	0	20.03	0	0	0	0	0	0	0	0	9.06	0	18.29	0	0	6.67	0	0	0	0	0	0	0	16.97	27.61
1395	0	0	0	0	0	0	0	6.34	0	0	4.43	5.78	0	5.1	0	0	0	0	0	0	0	0	0	0	7.18	0	12.82	22.35	1.68	0	8.94	17.15	0	0	0	0	0	0	0	0	0	0	0	0	0	0	0	0	0
1396	0	0	3.13	0	7.28	0	0	0	0	0	0	0	0	0	0	0	0	0	0	0	0	0	0	0	0	0	0	0	0	0	0	0	6.07	0	0	11.31	0	0	0	0	7.14	0	0	6.53	0	0	0	0	0
1397	0	0	0	0	0	0	8.42	0	0	0	0	0	0	0	6.3	0	0	0	0	19.57	0	0	0	0	0	0	0	0	0	7.82	0	0	0	0	0	0	0	0	0	0	0	12.49	0	0	0	0	0	0	0
1398	14.35	0	0	0	0	0	0	0	0	0	0	0	8.86	0	0	0	0	0	0	0	0	0	0	0	0	0	0	0	0	0	0	0	0	0	0	0	0	0	0	0	0	0	0	0	0	0	0	0	0
1399	0	0	0	0	0	0	0	0	0	0	0	0	0	0	0	22.38	0	0	0	0	0	0	0	0	0	0	0	0	0	0	0	0	0	8.31	0	0	0	0	0	0	0	0	0	0	0	0	0	0	0
1400	0	20.25	0	0	0	24.1	0	14.87	39.29	31.64	31.64	0	16.6	0	0	0	13.89	17.36	8.58	0	33.92	0	29.29	0	29.44	0	17	0	34.77	6.02	0	18.43	24.74	0	0	40.12	7.45	31.1	39.56	0	0	0	0	0	0	12.68	0	15.37	11.29
1401	33.59	0	23.09	36.91	0	0	0	0	0	0	0	19.14	0	33.11	0	0	0	0	0	22.2	0	29.44	0	0	0	31.63	0	38.93	0	0	22.62	0	0	0	18.88	0	0	0	0	23.01	32.31	39.01	42.03	24.79	21.49	0	36.84	0	0
1402	0	0	0	0	25.33	0	0	0	0	0	0	0	0	0	24.32	0	0	0	0	0	0	0	0	53.08	0	0	0	0	0	0	0	0	0	0	0	0	0	0	0	0	0	0	0	0	0	19.19	0	0	0
1403	0	0	0	0	0	0	0	16.72	0	12.75	0	0	18.86	0	0	0	15.43	0	7.86	0	0	0	0	0	16.11	0	0	0	0	0	0	0	0	26.64	0	0	18.2	0	0	0	0	0	0	0	0	0	0	13.9	7.53
1404	0	18.42	0	23.43	0	0	25.03	0	54.47	0	0	0	0	0	0	0	0	0	0	0	0	0	0	0	0	0	0	0	0	12.17	24.89	15.19	18.35	0	0	0	0	0	0	0	0	0	0	0	0	0	0	0	0
1405	5.71	0	0	0	0	12.65	0	0	0	8.49	0	0	0	0	0	16.89	0	14.91	0	5.98	0	11.27	0	0	19.69	13.51	13.89	0	22.55	0	0	0	0	0	19.9	0	0	19.27	50.87	0	0	0	0	24.71	0	0	0	0	0
1406	0	0	0	0	13.14	0	0	19.98	0	0	0	0	0	0	0	0	0	0	7.56	0	9.06	0	0	0	0	0	0	0	0	0	0	0	0	0	0	0	0	0	0	30.16	0	0	0	0	17.33	0	0	0	0
1407	0	0	0	0	0	0	0	0	0	0	10.06	10.07	0	11.66	9.49	0	0	0	0	0	0	0	5.94	0	0	0	0	0	0	0	0	0	0	0	0	0	5.79	0	0	0	6.85	0	0	0	0	0	0	0	10.61
1408	0	0	0	0	0	23.53	0	0	0	8.95	0	0	0	0	0	0	0	13.42	0	0	0	0	0	0	0	0	0	0	0	10.49	0	0	0	0	0	6.85	0	0	0	0	0	20.64	8.74	0	0	0	11.38	0	0
1409	0	0	0	0	0	0	0	0	0	0	0	0	17.76	0	0	0	6.14	0	0	10.1	0	0	0	0	0	0	0	0	0	0	0	0	13.03	0	0	0	0	25.41	0	0	0	0	0	14.79	0	0	0	6.82	0
1410	11.22	0	0	0	0	0	0	0	0	0	8.43	0	0	0	0	0	0	0	0	0	0	0	0	0	0	0	0	0	0	0	0	0	0	0	0	0	0	0	0	0	0	0	0	0	0	0	0	0	0
1411	0	0	4.84	0	0	0	0	0	2.54	0	0	0	0	0	0	0	0	0	0	0	0	0	0	0	4.04	0	0	1.66	0	0	0	0	0	0	0	0	0	0	6.91	5.34	0	0	0	0	0	4.79	0	0	9.32
1412	0	0	0	0	9.04	0	0	0	0	0	0	2.47	0	0	4.64	8.23	0	0	0	0	0	0	5.31	0	0	0	0	0	0	0	0	0	0	4.12	0	0	6.31	0	0	0	0	0	0	0	0	0	0	3.76	0
1413	0	0	0	0	0	0	0	0	0	0	0	0	0	0	0	0	0	0	0	0	0	4.69	0	0	0	0	0	0	0	0	0	0	0	0	0	0	0	0	0	0	0	0	0	0	0	0	0	0	0
1414	0	0	0	0	0	0	0	0	0	0	0	0	0	0	0	0	0	0	0	0	0	0	0	0	0	0	4.94	0	0	0	0	0	0	0	0	0	0	0	0	0	0	0	0	0	0	0	0	0	0
1415	0	0	0	0	0	0	0	0	0	0	0	0	0	0	0	0	0	0	0	0	0	0	0	0	0	0	0	0	0	0	0	0	0	0	0	0	0	0	0	0	0	0	0	0	0	0	0	0	13.23
1416	0	0	0	34.98	0	0	0	0	0	0	11.37	35.83	0	0	0	0	0	0	7.52	0	0	0	0	0	0	0	0	0	0	0	0	0	16.32	0	0	0	0	0	71.07	0	0	54.3	0	15.38	37.69	0	19.31	0	0
1417	0	0	76.16	0	41.4	46.75	0	59.65	0	0	0	0	39.49	0	40.54	0	32.11	0	0	0	0	0	0	52.87	87.19	62.06	0	73.77	0	44.27	0	0	0	0	49.48	0	0	0	0	0	33.14	0	34.42	0	0	57.55	0	37.98	0
1418	52.06	57.59	0	0	0	0	81.39	0	68.11	51.45	18.52	0	0	78.32	0	46.78	0	59.24	0	66.31	48.93	78.04	95.66	0	0	0	0	0	59.63	0	47.99	51.6	0	78.68	0	0	99.78	57	0	109.79	0	0	0	0	0	0	0	0	13.16
1419	0	0	0	0	0	0	0	0	0	0	0	0	0	0	0	0	0	0	14.18	0	0	0	0	0	0	0	36.04	0	0	0	0	0	32.42	0	0	101.81	0	0	0	0	0	0	0	17.6	0	0	0	0	0
1420	0	0	0	0	0	0	0	0	0	0	0	13.01	0	0	0	0	0	0	0	0	0	0	0	0	0	0	0	0	0	0	0	0	0	0	0	0	0	0	0	0	12.61	0	0	0	16.25	0	21.29	0	0
1421	0	0	63.95	13.61	10.88	0	0	0	0	0	0	0	0	0	0	0	7.52	0	0	0	0	0	0	0	0	0	0	0	0	0	0	18.9	0	0	0	0	0	0	72.8	0	0	13.29	13.69	0	0	0	0	14.36	0
1422	0	0	0	0	0	0	0	0	0	9.05	0	0	17.6	0	14.01	0	0	0	0	0	9.22	0	0	0	0	0	0	0	0	8.64	12.12	0	0	0	11.32	0	0	0	0	0	0	0	0	0	0	8	0	0	12.06
1423	23.07	10.27	0	0	0	0	0	10.13	9.59	0	30.7	0	0	0	0	16.26	0	0	0	14.15	0	0	0	0	0	0	0	0	0	0	0	0	56.31	0	0	0	0	6.21	0	0	0	0	0	0	0	0	0	0	0
1424	0	0	0	0	0	16.18	0	0	0	0	0	0	0	0	0	0	0	11.94	0	0	0	7.15	6.88	0	0	0	23.12	0	0	0	0	0	0	0	0	0	0	0	0	0	0	0	0	0	48.72	0	10.41	0	0
1425	0	0	0	0	12.32	0	0	0	0	0	0	0	0	7.57	0	0	7.94	0	0	0	0	0	0	0	0	0	0	7.4	0	0	0	0	0	8.63	0	0	0	0	0	0	0	6.68	0	0	0	4.2	0	0	0
1426	0	0	0	0	0	0	9.73	0	0	0	0	12.72	0	0	0	0	0	0	0	0	0	0	0	0	0	0	0	0	4.96	0	0	0	0	0	0	0	0	0	0	15.62	6.31	0	0	0	0	0	0	7.04	0
1427	0	0	0	8.77	0	0	0	0	4.56	0	0	0	0	0	0	5.78	0	0	0	14.07	0	0	0	7.71	0	0	0	0	0	0	0	0	0	0	0	0	7.35	0	15.51	0	0	0	0	0	0	0	0	0	0
1428	0	0	0	0	0	0	0	0	0	0	0	0	0	0	0	0	0	0	0	0	0	0	0	0	0	0	0	0	0	0	0	0	0	0	0	0	0	0	0	0	0	0	0	0	0	0	0	0	19.47
1429	0	0	0	0	0	0	0	0	0	0	0	0	0	0	0	0	0	0	6.39	0	0	0	0	0	0	0	0	0	0	0	0	0	0	0	0	0	0	0	0	0	0	0	0	0	0	0	0	0	0
1430	14.43	0	0	0	11.42	0	0	0	9.76	28.94	40.6	0	0	18.56	13.36	28.23	0	0	0	0	26.95	0	30.05	0	30.45	31.63	10.16	0	0	9.45	0	15.3	0	0	0	0	3.57	34.05	0	40.45	33.77	27.64	20.68	0	13.32	9	57.01	24.42	0
1431	0	0	34.27	0	0	0	43.87	41.57	0	0	0	0	22.25	0	0	0	18.67	19.97	0	44.61	0	44.31	0	36.48	0	0	0	28.26	23.92	0	28.81	0	69.3	31.98	37.75	31.8	0	0	18.16	0	0	0	0	0	0	0	0	0	0
1432	0	56.21	0	0	0	16.52	0	0	0	0	0	0	0	0	0	0	0	0	9.14	0	0	0	0	0	0	0	0	0	0	16.61	0	0	0	0	0	0	0	0	0	0	0	0	0	0	0	18.61	0	0	0
1433	0	0	0	28.81	0	0	0	0	0	0	0	25.28	0	0	4.23	0	0	0	0	0	0	0	0	0	0	0	14.43	0	0	0	0	15.31	0	0	0	0	0	0	0	0	0	0	9.17	58.28	0	0	0	0	0
1434	26.3	0	0	0	10.84	0	0	0	20.85	0	0	0	0	10	0	0	7.18	0	0	0	0	0	0	0	7.41	0	0	0	0	0	0	0	0	0	0	0	18.88	0	0	0	0	0	0	0	10.91	0	0	0	12.32
1435	0	0	0	0	0	10.8	0	0	0	0	12.83	0	0	0	0	16.16	0	20.45	0	0	13.49	0	0	0	0	8.38	0	0	0	0	0	0	0	0	0	11.88	0	0	0	22.49	0	10	0	0	0	0	0	0	0
1436	0	0	9.11	0	0	0	0	0	0	4.4	0	0	19.96	0	0	0	0	0	0	0	0	2.69	15.62	23.87	0	0	0	8.44	0	0	0	0	0	10.44	0	0	0	0	18.14	0	0	0	0	0	0	0	0	0	0
1437	0	22.58	0	0	0	0	10.46	0	0	0	0	7.8	0	0	8.83	0	0	0	7.14	0	0	0	0	0	11.58	0	0	0	13.34	0	0	0	15.31	0	30.31	0	17.38	0	0	0	0	0	0	0	13.41	6.59	32.87	0	0
1438	0	0	0	0	0	0	0	8.86	0	10.1	0	0	0	4.65	0	0	0	0	0	9.21	17.31	5.25	0	0	0	0	0	0	0	10.41	2.91	0	0	0	0	0	0	0	0	0	19.75	3.72	0	0	0	0	0	27.16	0
1439	0	0	10.83	6.63	0	4.14	0	0	0	0	14.36	0	0	0	0	0	4.38	0	0	0	0	0	0	0	0	0	19.34	0	0	0	0	0	0	0	0	0	0	4.75	0	0	0	0	30.27	0	0	0	0	0	0
1440	0	0	0	0	0	0	0	0	0	0	0	0	0	0	0	0	0	0	0	0	0	0	0	0	0	0	0	0	0	0	0	0	0	0	0	3.18	0	0	0	0	0	0	0	0	0	0	0	0	0
1441	0	0	0	0	0	0	0	3.67	0	5.47	0	3.98	11.06	0	4.76	4.69	0	0	0	0	0	0	0	0	0	0	0	0	0	0	0	0	8.88	0	0	0	0	0	0	0	0	0	0	0	0	0	7.35	0	0
1442	20.02	6.37	0	0	7.97	0	0	0	1.72	0	0	0	0	0	0	0	2.75	9.69	0	6.26	7.7	0	8.83	0	0	0	0	0	4.81	0	0	0	0	4.87	0	0	0	3.39	3.34	0	0	3.33	0	0	0	8.13	0	0	12.15
1443	0	0	0	0	0	0	0	0	0	0	15.48	0	0	0	0	0	0	0	0	0	0	9.51	0	0	0	0	0	0	0	0	0	0	0	0	0	0	9.85	0	0	0	0	0	0	5.05	0	0	0	0	0
1444	0	0	0	0	0	0	0	0	0	0	0	0	0	0	0	5.79	0	0	0	0	0	0	0	0	0	0	0	0	0	0	0	0	0	0	0	0	0	11.51	0	0	0	0	0	0	0	0	0	0	0
1445	0	0	0	0	0	0	0	0	0	0	0	0	0	0	0	0	0	0	0	0	0	0	0	0	0	0	0	0	0	0	0	0	0	0	0	0	0	0	0	0	0	0	0	0	0	0	0	0	0
1446	0	12.8	0	0	0	0	0	0	0	0	0	0	0	0	0	0	0	0	0	9.81	0	0	0	0	0	0	0	0	0	0	0	0	0	0	0	0	0	0	0	0	0	0	0	0	0	0	0	0	0
1447	0	0	46.3	0	57.89	0	0	122.52	0	0	0	0	0	0	37.45	0	38.19	0	69.49	0	0	0	0	71.16	0	0	40.32	0	0	65.41	0	0	0	0	61.03	0	0	0	0	72.39	0	0	0	0	0	0	40.66	49.87	0
1448	49.9	0	0	32.15	0	50.3	59.39	0	59.47	77.48	48.95	39.91	48.12	43.47	0	41.9	0	73.27	0	16.23	81.53	74.93	109.96	0	44.55	28.19	0	77.23	80.77	0	88.7	102.28	49.36	41.51	0	86.81	38.3	52	37.2	0	129.54	73.23	0	76.19	85.04	0	0	0	22.87
1449	0	12.09	0	0	0	0	0	0	0	0	0	0	0	0	0	0	0	0	0	0	0	0	0	0	0	0	0	0	0	0	0	0	0	0	0	0	0	0	0	0	0	0	109.02	0	0	56.28	0	0	0
1450	0	0	0	0	0	0	0	0	0	0	0	0	0	0	0	0	0	0	0	0	0	0	0	0	0	0	0	0	0	0	0	0	0	0	0	0	0	0	0	0	0	0	0	0	0	0	0	0	0
1451	0	0	0	12.44	0	0	0	0	0	0	0	0	0	0	14.03	0	0	0	0	0	0	0	0	0	0	0	0	51.92	0	0	0	0	20.61	11.68	0	0	11.28	0	12.73	0	0	0	0	0	0	0	0	0	0
1452	16.19	15.64	7.72	0	0	0	0	0	0	0	0	0	13.8	23.97	0	0	0	0	0	16.1	0	0	0	0	16.8	14.47	4.8	0	34.8	0	0	0	0	0	0	0	0	0	0	0	0	0	0	0	0	0	11.32	13.67	1.79
1453	0	0	0	0	0	0	11.81	0	0	0	15.86	13.51	0	0	0	0	0	0	0	0	0	0	0	0	0	0	0	0	0	9.35	0	0	0	0	0	0	0	0	0	0	0	0	0	47.03	0	18.33	0	0	0
1454	0	0	0	0	8.72	0	0	0	0	0	0	0	0	0	0	0	0	0	0	0	0	7.75	0	0	0	0	9.88	0	0	0	0	0	0	0	10.94	0	0	0.49	19.04	7.06	0	0	0	0	0	0	0	0	0
1455	0	0	0	10.94	0	5.81	0	0	0	0	0	0	0	0	12.44	0	4.76	0	0	6.11	0	0	0	7.3	0	0	0	0	0	0	8	0	0	10.52	0	0	0	0	0	0	0	0	0	0	0	0	0	0	11.41
1456	0	18.28	6.82	0	0	0	0	0	5	8.66	0	0	0	0	0	0	0	0	8.43	0	0	0	0	0	0	0	0	26.94	0	0	0	7.36	0	0	0	0	0	8.6	0	0	0	0	0	0	9.32	0	0	0	0
1457	10.61	0	0	0	0	0	0	0	0	0	0	0	12.33	0	0	28.48	0	0	0	0	0	0	0	0	0	0	0	0	0	0	0	0	0	0	0	0	3.25	0	0	0	0	0	0	0	0	0	0	0	0
1458	0	0	0	21.47	0	0	0	0	0	0	0	0	0	0	0	0	0	0	0	0	0	0	0	0	0	0	0	0	0	0	0	0	0	0	0	0	0	0	0	0	0	0	0	0	0	0	0	0	0
1459	0	0	0	0	0	0	0	0	0	0	0	0	0	0	0	0	14.71	0	0	0	0	0	0	0	0	0	0	0	0	0	0	0	0	0	0	0	0	0	0	0	0	0	0	0	0	0	0	0	22.39
1460	6.28	14.78	0	0	20.66	11.6	0	0	0	9.86	0	43.49	0	15.31	0	0	0	39.98	19.75	18.28	0	26.82	14.66	8.19	0	60.62	18.13	26.41	17.78	0	23.73	31.95	0	24.29	8.65	45.21	30.63	0	0	22.19	0	22.65	17.11	43.37	29.93	28.65	25.43	25.49	0
1461	0	0	0	0	0	0	45.57	35.17	36.3	0	0	0	0	0	20.67	0	0	0	0	0	0	0	0	0	13.15	0	0	0	0	0	0	0	19.64	0	0	0	0	10.11	27.41	0	31.1	0	0	0	0	0	0	0	0
1462	0	0	8.03	59.33	0	0	0	0	0	0	53.16	0	0	0	0	26.91	8.43	0	0	0	29.59	0	0	35.91	0	0	0	0	0	32.83	0	0	0	0	0	0	0	0	0	0	0	0	0	0	0	0	0	0	7.59
1463	0	0	0	0	0	4.04	0	0	0	0	0	0	47.18	12.97	0	0	0	0	0	0	0	9.31	7.36	0	0	0	24.9	0	0	0	0	0	0	0	0	0	0	0	0	0	0	0	6.47	0	0	0	0	0	0
1464	18.25	0	0	0	9.07	0	0	0	0	13.3	0	0	0	0	0	0	0	0	9.52	0	0	0	0	0	11.16	0	0	2.1	0	0	12.6	0	18.78	0	0	0	0	0	0	17.67	9.4	14.74	0	0	0	0	0	0	0
1465	0	14.78	16.4	0	0	7.71	0	0	0	0	0	17.91	0	0	0	0	0	0	0	13	0	0	0	0	0	0	0	0	8.04	0	0	11.65	0	6.8	23.62	0	0	0	0	0	0	0	0	0	0	0	0	8.16	0
1466	0	0	0	0	0	0	0	0	0	0	0	0	18.05	0	0	9.06	0	0	0	0	8.38	0	16.27	0	0	0	0	0	0	0	0	0	0	0	0	0	0	16.09	3.12	0	0	0	0	10.31	28.31	0	11.72	0	1.91
1467	29.09	0	0	0	0	0	0	0	5.03	0	0	0	0	9.26	0	0	15.83	5.53	0	0	0	0	0	0	16.5	0	0	5.76	0	0	5.25	0	25.94	0	0	0	0	0	0	0	0	22.07	0	0	0	31.73	0	0	0
1468	0	0	0	43.59	7.79	0	7.96	17.85	0	0	0	8.45	0	0	10.1	0	0	0	0	0	0	0	0	0	0	15.99	0	0	0	0	0	7.38	0	0	14.01	24.42	0	0	0	0	0	0	0	0	0	0	0	0	0
1469	0	0	18.05	0	0	11.21	0	0	0	0	0	0	0	0	0	0	0	0	0	3.57	0	0	0	0	0	0	3.51	0	0	11.37	0	0	0	7.45	0	0	13.48	0	10.15	0	0	0	0	0	0	0	0	0	0
1470	0	0	0	0	19.37	0	0	0	0	4.76	8.93	0	13.8	0	0	5.22	0	0	0	0	9.25	13.09	0	0	0	0	0	0	0	0	4.6	10.65	0	0	0	0	0	0	0	0	0	0	9.3	6.41	18.09	0	0	0	16.94
1471	0	0	0	0	0	0	0	0	4.83	0	0	0	0	11.97	0	0	0	0	0	0	0	0	0	0	0	10.3	0	0	0	0	0	0	0	0	0	0	0	0	0	0	7.82	0	0	0	0	0	0	0	0
1472	2.13	5.18	0	0	0	0	0	0	0	0	0	0	0	0	10.86	0	0	0	0	0	0	0	0	0	0	0	0	6.09	6.43	0	0	0	0	0	0	0	0	0	0	0	0	2.28	0	0	0	0	14.81	28.14	0
1473	0	0	0	0	0	0	0	0	0	0	0	0	0	0	0	0	7.7	22.1	0	0	0	0	6.39	6.59	12.16	0	0	0	0	0	0	0	0	0	0	10.36	0	0	0	0	0	0	0	0	0	11.27	0	0	0
1474	0	0	12.27	14.96	0	0	0	13.33	0	9.44	4.76	31.68	0	0	0	0	0	0	13.24	0	16.72	21.76	0	0	0	0	10.64	0	0	11.36	2.86	6.34	0	0	0	0	0	0	18.06	0	0	9.52	6.43	7.76	6.47	0	0	0	5.24
1475	0	0	0	0	0	4.05	0	0	0	0	0	0	9.42	10.77	0	0	15.43	0	0	0	0	0	0	0	0	0	0	0	0	0	0	0	4.12	0	0	0	0	5.74	0	0	0	0	0	0	0	0	0	0	0
1476	0	0	0	0	0	0	0	0	0	0	0	0	0	0	0	0	0	0	0	0	0	0	0	0	0	0	0	0	0	0	0	0	0	7.41	0	0	0	0	0	0	0	0	0	0	0	0	0	0	0
1477	0	0	0	0	51.09	0	0	0	0	0	0	0	0	0	0	21.58	0	0	0	0	0	0	0	0	0	0	0	0	0	0	0	0	0	0	0	0	0	0	0	0	0	0	0	0	0	0	0	0	0
1478	27.84	26.54	40.11	25	0	41.93	66.43	47.79	43.15	21.24	59.64	20.76	10.19	15.8	25.89	0	0	18.35	36.13	28.91	35.51	36.29	38.28	42.05	31.12	43.73	18.85	41.85	31.59	26.51	0	54.37	0	13.65	72.78	46.75	38.73	0	46.4	41.19	37.26	44.25	28.83	42.83	56.79	23.57	40.33	31.9	0
1479	0	0	0	0	0	0	0	0	0	0	0	0	0	0	0	0	0	0	0	0	0	0	0	0	0	0	0	0	0	0	32.87	0	35.27	0	0	0	0	16.94	0	0	0	0	0	0	0	0	0	0	0
1480	0	0	0	0	0	0	0	0	0	0	0	0	0	0	0	0	0	0	0	0	0	0	0	0	0	0	0	0	0	0	0	0	0	0	0	0	0	0	0	0	0	0	0	0	0	0	0	0	13.7
1481	0	0	0	0	20.59	0	0	0	0	0	0	5.54	0	7.29	0	9.85	0	7.9	0	0	0	0	0	0	0	1.48	0	0	0	0	0	0	0	0	0	0	0	0	0	0	0	0	0	0	0	0	26.61	8.55	0
1482	0	0	0	9.27	0	0	0	0	0	11.14	0	0	0	0	21.1	0	0	0	0	0	11.9	0	22.48	0	19.83	0	0	0	0	0	21.28	0	0	5.45	0	0	15.14	0	0	45.23	15.89	0	11.74	0	0	10.51	0	0	0
1483	18.55	23.03	0	0	0	0	0	14.1	20.59	0	0	0	11.99	0	0	0	0	0	20.32	11.59	0	20.93	0	30.36	0	0	40.76	0	0	0	0	0	0	0	0	0	0	22.09	0	0	0	0	0	12.19	0	0	0	0	0
1484	0	0	0	0	0	6.98	0	0	0	0	50.7	19.58	0	0	0	0	26.02	9.13	0	0	0	0	0	0	0	0	0	9.56	48.94	14.74	0	19.01	26.18	0	0	0	0	0	12.2	0	0	0	0	0	0	0	0	14.34	5.66
1485	0	0	0	0	0	0	5.44	0	0	0	0	0	0	21.84	0	10.89	0	0	0	0	0	0	0	0	0	10.42	0	0	0	0	0	0	0	0	0	6.29	0	0	0	0	0	7.07	7.67	0	0	0	0	0	0
1486	0	0	0	0	0	0	0	0	0	0	0	0	0	0	0	0	0	0	0	0	0	0	0	0	0	0	0	0	0	0	0	0	0	0	1.77	0	0	0	0	0	9.9	0	0	0	0	0	0	0	0
1487	1.74	0	0	0	0	0	0	0	0	9.3	0	0	0	0	7.89	0	0	0	8.59	0	0	0	0	4.35	0	0	0	0	0	0	0	0	0	0	0	0	0	0	0	17.56	0	0	0	0	0	0	6.41	0	0
1488	0	0	0	28.83	0	0	0	0	0	0	0	0	0	0	0	0	0	0	0	0	0	0	0	0	0	0	0	0	0	0	0	0	0	0	0	0	0	0	0	0	0	0	0	0	0	0	0	0	8.4
1489	0	0	0	0	24.5	0	0	0	0	0	0	0	0	0	0	0	7.79	18.4	0	8.49	0	0	0	0	0	18.26	65.02	0	0	0	0	0	0	0	0	0	0	0	0	0	0	0	21	0	0	0	0	0	0
1490	5.56	22.55	22.24	0	0	18.95	44.43	5.06	0	0	26.32	19.8	13.42	27.94	0	24.3	0	0	25.59	0	12.28	0	17.86	42.37	0	0	0	0	0	23.42	36.35	22.44	0	19.74	0	0	26.89	15.25	27.02	0	23.01	8.76	0	25.18	18.86	31.81	0	2.31	0
1491	0	0	0	0	0	0	0	0	58.46	0	0	0	0	0	0	0	0	0	0	0	0	0	0	0	0	0	0	0	48.87	0	0	0	23.38	0	0	21.3	0	0	0	0	0	0	0	0	0	0	33.18	0	0
1492	12.27	0	0	22.63	0	0	0	14.26	0	0	0	0	0	0	20.21	0	8	24.36	0	0	5.13	30.13	0	0	42.55	0	0	49.68	0	0	0	0	0	0	0	0	0	0	0	15.13	0	0	0	0	0	0	0	6.57	0
1493	0	14.33	0	0	0	0	0	0	0	0	0	0	0	0	0	0	0	0	0	13.84	0	0	0	0	0	0	0	0	0	0	0	0	0	0	33.97	0	0	0	0	0	0	13.37	10.3	0	24.21	0	0	0	24.05
1494	0	0	0	0	0	19.46	0	0	0	44.14	0	0	0	0	0	0	0	0	10.89	0	0	0	8.96	0	0	17.72	0	0	0	0	0	0	13.24	5.77	0	0	0	12.64	0	19.07	0	0	0	28.7	0	0	0	0	0
1495	14.94	0	9.1	0	13.86	0	0	0	0	0	0	9.66	0	0	0	0	0	11.87	0	0	0	0	0	0	0	0	0	0	0	6.64	0	0	0	0	0	10.44	0	0	4.2	0	5.29	0	0	0	0	9.64	0	12.48	0
1496	0	0	0	12.79	0	0	0	10.09	0	0	8.88	0	0	0	8.11	0	0	0	0	0	9.9	0	0	0	0	0	6.52	0	4.37	0	0	11.95	0	0	0	0	6.92	0	0	0	0	0	0	0	0	0	0	0	0
1497	0	0	0	0	0	0	0	0	18.43	0	0	0	0	0	0	0	11.22	0	0	0	0	0	13.3	0	3.12	0	0	0	0	0	0	0	0	0	0	0	0	0	0	10.84	0	0	0	0	0	0	0	0	0
1498	0	0	0	0	0	0	0	0	0	0	0	0	0	0	0	0	0	0	0	0	0	0	0	6.59	0	0	0	0	0	0	0	0	0	0	0	0	0	0	0	0	0	0	0	0	0	0	0	0	0
1499	0	0	0	0	0	0	0	0	0	0	0	0	0	0	0	0	0	6.57	0	21.84	0	0	0	0	0	0	0	0	0	0	0	0	0	0	0	0	0	0	0	0	23.9	0	0	0	0	0	0	0	0
1500	0	9.11	0	0	10.38	0	7.33	22.76	0	14.8	0	6.5	8.49	5.99	6.73	35.43	24.7	0	20.65	0	0	10.61	0	0	32.18	0	0	0	0	0	0	6.79	30.16	0	12.71	16.25	22.67	0	0	25.24	0	0	17.12	0	6.37	0	0	45.06	12.26
1501	28.7	0	0	0	0	0	0	0	0	0	58.62	0	0	0	0	0	0	0	0	0	17.03	0	22.02	0	0	14.25	29.41	28.51	0	24.78	0	0	0	27.22	0	0	0	0	16.94	0	0	0	0	0	0	0	19.32	0	0
1502	0	0	72.54	24.54	0	68.47	0	0	20.01	0	0	0	0	7.81	0	0	0	0	0	28.19	0	0	0	0	0	0	0	0	27.07	0	11.99	0	0	0	0	0	0	24.84	0	0	0	0	0	26.5	0	0	0	0	0
1503	0	0	0	0	19.4	0	3.06	0	0	0	0	0	0	0	14.75	0	0	10.08	0	0	0	11.74	0	20.89	0	0	0	0	0	0	0	33.35	0	0	0	6.69	0	0	0	0	0	17.46	38.08	0	5.17	18.66	0	0	8.4
1504	0	31.69	0	0	0	0	0	7.06	0	36.29	0	17.27	25.89	0	0	0	0	0	0	0	6.03	0	8.23	0	0	6.49	0	0	0	0	0	0	0	0	37.62	0	0	0	13.75	0	11.14	0	0	0	0	0	7.43	0	0
1505	8.81	0	0	0	0	0	0	0	0	0	0	0	0	0	0	0	0	0	0	0	0	0	0	0	0	0	0	0	0	0	0	0	0	0	0	0	0	0	0	0	0	0	0	0	0	0	0	0	0
1506	0	0	0	0	33.08	0	0	0	0	0	0	0	0	19.72	0	11.73	0	0	27.16	17.6	0	0	0	0	0	0	0	0	22.85	0	7.76	0	0	0	0	8.28	0	18.03	0	0	0	0	0	26.09	0	14.29	0	0	0
1507	0	0	0	0	0	0	0	15.94	13.31	0	0	0	0	0	13.7	0	19.4	20.61	0	0	0	0	0	11.49	14.52	24.81	29.69	0	0	0	0	0	0	31.9	0	0	0	0	8.7	0	0	0	0	0	21.4	0	0	0	3.93
1508	8.87	0	15.76	6.28	0	15.28	22.08	0	0	0	0	7.14	0	0	0	0	0	0	0	0	20.72	12.83	16.91	0	0	0	0	22.42	0	19.87	14.79	33.63	21.34	0	0	0	12.17	0	0	17.97	17.29	8.23	0	0	0	0	7.79	10.38	0
1509	0	0	0	0	0	0	0	0	0	0	0	0	0	0	0	0	0	0	0	0	0	0	0	0	0	0	0	0	0	0	0	0	0	0	0	0	0	0	0	0	0	0	0	0	0	0	0	0	0
1510	0	0	0	0	0	0	0	0	0	0	0	0	0	0	0	0	0	0	0	0	0	0	0	0	0	0	0	0	0	0	0	0	0	0	0	0	0	10.05	0	0	0	0	0	0	0	0	0	0	3.57
1511	0	0	0	0	0	0	0	0	0	0	7.33	0	0	0	0	0	0	0	0	0	0	0	0	0	0	0	8.31	0	0	0	0	0	0	0	0	0	0	0	0	0	0	0	0	0	0	0	0	0	0
1512	7.71	0	0	11.55	0	9.82	0	0	0	0	0	0	20.35	0	0	9.18	0	0	0	0	0	0	0	0	0	0	0	0	0	0	0	0	0	0	0	8.83	0	0	0	0	0	0	0	0	0	0	0	14.88	0
1513	0	0	19.4	0	0	0	0	0	20.1	0	0	0	0	0	15.75	0	0	0	0	0	10.01	0	0	0	0	0	0	0	0	9.12	0	0	0	11.87	0	0	0	18.59	0	0	37.81	0	0	16.17	0	0	0	0	0
1514	0	0	0	0	0	0	49.76	21.3	0	0	0	0	0	0	0	0	0	0	17.23	0	0	0	45.8	21.78	0	0	0	0	0	0	19.57	0	0	0	0	0	0	0	0	0	0	0	18.38	0	19.37	0	9.91	0	0
1515	0	0	0	15.46	49.76	0	0	0	0	0	13.03	0	0	0	0	30.78	0	0	0	0	0	0	0	0	25.43	0	41.39	0	16.52	0	0	0	0	0	0	15.12	0	0	0	35.48	0	0	0	0	0	50.01	0	0	0
1516	15.38	31.32	0	0	0	0	0	0	0	33.59	0	0	0	0	0	0	11.76	11.7	0	70.35	0	25.5	0	0	0	0	0	42.75	0	0	0	0	0	0	51.35	0	0	0	9.17	0	0	39.73	0	14.11	0	0	8.17	0	17.42
1517	0	0	14.1	0	0	12.69	0	12.53	23.97	0	0	33.4	13.99	0	16.14	0	0	0	15.96	0	17	0	0	0	0	49.12	0	0	0	0	0	32.54	0	9.82	0	0	40.59	9.97	0	0	0	0	8.9	0	9.2	0	0	0	0
1518	0	0	0	0	0	0	0	0	0	0	16.76	0	0	41.52	0	0	12.13	0	0	0	0	0	0	9.54	0	0	0	0	0	11.24	0	0	0	0	0	0	0	0	0	0	0	0	0	0	0	24.02	0	0	1.65
1519	0	0	0	0	0	0	0	0	0	0	0	0	0	0	0	45.21	0	19.52	0	0	0	9.7	0	0	0	0	0	0	0	0	0	0	100.82	0	0	5.69	0	0	17.17	0	0	0	0	0	0	0	0	25.75	0
1520	9.99	0	3.16	20.71	32.23	16.62	26.52	0	10.73	0	0	0	0	0	5.68	0	0	0	0	0	0	0	28.95	4.83	19	0	0	21.95	0	20.11	23.96	10.23	0	0	23.39	0	0	10.96	0	0	13.26	22.63	0	18.21	0	0	0	0	0
1521	0	9.49	0	0	0	0	0	10.28	0	41.26	7.16	0	19.15	0	0	0	0	0	0	0	0	0	0	0	0	0	22.52	0	26.13	0	0	0	0	30.28	0	0	19.62	0	0	0	0	0	0	0	8.17	0	16.95	0	0
1522	0	0	0	0	0	0	0	0	0	0	0	0	0	0	0	0	0	0	0	0	0	1.93	0	0	0	9.97	0	0	0	0	0	0	0	0	0	0	0	0	0	28.2	0	0	0	0	0	12.45	0	0	0
1523	3.53	0	11.41	0	0	0	0	0	2.13	0	0	16.2	0	0	0	0	0	0	22.74	14.87	9.06	0	0	0	0	0	0	0	0	0	0	0	0	0	0	3.82	0	0	0	0	0	0	16.52	0	14.78	0	0	0	6.79
1524	0	15.91	0	0	0	0	0	0	0	0	11.5	0	0	20.57	12.86	23.7	21.62	0	0	0	0	10.89	0	11.29	0	0	0	6.45	0	0	13.45	0	0	0	9.34	0	0	9.99	0	0	11.29	0	0	0	0	0	0	0	0
1525	0	0	0	0	0	0	0	0	8.84	0	0	0	0	0	0	0	0	23.26	0	0	0	0	0	0	0	0	0	0	0	0	0	9.17	0	33.88	0	0	6.1	0	0	0	0	0	0	19.28	0	0	0	0	0
1526	7.08	0	0	12.92	27	9.61	0	8.69	0	0	0	0	1.67	0	0	0	0	0	0	0	0	0	0	0	12.02	0	0	0	0	0	0	0	12.43	0	0	4.8	0	0	13.48	0	0	0	0	0	0	4.05	8.72	14.03	0
1527	0	0	0	0	0	0	0	0	0	19.1	0	0	0	0	0	0	0	0	6	0	0	0	0	0	0	9.05	11.07	0	0	5.85	0	0	0	0	0	0	7.2	0	0	0	0	0	10.22	0	0	0	0	0	15.19
1528	0	0	0	0	0	0	0	0	0	0	0	7.72	0	0	6.55	0	0	0	0	0	0	0	0	0	0	0	0	0	0	0	0	0	0	0	0	0	0	0	0	0	0	0	0	0	0	0	0	0	0
1529	0	0	6.63	23.14	0	0	0	0	0	0	0	0	0	0	0	0	0	0	0	18.4	0	0	0	0	0	0	0	0	0	0	0	0	0	0	0	0	0	0	0	0	0	9.74	0	0	0	0	0	0	0
1530	0	23.53	0	0	31.91	21.75	0	38.15	18.72	0	0	0	19.65	17.87	4.95	42.69	26.45	0	0	0	0	46.29	13.98	0	19.5	21.83	35.15	0	42.14	31.99	28.83	27.5	21.99	0	31.16	0	0	0	27.94	0	0	0	14.53	24.85	0	0	23.33	0	0
1531	0	0	0	0	0	0	46.17	0	0	0	27.27	20.58	0	0	0	0	0	0	21.43	0	0	0	0	29.66	0	0	0	33.12	0	0	0	0	0	39.55	0	33.07	40.08	27.91	0	21.96	35.53	0	0	0	28.96	0	0	0	0
1532	31.84	0	27.76	38	0	0	0	0	0	0	0	0	0	0	0	0	0	20.56	0	0	28.43	0	0	0	0	0	0	0	0	0	0	0	0	0	0	0	0	0	0	0	0	0	0	0	0	19.87	0	0	16.41
1533	0	0	0	0	0	0	0	0	11.4	38.46	0	0	0	0	5.14	0	0	0	0	0	0	0	0	0	0	0	0	0	0	0	0	0	0	0	0	0	0	0	0	0	0	17.06	0	0	0	0	0	16.02	0
1534	0	0	0	0	0	6.53	0	0	0	0	0	0	0	0	0	0	0	0	7.72	13.33	0	0	27.11	0	0	6.91	0	0	0	0	0	0	0	0	0	0	0	0	0	0	0	0	9.75	0	0	0	0	0	0
1535	0	10.51	0	0	0	0	0	0	0	0	0	11.12	0	0	0	15.04	0	0	0	0	0	0	0	0	8.73	0	0	8.84	0	0	0	0	0	0	12.45	0	0	6.44	49.78	8.28	0	0	0	0	0	0	0	0	0
1536	0	0	0	13.49	4.12	0	0	0	0	0	0	0	0	12.7	0	0	23.29	11.17	0	0	0	0	0	0	0	0	0	0	0	0	7.82	0	9.31	0	0	0	0	0	0	0	0	0	0	0	3.71	0	24.76	0	9.7
1537	0	0	0	0	0	0	0	0	0	0	0	0	0	0	7.03	0	0	0	0	0	0	0	0	7.41	0	0	0	0	0	0	0	15.96	0	0	0	11.17	26.12	0	0	0	11.69	0	0	21.12	0	0	0	10.68	0
1538	0	8.26	0	0	0	2.82	0	0	14.13	0	0	2.96	0	0	0	0	0	0	9.89	0	6.94	0	0	0	0	15.72	21.36	0	6.64	5.91	0	0	0	22.87	0	0	0	0	0	0	0	0	0	0	0	14.15	0	0	0
1539	0	0	16.96	0	7.95	0	0	3.86	0	0	0	0	0	0	0	0	0	4.48	0	0	0	0	0	0	5.31	0	0	14.47	0	0	0	0	0	0	8.1	0	0	10.78	0	9.41	0	7.97	0	0	10.13	0	0	0	4.7
1540	13.97	0	0	29.25	0	7.26	0	0	0	0	16.45	0	1.84	0	0	0.72	0	0	0	0	0	8.08	6.2	0	0	0	0	0	0	0	0	11.97	0	0	0	0	0	0	7.3	0	0	0	0	0	0	0	0	0	0
1541	0	0	0	0	0	0	5.67	0	0	5.28	0	0	0	0	0	0	30.99	0	0	0	0	0	0	5.24	0	20.9	0	0	0	0	0	0	0	0	0	0	0	0	0	0	0	0	0	0	0	0	0	0	0
1542	0	0	0	0	5.52	0	0	0	0	0	0	0	0	10.53	0	0	0	0	0	8.03	0	0	0	0	0	0	0	0	3.39	0	0	0	0	0	0	0	0	5.74	0	4.22	4.34	4.61	0	0	0	0	0	14.36	0
1543	0	0	0	0	0	0	0	0	0	0	0	6.96	8.94	0	0	0	0	0	0	0	0	0	0	0	0	0	0	26.26	0	0	0	0	0	20.99	0	0	0	0	0	0	0	0	0	0	0	8.48	0	0	0
1544	12.32	9.45	5.32	0	0	0	0	0	0	0	0	0	0	0	0	0	0	0	0	0	5.63	0	0	0	0	0	0	0	0	0	0	0	0	0	0	0	0	25.25	6.15	0	0	0	10.88	7.04	0	0	0	0	19.97
1545	0	0	0	0	0	0	0	0	0	0	0	0	0	0	26.02	9.75	0	0	13.8	0	0	0	0	0	0	0	35.24	0	0	0	0	0	31.09	0	0	0	0	0	0	0	0	0	0	0	0	0	0	0	0
1546	0	0	0	0	0	11.75	0	0	0	0	0	0	0	0	0	0	0	0	0	0	0	0	0	0	0	0	0	0	0	0	0	0	0	0	0	0	7.83	0	0	0	0	0	0	0	0	0	0	0	0
1547	0	0	0	0	27.99	0	0	0	35.1	0	26.14	0	0	24.64	0	9.37	0	0	0	18.74	0	0	45.27	44.55	42.1	0	0	74.76	0	0	0	41.22	0	40.25	0	43.27	0	0	16.4	0	0	0	0	19.39	0	0	0	0	0
1548	15.64	21.71	0	38.85	0	0	39.46	35.08	0	28.88	0	33.93	0	0	0	0	21.41	35.43	17.89	0	53.26	34.24	0	0	0	51.68	0	0	48.76	37.36	53.68	0	0	0	44.03	0	0	22.47	0	52.1	53.65	29.28	0	0	34.14	37	22.76	32.24	16.41
1549	0	0	16.28	0	0	9.56	0	0	0	0	0	0	27.76	0	6.54	0	0	0	0	0	0	0	0	0	0	0	0	0	0	0	0	0	101.65	0	0	0	25.52	0	0	0	0	0	31.68	0	0	0	0	0	0
1550	0	0	0	0	0	0	0	0	0	0	0	0	0	0	0	0	0	0	0	8.15	0	0	0	0	0	0	0	0	0	0	0	0	0	0	0	0	0	0	0	0	0	0	0	12.11	0	0	0	0	0
1551	3.7	0	0	0	6.67	0	0	0	0	0	0	0	0	0	8.4	0	0	11.04	0	0	0	0	48.54	10.95	7.79	0	0	0	0	0	0	0	0	0	0	4.09	0	14.25	0	0	0	12.2	0	0	17.79	0	0	0	0
1552	0	0	10.35	0	0	0	0	19.49	0	0	0	0	0	15.43	0	6.91	0	0	18.99	0	0	0	0	0	0	11.91	0	0	0	0	0	6.41	0	0	11.59	0	0	0	7.22	0	0	0	0	0	0	0	0	0	0
1553	9.4	12	0	0	0	0	0	0	17.41	0	18.35	0	0	0	0	0	0	0	0	0	0	10.04	0	0	0	0	21.45	0	22.81	17.21	0	0	0	28.52	0	0	0	0	0	0	14.61	0	0	0	0	13.9	0	0	0
1554	0	0	0	0	12.23	15.71	0	0	0	0	0	0	6.04	0	0	0	0	0	0	0	9.09	0	0	0	16.23	0	0	11.09	0	0	39.32	0	0	0	0	11.91	16.21	0	0	12.63	0	0	0	0	0	0	0	15.53	0
1555	0	0	0	0	0	0	0	0	0	18.6	0	0	0	0	8.99	21.37	5.56	7.29	0	12.38	0	0	0	6.76	0	8.56	0	0	0	0	0	0	0	0	0	0	0	0	0	0	0	5.12	22.73	0	0	0	22.29	0	13.05
1556	0	0	0	0	0	0	8.9	0	0	0	0	13.51	0	0	0	0	0	0	0	0	0	0	0	0	0	0	0	0	25.8	0	0	11.86	0	0	0	0	0	11.26	12.63	0	0	0	0	0	0	0	0	0	0
1557	0	7.55	0	8.38	0	0	0	0	0	0	0	0	0	12.73	0	0	0	0	12.87	0	2.88	0	16.16	0	0	0	0	0	0	0	0	0	0	0	0	0	7.16	0	0	0	7.5	0	0	0	0	1.48	0	0	0
1558	0	0	0	0	0	0	0	0	0	0	0	0	0	0	0	0	0	0	0	0	0	0	0	0	0	0	0	0	0	0	0	0	0	0	0	0	0	0	0	0	0	0	0	0	0	0	0	0	10.26
1559	3.55	0	0	0	0	0	0	0	0	0	0	12.18	0	0	0	0	0	7.44	0	0	0	0	0	0	0	0	0	0	0	0	0	0	0	0	0	0	0	0	0	0	0	0	0	0	0	0	0	0	0
1560	0	0	12.71	0	0	0	10.99	0	0	0	58.56	0	43.86	0	20.36	0	16.64	0	9.37	0	42.16	0	0	24.17	0	0	0	0	27.69	0	0	35.06	0	18.18	11.86	0	0	28.63	20.35	32.14	22.18	0	0	0	0	19.71	0	22.63	0
1561	6.33	0	0	8.18	34.73	11.18	0	28.45	0	17.9	0	0	0	13.43	0	0	0	0	0	15.75	0	29.3	12.15	0	17	24.37	33.87	26.85	0	27.07	38.73	0	43.76	0	0	46.61	12.57	0	0	0	0	0	21.16	19.27	0	0	31.93	0	0
1562	0	40.24	0	0	0	0	0	0	16.84	0	0	0	0	0	0	0	0	6.65	0	0	0	0	0	0	0	0	0	0	0	0	0	0	0	0	0	0	0	0	0	0	0	50.93	0	0	19.91	0	0	0	12.75
1563	0	0	0	0	0	0	9.57	0	0	0	0	0	41.29	0	0	26.07	0	0	0	0	0	0	0	0	0	0	0	0	0	0	0	0	0	0	14.32	0	0	0	0	0	0	0	0	0	0	0	0	0	0
1564	0	0	10.11	0	0	24.72	0	0	0	0	0	15.32	0	0	0	0	0	0	11.03	0	0	0	13.02	0	10.21	0	0	0	0	0	0	0	0	8.25	0	0	14.68	0	0	0	0	0	0	0	0	0	0	0	0
1565	0	0	0	15.54	0	0	0	5.97	0	10.41	0	0	0	0	0	0	0	0	0	12.54	0	0	0	0	0	13.98	0	0	0	0	0	0	0	0	0	37.87	0	0	0	6.28	5.54	0	14.39	3.09	0	0	0	6.1	9.17
1566	15.96	0	0	0	0	0	4.6	0	0	0	0	0	0	6.83	4.14	0	8.28	11.89	0	0	0	6.35	0	0	0	0	0	0	0	0	2.89	0	0	0	0	0	0	0	0	0	0	12.12	0	0	0	10.57	18	0	0
1567	0	0	0	0	0	0	0	0	8.25	0	0	0	0	0	0	3.58	0	0	0	0	0	0	0	0	0	0	0	0	0	0	0	0	0	0	20.19	0	0	0	20.47	0	0	0	0	4.26	5.76	0	0	0	0
1568	0	0	0	0	0	0	0	0	0	0	0	0	0	0	0	0	0	0	0	0	0	0	0	0	0	0	0	0	0	0	0	0	0	0	0	0	0	0	0	0	0	0	0	0	0	0	0	0	0
1569	17.01	0	0	0	0	46.31	0	0	0	0	51.79	0	0	0	0	3.06	0	0	0	5.41	0	0	0	18.65	7.28	0	0	0	0	0	0	0	0	11.26	0	0	0	0	0	0	0	0	0	0	0	0	0	0	28.62
1570	0	23.21	19.46	0	43.04	0	7.64	0	9.04	25.21	0	22.39	10.51	0	0	0	0	0	15.99	0	0	23.68	15.11	0	0	27.43	16.23	32.05	0	13.42	0	11.82	0	0	0	0	27.09	0	22.27	18.01	26.79	4.34	0	14.38	21.28	16.75	24.6	18.16	0
1571	0	0	0	0	0	0	0	0	0	0	0	0	0	6.47	6.64	0	28.75	45.48	0	0	0	0	0	0	0	0	0	0	0	0	49.28	0	0	0	42.75	0	0	0	0	0	0	0	0	0	0	0	0	0	0
1572	0	0	0	34.73	0	0	0	33.1	0	0	0	0	0	0	0	0	0	0	0	0	57.52	0	0	0	14.68	0	0	0	18.24	9.88	0	0	33.58	0	0	20.32	0	33.18	0	0	0	0	26.54	0	0	0	0	0	0
1573	37.97	0	0	0	0	0	5.04	0	0	0	0	0	11.42	0	0	0	0	0	12.24	19.98	0	0	0	40.15	0	0	16.77	0	0	0	0	0	0	10.56	0	0	0	0	0	12.79	0	21.21	0	20.09	0	0	0	0	0
1574	0	0	0	0	0	0	0	0	19.38	0	0	0	0	0	18.32	14.49	0	0	0	0	0	0	26	0	0	0	0	0	0	0	0	9.26	0	0	0	0	0	0	15.67	0	0	0	0	0	0	0	0	0	0
1575	0	0	30.52	0	0	12.68	0	0	0	18.66	0	0	0	0	0	0	0	0	0	0	0	0	0	0	0	0	0	5.29	24.67	0	0	0	0	0	0	0	0	0	0	0	25.81	0	0	0	0	0	0	4.4	0
1576	0	0	0	50.1	0	0	17.3	0	0	0	0	7.32	0	0	0	0	0	0	0	11.27	0	0	0	0	0	33	0	0	0	0	0	0	0	19.31	0	20.48	36.8	0	0	0	0	0	13.79	0	0	25.74	19.43	0	13.28
1577	0	15	0	0	0	0	0	0	0	0	0	0	0	25.64	0	0	2.17	0	10	0	0	0	0	0	11.96	0	0	0	0	16.88	0	10.79	10.89	0	12.75	0	0	35.46	0	9.12	0	11.38	0	0	0	0	0	0	0
1578	8.08	0	0	0	11.22	7.43	0	19.75	0	0	18.08	0	3.24	0	0	6.09	0	0	0	0	0	17.55	0	15.4	0	0	8.16	6.34	0	0	10.12	0	0	0	0	0	0	0	0	0	0	0	0	9.2	10.98	0	0	7.35	0
1579	0	0	0	0	0	0	0	0	0	6.78	0	5.11	0	0	0	0	6.24	7.72	0	0	0	0	0	0	0	0	0	0	0	0	0	0	0	0	0	0	0	0	0	0	0	0	0	0	0	0	0	0	11.72
1580	0	0	0	0	0	0	0	0	0	0	0	0	0	0	0	0	0	0	0	0	0	0	0	0	0	14.17	0	0	0	0	0	0	0	0	0	0	0	0	0	0	0	6.14	0	0	0	0	0	0	0
1581	0	0	0	0	0	3.08	0	0	0	0	0	0	0	6.17	0	0	0	0	0	0	0	7.56	0	0	0	0	10.53	0	0	3.04	0	0	0	0	0	0	0	0	0	0	0	0	0	0	0	0	0	0	0
1582	0	0	0	0	0	0	0	0	0	0	14.49	0	7.26	0	0	0	0	0	0	0	0	0	0	0	0	0	0	0	0	0	0	0	0	4.35	0	15.33	0	0	0	5.28	0	0	0	0	0	0	0	0	14.35
1583	0	0	0	0	16.76	0	0	0	0	0	0	0	0	0	7.09	0	12.42	0	0	7.66	0	0	0	0	0	11.97	0	0	0	0	0	0	0	0	0	0	0	0	0	0	5.15	0	0	0	0	0	0	0	0
1584	4.5	0	0	0	0	0	0	0	8.32	0	0	0	0	0	0	0	0	0	0	0	0	0	0	0	10.49	0	22.74	15.1	0	0	0	0	0	0	7.61	0	0	0	0	0	0	0	8.51	0	0	0	0	0	0
1585	0	11.7	0	0	0	21.69	0	0	0	37.53	0	0	0	0	0	0	0	0	0	0	0	0	0	0	0	0	0	0	0	0	0	0	0	14.4	0	0	0	0	0	0	0	21.88	0	0	0	0	0	0	0
1586	18.72	0	0	0	25.32	0	69.12	0	0	0	0	0	31.5	0	0	0	0	0	0	0	26.03	0	0	0	0	0	0	0	0	0	0	0	0	0	0	0	0	0	10.82	0	13.19	0	0	25.63	0	0	0	7.08	9.34
1587	0	0	0	0	0	0	0	63.95	46.95	0	0	29.1	0	38.11	33.22	25.55	0	35.52	0	0	0	40.98	33.02	63.5	0	21.39	0	0	66.37	0	0	54.7	58.06	0	27.7	72.26	42.19	0	0	0	0	0	0	0	50.05	0	0	0	0
1588	0	0	67.83	41.8	0	0	0	0	0	24.92	34.11	0	0	0	0	0	10.18	0	39.18	29	9.26	0	0	0	29.32	0	0	27.22	0	52.86	37.03	0	0	6.79	0	0	0	0	0	42.37	0	34.09	31.14	0	0	64.17	58.39	20.85	24.07
1589	0	26.52	0	0	7.7	19.33	0	0	0	0	0	0	0	0	0	0	0	0	0	0	0	0	0	0	0	0	20.7	0	0	0	0	0	0	0	0	0	0	83.02	15.09	0	12.74	0	0	0	0	0	0	0	0
1590	0	0	0	0	0	0	0	0	0	0	0	0	0	0	0	0	9.39	22.52	0	0	0	0	0	0	0	0	0	0	0	0	0	0	0	0	0	0	0	0	0	0	0	0	0	0	0	0	0	0	0
1591	0	0	0	0	0	0	0	0	45.44	9.1	10.08	0	0	0	0	0	0	0	0	0	9.42	12.74	21.42	0	0	0	0	0	0	0	0	0	0	11.09	0	0	24.13	0	0	0	0	0	0	0	0	0	0	0	0
1592	0	0	0	0	0	0	0	0	0	0	0	12.57	5.39	0	0	20.69	0	0	0	9.27	0	0	0	0	0	9.54	0	0	0	0	26.54	0	0	0	17.09	0	0	0	0	9.98	17.49	0	0	0	6.76	0	0	0	0
1593	18.13	0	0	3.65	0	7.43	0	27.38	0	9.49	0	0	0	14.42	12.11	0	0	0	0	0	0	0	0	6.87	0	0	0	0	0	5.28	0	12.57	28.89	0	0	0	0	0	0	0	0	0	0	12.25	0	0	0	12.66	0
1594	0	0	0	0	0	0	0	0	0	0	0	0	8.35	0	0	0	0	0	0	0	0	0	0	0	0	0	6.37	17.15	0	0	0	0	0	0	0	15.75	0	9.9	13.95	0	0	0	0	0	0	0	17.45	0	19.9
1595	0	0	0	0	17.6	0	19.56	0	0	0	0	0	0	0	0	0	0	0	12.52	0	5.41	0	0	0	0	0	0	0	0	0	0	0	0	0	0	0	0	0	0	0	0	11.43	0	0	0	0	0	0	0
1596	0	0	3.92	17.84	0	5.1	0	22.14	5.22	0	14.18	0	0	0	8.81	6.83	14.93	0	0	7.08	0	0	0	0	0	0	0	0	0	0	0	0	0	10.3	0	0	10.84	0	0	14.14	0	0	0	0	0	0	0	0	0
1597	4.09	13.9	0	0	0	0	0	0	0	3.54	0	0	0	1.92	0	0	0	0	0	0	0	0	0	4.62	2.92	0	0	0	20.41	0	0	0	0	0	0	0	0	0	0	0	0	0	7.26	0	0	0	9.26	13.81	20.75
1598	0	0	0	0	0	0	0	0	0	0	0	5.93	0	0	0	0	0	0	0	0	0	0	0	0	0	0	0	0	0	0	0	0	0	0	3.18	0	0	0	0	0	0	0	0	0	0	0	0	0	0
1599	0	0	0	0	0	0	0	0	0	0	0	0	0	0	0	0	0	0	0	0	0	12.38	0	0	0	0	6.8	0	0	0	0	0	26.32	0	0	0	0	0	0	0	0	0	0	0	0	12.13	0	0	0
1600	6.64	0	18.37	0	18.48	0	0	0	8.4	11.67	0	0	0	0	0	16.79	0	14.31	0	13.82	23.8	0	0	0	19.11	0	0	16.07	0	21.37	0	34.27	0	23.55	1.73	26.84	0	18.22	0	5.58	0	0	0	0	10.18	0	0	0	2.66
1601	0	0	0	0	0	0	0	13.14	0	0	0	0	28.17	20.77	20.3	0	25.04	0	0	0	0	0	57.39	0	0	4.79	0	0	0	0	39.59	0	0	0	0	0	0	0	0	0	18.39	0	27.6	0	0	0	11.96	0	0
1602	0	40.97	0	8.23	0	0	32.32	0	0	0	0	0	0	0	0	0	0	0	26.8	0	0	0	0	27.39	0	0	15.24	0	0	0	0	0	33.36	0	0	0	16.67	0	0	12.06	0	17.52	0	22.95	5.35	0	0	14.05	0
1603	0	0	0	0	0	24.39	0	0	0	13.15	30.27	0	0	0	0	0	0	7.97	0	0	0	0	0	0	0	0	0	0	0	0	0	0	0	20.29	4.11	0	0	0	36.52	0	0	0	0	0	0	6.82	0	0	0
1604	5.2	0	0	17.2	0	0	0	0	28.15	0	0	21.63	0	0	0	0	0	0	0	9.86	0	22.94	0	0	0	21.9	0	13.26	96.13	0	0	0	0	0	0	0	0	6.44	0	0	0	0	0	0	0	0	0	0	24.7
1605	0	0	10.93	0	0	0	12.79	19.66	0	0	0	0	0	0	0	13.25	0	0	0	0	3.67	0	0	0	9.41	0	0	0	0	0	0	0	0	0	0	0	0	0	0	0	0	0	0	12.6	0	0	10.39	0	0
1606	0	5.55	0	0	0	0	0	0	0	0	0	0	0	0	9.33	0	0	0	12.59	0	0	0	0	0	0	0	0	0	0	0	0	0	0	8.61	10.65	3.98	17.04	0	0	7.8	10.52	0	0	0	0	0	0	0	0
1607	0	0	0	0	1.89	5.33	0	0	0	8.76	0	0	5.85	0	0	0	0	0	0	0	0	8.09	19.12	18.8	0	0	0	0	0	0	7.48	0	0	0	0	0	0	0	0	0	0	18.19	0	0	0	17.99	0	14.62	0
1608	7.09	0	13.02	0	0	0	0	0	0	0	7.03	0	0	0	0	0	0	0	0	0	0	0	0	0	0	0	0	0	0	0	0	0	9.46	0	0	0	0	0	0	0	0	0	0	0	10.71	0	11.62	0	0
1609	0	0	0	9.99	0	0	0	0	0	0	0	0	0	0	0	0	0	8.13	0	3.84	0	0	0	0	0	0	5.33	0	0	0	8.74	0	0	0	0	0	0	10.97	0	0	0	0	0	0	0	0	0	0	15.99
1610	0	8.77	0	0	10.36	0	8.54	0	9.95	0	0	15.54	48.36	10.99	9.49	0	30.89	0	0	0	27.03	0	0	0	23.85	14.48	0	0	0	21.9	0	0	0	0	0	26.16	0	0	0	9.81	9	5.79	18.38	12.5	0	0	0	0	0
1611	0	0	0	0	0	0	0	14.69	0	14.98	0	0	0	0	0	14.43	0	0	49.4	5.87	0	0	19.02	0	0	0	0	0	40.48	0	0	0	11.46	14.75	0	0	0	0	0	0	0	0	0	0	0	16.36	0	16.48	0
1612	6.59	0	0	0	0	0	0	0	0	0	16.85	0	0	0	0	0	0	0	0	0	0	31.84	0	22.44	0	0	15.1	0	0	0	13.57	13.16	0	0	17.72	0	17.41	0	17.3	0	11.76	12.33	0	0	14.53	0	0	0	0
1613	0	0	0	28.08	0	19.7	22.82	9.86	12	0	0	0	0	10.35	12.63	0	0	2.05	0	0	33.31	0	0	0	0	0	0	0	0	0	0	0	0	0	0	0	0	12.34	0	0	0	0	0	0	0	0	20.66	0	8.19
1614	0	17.04	25.9	0	17.91	0	0	0	0	0	0	7.32	0	0	0	0	0	0	0	0	0	0	0	0	12.07	9.24	0	21.94	0	17.11	0	0	0	0	0	0	0	0	0	0	0	0	0	0	0	0	0	0	0
1615	16.31	0	0	0	0	0	0	0	0	4.52	12.78	0	0	0	0	20.86	0	0	0	13.78	0	0	0	0	0	0	0	0	0	0	13	0	0	20.02	26.15	0	0	0	0	0	0	0	7.82	13.41	0	18.92	0	0	0
1616	0	0	0	0	0	0	0	0	0	0	0	0	16.26	21.84	5.85	0	0	0	31.25	0	0	9.64	0	21.59	0	0	14.3	0	29.3	0	0	0	35.83	0	0	13.76	0	0	0	0	0	16.51	0	0	0	0	0	41.33	0
1617	0	0	0	0	0	11.98	0	0	0	0	0	6.57	0	0	0	0	0	21.85	0	0	0	0	0	0	11.58	0	0	13.63	0	0	0	0	0	0	0	0	16.1	6.79	0	28.12	22.2	0	0	0	19.78	0	0	0	0
1618	0	0	0	0	10.17	0	7.92	17.27	12.85	7.04	0	0	0	0	11.82	0	0	0	0	0	0	0	31.96	0	0	5.59	0	0	0	30.26	9.84	12.72	0	0	0	0	0	0	0	0	0	0	0	10.17	0	0	12.08	0	0
1619	0	0	0	0	0	0	0	0	0	0	0	0	1.63	0	0	0	0	0	0	0	0	10.68	0	0	0	0	0	0	0	0	0	0	0	0	0	0	0	0	0	0	0	0	0	0	0	0	0	0	3.61
1620	0	0	0	0	0	0	0	0	0	0	0	0	0	0	0	0	0	0	0	0	0	0	0	0	0	0	0	0	0	0	0	0	0	0	0	0	0	0	0	0	0	0	0	0	0	0	0	0	0
1621	0	0	0	0	8.01	0	0	0	0	0	0	0	0	0	0	0	0	0	2.95	0	0	0	0	0	0	0	0	0	0	0	0	0	0	0	0	0	0	0	0	0	0	0	5.99	0	0	0	0	0	0
1622	0	0	0	7.75	0	0	0	0	0	9.99	0	0	0	0	0	0	0	0	0	0	0	0	0	0	0	0	0	0	5.61	0	0	0	0	7.5	0	0	0	0	15.54	12.68	0	0	0	4.44	8.95	0	0	0	0
1623	8.86	0	0	0	0	0	0	5.07	0	0	0	0	0	0	7.02	10.56	9.43	0	0	0	0	15.19	0	0	0	30.96	0	0	0	0	0	13.51	0	0	36.07	0	0	0	0	0	18.98	0	0	0	0	10.08	0	0	8.32
1624	0	0	0	9.18	0	22.85	0	0	9.4	0	0	11.01	0	0	0	0	0	32.25	0	0	53.62	0	0	19.73	0	0	19.93	0	0	0	22.49	0	0	3.72	0	0	24.64	0	0	0	0	0	7.08	3.75	0	0	0	30.53	0
1625	0	82.56	34.2	0	0	0	15.9	16.36	0	2.76	0	0	25.53	0	0	0	0	0	10.67	0	0	0	0	0	0	0	0	29.45	0	17.37	0	0	21.38	0	0	32.17	0	0	0	0	0	26.2	0	0	0	7.26	23.98	0	0
1626	0	0	0	0	0	0	0	0	0	0	12.72	0	0	45.71	0	0	0	0	0	0	0	10.79	0	0	0	0	0	0	0	0	0	10.31	0	18.55	20.25	0	0	44.91	0	0	0	0	0	0	0	0	0	0	5.11
1627	37.91	0	0	0	25.5	0	15.68	0	0	11.29	0	0	0	0	0	0	13.17	0	0	46.02	0	0	31	0	0	17.93	0	0	0	0	0	0	0	0	0	0	0	0	25.1	16.94	9.59	0	0	0	0	0	0	0	0
1628	0	0	0	7.99	0	0	0	0	0	0	11.58	0	0	0	22.73	30.11	0	0	0	0	0	0	0	8.46	0	0	0	9.86	0	0	23.47	0	0	0	0	0	0	0	0	0	0	8.59	0	0	17.48	0	0	0	0
1629	0	0	0	0	0	10.69	0	0	24.24	0	0	16.51	20.29	0	0	0	0	0	27.23	0	0	16.7	0	0	25.62	16.39	25.46	0	31.33	21.14	0	0	0	40.58	0	0	38.48	0	0	0	0	0	34.04	0	0	24.68	0	25.65	13.37
1630	0	20.11	20.24	0	0	0	0	30.55	0	12.99	0	0	0	0	0	0	0	10.36	0	0	0	0	0	18.97	0	0	0	0	0	0	0	16.21	27.12	0	34.3	20.92	0	0	0	0	16.1	0	0	25.39	13.32	0	26.47	0	0
1631	0	0	0	0	0	0	0	0	0	0	0	0	0	0	0	0	0	0	0	14.1	0	0	0	0	0	0	0	0	0	0	0	0	0	0	0	0	0	0	0	18.05	0	13.94	0	0	0	0	0	0	0
1632	0	0	0	16.04	12	0	0	0	0	0	28.34	0	0	0	0	0	1.95	0	0	0	39.91	4.99	0	0	11.56	0	0	0	0	0	0	0	0	0	0	0	0	11.72	0	0	0	0	20.43	0	0	0	0	0	0
1633	0	5.93	0	0	0	10.93	0	0	0	0	0	0	0	15.24	14.91	0	0	7.61	0	0	0	0	8.25	0	0	0	0	24.24	0	0	0	0	0	0	0	0	0	0	0	0	0	0	0	0	0	0	24.64	0	9.1
1634	0	0	10.55	0	0	0	9.06	0	0	0	0	0	0	0	0	61.1	8.83	0	0	0	0	0	0	0	0	0	0	0	0	0	10.02	0	0	0	0	0	0	0	0	0	0	0	0	0	0	0	0	0	0
1635	9.88	0	0	0	5.55	0	0	0	0	8.9	0	32.21	0	0	0	0	0	0	11.55	23.82	0	0	0	0	0	0	0	0	12.36	0	0	0	0	6.12	0	0	9.67	15.54	6.19	0	0	0	0	0	0	0	0	0	0
1636	0	0	0	4.91	0	0	0	0	0	0	0	0	0	0	0	0	0	7.83	0	0	0	6.45	0	0	0	8.17	26.96	0	0	17.31	0	0	0	0	0	0	0	0	0	0	15.63	5.44	0	13.6	7.62	0	0	16.93	0
1637	0	0	0	0	0	0	0	0	9.39	6.9	0	0	0	0	0	0	0	0	0	0	0	0	9.33	0	5.29	0	0	0	0	0	0	5.87	8.02	0	0	6.07	0	0	0	0	0	0	13.83	0	0	0	2.62	0	5.5
1638	0	30.2	0	0	0	0	0	0	0	0	0	26.78	0	0	0	0	0	0	0	14.21	0	0	0	0	0	0	0	0	0	0	0	0	0	0	0	0	0	0	0	0	0	0	0	0	0	0	0	0	0
1639	0	0	5.19	0	0	0	10.38	0	0	0	0	0	0	15.38	0	0	22.05	0	0	0	20.66	7.09	0	0	0	0	0	0	0	0	30.75	0	0	0	0	0	0	0	0	0	0	0	0	11.37	6.73	0	0	17.18	0
1640	17.21	0	0	10.88	8.09	21.44	0	15.01	13.82	0	9.12	0	0	0	18.49	0	0	0	42.54	0	0	0	0	32.99	0	0	0	28.07	14.94	5.25	0	13.74	0	0	8.84	30.51	14.27	0	5.94	6.5	0	0	0	0	0	29.24	0	0	0
1641	0	0	0	0	0	0	0	0	0	0	0	31.17	0	0	0	0	0	29.91	0	0	10.83	0	0	0	0	0	0	0	0	0	0	0	0	23.05	0	0	0	11.49	0	0	34.89	26.54	0	0	0	0	11.12	0	19.21
1642	0	0	0	0	0	0	0	0	0	0	9.17	0	0	7.37	0	25.6	0	0	0	0	0	0	0	0	38.45	16.83	61.41	0	0	13.17	0	0	24.65	0	0	0	0	0	0	16.75	0	0	23.86	10.76	0	0	0	2.46	0
1643	0	0	19.27	14.14	6.36	0	21.95	10.29	10.16	20.63	0	0	37.86	0	0	0	0	0	0	0	0	31.67	0	34.56	0	0	0	0	19.57	0	26.44	0	0	0	0	0	0	0	5.52	0	0	0	0	0	0	0	0	0	0
1644	8.23	0	0	0	0	0	0	0	0	0	0	0	0	0	0	0	0	0	0	12.76	0	0	30.07	0	0	0	0	17.47	0	0	0	0	0	0	9.66	0	0	10.63	0	0	0	0	0	0	24.8	0	10.36	8.6	0
1645	0	0	0	0	0	0	0	0	0	0	6.97	0	0	12.96	0	0	0	0	41.82	0	16.65	0	0	0	0	0	0	0	0	0	0	12.59	11.68	0	0	0	0	0	0	0	0	13.86	0	0	0	0	0	0	0
1646	0	10.75	0	0	0	4.24	0	12.73	0	0	0	0	0	0	0	0	20.17	0	0	0	0	0	0	0	0	0	0	0	0	6.71	0	0	0	0	0	0	27.12	0	18.73	0	0	0	0	12.6	0	0	0	0	0
1647	3.99	0	0	10.42	0	0	0	0	0	0	0	20.91	0	0	23.25	8.27	0	0	0	0	0	0	3.06	0	0	7.28	0	0	0	0	0	0	0	0	0	7.74	0	0	0	0	0	0	0	0	0	0	10.85	0	13.93
1648	0	0	0	0	12.42	0	0	0	0	0	0	0	0	0	0	0	0	0	0	0	0	0	0	0	0	0	8.34	0	0	8.16	0	0	0	0	5.52	0	0	12.77	0	5.31	0	0	0	0	0	0	0	0	0
1649	8.77	0	23.21	0	0	0	31.13	0	0	5.81	0	0	0	0	0	0	0	0	0	0	0	0	0	0	0	0	0	0	0	0	15.51	19.69	0	0	0	0	0	0	0	0	10.19	14.51	11.66	0	18.19	0	0	0	0
1650	0	0	0	0	0	13.81	0	0	12.97	0	18.48	0	44.05	14.71	0	0	0	3.6	0	0	0	0	8.84	6.93	3.22	8.34	0	23.73	0	0	0	0	24.46	40.44	0	0	21.65	0	0	0	0	0	0	29.25	0	3.94	0	19.17	46.51
1651	0	0	0	0	11.66	0	0	23.86	0	10.45	0	0	0	0	0	17.72	22.56	0	0	0	36.8	0	0	0	0	0	0	0	0	0	0	0	0	0	0	22.8	0	0	0	0	0	0	0	0	0	0	0	0	0
1652	0	11.66	0	0	0	0	0	0	27.29	0	0	0	0	0	0	0	0	10.86	0	0	0	40.57	15.03	0	6.57	0	12.81	0	0	0	0	0	0	0	20.71	0	0	29.21	0	0	10.69	21.18	0	0	0	0	18.83	0	0
1653	12.42	0	0	19.67	0	0	20.03	0	0	0	8.05	16.06	0	21.14	0	0	0	0	8.62	44.72	0	0	0	14.75	0	0	0	33.12	39.78	26.07	18.91	0	0	0	0	0	23.15	0	20.35	17.67	0	0	0	0	19.92	0	0	0	0
1654	0	0	29.95	0	0	25.94	0	0	0	0	0	0	0	0	26.37	0	0	0	0	0	0	0	0	0	0	36.83	0	0	0	0	0	52.81	0	0	0	26.91	0	0	0	0	0	0	0	0	0	0	0	0	0
1655	0	0	0	0	15.33	0	0	7.93	0	7.57	0	0	0	0	0	0	0	0	0	0	0	0	0	0	0	0	0	0	0	0	0	0	0	29.63	0	0	0	0	0	0	18.94	0	13.59	58.41	0	23.5	0	21.8	0
1656	0	6.52	0	0	0	0	4.5	0	0	0	0	0	44.18	0	0	9.62	0	0	0	0	0	0	0	0	0	0	9.51	0	0	0	0	0	0	0	17.84	25.94	0	0	0	0	0	0	0	0	0	0	9.07	0	0
1657	0	0	26.13	0	0	0	0	0	0	0	0	0	0	0	0	0	0	13.19	24.3	0	14.52	0	10.87	17.19	26.26	0	0	0	0	0	0	0	24.07	0	0	0	23.59	0	0	0	0	0	0	0	0	0	0	0	0
1658	16.28	0	0	7.7	0	12.55	11.51	8.12	0	5.87	4.62	0	0	0	0	0	0	0	0	7.22	0	5.58	0	0	0	0	0	0	10.27	20.11	19.71	0	0	10.5	0	0	0	19.76	11.36	5.37	0	16.13	4.04	0	22.81	0	0	0	0
1659	0	6.86	0	0	0	0	0	0	0	0	0	0	0	0	0	0	14.42	0	0	0	0	0	0	0	0	0	0	0	0	0	0	0	0	0	10.29	0	0	0	0	0	0	0	0	0	0	0	0	0	0
1660	0	0	0	0	0	0	0	0	0	0	0	0	0	0	0	0	0	0	0	0	0	0	0	0	0	0	0	0	0	0	0	0	0	0	0	0	0	0	0	0	0	0	0	0	0	0	0	0	19.82
1661	0	0	0	0	0	3.52	0	0	0	0	0	0	0	0	0	0	0	0	0	0	0	0	0	0	0	0	0	0	0	0	0	0	0	0	0	0	0	0	0	0	0	0	0	0	0	0	0	0	0
1662	0	0	0	0	3.64	0	0	0	26.45	0	5.14	4.74	0	7.26	5.56	6.34	0	0	0	0	0	0	0	0	0	0	0	0	0	0	0	0	0	0	0	5.54	0	0	0	0	0	0	0	0	0	0	0	6.51	0
1663	0	0	0	0	0	0	0	0	0	0	0	0	0	0	0	0	0	0	0	0	0	0	0	0	0	0	0	0	0	0	0	0	0	0	0	0	9.58	0	0	0	0	0	0	6.94	0	0	0	0	16.2
1664	0	0	0	0	0	0	0	0	0	0	0	0	0	0	0	3.2	0	0	0	0	0	0	0	0	18.29	0	13.25	0	0	0	14.35	15.91	0	0	8.24	0	0	0	0	11.95	0	0	27.83	0	0	15.78	0	0	0
1665	0	0	0	20.37	9.73	0	0	0	0	24.77	0	0	0	0	0	0	28.89	0	0	0	0	0	0	10.32	0	9.61	0	31.73	21.11	0	0	0	0	35.61	0	32.32	0	27.1	0	0	0	0	0	0	0	0	0	0	0
1666	34.45	0	35.63	0	0	29.74	57.55	28.98	19.72	0	19.11	16.87	24.11	23.27	33.35	0	0	0	82.71	12.25	47.68	0	0	0	0	0	0	0	0	0	0	0	0	0	0	0	0	0	38.15	15.31	0	0	0	13.58	74.1	0	0	7.45	0
1667	0	11.86	0	0	0	0	0	0	0	0	0	0	0	0	0	21.11	0	32.02	0	0	0	20.36	64.61	0	28.1	0	0	0	0	0	0	0	43.83	0	32.44	0	20.16	0	0	0	32.06	44.44	0	0	0	29.02	25.19	0	0
1668	0	0	0	0	22.51	0	0	0	14.69	0	0	0	0	0	0	0	0	0	0	0	0	0	0	24.14	0	36.25	28.7	0	13.03	0	0	15.55	0	0	0	0	0	0	0	0	0	0	0	0	0	0	0	4.11	34.07
1669	0	0	0	14.96	0	0	0	17.74	0	0	14.15	0	0	0	0	0	13.77	0	0	0	0	0	0	0	0	0	0	0	0	74.28	43.66	0	0	0	0	45.71	0	0	0	17.73	0	0	0	0	0	0	0	0	0
1670	0	18.73	0	0	0	0	8.63	0	0	24.02	0	8.31	20.54	0	0	0	0	0	0	9.31	0	0	0	0	0	0	0	0	0	0	0	0	0	0	47.24	0	0	0	0	0	10.87	0	19.99	0	0	47.07	0	0	0
1671	32.53	0	0	0	0	14.73	0	0	0	0	0	0	0	9.53	11.93	7.69	0	9.33	47.73	0	0	6.79	0	0	0	0	0	0	0	0	0	0	0	21	0	0	0	6.53	0	0	0	0	0	2.07	0	0	0	29.47	8.01
1672	0	0	0	0	0	0	0	0	0	0	12.89	0	0	0	0	0	0	0	0	0	14.3	0	0	0	9.34	0	0	23.26	18.57	0	0	7.64	0	0	0	0	6.6	0	21.16	0	0	13.52	0	0	0	0	0	0	0
1673	0	0	0	0	0	0	0	0	0	0	0	0	0	0	0	0	0	0	0	0	0	0	0	0	0	0	0	0	0	0	0	0	0	0	0	0	0	15.79	0	0	0	0	0	0	0	0	0	0	0
1674	0	0	9.28	9.84	7.62	0	5.99	0	9.86	0	0	11.09	9.93	0	0	0	7.11	0	0	10.94	0	0	0	0	0	0	0	0	0	0	0	0	0	0	0	15.57	0	0	0	0	0	0	0	12.47	0	0	17.64	0	8.67
1675	0	0	0	0	0	0	0	0	0	0	0	0	0	4.26	11.36	0	0	0	0	0	10.3	0	19.09	0	0	0	0	0	0	0	0	0	7.44	13.89	0	0	0	0	0	12.52	0	0	0	0	5.21	0	0	0	0
1676	0	10.36	0	0	0	0	0	0	0	0	4.22	0	0	0	0	13.83	0	5.8	0	0	0	0	0	14.5	25.81	20.76	0	0	0	3.24	0	3.32	0	0	11.03	0	2.9	0	0	0	0	0	0	0	0	0	0	0	0
1677	16.84	0	8.67	0	14.84	3.19	0	3.67	0	0	0	0	0	0	0	0	0	0	0	4.93	0	0	0	0	0	0	2.56	0	0	0	0	0	0	0	0	0	0	0	0	0	0	7.32	0	0	0	0	0	0	0
1678	0	0	0	0	0	0	0	0	0	0	0	0	0	0	0	0	18.07	0	0	0	0	4.14	0	0	0	0	0	3.77	0	0	0	0	0	0	0	19.52	0	0	0	0	0	0	0	0	0	0	8.52	0	0
1679	0	0	0	6.99	0	0	14.37	0	0	0	0	0	0	10.05	0	0	0	0	0	0	0	0	0	0	0	0	34.57	0	0	0	0	0	0	0	0	0	14.52	28.92	0	0	0	0	0	0	14.44	16.23	0	0	24.29
1680	0	0	19.67	0	9.16	0	0	10.79	8.98	20.96	20.58	0	23.42	0	15.39	0	0	0	29.2	0	10.87	0	12.97	11.47	0	0	0	0	21.71	7.44	28.5	24.46	15.17	0	0	0	0	0	0	4.61	16.93	0	20.66	6.16	0	0	0	22.01	0
1681	0	0	0	0	0	6.93	0	0	0	0	0	0	0	0	0	11.74	0	0	0	14.05	0	0	0	0	34.58	37.17	0	27.5	0	0	0	0	0	0	0	31.68	0	0	0	0	0	0	0	0	0	0	21.44	0	0
1682	0	12.15	0	0	0	0	0	0	0	0	0	22.23	0	0	0	0	0	23.24	0	0	0	24.96	0	0	0	0	0	0	0	0	0	0	0	33.24	49.77	0	0	0	35.26	0	0	12.35	0	0	0	0	0	0	9.61
1683	18.83	0	0	24.21	0	0	0	0	0	13.42	0	0	0	14.58	0	0	0	0	0	0	6.78	0	0	9.6	0	0	0	0	0	23.58	0	0	0	0	0	0	5.99	0	0	0	11.12	0	0	0	0	0	0	0	0
1684	0	0	0	0	9.07	6.36	0	5.84	0	0	0	0	0	0	0	0	0	0	0	0	0	0	11.57	0	33.02	0	0	0	11.64	0	0	0	0	0	0	0	0	0	0	21.38	0	0	0	10.05	12.37	0	0	0	0
1685	0	0	17.26	0	0	0	0	0	0	0	0	0	0	0	0	7.17	30.42	0	0	14.26	0	0	0	0	0	0	29.82	0	0	0	0	0	0	0	0	0	0	0	0	0	0	0	0	0	0	0	0	0	7.25
1686	0	10.91	0	0	0	0	0	12.78	10.44	16.08	0	0	0	0	11.99	0	0	9.63	10.13	0	9.87	0	0	14.65	0	19.74	0	0	0	0	0	0	0	0	0	34.63	0	9.69	0	0	15.61	0	4.57	0	0	0	0	0	0
1687	16.32	0	0	0	5.01	9.84	29.4	0	0	0	10.29	4.67	16.72	0	0	0	0	0	0	0	0	0	0	0	0	0	0	11.43	4.02	0	12.19	0	26.65	0	16.33	0	17.19	0	0	0	0	11.37	0	3.08	9.96	18.38	0	8.98	0
1688	0	0	0	0	0	0	0	0	0	0	0	0	0	0	0	0	0	0	0	0	0	0	0	0	0	0	0	0	0	0	0	0	0	6.87	0	0	0	0	0	0	0	0	0	0	0	0	17.53	0	0
1689	0	0	17.05	0	0	0	0	0	0	0	0	0	0	0	0	0	0	14.34	0	6.12	0	0	6.74	0	0	0	0	0	0	0	0	0	0	0	0	0	0	0	0	0	0	0	0	4.92	0	0	0	0	0
1690	0	0	0	10.94	34.57	0	0	0	0	0	24.32	17.18	0	0	0	23.03	22.21	0	17.51	0	0	6.76	0	0	0	0	0	9.22	0	0	0	0	0	0	0	0	0	34.14	0	0	0	0	14.94	0	0	0	0	0	8.47
1691	9.86	11.53	0	0	0	0	20.34	32.74	28.13	0	0	0	0	0	0	0	0	0	0	0	0	0	0	38.35	10.17	0	32.42	0	15.82	0	28.86	32.95	0	12.57	13.77	36.64	18.62	0	0	0	0	0	0	0	17.11	0	0	8.94	0
1692	0	0	28.36	0	0	19.18	0	0	0	25.27	0	0	0	0	15.21	0	0	0	0	1.13	26.51	9.58	23.61	0	0	0	0	0	0	29.31	0	0	0	0	0	0	0	0	0	18.05	57.67	0	0	23.11	0	32.64	6.08	0	0
1693	0	0	0	5.52	0	0	0	0	0	0	0	0	40.12	32.09	0	0	19.64	0	0	0	0	0	0	0	0	0	0	10.26	0	0	0	0	23.62	0	0	0	0	0	0	0	0	22.87	0	0	0	0	0	0	0
1694	0	0	0	0	0	0	0	0	0	0	0	4.54	0	0	0	0	0	3.24	0	4.76	0	0	0	0	0	0	0	0	0	0	0	0	0	0	8.33	0	0	28.31	23.91	0	0	0	0	0	0	0	13.28	12.37	23.58
1695	39.15	0	0	0	52.98	0	0	0	0	0	0	0	0	0	0	0	0	0	0	0	0	0	0	2.89	12.43	39.47	0	0	0	19.34	48.73	0	0	0	0	0	0	0	0	0	0	0	10.19	0	29.76	0	0	0	0
1696	0	0	0	0	0	12.83	0	0	0	0	41.24	0	12.77	0	10.85	0	0	0	23.53	0	0	0	0	0	0	0	0	0	0	0	0	0	0	0	0	13.13	0	0	0	0	9.13	0	0	10.52	0	0	0	0	0
1697	0	0	0	0	0	0	0	0	0	0	0	20.94	0	0	0	0	7.66	11.18	0	0	0	0	0	0	0	0	20.17	0	26.26	0	0	0	12.19	0	0	0	26.62	0	0	14.14	0	0	0	0	0	26.79	0	0	15.84
1698	0	19.99	23.19	8.5	0	0	16.83	22.01	0	10.52	0	0	0	0	0	5.29	0	0	0	5.02	0	19.24	0	15.94	0	0	0	13.86	0	0	0	22.24	0	21.05	8.67	0	0	0	5.42	0	0	33.22	0	0	0	0	0	0	0
1699	0	0	0	0	0	0	0	0	11.17	0	0	0	0	14.88	0	0	0	0	0	0	0	0	17.04	0	26.76	0	0	0	0	0	0	0	0	0	0	0	0	0	0	0	0	0	0	0	0	0	0	7.98	16.5
1700	0	0	0	0	24.99	13.4	0	0	0	0	3.14	0	23.79	0	14.19	7.77	0	0	0	0	40.86	0	0	0	0	0	5.84	0	0	0	0	0	0	0	0	0	0	0	0	0	0	0	0	0	0	0	0	0	0
1701	0	0	0	1.84	0	0	0	0	0	0	0	12.47	0	0	0	0	11.3	13.24	0	3.74	0	12.75	0	0	0	0	0	0	0	5.06	7.63	0	4.29	0	0	0	12.94	0	0	0	10.92	0	0	3.14	5.17	0	0	0	0
1702	5.65	16.19	11.72	0	0	0	0	0	0	0	0	0	0	0	0	0	0	0	0	0	0	0	0	0	0	8.96	0	0	0	0	0	0	0	0	0	9.86	0	0	8.68	0	0	0	20.88	0	0	0	0	0	0
1703	0	0	0	3.27	0	0	4.48	8.39	0	16.96	0	5.58	0	9.43	0	0	0	0	0	0	0	0	0	0	0	0	0	0	0	0	0	0	0	0	0	0	0	0	0	12.47	0	0	0	0	0	0	0	0	0
1704	0	0	0	0	0	0	0	0	0	0	0	0	0	0	11.15	0	0	0	4.17	0	0	0	0	0	0	0	17.91	0	0	0	0	0	0	5.01	0	0	0	0	0	0	0	16.54	0	0	0	0	8.06	0	0
1705	0	0	0	0	0	0	0	0	9.72	0	0	0	0	0	0	8.79	0	0	0	0	12.51	0	0	0	0	0	0	0	9.24	0	0	0	0	0	0	0	0	0	0	0	0	0	0	0	0	0	0	0	0
1706	35.29	0	0	0	0	0	9.91	0	0	21.81	0	0	0	0	11.46	0	0	0	0	0	0	0	0	0	0	33.15	0	0	0	0	0	0	0	0	0	0	26.05	0	0	13.8	0	0	0	0	0	0	0	0	0
1707	0	0	0	0	0	23.38	0	40.26	0	0	30.05	27.26	32.52	0	0	0	0	49.96	0	0	0	0	0	47.85	0	0	60.5	0	0	0	0	56.11	0	0	0	0	0	0	0	0	65.87	0	17.62	46.12	31.85	0	15.68	28.91	34.67
1708	0	28.86	29.01	19.73	34.36	0	14.45	0	12.08	0	0	0	0	42.04	0	0	21.91	0	36.5	30.72	0	33	54.67	0	31.96	0	0	61.84	25.27	24.68	36.28	0	47.4	27.47	49.17	44.35	0	32.33	32.15	22.96	0	23.25	0	0	0	50.53	0	0	0
1709	0	0	0	0	0	0	0	0	0	44.09	0	0	0	0	0	31.6	0	0	0	0	14.03	0	0	0	0	0	0	0	0	0	0	0	0	0	0	0	0	0	0	0	0	0	0	0	0	0	0	0	0
1710	0	0	0	0	0	0	0	0	0	0	0	0	0	0	0	0	0	0	0	0	0	0	0	0	0	0	0	0	0	0	0	0	0	0	0	0	0	0	0	0	0	0	0	0	0	0	9.66	0	0
1711	5.56	0	0	9.54	0	0	0	12.14	3.47	0	0	0	0	0	0	0	0	0	0	0	0	13.73	0	0	0	0	0	40.19	0	0	23.52	0	0	0	0	0	7.35	0	0	0	0	0	0	0	16.62	0	0	0	0
1712	0	11.4	0	0	0	12.85	0	0	0	0	9.46	0	0	0	20.08	58.02	0	0	0	5.69	9.48	0	54.15	0	0	0	0	0	0	0	0	0	0	0	14.39	0	0	0	0	0	0	12.71	13.67	0	0	0	0	0	0
1713	0	0	0	0	22.19	0	19.12	0	0	0	0	16.59	19.17	0	0	0	11.31	0	0	0	0	0	0	0	6.09	9.86	0	0	29.56	0	0	0	22.12	0	0	0	0	5.12	0	0	11.66	0	0	0	0	0	12.15	0	20.92
1714	0	0	19.27	0	0	0	0	0	0	0	0	0	0	0	0	0	0	0	0	0	0	6.11	0	18.42	0	0	0	0	0	0	0	6.66	0	18.66	0	0	0	0	5.29	10.17	0	0	0	0	0	0	0	0	0
1715	0	15.75	0	12.44	0	0	0	0	0	11.7	0	0	0	0	0	0	0	5.74	0	0	0	0	0	0	0	0	0	0	0	14.67	0	0	0	0	0	0	0	0	0	0	0	0	0	12.77	0	13.42	0	0	0
1716	13.02	0	0	0	0	0	0	9.27	13.69	0	2.08	0	0	0	3.97	0	0	0	0	0	8.84	0	0	0	0	9.21	0	0	0	0	0	0	0	0	0	0	0	0	0	0	0	6.78	0	0	0	0	0	30.04	0
1717	0	0	0	0	0	0	0	0	0	0	0	0	0	0	0	0	0	0	0	18.04	0	0	0	0	0	0	22.72	9.93	0	0	0	0	0	0	0	0	7.94	5.99	0	4.98	0	0	19.03	0	0	0	17.35	0	0
1718	0	0	0	0	0	10.27	0	0	0	0	0	5.79	0	0	9.88	0	5.68	0	0	0	0	0	5.72	0	0	0	0	0	0	0	0	7.04	0	0	0	0	0	0	12.8	0	2.1	0	0	0	0	0	0	0	14.01
1719	0	0	0	0	0	0	0	0	0	5.74	11.9	0	0	0	0	0	0	0	0	0	0	0	0	0	0	0	0	0	0	0	0	0	0	0	0	0	0	0	0	0	0	0	0	0	0	0	0	0	0
1720	0	17.67	24.54	0	0	0	27.86	0	0	0	0	9.23	35.02	0	0	0	7.35	7.56	5.31	0	0	24.34	5.9	23.35	18.51	0	0	0	0	8.63	0	0	30.02	0	0	23.08	0	0	0	14.99	0	0	0	22.04	10.26	0	31.42	0	0
1721	0	0	0	12.86	30.48	8.62	0	32.19	21.11	0	0	0	0	20.81	0	22.41	0	0	0	0	27.44	0	0	0	0	0	0	17.38	0	0	21.91	12.26	0	20.14	0	0	20.94	0	0	0	0	0	0	0	0	15.94	0	0	0
1722	16.94	0	0	0	0	0	0	0	0	17.38	0	0	0	0	0	0	0	0	0	0	0	0	0	0	0	37.92	32.03	0	28.1	0	0	0	0	0	32.58	0	0	0	16.01	0	0	42.32	0	0	0	0	0	11.97	7.65
1723	0	0	0	0	0	0	0	0	0	0	23.11	0	0	0	21.4	0	0	20.42	0	60.22	0	0	14.9	0	0	0	0	0	0	11.79	0	0	0	0	0	0	0	22.92	0	5.35	11.37	0	19.14	0	15.61	0	0	0	0
1724	0	0	0	0	0	13.05	0	0	3.98	0	0	12.86	0	4.27	0	0	0	0	8.88	0	0	0	0	0	0	0	0	0	0	0	0	0	0	0	0	30.18	0	0	0	0	0	0	0	0	0	0	19.62	0	0
1725	5.19	0	0	7.09	0	0	0	0	0	0	0	0	0	0	0	5.64	9.95	0	0	0	0	8.25	0	13.74	0	0	0	5.12	0	0	0	11.99	0	0	0	0	0	0	0	7.59	0	0	7.69	0	0	0	0	0	0
1726	0	5.71	0	0	0	0	0	7.69	4.02	0	18.54	0	0	8.84	0	0	0	0	0	0	6.66	0	0	0	11.37	0	0	0	11.45	0	19.49	0	0	0	0	0	16.8	0	0	0	0	28.21	0	0	0	0	0	12.62	17.5
1727	0	0	0	0	0	0	17.31	0	0	0	0	6.53	9.7	0	0	0	0	0	0	0	0	0	0	0	0	0	5.67	0	0	0	0	0	4.14	17.99	0	0	0	2.71	0	0	14.32	0	0	0	0	8.83	0	0	0
1728	0	0	0	2.74	0	0	0	0	0	0	0	0	0	0	0	0	0	0	0	0	0	0	5.78	0	0	0	0	3.72	0	0	0	0	0	0	0	0	0	0	9.9	0	0	0	0	0	0	0	6.68	0	0
1729	0	0	23.61	0	0	19.01	0	13.55	0	6.18	10.22	0	0	0	0	0	0	0	0	0	11.86	0	0	0	0	0	14.15	0	0	0	33.12	0	0	0	0	27.95	0	0	0	10.26	0	0	0	0	0	0	0	7.21	0
1730	4.04	0	0	0	25.76	0	0	0	0	0	0	13.33	0	0	12.15	0	24.31	45.89	14.63	0	0	44.16	0	16.42	0	7.27	0	0	23.46	19.39	0	6.35	17.3	0	0	0	0	0	15.23	0	8.38	13.64	0	17.38	25.41	0	7.57	0	23.09
1731	0	0	0	0	0	0	0	0	14.28	0	0	0	24.57	19.92	0	0	0	0	0	0	0	0	0	0	0	0	0	0	0	0	0	0	0	0	0	0	18.79	0	0	0	0	0	42.57	0	0	8.29	0	0	0
1732	9.97	20.56	0	33.94	0	0	0	26.26	0	0	0	0	0	0	0	22.01	0	0	0	38.66	0	0	18.1	0	22.29	0	0	24.67	0	0	0	0	0	0	16.93	0	0	21.2	0	0	0	0	0	0	0	0	0	18.25	0
1733	0	0	0	0	0	16.03	18.27	0	0	5.34	0	12.16	0	0	0	0	0	9.75	9.32	0	11.76	0	0	0	0	10.44	0	0	0	0	0	15.88	0	11.8	0	0	0	0	0	9.63	14.63	12.99	0	23.44	0	0	0	0	0
1734	0	0	27.7	0	0	0	0	0	28.17	0	0	0	0	0	0	0	0	0	0	0	0	0	0	0	0	0	30.57	0	0	0	35.36	0	0	0	0	0	11.36	0	0	0	0	0	22.12	0	0	14.03	12.17	0	0
1735	9.03	3.93	0	0	0	0	0	0	0	11.02	0	0	4.34	17.2	12.27	0	0	0	0	13.73	0	0	7.41	12.11	0	0	0	0	0	7.19	0	0	0	0	0	8.31	0	0	17.08	0	0	0	0	0	0	0	0	0	0
1736	0	0	0	0	0	41.03	0	9.61	0	0	15.5	0	0	0	0	0	17.52	0	0	0	0	0	0	0	0	13.88	0	14.39	9.65	0	0	0	15.82	0	8.47	0	0	1.74	0	8.49	0	0	0	0	18.81	0	0	0	0
1737	0	0	0	0	0	0	24.2	0	0	0	0	0	0	0	0	7.07	0	0	0	0	0	0	0	0	15.98	0	0	0	0	0	0	0	0	0	0	0	0	0	0	0	48.68	28.73	0	0	0	0	0	7.3	0
1738	0	0	0	0	25.21	0	0	0	0	0	0	0	0	0	0	0	0	14.84	0	0	0	0	5.75	0	0	0	0	0	0	0	20.92	0	0	16.04	12.14	28.33	0	0	0	0	0	0	11.47	5.14	0	0	0	0	0
1739	0	7.15	0	0	0	0	0	0	0	0	7.76	21	0	0	0	0	0	0	0	0	0	13.42	0	0	0	11.49	0	0	12.55	20.86	0	0	0	0	0	0	0	0	0	0	0	0	0	0	0	0	0	0	0
1740	31.59	0	61.83	20.33	0	0	0	0	0	0	0	0	0	0	5.78	0	0	0	0	25.37	0	0	0	9.24	13.42	0	26.87	0	0	0	0	39.85	0	0	0	0	0	19.85	20.74	0	0	0	0	0	0	15.04	14.2	15.38	37.85
1741	0	0	0	0	0	0	18.27	0	0	0	0	0	19.72	0	0	0	40.45	0	27.12	0	23.18	0	6.09	0	0	0	0	7.51	0	0	12.25	0	0	10.47	0	20.81	30.48	0	0	12.5	0	0	0	0	16.97	0	0	0	0
1742	0	7.24	0	0	0	5.6	0	15.58	5.57	9.24	0	0	0	10.84	0	0	0	8.56	0	0	0	0	0	0	0	0	0	0	0	0	0	0	18.95	0	17.5	0	0	0	0	0	0	0	0	42.55	0	0	0	0	0
1743	22.61	0	0	19.85	0	0	0	0	0	0	0	17.68	0	0	0	0	0	0	0	0	0	6.3	0	0	0	8.99	0	19.75	0	18.67	0	0	0	0	0	0	0	0	0	0	0	0	13.09	0	0	18.46	0	19.29	0
1744	0	0	0	0	0	0	0	0	0	0	13.92	0	0	0	0	11.82	0	0	0	0	0	0	0	0	0	0	22.32	0	8.07	0	0	0	0	16.8	0	0	0	15.49	0	0	20.34	0	0	0	0	0	0	0	0
1745	0	10.85	0	0	0	0	6.17	0	0	0	0	0	0	0	0	0	6.28	0	10.8	23.81	11.39	0	34.72	4.62	9.89	0	0	0	0	0	0	0	0	0	0	20.81	0	0	0	13.97	0	9.11	0	0	0	0	0	0	6.86
1746	13.03	0	0	21.23	22.89	0	0	8.03	0	27.35	0	11.91	0	0	36.92	0	0	0	0	0	0	24.61	0	0	0	15.77	0	0	0	0	0	0	7.82	0	0	0	0	0	0	0	0	0	0	0	0	0	5.44	19.25	0
1747	0	0	0	0	0	25.66	0	0	0	0	10.45	0	30.27	0	0	9.97	0	0	0	0	0	0	0	0	0	0	9.61	0	0	16.59	37.8	35.68	0	0	0	0	29.34	0	13.58	0	0	11.44	13	0	0	21.95	0	0	0
1748	0	0	17.5	0	0	0	21.64	0	49.17	0	0	0	0	13.3	0	0	25.17	24.45	5.39	0	5.59	0	0	15.54	13.54	0	0	0	13.07	0	0	0	12.73	0	33.39	30.18	0	15.71	0	0	16.81	0	0	0	25.83	0	0	0	0
1749	0	0	0	0	17.55	0	0	3.66	0	0	0	0	0	0	21.73	0	0	0	0	4.01	0	0	0	0	0	0	0	0	0	0	0	0	0	0	0	0	0	0	0	0	0	0	0	0	0	0	0	23.81	0
1750	0	0	0	0	0	0	0	0	0	0	0	0	0	0	0	0	0	0	0	0	0	0	0	0	0	0	8.6	0	0	0	0	0	0	0	0	0	0	0	0	0	0	0	0	0	0	0	0	0	9.06
1751	11.01	9.99	0	0	0	0	0	0	0	0	0	4.71	0	0	0	0	0	0	0	0	4.46	0	0	0	0	0	0	0	0	8.04	0	0	0	0	0	0	0	0	0	0	0	9.47	0	26.32	0	0	0	0	0
1752	0	0	0	0	0	7.67	0	11.97	0	0	21.5	0	27.13	16.4	0	0	0	21.49	0	8.87	0	0	12.02	0	0	0	0	0	0	0	0	6.89	0	12.97	0	0	0	15.44	0	0	0	0	0	0	15.87	3.21	0	0	0
1753	0	0	0	16.92	0	0	0	0	24.35	0	0	0	0	0	15.16	0	0	0	4.79	0	0	8.74	0	0	8.37	0	0	27.81	0	0	0	0	0	0	0	0	0	0	0	10.95	0	0	0	0	0	0	0	0	0
1754	10.84	0	0	0	34.3	0	0	0	0	0	0	0	0	0	0	10.68	0	0	0	0	0	0	0	21.07	0	12.42	19.25	0	0	0	0	0	0	0	40.96	20.18	0	0	0	0	0	0	22.6	0	0	0	10.95	11.26	7.94
1755	0	15.38	0	0	0	9.61	0	0	0	16.51	0	11.89	0	0	0	0	0	0	0	0	0	0	0	0	0	0	0	0	0	12.45	18.23	0	42.02	0	0	0	0	0	14.17	0	0	0	0	0	0	0	0	0	0
1756	0	0	26.95	0	0	0	0	0	14.25	0	0	0	0	0	0	0	15	10.96	0	0	0	0	14.49	0	36.43	0	0	0	19.65	0	0	0	0	14.27	0	0	0	0	0	0	38.17	0	0	20.83	3.09	10.25	0	0	0
1757	0	0	0	0	0	0	10.02	28.72	0	0	38.03	0	31.35	34.07	17.48	0	0	0	1.01	0	0	13.4	0	0	0	0	0	0	0	0	0	24.13	0	0	0	0	35.87	0	0	10.07	0	17.15	0	0	0	0	0	9.19	0
1758	17.93	0	0	0	0	0	0	0	0	4.4	0	11.09	0	0	0	0	0	0	0	0	14.97	0	0	0	0	24.01	0	0	0	0	18.66	0	0	0	0	0	0	18.98	9.04	0	0	0	8.36	0	0	0	0	0	0
1759	0	0	0	21.98	0	0	0	0	0	0	0	0	0	0	0	7.33	9.63	0	9.34	26.56	0	0	0	0	0	0	12.25	0	0	8.95	0	0	0	0	0	0	0	0	0	0	0	0	0	0	9.82	5.34	23.76	0	15.05
1760	0	0	11.29	0	12.49	16.56	14.54	0	32.65	0	0	0	0	0	0	0	0	12.73	0	0	0	0	13.55	0	23.36	0	0	19.06	0	0	0	0	0	14.46	21.66	16.45	0	0	0	0	0	0	0	0	0	0	0	0	0
1761	0	16.76	0	0	0	0	0	0	0	0	0	0	19.83	28.28	14.74	0	0	0	0	0	14.65	0	0	0	0	0	0	0	3.41	0	0	0	0	0	0	0	0	0	14.15	13.24	0	21.29	12.31	0	0	0	0	0	0
1762	0	0	0	0	0	0	0	55.39	0	0	0	0	0	0	0	0	0	0	0	0	0	0	0	35.2	0	0	0	0	0	0	0	23.06	0	0	0	0	0	14.34	0	0	27.01	0	0	19.9	9.73	6.47	0	24.24	10.07
1763	0	0	9.4	0	6.26	0	0	0	0	12.11	19.9	12.4	0	0	0	11.72	0	12.58	11.85	0	0	13.98	0	0	21.49	0	0	0	0	0	0	0	27.62	0	0	15.59	18.27	0	0	0	0	0	0	0	0	0	0	0	0
1764	17.57	0	0	0	0	15.12	0	0	0	0	0	0	0	0	0	0	0	0	0	16.9	0	0	0	0	0	0	15.61	0	5.64	22.51	15.85	0	0	10.22	0	0	0	0	0	7.06	0	0	30.3	0	0	0	0	0	0
1765	0	3.08	0	15.18	0	0	9.16	0	0	0	0	0	0	0	0	0	0	0	0	0	6.21	0	10.09	20.27	0	0	0	0	0	0	0	0	0	0	0	0	0	0	0	0	0	0	0	0	0	0	0	0	0
1766	0	0	0	0	0	0	0	0	0	10.68	8.97	0	0	20.36	0	0	0	0	0	0	0	0	0	0	0	12.11	0	0	0	0	0	0	0	0	6.73	0	0	0	7.36	0	0	0	0	3.08	0	0	0	0	9.37
1767	0	6.24	0	0	3.62	0	0	10.78	42.54	0	0	6.05	3.83	0	8.87	0	0	0	0	0	0	10.31	0	0	0	0	15.98	0	10.56	0	0	0	0	3.36	0	24.5	0	9.34	0	4.12	4.5	0	0	0	11.23	0	0	0	0
1768	0	0	0	0	0	0	0	0	0	0	0	0	0	0	0	17.11	0	0	0	0	0	0	0	0	0	0	0	0	0	0	0	0	0	0	0	0	0	0	0	0	0	9.59	0	0	0	18.27	0	10.15	0
1769	22.54	0	39.14	0	0	0	0	0	0	0	0	0	0	12.16	0	0	16.9	13.65	0	9.51	0	0	0	0	5.5	0	0	20.6	0	0	16.04	0	0	0	0	0	0	0	0	0	0	0	26.49	0	0	0	0	0	0
1770	0	10.39	0	28.26	2.31	0	0	0	0	10.88	0	13.78	11.76	0	10.72	0	0	0	0	0	27.76	4.88	27.8	10.35	0	18.88	0	0	0	13.03	0	13.11	17.58	0	0	0	0	0	27.56	0	0	5.49	0	16.12	10.24	0	0	0	6.47
1771	0	0	0	0	0	9.47	27.68	0	12.3	0	0	0	0	0	0	0	0	0	32.96	0	0	0	0	0	13.59	0	49.25	0	14.82	0	0	0	0	0	0	24.53	0	12.91	0	0	0	0	0	0	0	0	35.67	0	0
1772	0	0	0	0	0	0	0	22.11	0	0	43.09	0	0	10.8	0	0	0	21.36	0	0	0	15.42	0	0	0	0	0	0	0	6.81	0	0	0	0	37.56	0	12.92	0	0	22.76	0	0	0	0	0	0	0	5.88	0
1773	23.94	24.85	20.13	0	0	0	0	0	0	15.26	0	0	0	0	14.36	21.9	6.82	0	0	0	0	0	0	11.32	0	0	0	0	0	0	0	0	8.4	10.16	0	0	0	0	0	0	20.24	0	6.23	0	0	35.49	0	0	0
1774	0	0	0	0	9.13	0	0	0	0	0	0	0	3.86	0	0	0	0	0	0	4.09	9.72	0	20.69	0	0	0	0	39.1	0	0	8.43	8.74	0	0	0	0	0	16.74	0	0	0	0	0	0	8.78	0	0	0	35.1
1775	0	0	0	10.36	0	13.55	0	0	17.14	0	28.11	14.43	0	0	0	0	0	0	0	0	0	0	0	0	13.65	0	0	0	0	0	0	0	0	2.65	0	14.51	11.43	0	0	0	0	18.93	0	13.12	0	0	12.58	0	0
1776	0	0	0	0	0	0	0	0	0	0	0	0	0	21.44	21.06	0	0	0	0	0	0	0	0	0	0	17.13	0	0	0	10.3	0	0	14.55	0	0	0	0	0	7.81	21.08	0	0	10.46	0	0	0	0	0	0
1777	24.93	0	0	0	22.34	0	0	7.86	0	0	0	0	0	0	0	23.86	24.29	0	0	0	0	0	9.24	0	0	0	0	0	0	0	0	0	0	0	0	0	0	0	0	0	0	0	0	0	11.72	0	0	17.62	0
1778	0	0	20.23	0	0	0	16.63	0	0	0	0	0	0	0	0	0	0	0	7.96	0	0	0	0	6.59	0	0	0	0	0	0	7.19	0	0	0	0	0	0	0	0	0	0	0	0	0	0	0	0	0	0
1779	0	0	0	0	0	19.95	0	0	0	0	0	26.07	21.38	0	0	0	0	32.42	0	0	0	0	0	0	0	0	0	0	18.34	0	0	15.65	0	0	0	11.36	0	0	10.67	0	41.48	0	0	14.11	0	48.04	0	0	0
1780	0	0	0	0	0	0	0	12.13	0	11.13	13.99	0	0	0	29.79	0	0	0	0	12.91	0	0	0	0	17.06	0	0	0	0	0	11.24	0	10.65	18.16	0	0	22.07	12.47	0	0	0	0	5.09	0	0	0	0	0	27.82
1781	0	0	18.33	24.51	0	0	13.93	0	19.53	0	0	0	0	0	0	0	0	0	11.08	0	29.43	0	20.24	4.89	0	44.33	39.51	0	0	31.94	0	0	0	0	5.45	0	0	0	0	0	0	42.55	0	0	19.03	0	17.72	0	0
1782	12.92	20.43	0	0	0	0	0	0	0	0	0	0	0	26.31	0	0	0	0	0	0	0	32.25	0	0	0	0	0	50.97	0	0	0	0	0	0	0	0	0	0	0	49.28	0	0	0	0	0	0	0	0	0
1783	0	0	0	0	0	0	0	0	0	0	0	0	11.7	0	0	0	0	0	0	7.07	0	0	0	0	0	0	0	0	18.83	0	0	14.86	0	15.31	0	8.39	0	0	2.68	0	0	0	19.62	7.72	0	0	0	38.37	8.02
1784	0	0	7.78	0	0	0	0	12.52	0	0	0	0	0	0	0	0	16.44	0	0	0	0	0	0	0	0	25.57	0	0	0	0	42.3	0	20.66	0	0	0	9.04	25.18	0	0	16.26	0	0	0	0	12.17	0	0	0
1785	0	0	0	0	12.95	18.84	0	0	0	22.11	5.71	33.49	0	0	0	35.51	0	0	19.2	0	0	0	36.66	11.81	0	0	0	0	0	0	0	0	0	0	14.05	0	0	0	18.07	12.95	0	0	0	0	0	0	12.16	0	0
1786	0	0	0	0	0	0	0	0	22.44	0	0	0	6.4	8.77	0	0	0	0	0	0	17.66	0	0	0	0	0	33.26	18.77	0	17.54	0	35.48	0	27.1	0	0	0	0	0	0	0	0	0	0	8.17	0	0	0	0
1787	0	0	0	0	0	0	16.06	0	0	0	0	0	0	0	0	0	0	0	0	0	0	0	0	0	16.14	0	0	0	0	0	0	0	0	0	0	19.01	18.56	0	0	0	17.66	0	0	16.31	0	20.3	0	0	5.47
1788	12.01	5.72	0	0	7.98	0	0	14.53	0	0	8.83	0	0	0	9.52	0	0	15.45	0	0	0	0	0	0	0	12.72	0	0	0	0	0	0	0	0	0	0	0	0	0	0	0	10.03	0	0	27.14	0	0	6.79	0
1789	0	0	17.93	0	0	6.18	0	0	0	0	0	11.85	0	14.15	0	0	0	0	0	12	0	14.46	0	0	0	0	0	2.73	11.39	0	35.63	0	0	0	0	0	0	0	0	6.42	0	0	12.18	0	0	0	0	0	7.29
1790	9.25	0	0	27.66	0	0	0	0	0	34.96	0	0	0	0	0	12.54	34.79	0	0	0	13.17	0	12.4	0	0	0	0	0	0	0	0	0	0	9.51	0	0	0	0	25.63	0	0	0	0	0	0	0	0	0	0
1791	0	0	0	0	0	6.44	0	0	0	0	0	0	3.84	0	17.19	0	0	0	0	0	0	0	0	0	0	0	0	0	0	0	0	0	5.6	0	17.63	0	4.91	0	0	0	8.89	0	0	0	0	0	15.68	0	0
1792	0	10.46	0	0	0	0	0	0	21.46	0	0	14.29	0	0	0	0	0	0	23.68	0	0	0	0	0	0	0	0	13.94	19.04	13.34	0	12.74	0	0	0	0	0	21.05	0	0	0	17.91	14.7	0	0	0	0	9.58	0
1793	0	0	0	0	13.67	0	0	6.56	0	31.39	0	0	11.11	13.18	0	5.34	20.97	0	0	0	0	0	11.63	0	15.72	32.86	25.3	0	0	0	0	0	0	0	0	23.54	6.07	0	0	0	0	0	0	11.7	17.66	21.35	0	0	0
1794	0	0	0	10.63	0	6.35	34.69	0	0	0	0	0	0	0	0	0	0	52.11	0	32.89	0	0	0	0	0	0	0	0	0	0	0	0	0	8.43	0	0	0	0	0	2.4	6.34	0	0	0	0	0	0	0	0
1795	7.87	0	0	0	0	0	0	0	0	0	23.08	0	0	0	0	0	0	0	0	0	0	36.59	0	0	0	0	0	0	0	0	0	0	19.1	0	0	0	0	9.18	0	0	0	0	0	0	0	0	9.55	9.37	30.81
1796	0	0	13.13	6.88	0	0	0	0	0	0	0	0	0	0	0	0	31.63	0	18.18	0	28.83	0	0	0	0	0	0	21.97	0	0	0	0	0	0	0	0	0	0	0	0	0	18.6	9.81	0	0	0	0	0	0
1797	0	0	0	0	0	0	0	0	0	15.08	0	0	0	0	13.99	0	0	0	0	0	0	0	0	37.61	24.53	0	25.61	0	0	0	28.22	0	0	0	0	36.84	0	0	0	0	0	0	0	0	0	0	0	0	0
1798	9.57	0	0	10.15	5.02	0	37.91	20.88	9.94	0	6.38	18.46	11.99	17.97	0	37.61	0	0	0	17.22	0	31.39	14.99	0	0	26.76	0	0	52.94	43.49	0	26.73	0	35.51	0	0	17.09	16.63	36.07	20.19	0	0	0	18.8	47.07	12.21	0	0	0
1799	0	21.88	15.92	0	0	16.62	0	0	0	0	0	0	0	0	0	0	0	38.57	0	0	0	0	0	0	0	0	0	0	0	0	0	0	15.03	0	34.85	0	0	0	0	0	0	0	0	0	0	0	12.72	0	19.99
1800	0	0	0	0	0	0	0	0	0	0	0	0	0	0	0	0	0	0	0	0	0	0	0	0	0	0	0	0	0	0	0	0	0	0	0	0	0	0	0	0	0	26.62	0	0	0	0	0	0	0
1801	0	0	0	4.36	0	0	0	0	0	0	0	5.08	0	0	0	30.36	0	0	0	0	0	0	7.7	0	0	0	0	10.35	0	18.86	0	0	0	37.85	0	0	2.63	0	24.77	11.74	30.01	0	0	0	0	5.18	0	0	0
1802	11.55	6.98	6.32	0	31.81	11.08	0	0	30.91	0	16.76	0	13.97	0	0	0	0	0	18.17	0	0	6.59	0	6.14	11.16	0	9.49	0	0	0	5.34	0	19.13	0	0	9.03	0	0	0	0	0	0	0	0	11.83	0	0	17.03	0
1803	0	0	0	0	0	0	21.26	16.06	0	27.79	0	0	0	15.1	0	0	0	0	0	22.14	0	0	0	0	0	13.26	0	0	17.96	0	0	30.06	0	0	12.74	0	0	8.3	0	0	0	0	32.66	0	0	0	0	0	6.07
1804	0	0	0	16.33	0	0	0	0	0	0	0	13.65	0	0	19.18	0	0	0	0	0	0	0	0	0	0	0	0	0	0	15.82	0	0	0	0	0	0	5.53	0	36.68	0	0	20.01	0	37.15	0	0	0	0	0
1805	0	0	0	0	0	7.11	0	0	0	0	0	0	0	0	0	0	38.69	10.96	0	0	45.48	0	0	0	0	0	18.57	17.13	0	0	11.15	0	0	0	0	0	0	12.51	0	0	0	0	0	0	9.38	25.52	0	6.08	14.62
1806	21.45	9.2	10.08	0	0	0	0	0	0	0	0	0	0	0	0	19.91	0	0	0	9.29	0	11.15	18.32	3.33	0	0	0	0	10.55	0	0	25.36	0	0	0	0	0	0	0	6.95	0	0	0	0	0	0	0	0	0
1807	0	0	0	0	33.33	0	0	0	0	0	11.63	0	8.79	19.53	0	0	0	0	0	0	0	0	0	0	0	0	0	0	0	0	0	0	0	25.64	0	16.42	0	0	0	0	0	6.2	0	0	0	0	53.53	15.24	0
1808	0	0	0	3.93	0	6.11	0	0	0	0	0	0	0	0	0	0	0	0	9.82	0	0	0	0	0	4.19	0	0	0	0	0	0	0	0	0	0	0	0	0	0	0	0	0	0	0	0	0	0	0	0
1809	0	11.21	0	0	0	0	3.98	0	0	0	0	0	0	0	0	14.18	0	13.67	0	8.59	35.21	0	0	8.4	0	0	0	0	0	0	16.43	0	0	0	0	0	17.91	15.12	0	0	0	0	0	0	0	0	0	0	10.37
1810	15.48	0	0	0	0	0	0	0	0	0	7.55	0	15.42	0	0	0	13.71	0	0	0	0	0	0	0	0	10.32	0	0	11.62	19.98	0	0	19.98	22.31	0	0	0	0	14.18	0	14.06	14.16	25.74	0	0	0	0	0	0
1811	0	0	0	0	0	0	0	0	17.08	0	0	0	0	0	14.95	0	0	0	6.28	9.94	0	6.09	23.76	0	6.94	0	8.43	0	0	0	0	18.31	0	0	25.78	0	0	0	0	28.53	0	0	0	51.77	0	21.57	52.8	0	0
1812	0	0	24.36	22.44	5.23	19.18	8.16	0	0	0	0	2.38	0	5.26	0	0	0	0	0	0	0	0	0	0	0	0	0	33.63	0	0	0	0	0	0	0	29.38	0	7.18	0	0	0	0	0	0	24.72	0	0	15.82	0
1813	8.9	10.57	0	0	0	0	0	0	0	20.3	12.42	0	0	0	0	18.24	0	4.33	0	0	13.52	0	0	0	12.34	0	0	0	0	0	9.1	0	0	0	0	0	0	0	0	0	0	0	0	0	0	0	0	0	11.85
1814	0	0	0	0	0	0	0	32.46	0	0	0	11.98	0	0	0	0	29.97	0	0	0	0	0	0	19.08	0	0	19.72	0	0	7.77	0	0	8.25	0	0	0	0	10.28	0	0	0	0	0	0	0	0	0	0	0
1815	0	0	0	0	0	0	0	0	14.43	0	0	0	0	0	7.53	0	0	0	0	0	0	0	0	0	0	0	0	0	10.1	0	0	14.98	0	40.99	0	0	0	0	31.83	0	18.96	15.59	0	4.21	7.75	10.46	0	0	0
1816	0	7.25	11.25	6.94	0	22.51	11.25	0	0	21.68	0	0	0	28.47	0	0	0	9.52	0	11.3	0	0	4.06	0	0	24.93	0	0	0	0	0	0	0	0	0	0	26.32	0	0	0	0	0	0	0	0	0	0	7.25	0
1817	0	0	0	0	0	0	0	0	0	0	0	0	8.71	0	0	0	0	0	0	0	7.17	0	0	0	0	0	0	0	0	0	0	0	0	0	9.29	0	0	0	0	24.49	0	0	6.22	4.88	0	0	4.88	0	0
1818	8.8	0	0	0	16.09	0	0	0	0	0	0	0	0	0	0	8.2	0	0	0	0	0	13.2	0	0	0	0	0	0	0	0	0	0	0	0	0	0	0	0	0	0	0	0	0	0	0	0	0	0	0
1819	0	0	12.55	0	0	0	0	0	0	0	0	0	0	0	18.64	0	54.03	0	0	0	0	0	0	0	0	0	0	6.76	0	4.95	0	0	28.99	0	0	0	0	0	0	0	0	0	0	0	0	22.48	0	0	0
1820	2.57	0	0	0	0	0	0	15.85	0	0	39.97	14.74	0	0	0	0	0	0	4.39	30.34	0	0	21.57	5.4	0	0	16.31	0	13.15	0	0	15.07	0	19.49	0	0	0	23.24	0	19.19	12.36	0	16.62	0	6.3	0	0	0	6.19
1821	0	17.37	0	29.6	0	36.07	21.27	0	0	0	0	0	9.7	0	0	0	0	0	0	0	0	0	0	0	5.9	20.5	0	0	0	0	28.18	0	0	0	0	0	0	0	30.65	0	0	0	0	16.65	0	0	0	22.16	0
1822	0	0	0	0	0	0	0	0	15.69	32.87	0	12.76	0	0	0	21.14	0	19.42	11.28	0	16.07	0	0	0	0	0	0	0	0	0	0	0	0	0	0	24.2	0	0	0	0	0	18.1	0	0	0	0	36.35	0	0
1823	15.17	0	21.42	0	21.53	0	0	0	0	0	0	0	0	44.8	0	0	0	0	0	0	0	0	0	45.54	8.22	0	13.88	30.16	0	19.74	0	22.9	0	0	49.43	0	43.6	0	0	0	0	0	10.4	0	20.04	11.88	0	0	0
1824	0	0	0	0	0	8.65	0	13.95	0	0	39.71	0	0	0	11.16	0	0	0	0	0	0	0	11.54	0	0	17.92	0	0	0	0	0	0	0	22.89	0	0	0	9.29	0	0	36.14	0	0	0	0	0	0	0	0
1825	0	0	0	0	0	0	12.15	0	0	0	0	0	9.11	0	0	0	21.83	24.6	0	0	0	0	0	0	0	0	0	0	19.45	0	13.89	0	0	0	0	0	0	0	0	0	0	0	0	0	0	0	0	7.1	3.01
1826	6.6	0	0	0	0	0	0	0	10.74	0	0	0	0	0	0	0	0	0	0	17.84	0	33.47	0	0	0	0	8.96	0	0	0	0	0	0	0	0	0	0	0	12.77	0	0	0	7.21	0	0	23.33	0	0	0
1827	0	8.24	17.28	0	7.83	0	0	4.7	0	5.66	0	0	0	0	0	0	0	0	0	0	10.6	0	0	0	0	0	0	0	0	10.28	0	11.23	0	0	5.79	30.2	0	0	0	19.8	0	0	0	12.63	10.98	0	0	0	0
1828	0	0	0	27.42	0	0	0	0	0	0	0	0	0	0	0	0	0	0	0	0	0	0	6.22	0	0	0	0	0	0	0	0	0	7.28	0	0	0	0	0	0	0	0	20.92	0	0	0	0	0	0	0
1829	0	14.34	0	0	0	0	0	0	0	0	0	0	11.05	0	10.98	18.91	0	0	0	0	0	0	0	0	27.49	0	0	0	0	0	0	0	0	23.23	0	0	0	0	0	0	0	0	0	0	0	0	0	0	18.84
1830	10.98	0	0	0	19.63	0	17	0	0	0	0	18.42	0	0	0	0	0	18.7	32.26	9.34	0	5.28	0	0	0	0	0	12.07	0	0	25.96	0	0	0	0	0	17.43	42.21	0	2.03	59.51	0	0	0	0	0	9.8	18.85	0
1831	0	0	3.96	0	0	19.68	0	9.64	17.6	18.81	0	0	0	40.58	0	0	23.03	0	0	0	23.75	0	12.82	27.75	0	0	0	0	0	0	0	10.47	0	0	23.05	0	0	0	20.22	0	0	0	20.79	13.24	0	27.9	0	0	0
1832	0	0	0	0	0	0	0	0	0	0	44.36	0	8.13	0	0	0	0	0	0	14.66	0	0	0	0	0	0	19.27	17.7	42.88	4.49	0	0	0	21.21	0	0	0	0	0	0	0	14	0	0	10.16	0	0	0	0
1833	11.83	0	0	11.44	0	0	0	0	0	0	0	13.65	0	0	2.16	0	0	0	0	0	0	11.7	0	0	36.9	29.88	0	0	0	0	0	0	0	0	0	15.4	8.21	0	0	0	0	0	0	0	0	0	0	0	0
1834	0	9.02	0	0	0	0	0	12.71	25.98	0	0	0	0	0	0	0	0	18.02	0	0	0	0	0	15.54	0	0	0	0	0	11.84	0	10.86	37.53	0	21.5	0	0	0	0	0	0	0	0	0	0	0	0	0	23.3
1835	0	0	7.75	0	0	0	0	0	0	0	0	0	0	0	18.66	18.25	0	0	0	0	0	0	23.82	0	0	0	0	9.17	0	0	0	0	0	6.48	0	0	0	0	0	21.03	0	0	0	0	0	0	34.05	26.65	0
1836	0	0	0	0	17.58	0	25	0	0	0	0	0	0	0	0	0	28.83	0	12.71	0	0	0	0	0	0	0	20.86	0	0	0	14.01	0	0	0	0	0	7.74	21.41	0	0	0	0	0	11.78	23.88	0	0	0	0
1837	0	6.75	0	10.64	0	0	0	0	0	7.61	0	17.16	22.65	0	0	0	0	0	0	0	19.3	0	0	0	0	0	0	0	0	0	0	0	26.43	34.68	0	0	0	0	0	0	7.18	18.2	27.21	0	0	0	0	0	0
1838	0	0	10.27	0	0	9.44	0	0	0	0	0	0	0	9.36	0	0	0	0	0	27.35	0	0	0	0	0	27.63	0	0	0	0	0	14.02	0	0	0	0	0	0	0	25.76	0	0	0	10.71	0	7.09	19.63	0	0
1839	9.59	0	0	0	0	0	0	0	0	0	0	0	0	0	0	0	0	0	18.14	0	0	35.24	0	3.69	0	0	0	10.42	0	0	0	0	0	0	0	40.03	0	0	11.49	0	0	0	0	0	0	0	0	0	25.24
1840	0	0	0	0	0	0	0	0	0	0	18.75	0	0	0	0	0	0	9.79	0	0	0	0	0	0	0	0	11.23	0	8.82	0	0	0	0	0	0	0	11.84	0	0	0	0	0	13.94	0	0	0	0	8.87	0
1841	0	0	0	29.24	0	15.45	11.25	14.52	9.8	15.79	0	0	46.29	0	0	0	0	0	0	26.79	0	0	0	0	22.75	12.8	0	0	0	0	0	0	0	0	19.91	0	0	0	0	0	0	0	0	0	0	11.32	0	0	0
1842	0	0	6.78	0	4.24	0	0	0	0	0	0	0	0	21.99	0	0	0	0	0	0	12.52	0	0	6.89	0	0	0	0	0	15.13	7.89	0	6.25	0	0	0	0	0	20.97	0	0	0	0	0	0	0	25.23	0	0
1843	26.08	37.4	0	0	0	0	0	0	0	0	0	14.24	0	0	0	12.03	0	11.79	0	0	0	0	7.35	0	0	0	8.57	0	0	0	0	8.8	0	0	0	0	3.94	14.83	0	0	16.73	14.21	0	0	19.1	0	0	20.6	0
1844	0	0	0	0	0	9.07	0	0	0	0	0	0	0	0	17.54	0	0	0	10.9	0	0	0	0	0	0	0	0	0	8.71	0	0	0	0	19.89	0	0	0	0	0	0	0	0	0	9.68	0	0	0	0	0
1845	0	0	0	0	0	0	11.95	0	0	8.12	0	0	0	0	0	0	0	0	0	0	0	0	0	0	0	0	0	0	0	18.23	4.21	0	0	0	0	0	0	0	0	0	0	0	0	0	17.42	0	0	0	0
1846	0	0	0	0	0	0	0	0	0	0	28.12	0	0	0	0	0	0	23.02	0	0	0	22.91	0	0	6.29	0	0	15.71	0	0	0	0	0	0	35.77	0	0	0	40.24	0	0	0	0	0	0	11.85	0	0	21.53
1847	0	43.31	26.04	0	0	0	0	0	0	0	0	0	0	32.69	7.31	15.82	33.98	0	0	18.61	0	0	0	31.5	0	0	0	0	0	0	0	0	0	0	0	39.63	56.58	0	0	0	0	0	52.14	26.05	0	0	0	0	0
1848	10.3	0	0	47.93	0	5.58	31.13	39.96	53.29	16.71	0	12.08	34.24	0	0	0	0	0	21.02	0	25.58	0	38.16	0	27.29	50.92	15.56	0	8.93	10.06	40.54	21	54.74	0	0	0	0	0	0	29.3	41.69	0	0	0	34.06	0	43.08	53.05	0
1849	0	0	0	0	34.8	0	0	0	0	0	0	0	0	0	3.56	0	0	0	0	0	0	0	0	0	0	0	0	15.78	0	0	0	0	0	28.67	43.96	0	0	27.48	0	0	0	20.66	0	0	0	13.18	0	0	0
1850	0	0	0	0	0	7.1	0	0	0	0	0	0	0	4.45	0	0	0	0	0	0	0	0	0	0	0	0	0	0	0	0	0	0	0	0	0	0	0	0	8.47	0	0	0	0	0	0	0	0	0	0
1851	13.73	0	11.5	0	0	0	0	0	30.69	12.46	0	0	0	0	0	0	0	0	0	0	10.51	14.74	0	0	28.71	0	0	0	0	0	0	0	0	0	0	0	0	0	0	14.16	0	0	0	5.73	0	0	0	0	12.08
1852	0	19	0	4.89	0	0	16.27	10.31	0	0	8.15	6.24	32.83	0	0	0	9.1	0	10.72	10.14	0	0	0	0	0	0	0	0	0	9.16	0	0	35.2	0	0	0	0	45.1	0	0	0	13.83	0	0	12.69	0	0	0	0
1853	0	0	0	0	0	0	0	0	0	0	0	0	0	0	18.94	0	0	0	0	0	0	0	0	0	0	0	0	0	14.02	0	15.72	0	0	17.7	0	0	0	0	7.18	0	0	0	52.1	18.29	0	0	21.51	0	0
1854	7.47	0	0	10.27	0	0	0	0	0	20.68	0	0	0	12.48	0	25.33	0	0	0	0	10.7	0	13.37	45.08	0	0	13.55	0	0	0	0	0	0	0	0	0	0	0	0	7.78	0	0	0	0	0	5.83	0	0	0
1855	0	0	0	0	22.89	1.57	0	0	8.4	0	2.69	30.3	0	0	0	0	17.56	25.24	10.81	21.37	0	0	0	0	27.8	0	0	6.43	0	8.48	24.79	0	0	0	0	29.99	49.22	0	0	0	0	0	0	0	0	0	0	5.81	5.62
1856	0	8.38	16.95	0	0	0	0	7.15	0	0	0	0	0	0	0	0	0	0	0	0	0	10.87	0	0	0	32.03	0	0	0	0	0	28.14	18.74	0	0	0	0	0	0	0	0	0	0	0	6.76	0	9.6	0	0
1857	0	0	0	0	0	0	9.37	0	0	0	0	0	0	0	0	0	0	0	12.43	0	0	0	0	0	0	0	20.89	0	0	0	0	0	0	0	16.03	0	0	0	0	5.96	0	0	0	0	0	7.62	0	7.41	6.96
1858	14.31	0	0	0	0	5.03	0	0	0	0	9.65	0	38.4	0	0	0	0	0	0	0	7.33	0	0	0	0	0	0	0	0	0	0	0	0	0	0	0	0	0	20.29	0	0	0	0	0	0	0	0	0	0
1859	0	9.68	0	0	0	0	0	0	0	0	0	26.97	0	16.43	15.16	0	10.11	0	0	0	0	0	0	42.66	0	0	0	0	0	0	19.41	0	0	0	0	0	13.46	0	0	0	17.98	8.89	8.55	0	5.39	0	4.58	0	0
1860	0	0	0	35.44	0	0	0	0	16.13	0	0	0	0	0	0	0	0	20.9	16.52	15.98	14.07	16.45	24.47	0	17.53	0	23.51	8.01	17.35	17.95	0	0	0	0	0	20.11	0	39.18	0	12.8	0	0	0	15.02	0	12.52	0	0	0
1861	0	0	9.36	0	0	20.79	10.82	0	0	14.04	0	0	0	0	0	2.72	0	0	0	0	0	0	0	0	0	20.22	0	0	0	0	0	12.3	40.18	0	24.77	0	0	0	0	0	0	0	0	0	0	0	0	0	3.44
1862	0	0	0	0	25.77	0	0	33.45	0	0	0	0	0	0	0	0	0	0	0	0	0	0	0	44.77	0	0	0	0	0	0	0	0	0	51.32	0	0	0	0	30.91	0	0	0	19.29	0	21.4	0	6.1	30.88	0
1863	0	33.94	0	0	0	0	0	0	0	0	7.17	0	0	0	0	14.24	0	0	0	0	0	0	0	0	0	0	0	0	9.97	0	7.35	0	0	0	0	0	0	0	0	0	0	17.36	0	0	0	10.18	0	0	0
1864	27.42	0	9.67	0	0	0	15.71	0	13.7	0	0	12.5	12.5	0	0	0	25.69	22.72	11.76	10.18	2.88	0	0	0	17.33	0	20.81	9.28	0	12.84	0	0	8.12	0	0	0	29.84	0	0	10	6.78	0	0	4.31	0	0	8.72	0	18.38
1865	0	0	0	0	0	0	0	0	0	3.75	0	0	0	28.94	17.2	0	0	0	0	0	0	14.46	17.18	0	0	10.6	0	0	0	0	0	6.56	0	23.1	0	0	0	0	0	0	0	0	0	0	0	12.16	0	0	0
1866	0	0	0	16.95	18.21	0	0	0	0	0	7.63	0	0	0	0	0	0	0	0	0	0	0	0	0	0	0	0	0	0	0	0	0	0	0	0	0	0	22.63	0	0	0	0	0	0	0	0	0	0	0
1867	0	0	0	0	0	0	0	0	0	0	0	0	0	0	0	0	0	0	0	0	9.15	0	0	12.54	13.95	0	0	0	0	0	6.28	0	10.92	0	0	0	0	0	0	0	0	0	37.38	9.17	7.75	0	0	0	0
1868	0	0	12.88	0	0	0	0	0	0	0	0	0	0	0	0	0	0	0	0	0	0	0	0	0	0	0	0	17.45	0	16.66	0	0	0	0	0	21.9	0	0	0	9.48	0	0	0	0	0	2.78	0	0	8.49
1869	0	53.7	0	0	0	17.26	0	0	0	0	0	0	0	0	0	0	0	0	0	0	0	0	0	0	0	0	0	0	0	0	0	0	0	0	0	0	0	0	9.56	0	0	6.69	0	0	0	0	0	0	0
1870	0	0	0	21.52	23.47	0	17.79	0	29.19	44.45	0	0	0	0	0	13.05	0	35.39	24.7	5.52	0	32.71	0	9.49	0	13.57	0	0	0	0	0	38.59	0	0	0	0	0	12.54	0	0	0	0	0	16.57	21.47	0	26.19	16.76	0
1871	16.17	0	0	0	0	0	0	30.13	0	0	25.27	25.59	9.92	0	13.81	0	0	0	0	0	0	0	0	0	0	0	13.62	0	0	0	0	0	26.14	22.38	0	0	0	0	0	0	0	0	0	0	0	0	0	0	18.05
1872	0	0	0	0	0	0	0	0	0	0	0	0	0	19.79	0	7.6	0	0	0	18.04	12.95	0	0	0	0	0	0	0	0	46.62	22.48	0	0	0	2.42	0	0	0	0	0	0	0	33.93	0	0	0	0	0	0
1873	0	0	19.45	0	0	19.77	0	0	36.72	0	0	0	0	0	0	0	16.21	0	0	0	0	38.07	26.26	0	13.65	23.81	0	55.58	43.76	0	0	28.69	0	0	0	0	0	0	10.75	0	18.08	0	0	18.63	0	23.79	0	0	0
1874	0	0	0	0	0	0	7.79	51.99	0	0	0	0	0	0	0	0	0	0	0	0	0	0	0	23.56	0	0	0	0	0	0	0	0	0	0	10.49	19.29	27.4	0	0	23.7	0	13.03	0	0	13.31	0	0	0	13.34
1875	0	6.79	0	13.85	0	0	0	0	0	0	0	0	8.42	0	0	0	0	0	25.22	0	21.14	0	0	0	0	0	19.76	0	0	0	28.98	0	8.06	8.23	0	0	0	0	0	0	0	0	0	0	0	0	27.26	15.75	0
1876	0	0	0	0	0	0	0	0	0	25.4	0	0	0	0	23.05	16.87	16.84	0	0	0	0	0	0	0	0	0	0	0	29.44	10.27	0	0	0	0	0	0	0	0	2.88	0	0	0	0	42.19	0	0	0	0	0
1877	17.22	0	0	0	6.06	0	0	0	0	0	11.6	8.17	0	0	0	0	0	6.26	0	35.46	0	0	0	0	15.68	0	0	0	0	0	0	0	0	0	0	0	0	18.32	0	0	0	12.26	0	0	0	0	0	0	0
1878	0	0	0	0	0	0	0	0	0	0	0	0	0	9.28	0	0	0	0	0	0	0	0	0	0	0	0	0	0	0	0	0	7.34	8.33	8.14	0	30.48	0	0	0	0	11.5	0	0	0	0	0	0	0	0
1879	0	9.55	0	0	0	49.19	0	0	12.94	11.8	0	0	3.68	0	0	0	0	8.98	0	0	0	0	0	0	0	13.07	0	0	0	0	0	0	0	0	18.63	0	0	0	0	0	0	0	20.24	0	0	0	11.96	0	0
1880	0	0	21.12	14.75	0	0	18.38	0	0	0	0	0	0	0	0	7.23	3.96	0	0	30.68	0	14.67	19.22	16.51	17.01	0	7.15	14.87	0	0	0	0	0	0	0	0	19.39	0	4.2	20.03	0	5.45	0	28.7	0	14.91	0	17.82	17.25
1881	0	0	0	0	28.72	0	0	0	0	0	14.07	8.87	2.82	5.26	0	0	0	0	23.77	0	24.62	0	0	0	0	0	0	0	5.31	26.82	0	0	0	12.29	0	0	0	0	0	0	0	0	0	0	0	0	0	0	0
1882	36.1	0	0	0	0	0	0	0	30.31	0	0	0	0	0	0	0	0	10.92	0	0	0	0	0	0	0	17.72	11.68	0	0	0	0	0	32.35	0	0	29.03	0	0	0	0	0	23.82	0	0	23.6	0	0	0	0
1883	0	29.44	0	12.36	0	0	0	20.07	0	28.51	0	0	0	0	0	0	0	0	0	0	0	0	17.43	0	0	0	0	0	0	0	10.77	0	0	0	0	0	30.48	6	0	0	0	0	5.79	0	0	16.36	0	0	18.79
1884	0	0	0	0	0	0	11.97	0	0	0	0	0	10.62	20.64	0	0	0	0	0	0	0	0	0	12.79	16.92	0	0	0	0	0	0	34.9	0	0	17.63	0	0	0	24.44	0	32.52	0	0	0	0	0	0	0	0
1885	0	0	14.98	0	44.35	43.84	0	0	0	0	17.46	0	0	0	7	14.42	21.82	0	0	0	34.76	22.08	0	0	0	0	0	14.48	13.9	12.79	0	0	18.48	20.87	0	0	0	0	0	0	0	0	0	7.63	0	0	0	23.98	0
1886	0	0	0	0	0	0	0	0	0	0	0	21.39	0	0	0	0	0	0	5.71	0	0	0	0	0	0	16.07	0	0	0	0	0	0	0	0	0	0	0	0	0	12.09	0	0	5.58	0	12.97	0	43.2	0	20.43
1887	0	0	0	0	0	0	0	10.75	8.46	42.3	0	0	0	0	8.05	4	0	12.13	0	0	0	0	7.64	0	0	0	34.51	0	0	0	26.54	0	0	0	3.91	17.24	0	0	0	0	0	15.22	0	0	0	0	0	0	0
1888	0	0	0	0	0	0	0	0	0	0	0	0	0	13.03	0	0	0	0	0	8	0	0	0	23.87	4.3	0	0	0	14.84	0	0	0	0	0	0	0	0	0	0	0	0	0	0	9.17	0	0	0	0	0
1889	0	0	0	0	0	0	0	0	0	0	0	0	5.84	0	0	0	0	0	0	0	0	0	0	0	0	0	0	27.21	0	0	0	0	10.36	6.15	0	0	0	11.59	0	0	0	0	21.53	0	0	0	0	0	7.57
1890	24.85	0	28.88	37.41	0	0	0	0	0	0	24.59	0	0	10.45	0	0	34.35	0	18.4	0	0	0	0	0	0	0	0	0	0	0	0	5.76	0	0	7.63	17.77	0	0	0	17.24	0	0	0	0	13.99	0	0	9.74	0
1891	0	56.71	0	0	0	0	13.66	0	0	31.25	0	0	0	0	0	14.44	0	0	0	7.98	0	5.97	0	0	0	0	0	0	0	19.89	0	0	0	20.4	0	0	0	0	0	0	0	6.34	0	25	0	22.84	0	0	0
1892	0	0	0	0	21.47	0	0	0	26.69	0	0	48.44	8.23	0	28.67	0	0	26.73	0	0	16.95	0	0	0	8.13	6.22	0	0	0	0	0	0	0	0	0	0	0	17.39	0	0	0	0	0	0	0	0	0	0	11.64
1893	0	0	0	11.62	0	0	4.72	7.86	0	0	0	0	0	0	0	0	30.99	0	0	0	0	0	32.17	0	0	0	0	0	0	0	24.83	0	0	0	0	0	26.18	0	23.39	0	28.64	0	0	0	8.81	0	0	21.2	0
1894	38.88	0	0	0	0	0	0	0	0	0	0	0	0	6.64	0	0	0	0	0	0	0	0	0	11.44	0	0	16.94	0	15.57	0	0	0	0	0	7.89	9.26	0	0	0	0	0	6.63	0	9.84	0	0	14.42	0	0
1895	0	0	0	0	0	25.58	0	0	11.74	0	0	0	0	0	0	0	0	0	37.92	33.12	0	7.27	0	0	12.42	0	0	20.87	0	0	0	0	33.15	0	0	0	0	0	0	0	0	0	0	0	0	0	0	0	0
1896	0	0	10.72	0	0	0	15.19	30.46	0	0	0	0	0	0	0	27.37	0	0	0	0	17.75	0	0	0	0	0	0	0	0	0	0	38.07	0	0	0	0	35.74	0	24.16	0	0	0	0	0	19.08	0	0	0	0
1897	0	0	0	0	0	0	0	0	16.26	26.3	0	0	12.27	9.97	39.57	0	0	25.69	0	0	0	0	0	31.33	0	0	0	0	0	26.44	24.29	0	0	25.99	0	0	0	14.51	0	32.35	0	0	12.26	0	0	0	0	0	0
1898	0	28.4	9.85	17.21	12.52	32.15	0	0	0	0	0	0	0	0	0	0	0	0	0	0	0	7.67	0	0	0	33.14	16.4	0	21.32	0	0	0	0	0	15.29	12.93	0	0	0	0	15.54	13.91	0	12.07	0	40.75	20.36	20.14	34.01
1899	0	0	0	0	0	0	6.34	0	0	0	15.02	6.2	0	0	0	0	0	0	0	0	0	0	0	0	0	0	0	0	0	0	0	0	0	0	0	0	0	0	0	0	0	0	0	0	0	0	0	0	0
1900	0	0	0	0	0	0	0	0	0	0	0	0	0	0	0	9.05	0	0	0	0	0	0	0	0	0	0	0	0	0	0	0	0	0	0	0	0	0	0	0	0	0	0	6.9	0	0	0	0	0	0
1901	16.34	0	0	0	11.68	0	0	0	0	0	0	0	0	0	0	0	13.91	0	0	0	0	0	8.55	0	0	0	0	0	0	0	0	0	0	17.54	0	12.08	0	0	7.35	0	0	0	0	0	0	0	0	0	0
1902	0	0	0	16.39	0	0	6.46	0	0	0	0	0	0	0	0	0	0	14.86	0	0	0	0	0	0	12.02	0	0	15.45	0	12.66	0	0	0	0	0	0	0	6.53	0	18.82	0	0	0	0	17.31	0	0	0	0
1903	0	0	0	0	0	24.96	0	0	0	0	0	6.64	15.64	16.78	13.8	0	0	0	0	0	0	8.15	0	0	0	0	0	0	0	0	0	0	0	0	0	0	0	0	0	0	0	0	12.6	4.97	0	0	0	8.86	0
1904	4.81	0	0	0	0	0	0	0	14.21	0	14	0	0	0	0	22.39	0	0	0	17.32	14.13	0	8.78	21.98	0	18.08	0	0	36.9	0	18.91	0	0	0	0	0	27.31	0	4.02	0	0	14.24	0	0	0	0	0	0	0
1905	0	7.47	20.38	0	0	14.8	11.47	20.39	0	0	0	0	0	0	0	0	0	6.35	0	0	0	0	0	0	0	0	0	0	0	0	0	36.63	25.98	0	12.65	0	0	8.78	0	0	49.6	0	0	0	0	37.18	0	0	18.95
1906	12.09	0	0	0	11.58	0	0	0	26.4	23.15	0	0	0	0	0	0	29.41	0	25.66	0	0	31.8	0	0	0	0	31.85	21.46	0	0	0	0	0	24.33	0	0	0	0	0	0	0	0	0	0	0	0	0	0	0
1907	0	0	0	0	0	0	0	0	0	0	19.09	20.43	0	0	0	0	0	7.62	0	0	10.33	0	10.83	0	9.86	0	0	0	0	0	0	0	0	0	7.04	0	0	0	0	6.81	0	0	16.23	0	16.4	0	0	0	0
1908	0	15.86	0	35.29	0	0	0	22.16	0	0	0	0	0	22.32	0	0	0	0	0	13.55	0	0	0	13.76	0	38.13	0	0	0	0	0	0	0	0	0	0	0	0	7.02	0	0	7.03	0	0	0	0	33.9	27.13	20.09
1909	0	0	0	0	10.72	36.17	0	0	0	0	0	0	35.5	0	60.75	27.38	0	0	0	0	0	0	0	0	9.72	0	0	0	4.3	29.91	0	0	0	0	0	18.97	0	28.05	0	0	0	0	0	15.04	0	4.09	0	0	0
1910	30.3	0	22.24	0	0	0	14.91	0	0	0	9.8	0	0	0	0	0	0	0	0	0	26.15	0	0	0	0	0	0	0	0	0	28.81	0	11.68	0	23.59	0	0	0	0	17.66	0	0	0	0	2.68	0	7.86	0	0
1911	0	11.26	0	30.6	0	0	0	0	11.6	0	0	0	0	0	0	0	0	0	26.77	0	0	24.6	0	0	0	0	0	0	0	1.47	0	0	0	0	0	0	0	0	15.94	0	29.96	0	0	0	0	13.11	0	0	0
1912	0	0	0	0	14.24	0	0	0	0	15.81	0	0	0	0	0	0	0	16.12	0	0	0	0	11.59	15.63	10.54	16.79	0	17.35	18.4	0	0	0	0	0	0	0	5.71	0	0	0	0	0	0	0	0	0	0	0	0
1913	0	0	0	0	0	12.31	0	0	0	0	4.71	0	0	19.21	50.4	0	24.63	0	0	0	0	0	0	0	0	0	7.74	0	0	8.54	0	12.46	0	13.01	0	0	0	0	0	0	0	0	18.17	7.79	28.82	0	0	0	0
1914	0	12.62	0	0	0	0	6.7	0	7.7	0	0	0	0	0	0	0	0	0	0	0	0	0	0	0	0	0	0	0	0	0	18.03	0	0	0	0	40.33	0	0	24.15	30.69	0	31.45	0	0	0	0	0	13.99	0
1915	31.38	0	0	0	0	0	0	0	0	0	6.73	16.22	0	0	0	12.39	0	0	43.69	16.51	9.69	0	0	0	10.32	18.33	0	0	0	0	0	0	24.35	0	7.05	0	3.7	0	0	0	0	0	0	0	0	0	8.32	0	15.01
1916	0	0	0	0	0	0	0	0	0	0	0	0	0	0	0	0	0	17.01	0	0	0	0	0	10.67	0	0	0	0	3.96	0	0	0	0	0	0	0	0	10.21	0	0	0	0	0	0	0	0	0	0	0
1917	0	0	0	33.59	10.16	4.65	8.53	28.15	0	4.65	0	0	0	0	0	0	15.89	0	0	0	0	0	0	0	0	0	11.38	0	0	0	0	7.91	0	0	0	18.55	14.54	0	0	0	0	0	0	9.44	21.47	0	0	0	0
1918	0	0	0	0	0	0	0	0	0	0	0	0	0	0	0	0	0	0	0	0	0	0	10.55	0	0	0	0	0	0	0	0	0	0	8.38	0	0	0	0	0	0	0	0	0	0	0	0	0	0	0
1919	0	7.02	0	0	0	0	0	0	0	0	27.84	0	7.08	15.93	0	0	0	20.22	0	0	5.28	0	0	0	0	0	0	0	0	0	0	0	0	0	0	0	0	7.38	0	15.92	0	0	27.25	0	0	0	0	10.21	0
1920	0	0	0	0	3.91	0	0	18.66	0	0	0	29.84	0	0	7.79	25.85	0	0	15.4	40.18	0	0	0	0	0	14.35	0	4.84	16.91	0	0	0	0	4.32	0	0	0	0	0	0	33.82	17.77	0	7.94	0	0	0	0	0
1921	10.83	0	31.58	0	0	0	25.36	0	0	0	0	0	0	0	0	0	0	0	0	0	4.84	0	0	0	30.85	0	0	0	0	14.7	30.93	17.89	55.98	0	0	0	41.09	0	27.57	0	0	0	0	0	0	22.13	0	0	0
1922	0	0	0	9.94	9.93	12.32	0	0	27.11	31.82	0	0	26.22	18.04	0	0	0	0	12.95	0	0	40.04	0	0	0	0	10.96	8	0	0	0	0	0	0	24.18	31.66	0	8.59	0	0	0	0	0	0	0	0	38.12	7.8	0
1923	0	12.7	0	0	0	0	0	0	0	0	0	0	0	0	18.75	0	37.32	0	0	0	0	0	13.53	0	0	0	0	0	18.23	0	0	0	0	0	0	0	0	0	0	10.21	0	14.9	0	0	24.44	0	0	0	0
1924	0	0	33.51	0	0	0	0	21.07	0	0	0	46	0	0	0	0	0	0	0	0	15.78	0	0	25.62	0	0	0	0	0	0	29.05	0	0	11.94	0	0	0	0	0	0	0	0	0	0	0	0	0	0	18.73
1925	0	0	0	0	23.89	0	13.88	0	0	0	0	0	11.05	0	0	0	0	11.72	0	0	0	0	0	0	0	5.29	0	0	0	0	0	0	0	0	0	0	0	0	0	0	0	0	0	0	0	0	0	6.86	0
1926	17.83	0	0	15.02	0	0	0	0	0	0	24.4	0	0	0	0	0	0	0	4.67	20.46	0	0	0	0	0	0	14.76	4.47	0	13.04	0	0	0	0	0	0	0	0	0	0	21.26	8.08	0	25.7	10.05	9.61	0	0	0
1927	0	0	0	0	0	21.59	0	0	8.56	0	0	0	0	11.38	17.77	3.51	0	0	0	0	29.01	0	19.81	0	7.28	0	0	0	0	0	0	27.94	25.82	0	4.5	0	16.01	18.61	5.86	26.78	0	0	0	0	0	0	0	0	18.59
1928	0	0	0	0	0	0	0	0	0	0	0	0	0	0	0	0	0	15.5	0	0	0	0	0	0	0	12.68	0	0	0	0	0	0	0	0	0	0	0	0	0	0	0	0	0	0	0	0	0	2.89	0
1929	8.52	0	0	0	0	0	0	0	0	0	0	0	10.49	0	0	0	0	0	0	0	0	7.71	0	21.1	0	0	0	0	0	0	0	0	0	10.66	0	0	0	0	0	0	0	0	22.22	0	0	0	0	0	0
1930	0	25.86	0	0	0	0	0	13.35	0	15.19	0	19.33	0	31.86	0	0	0	0	0	0	0	0	10.66	0	0	0	0	16.41	0	0	31.83	13.65	24.56	0	0	0	0	0	14.47	0	0	6.8	0	0	19.49	0	0	0	0
1931	0	0	0	0	37.54	0	0	0	14.18	0	40.52	0	0	0	7.25	21	0	0	0	21.45	6.21	0	0	0	23.75	0	0	0	0	19.74	0	0	0	0	0	0	24.32	0	0	0	16.34	0	0	45.97	0	34.5	22.66	16.22	0
1932	0	0	0	7.33	0	0	35.78	8.06	0	0	0	0	0	0	0	0	0	0	17.56	0	0	16.06	0	0	0	0	0	0	29.13	0	0	0	0	4.52	15.85	26.04	0	6.48	0	41.02	0	0	0	0	0	0	0	0	0
1933	0	20.42	0	0	0	0	0	0	0	0	0	0	0	0	0	0	32.94	50.43	0	0	0	0	10.13	0	0	0	42.83	0	0	0	0	15.38	0	0	0	0	0	0	12.61	0	0	0	0	0	0	0	0	0	0
1934	0	0	30.56	0	56.89	14.84	0	0	0	0	0	0	0	0	0	0	0	0	0	0	9.41	0	0	0	0	13.28	0	11.86	0	0	12.77	0	20.46	0	0	0	0	0	0	0	0	0	12.91	0	12.51	0	0	0	0
1935	21.85	0	0	8.4	0	0	0	6.15	9.6	0	0	0	0	12.3	17.06	0	0	0	0	0	0	0	0	0	0	0	0	0	0	0	0	0	0	8.16	11.96	0	37.66	0	0	0	14.43	8.23	0	0	0	0	0	0	32.42
1936	0	0	0	0	0	0	0	0	0	8.35	0	0	0	0	0	0	11.51	0	18.75	6.5	0	6.96	0	46.46	5.49	0	0	0	0	8.14	5.22	0	0	0	0	0	0	23.95	0	15.84	0	0	0	0	0	0	0	0	0
1937	0	0	0	0	0	0	0	0	0	0	9.18	34.1	8	0	0	0	0	0	0	0	0	0	0	0	0	0	0	5.74	9.6	0	0	0	0	0	0	0	0	0	11.58	0	0	0	0	4.84	0	26.69	0	15.46	0
1938	0	0	12.86	0	0	9.88	10.5	0	32.71	0	0	0	0	0	0	0	0	0	0	0	0	0	0	36.23	0	0	0	0	0	0	0	0	0	0	0	0	0	0	0	0	0	0	0	0	0	0	30.43	0	0
1939	33.29	0	0	23.67	0	0	0	19.91	0	6.7	0	0	0	0	16.4	39.7	0	43.77	0	0	26.02	0	33.99	0	6.14	30.7	0	0	0	0	0	0	0	0	0	7.84	0	0	0	12.87	0	0	0	0	10.57	0	0	0	0
1940	0	5.19	0	0	0	0	0	0	0	0	14.82	0	3.41	0	0	0	14.7	0	0	0	0	9.51	0	0	0	0	0	0	0	0	9.61	15.62	0	0	19.95	0	41.93	13.86	0	0	0	26.99	17.7	29.33	0	0	0	0	0
1941	0	0	0	0	25.85	0	0	0	0	0	0	31.67	0	22.47	0	0	0	0	0	0	0	0	0	0	0	0	31.92	8.57	0	9.53	0	0	0	18.79	0	0	0	0	0	0	0	0	0	0	10.02	0	0	0	26.86
1942	0	0	0	0	0	20.98	0	0	0	0	0	0	0	0	22.89	32.37	0	0	0	32.34	0	0	0	0	0	0	0	0	0	0	0	0	0	0	0	0	0	0	0	21.84	0	0	0	0	0	8.45	0	8.93	0
1943	0	0	0	0	0	0	0	0	0	36.92	0	0	0	0	0	0	3.08	11.49	16.62	0	0	5.36	27.47	0	20.85	0	0	0	0	0	0	0	37.04	0	26.1	10.4	0	0	8.19	0	41.53	0	0	0	0	0	18.44	0	0
1944	40.18	22.77	0	18.19	7.77	0	34.88	0	0	0	0	0	5.73	0	0	0	0	0	0	0	30.11	0	0	31.66	0	0	0	0	0	11.34	40.39	0	0	0	0	0	0	0	0	0	0	0	0	0	0	0	0	0	23.52
1945	0	0	36.27	0	0	0	0	48.34	21.62	0	0	15.28	0	0	0	0	0	0	0	0	0	0	0	0	0	0	23.39	7.17	0	0	0	0	0	0	0	0	0	0	3.72	0	0	0	0	0	0	6.29	0	0	0
1946	0	0	0	0	0	0	0	0	0	0	16.69	0	0	11.48	0	6.93	0	0	0	0	0	0	29.36	0	0	35.46	0	0	47.9	0	0	0	0	0	0	13.58	0	27.31	0	51.49	0	9.59	14.22	0	26.59	0	7.52	0	0
1947	0	0	0	0	1.74	0	47.52	0	0	0	0	0	0	0	0	0	0	16.23	0	38.9	0	17.17	0	0	0	0	0	0	0	0	0	23.43	27.02	31.01	44.94	0	24.49	0	0	0	19.76	0	0	23.38	0	0	0	26.88	0
1948	6.82	0	0	0	0	0	0	0	0	0	0	0	11.27	0	6.49	0	0	0	19.07	0	18.7	0	0	0	34.18	0	0	0	0	14.69	31.69	0	0	0	0	0	0	0	20.42	0	0	0	4.12	0	0	15.19	0	0	0
1949	0	0	0	0	0	18.95	0	0	0	0	0	0	0	0	0	0	0	0	0	0	0	0	11.67	11.89	0	0	6.11	0	0	0	0	0	0	0	0	18.66	0	11.77	0	0	0	0	0	0	0	0	0	0	0
1950	0	7.06	0	18.59	0	0	0	0	0	0	0	0	0	0	0	30.06	31.27	0	0	0	0	0	0	0	0	0	0	22.78	14.77	0	0	0	0	0	0	0	0	0	0	0	0	0	0	0	0	0	22.88	11.05	26.82
1951	24.43	0	0	0	10.61	0	0	0	0	0	0	2.01	0	6.44	0	0	0	0	0	0	17.35	24.52	0	0	0	0	0	0	0	0	0	0	0	0	0	0	0	0	0	0	0	8.29	0	0	0	18.19	0	0	0
1952	0	0	0	0	0	0	0	0	0	11.4	0	0	0	0	14.27	0	0	0	0	0	0	0	0	0	0	0	0	0	0	0	0	0	10.45	0	0	0	0	0	0	0	0	0	20.95	4.87	0	0	0	0	0
1953	0	0	0	0	0	0	0	0	0	0	0	0	0	0	0	0	0	8.38	0	18.48	0	0	0	0	0	0	10.22	0	0	0	0	19.08	0	0	0	0	9.96	0	0	0	17.61	0	0	0	0	0	0	16.87	0
1954	0	0	0	4.81	0	36.69	0	0	0	0	0	21.62	3.18	0	0	0	0	0	0	0	0	0	0	16.28	0	0	0	0	0	0	0	0	0	38.47	0	0	0	14.9	0	0	0	0	0	0	0	0	2.68	0	0
1955	11.4	22.75	24.09	0	14.65	0	0	0	16.98	0	18	0	0	12.22	9.42	8.27	0	0	0	0	0	0	13.38	0	0	13.17	0	0	0	0	0	0	0	0	0	0	20.06	0	19.57	0	0	0	0	0	0	0	0	0	0
1956	0	0	0	0	0	0	0	0	0	0	0	0	0	0	0	0	0	20.57	14.37	0	16.98	0	0	0	11.21	0	0	8.88	5.98	0	0	0	0	0	0	0	0	0	0	0	0	27.79	0	23.94	0	38.04	0	0	0
1957	32.56	0	0	16.74	0	0	0	68.31	0	21.77	12.52	0	0	0	0	12.88	18.8	0	0	22.15	0	0	0	0	0	0	0	0	0	0	0	0	39.29	0	47.29	24.56	0	0	0	0	0	0	0	0	0	0	0	0	40.15
1958	0	0	25.8	0	0	23.1	32.47	0	40.84	0	0	0	28.3	0	20.88	0	0	0	0	0	0	24.93	0	26.64	9.7	12.58	22.64	0	0	50.87	44.12	29.89	0	32.96	0	0	25.33	22.54	14.63	26.59	31.7	0	11.33	0	40.27	0	0	32.03	0
1959	0	0	0	0	18.85	0	0	0	0	0	0	10.67	0	10.11	0	0	0	0	15.12	0	10.58	0	15.42	0	0	0	0	0	15.25	0	0	0	0	0	0	0	0	0	0	0	0	0	0	0	0	26.14	26.65	0	0
1960	0	19.91	0	0	0	0	0	0	0	0	0	0	0	0	0	0	0	0	0	0	0	0	0	0	0	0	0	18.7	0	0	0	0	0	0	0	0	0	0	0	0	0	0	0	4.79	0	0	0	0	0
1961	0	0	0	0	0	0	0	0	0	0	44.56	0	12.3	0	0	9.17	0	14.67	0	0	11.88	0	0	0	9.64	9.17	0	0	0	0	0	0	26.37	6.03	20.09	0	0	0	0	0	0	0	8.86	0	0	0	0	0	0
1962	36.09	0	0	0	0	8.33	20.47	0	0	2.87	0	0	0	0	0	0	0	0	0	0	0	0	0	15.41	0	0	9.02	0	0	11.59	17.35	0	0	0	0	0	0	0	0	0	7.78	0	0	0	18.23	0	0	0	0
1963	0	0	0	21.38	0	0	0	8.57	0	0	0	7.87	0	8.5	10.07	0	7.07	0	14.29	0	0	26.04	9.94	0	0	0	0	0	18.02	0	0	8.32	0	0	0	11.03	0	0	0	13.37	0	0	0	0	0	0	7.55	15.77	14.47
1964	0	0	22.53	0	12.52	14.47	0	0	0	1.73	0	0	11.26	0	0	8.41	0	0	0	0	0	0	0	0	0	17.24	0	12.87	0	0	0	0	0	0	0	0	21.31	52.91	0	0	0	0	0	0	0	18.14	0	0	0
1965	0	26.03	0	0	0	0	0	2.87	4.59	0	0	0	0	0	0	0	0	0	0	19.42	0	0	0	17.62	0	0	0	0	0	0	10.52	0	0	0	0	0	0	0	0	0	0	4.6	12.85	16.3	0	0	0	0	0
1966	0	0	0	10.15	0	0	0	0	0	0	0	0	0	16.28	0	0	6.87	14.51	13.66	0	0	0	6.37	0	3.64	0	0	0	0	0	0	0	0	0	17.34	10.6	0	0	7.3	0	9.95	0	0	0	7.04	0	0	16.55	0
1967	21.9	0	6.38	0	0	0	6.82	0	11.75	0	23.81	0	0	0	1.7	12.17	0	0	0	0	7.54	21.09	0	0	0	0	10.98	0	0	0	0	0	0	17.78	0	0	0	0	0	0	0	0	0	0	0	0	22.66	0	22.99
1968	0	0	0	0	0	13.34	0	0	0	14.96	0	0	15.43	0	0	0	0	0	0	0	0	0	0	0	0	0	0	0	6.88	0	0	0	0	0	0	0	0	0	4.69	0	0	7.73	0	0	0	0	0	0	0
1969	0	0	8.27	0	9.52	0	10.68	21.59	0	0	0	0	0	0	0	0	0	0	0	24.15	0	0	0	0	0	0	0	0	0	17.68	8.08	27.48	12.01	0	0	0	0	0	0	0	0	0	21.19	0	0	0	0	0	0
1970	14.9	20.75	0	18.46	0	0	0	0	0	0	17.25	0	0	0	0	0	13.79	16.28	10.41	0	18.38	0	9.12	21.65	18.53	0	14.31	0	23.37	0	0	0	0	0	30.08	0	6.4	0	7.21	0	0	0	0	0	25.76	32.18	0	0	8.21
1971	0	0	0	0	0	22.02	0	0	0	0	0	37	0	0	0	21.66	0	0	0	0	0	0	0	0	0	67.39	0	27.44	0	0	0	0	0	36.93	0	2.88	0	41.23	0	27.32	33.15	0	0	29.02	0	0	0	0	0
1972	0	0	0	0	11.06	0	0	0	0	0	0	0	10.26	9.21	0	0	0	0	0	0	0	27.59	17.41	0	0	0	0	0	0	0	18.89	0	8.88	0	0	0	0	0	0	0	0	19.73	48.3	0	0	0	17.55	0	0
1973	0	0	0	0	0	0	0	0	0	0	0	0	0	0	11.31	0	0	0	0	0	0	0	0	0	0	0	0	0	0	0	0	0	0	0	0	12.15	4.17	0	0	0	0	0	0	0	0	0	0	0	15.95
1974	29.76	0	4.02	0	0	0	17.97	22.42	0	0	0	6.53	10.13	11.1	0	0	10.6	13.96	8.72	14.77	0	0	0	0	0	0	29.66	0	24.72	8.03	0	0	0	0	0	0	0	0	0	0	0	0	0	13.53	0	23.2	0	34.99	0
1975	0	0	0	0	0	14.97	0	0	27.87	0	0	0	0	0	0	0	0	0	0	0	0	0	0	12.63	0	0	0	0	0	0	0	0	0	0	0	0	9.69	0	10.21	0	0	0	0	0	0	0	0	0	0
1976	0	15.63	0	11.19	0	0	0	0	0	12.87	15.26	0	0	0	0	0	0	0	0	0	5.01	0	0	0	0	0	0	0	0	0	17.04	5.9	0	0	0	14.73	0	34.29	0	0	0	0	0	0	0	0	0	0	0
1977	0	0	1.32	0	17.48	0	0	0	0	0	0	10.82	0	0	0	0	0	0	0	12.74	0	0	0	0	0	0	0	0	9.62	0	0	0	0	5.74	22.76	0	0	0	0	4.63	0	0	0	0	0	0	0	0	5.7
1978	0	0	0	0	0	0	0	0	0	0	0	0	7.83	0	13.51	14.37	19.09	0	0	0	0	0	0	0	0	0	0	0	0	0	0	0	6.8	0	0	0	0	0	0	0	0	0	0	0	0	0	3.31	0	0
1979	0	0	0	0	0	0	0	0	0	33.14	0	0	0	0	0	0	0	0	12.37	0	30.8	0	0	0	0	0	0	0	0	0	0	0	0	0	0	0	0	0	0	0	27.45	15.27	0	16.08	0	0	0	0	0
1980	27.45	0	8.17	0	0	0	24.62	0	8.52	0	9.05	0	0	41.42	0	0	0	13.21	0	11.73	0	30.78	9.16	18.8	11.51	0	26.45	0	0	22.4	0	14.46	0	0	12.78	0	0	0	0	8.3	0	0	21.68	0	20.34	20	0	26.29	21.34
1981	0	0	0	0	0	0	0	32.54	0	0	0	0	3.09	0	0	12.06	34.2	0	0	0	0	0	0	0	0	0	0	27.3	26.43	0	0	0	38.93	10.06	0	0	0	34.1	0	0	0	0	0	0	0	0	12.48	0	0
1982	0	13.67	0	12.43	31.88	38.1	0	0	0	0	0	43.08	0	0	0	0	0	0	0	0	0	0	0	0	6.94	33.19	0	0	0	0	0	0	0	0	0	9.64	32.79	0	15.62	0	0	10.23	0	0	0	0	0	0	0
1983	0	0	0	0	0	0	0	0	13.88	0	0	0	14.44	18.15	0	0	0	0	0	10.18	15	0	14.43	0	0	0	0	0	0	0	22.99	0	0	11.01	0	0	0	0	0	0	0	0	0	0	0	13.48	0	0	0
1984	0	0	0	0	0	0	0	0	0	0	17.06	0	0	0	0	0	25.56	0	0	0	0	0	0	16.5	0	0	0	0	0	5.41	0	17.7	0	0	17.95	0	0	0	0	13.33	0	0	0	22.13	0	0	9.9	0	7.15
1985	0	0	19.57	0	0	28.23	12.36	0	0	0	0	0	0	0	23.01	13.56	0	17.83	34.52	0	0	21.39	0	0	0	0	0	2.98	7.39	0	0	0	0	0	0	12.6	0	0	0	0	0	0	14.79	0	0	0	0	9.79	0
1986	16.52	23.38	0	9.54	8.68	0	0	0	0	0	0	0	0	6.53	0	0	0	0	0	0	8.1	0	0	0	21.22	17.62	13.98	0	0	0	16.3	0	46.77	0	0	0	0	0	0	0	0	17.45	0	0	18.39	0	0	0	5.42
1987	0	0	0	0	0	0	0	0	0	0	4.12	26.95	0	0	0	0	19.64	0	0	7.61	0	0	13.06	0	0	0	0	30.5	0	10.73	0	0	0	0	0	0	0	0	0	7.84	23.06	0	0	0	0	15.03	0	0	0
1988	0	0	0	0	0	0	0	14.86	0	0	0	0	0	0	0	0	0	0	0	0	0	0	0	0	0	0	0	0	0	0	0	0	0	0	0	0	0	0	12.41	0	0	0	0	23.79	0	0	0	0	0
1989	0	0	0	0	9.29	0	8.1	0	12.14	7.99	0	0	0	23.72	8.07	0	0	13.19	0	0	0	0	0	27.88	0	0	0	0	13.91	0	0	0	0	5.79	39.07	29.77	0	0	0	0	0	20.29	7.04	0	0	0	0	13.4	9.84
1990	0	5.04	0	0	0	0	0	0	0	0	10.95	0	0	0	0	54.61	0	0	0	0	0	0	0	0	12.48	0	0	0	0	0	0	0	25.82	0	0	0	24.72	0	0	14.82	0	0	0	0	24.39	25.48	40.81	0	0
1991	27.83	0	17.05	5.37	0	4.36	0	0	0	0	0	0	5.43	0	0	0	0	0	16.94	0	25.51	16.92	2.85	0	0	0	0	0	0	0	0	0	0	0	0	0	0	49.05	0	0	0	0	0	6.54	0	0	0	0	0
1992	0	0	0	0	0	0	14.54	0	0	0	0	23.2	0	0	0	0	47.17	0	0	37.16	0	0	0	0	0	15.34	0	17.46	0	2.75	16.8	43.68	0	7.03	19.55	0	0	0	0	0	11.92	0	24.75	0	0	0	0	0	15.88
1993	0	0	0	11.07	21.86	0	0	0	0	0	0	0	21.02	0	35.29	0	0	16.44	0	0	0	0	33.55	0	21.59	0	0	0	0	0	0	0	0	0	0	0	0	0	37.28	0	0	0	0	0	0	0	29.99	0	0
1994	0	0	0	0	0	0	0	17.37	0	0	32.37	0	0	0	0	0	0	0	10.38	0	0	0	0	0	0	0	18.65	0	0	0	0	0	0	0	0	17.61	36.64	0	0	0	0	33.82	0	0	0	4.11	0	0	0
1995	0	0	4.96	0	0	0	0	0	0	19.93	0	0	0	0	0	22.05	0	0	0	23.06	0	0	0	0	0	0	0	0	41.54	0	0	0	24.58	24.3	0	0	0	0	0	0	0	0	0	5.35	0	0	0	0	0
1996	0	2.75	0	0	0	0	9.96	16.01	18.51	0	0	0	0	8.99	0	0	0	0	0	0	0	33.92	0	0	7.56	0	0	12.78	0	17.27	0	0	0	0	16.86	0	0	11.84	0	14.43	0	0	0	0	0	0	0	0	0
1997	0	0	0	7.32	0	0	0	0	0	0	0	11.52	0	0	0	0	0	9.27	0	0	4.38	0	0	28.48	0	0	0	0	0	0	0	0	0	0	0	0	0	0	0	0	18.84	0	0	0	0	0	0	16.71	0
1998	9.51	0	0	0	0	12.26	0	0	0	0	0	0	0	0	16.81	0	5.03	0	0	0	0	0	0	0	7.78	28.66	0	0	14.87	0	0	7.03	0	0	0	14.44	8.14	0	0	0	0	0	0	14.73	11.92	0	0	0	0
1999	0	0	0	0	0	0	0	0	0	0	0	0	0	0	0	0	0	0	0	0	0	0	0	0	0	0	0	0	0	0	0	0	0	0	0	0	0	0	0	0	0	0	6.12	0	0	0	0	0	3.45
2000	0	0	0	0	0	0	0	0	0	0	0	0	0	0	0	0	0	0	0	0	0	0	0	0	0	0	0	0	0	0	0	0	0	0	0	0	0	0	0	0	0	0	0	0	0	0	0	0	0
[truncated: 152 more columns]
