# Supplementary material for: Distinguishing and phenotype monitoring of traumatic brain injury and post-concussion syndrome including chronic migraine in serum of Iraq and Afghanistan war veterans
Source: PLoS One. 2019 Apr 26;14(4):e0215762. doi: 10.1371/journal.pone.0215762 (PMC6485717; doi:10.1371/journal.pone.0215762)
Supplement: S18 Table — (XLS) [file pone.0215762.s044.xls]

## Sheet: S18_Table
S18 Table. Normalized raw spectral data.
De-identified ID / m/Z	control 1	control 1	control 1	control 10	control 10	control 10	control 11	control 11	control 11	control 12	control 12	control 12	control 13	control 13	control 13	control 14	control 14	control 14	control 15	control 15	control 15	control 16	control 16	control 16	control 17	control 17	control 17	control 18	control 18	control 18	control 19	control 19	control 19	control 2	control 2	control 2	control 20	control 20	control 20	control 3	control 3	control 3	control 4	control 4	control 4	control 5	control 5	control 5	control 6
400	8.26428	20.9901	0	12.8849	7.31532	12.8841	26.4176	9.91684	13.1056	0.117344	0	14.0666	6.95224	15.9985	4.55078	11.6497	7.92652	6.91935	16.1521	7.97342	11.8995	13.3826	12.0643	8.98989	9.29478	9.74876	6.50547	0	8.22838	11.6457	18.8309	10.5752	14.1323	9.72859	1.73041	0	5.74005	8.13656	9.02981	3.05555	7.88256	14.1772	8.99232	37.8397	3.96142	25.9649	20.0901	29.3705	2.87674
401	29.5106	10.2099	28.9316	8.87945	14.3953	19.9431	7.16581	7.0084	21.0182	15.7617	30.2901	7.72053	18.3759	12.9426	4.82369	7.90419	18.0542	20.8801	17.355	13.7644	0.645067	12.1785	11.1488	10.0264	13.4253	11.8319	20.5495	37.02	22.8658	13.8572	2.33675	11.4268	18.4443	23.4441	9.06893	13.7598	38.3724	25.7362	13.1056	12.9427	14.7696	13.0393	0	12.0511	13.2759	6.46944	4.44611	7.98907	22.6786
402	6.41183	5.01402	4.46005	3.56323	2.92587	7.86129	0	2.85062	8.60057	2.42777	6.98499	4.60877	0.740388	8.24715	11.6761	13.2808	8.36532	4.18618	4.57366	9.29184	18.0984	7.28089	11.0091	8.18339	20.9001	11.3232	0	0.161968	14.6729	5.63371	4.9473	13.4669	0	6.21391	4.14077	17.9	14.8642	19.9329	8.38295	7.26074	7.42775	0	4.89024	0.478488	3.09763	5.86527	9.3268	1.90427	3.52404
403	0	5.97981	2.59532	5.32004	21.5471	14.3516	9.76366	10.9488	7.50789	14.983	7.93372	4.71692	11.6003	5.94646	16.0996	9.24506	7.15996	19.0206	12.4631	18.625	24.2644	16.2063	9.92312	17.5324	0.00673047	10.2951	22.1234	29.0688	15.8268	10.9213	23.7808	7.7794	15.1226	9.74155	15.3644	12.03	13.6168	8.93483	17.5843	14.4752	4.64045	10.404	11.2388	4.58093	26.1367	9.09715	3.05257	8.20053	13.7078
404	7.00237	5.17048	10.8995	13.4121	0	0.369085	0.412774	13.5621	6.21934	0	3.80918	1.90087	7.39595	8.59399	9.29913	9.38281	0	4.96876	17.041	9.18586	4.99266	6.76931	6.14857	13.6008	10.4282	10.3906	4.20546	6.10852	9.56586	9.72287	12.4705	6.13696	5.84559	8.85076	11.0342	8.65256	5.64836	6.51782	14.4866	19.6678	12.7829	0	0	12.0785	0.347914	5.04594	4.70939	0.418545	4.67802
405	10.3686	15.7195	1.06121	10.7748	13.3927	9.85922	11.5222	16.9621	7.39781	10.8515	12.3979	8.02924	16.756	6.36945	10.2808	6.95361	10.4823	4.42271	6.07874	12.1667	6.27184	7.79937	7.73448	11.915	1.89665	13.0648	10.7833	6.13551	2.66634	6.59856	6.91067	18.8009	5.72366	7.49538	15.7831	6.94766	2.87734	8.19149	12.413	16.7815	8.28178	10.037	10.9712	3.00166	12.6821	6.33323	2.29356	15.6867	4.58995
406	2.7916	14.0747	3.5822	9.2982	0.391754	9.66473	8.16744	7.56177	0	8.90961	7.85289	11.104	1.4115	5.91383	0.889618	11.0484	2.78088	2.39561	4.01327	6.35592	4.75726	10.0003	14.6211	6.03952	5.88445	8.12596	3.58865	0.870258	1.9696	6.05641	9.2163	2.94029	17.1037	0	13.5788	0	8.23364	5.75306	0.687643	0.372457	1.95638	3.55753	13.8445	1.23544	0.459486	1.15262	2.04019	8.36543	16.8334
407	3.80883	3.32388	27.6828	11.4122	7.52154	8.11398	2.16792	20.8347	24.4775	13.9144	12.1486	13.7558	20.9831	16.483	8.82195	8.65306	18.2757	12.5568	8.21024	4.5139	6.16326	0	11.8956	6.05117	12.0778	1.08903	2.0792	9.91477	1.46778	13.2155	7.62854	6.8447	6.78234	5.7258	1.08521	11.8877	0.463181	0.872679	11.1792	5.85116	5.6995	9.47547	16.6968	19.401	11.7343	16.9947	20.1727	10.0544	1.21182
408	0	0	1.84703	7.29985	17.6845	0	10.2302	1.29918	3.2068	13.4165	7.9802	5.67728	5.91464	2.57054	8.32524	5.43727	3.93311	3.8165	3.16762	5.43446	4.89138	9.56816	1.60787	0	5.93897	6.68884	11.167	1.39601	4.35972	4.10371	8.55577	11.4626	3.39889	9.34751	6.19262	15.6928	4.69333	1.6242	0.631781	0	8.64851	7.50952	12.381	5.15747	11.1536	0	9.93269	2.87613	13.2838
409	31.842	19.5176	18.9403	17.1553	14.8259	16.9529	24.1524	9.05538	8.46621	19.6181	10.6024	28.42	9.8699	16.9344	25.233	16.4452	23.022	20.8334	10.9453	12.6885	18.0163	16.8145	13.847	17.6614	20.147	17.4418	18.998	9.3241	18.3768	18.245	5.32246	10.5663	13.4466	19.4524	22.0216	13.1295	5.49069	14.3002	12.4991	19.5928	27.9106	31.7999	20.9851	4.17565	17.1509	23.0767	23.9358	15.1345	16.6158
410	0	13.4143	16.6115	4.03837	9.51317	0.178863	8.89247	7.68627	12.3231	5.2934	9.05271	4.00327	4.45445	9.20308	8.68445	9.13881	13.0993	10.9669	6.01072	0.266695	5.91211	8.34601	11.9381	7.83846	5.22069	17.9596	7.28566	3.7465	7.47453	7.43456	13.0845	0	19.9567	2.09732	2.75932	3.42232	9.6191	5.36531	2.68536	5.54108	3.9114	8.11306	0.293266	1.82044	9.84842	3.11582	4.90002	18.7613	7.08694
411	17.9286	8.12544	8.69129	12.2328	29.5862	11.5272	26.7152	2.44411	0	18.8924	12.4952	14.277	14.7142	13.0569	7.22774	17.428	10.3567	9.37457	5.29095	17.1245	8.50197	11.3643	11.4548	10.2279	14.5013	9.35301	3.76062	14.0711	5.82055	9.81643	10.0811	19.8953	11.8043	6.79697	13.6642	7.99058	10.8878	9.03787	5.20258	23.4185	13.7611	11.0797	27.6183	13.8773	26.1541	9.0304	17.4233	8.29912	13.0762
412	21.1158	24.4512	0.362163	3.46039	1.45474	11.2168	4.33641	9.49999	1.22504	7.06295	4.35971	14.6545	4.57479	3.52676	1.03792	4.6304	11.6078	6.97861	8.51701	8.12353	9.92614	6.63691	0.530945	5.24502	2.50276	0.465514	1.03483	16.096	11.5943	6.54429	21.1228	1.85583	2.44979	9.44865	14.5689	1.8138	4.77526	5.03209	18.4511	19.1575	6.25249	17.4375	2.61635	13.7387	0.0297217	6.85702	10.1203	7.45281	4.66446
413	17.0883	15.089	26.1468	19.4749	14.2861	10.5081	29.9121	27.3559	43.7091	15.5838	19.7724	13.0757	16.3301	18.8802	20.6801	19.0629	15.5371	20.463	11.7593	17.8806	12.4938	10.5849	11.3472	19.0393	16.4416	9.34664	24.9185	15.8699	3.4984	23.1726	12.5095	17.9876	15.3912	30.1928	16.359	27.9196	8.54239	14.4975	13.6667	10.2049	19.6646	11.6979	31.9686	22.6355	13.8292	24.7791	20.1628	13.6672	33.3502
414	5.77749	0.167702	7.89839	7.71334	3.81754	12.6317	1.38655	11.6581	17.5531	22.4811	7.51081	9.71242	13.2687	4.70899	9.81201	8.30312	7.65545	7.06537	6.73715	15.495	15.7718	7.61951	12.4513	18.1959	11.152	17.1167	10.4749	1.98564	11.5451	14.9401	3.13375	0	4.00326	15.6748	5.54764	11.6082	4.61547	8.41143	0	2.01213	3.29818	0	9.22701	0.190157	15.926	10.8174	18.316	0	1.7103
415	5.81903	7.34791	15.3156	14.1502	18.4043	32.8248	12.6489	16.9595	0.82832	3.89005	13.414	7.47314	15.8031	12.7928	23.6062	11.3409	13.8965	11.8837	17.3143	3.30435	18.0933	15.1212	8.61764	12.1483	14.64	5.92348	0	14.0312	26.4917	5.55609	13.7388	22.0272	15.283	9.32363	11.9961	13.9666	17.2617	15.246	24.0071	8.84225	7.07915	33.8789	22.9862	13.2104	18.5396	12.2202	3.23304	24.7245	15.1544
416	0.466455	0.867613	3.482	8.72625	1.2614	10.9992	3.0185	4.56393	4.40027	4.86084	9.33672	6.36748	8.0578	18.0972	0	3.54688	5.2728	2.57598	14.441	7.36079	2.24397	12.2977	8.78509	6.76253	10.1639	7.89919	7.66877	4.68044	6.45834	12.5321	7.14684	3.33735	4.60552	0.364359	5.24022	5.10748	6.30118	6.08813	12.5144	8.28128	5.1243	4.50399	0.924622	6.21012	0.901238	4.87422	0.234629	8.80646	4.67133
417	10.6563	8.18457	9.93922	8.22095	8.54379	2.47458	1.62508	0.800673	11.4686	2.96153	9.21803	14.6645	5.97518	11.9649	11.9496	11.4283	14.1642	17.6514	12.5686	11.0278	13.305	12.9806	21.6339	2.4578	5.12443	7.39912	22.6276	13.9527	15.2479	5.85469	8.28816	12.8695	9.21338	9.42932	4.15648	2.68603	28.8786	9.69816	12.3348	4.59419	14.9003	4.80489	0.288144	12.6138	12.1792	16.6766	7.91668	4.03362	10.383
418	0	12.4168	6.40299	13.5191	3.42485	0	0.499365	0	0.197634	9.51917	7.07738	0	0.821016	0	2.00825	3.29233	0.206252	3.07892	0	7.32345	10.3311	1.27579	1.97402	17.9338	12.3788	8.49835	5.00242	9.33491	5.03583	3.63349	3.21235	16.8693	13.03	9.11061	11.7926	10.818	3.08201	16.3553	3.58006	2.24985	13.7018	5.4162	1.64946	3.35015	2.5925	4.70695	7.67907	0	1.89521
419	21.1479	9.93551	5.15007	8.46379	9.70785	7.63888	10.9654	19.0315	8.29482	9.45478	7.76302	15.7719	16.0006	7.76921	14.9938	11.8284	8.20388	9.96149	17.361	12.0933	3.42073	13.773	11.2669	0.150936	7.87445	16.0384	17.2267	6.23172	6.83346	10.5157	7.68223	5.15797	4.26283	7.56147	13.9156	14.6673	6.03646	10.2682	7.55798	15.6982	12.3068	3.0678	2.42809	12.3535	0	6.9223	10.0142	14.255	8.00806
420	0	0.776303	2.15453	1.02723	3.26671	0.974075	7.78651	24.6713	1.21742	4.13656	0.235443	0.0259086	3.06114	1.90906	6.02431	7.58359	2.75432	5.52588	0.208398	8.1589	7.5316	1.72511	0.705954	2.35168	3.58309	0.298155	0	6.78058	5.10084	2.97315	19.7655	15.1766	4.80022	4.80331	0	6.77699	11.8477	0	6.88367	1.82623	7.50047	7.05074	8.75257	0.141985	8.55597	3.57407	1.85016	2.84536	18.623
421	1.34783	0.0330266	15.1136	8.51211	15.2111	13.6943	6.9272	5.48549	0	6.06989	8.33845	11.587	12.1992	37.8744	16.3696	10.9108	5.24699	11.6557	8.9204	16.8716	1.79769	11.6983	8.33816	13.5759	9.8482	10.282	4.10474	8.53436	12.2656	4.04806	5.77886	1.60703	1.72972	0	14.7841	1.59515	4.88402	14.6509	9.68223	6.90124	5.90463	3.94819	0	6.17472	0	5.91008	3.48772	18.2986	11.0057
422	5.41687	1.50076	1.55548	4.6907	1.28624	0.525451	0	8.12924	1.44985	6.7469	8.10455	13.5879	9.33482	8.81883	2.60787	6.79087	13.2777	0	6.0386	14.3428	5.40111	2.04398	3.97007	3.94103	11.0984	19.7065	3.18715	7.67364	2.87148	0.853828	0	0.316476	8.89774	13.5242	2.96565	0.694706	4.12465	4.95349	1.14232	3.1756	0.00811447	4.50624	6.46126	2.34765	0.0180905	15.7538	6.57474	0	2.75126
423	17.0797	22.7656	5.65098	17.6452	13.7883	16.0899	7.31204	6.17062	20.982	15.0953	18.6123	10.6221	12.4739	10.0694	5.26502	13.8304	17.9052	22.2047	14.8899	6.44956	11.4095	13.6701	19.7915	5.81338	9.97517	8.50828	14.2104	9.58743	13.9342	15.6197	6.74503	13.2723	1.1519	15.1921	13.4298	13.3359	13.6811	17.4113	8.08149	16.1599	28.3229	15.7775	5.62207	15.9415	8.44907	12.6407	15.6467	4.60568	11.1159
424	4.56961	4.91813	15.5202	5.38214	2.01402	0	0	2.00868	0	8.12829	7.71854	11.259	2.06915	3.85404	5.82171	12.5546	2.49031	4.77182	9.26568	10.1007	0	8.71051	1.53692	1.46102	0.182329	1.8765	3.12899	3.68259	14.773	2.5996	5.82788	15.5956	6.51751	9.34791	0	4.04617	7.89175	0	7.40998	0.618653	2.56552	13.5947	0.371048	9.9814	20.98	0	2.03434	10.2647	9.47854
425	17.9157	17.4136	26.0063	16.3561	16.8849	14.4193	23.7534	21.6872	16.3541	14.7999	16.8328	10.0687	21.4617	11.9395	13.1219	6.91876	12.7037	13.2437	10.4667	11.3558	21.8096	7.94941	23.723	17.6924	17.8357	12.1788	21.1498	4.5277	13.0169	25.2687	15.8734	0.906048	16.7921	13.2503	15.2676	26.5381	16.1943	8.62304	14.8586	19.6174	11.8079	16.162	30.5707	11.5563	21.9832	24.6514	17.3969	19.6958	8.15664
426	9.41528	11.9311	3.03419	10.5615	6.99598	12.0613	6.97238	10.8509	0.691652	2.80991	8.85658	4.65671	13.9837	6.60655	10.1592	8.25196	5.87976	1.92655	20.7793	2.35616	8.69386	11.194	7.8951	7.55191	12.6002	3.40346	0	13.7281	3.83675	13.7405	6.56317	21.7269	13.7178	5.4937	6.12805	6.61583	2.94341	18.8878	11.113	4.55928	3.94836	9.09356	0	0.138721	8.41865	7.75539	3.71844	4.67941	9.72308
427	13.2776	12.6954	5.90131	7.66897	3.94239	18.7244	19.8673	3.89612	12.2211	15.6628	7.49616	12.5691	9.6448	4.46303	10.5479	8.97059	16.5368	21.7708	17.0935	13.0027	14.9576	13.6283	4.84884	12.7708	9.38179	8.94394	38.3923	11.5665	14.4394	15.7592	9.47981	2.95476	6.77411	14.732	19.3651	12.1591	5.06314	4.04547	9.51225	23.1406	14.4945	9.80617	27.1012	12.3984	2.07383	9.59503	23.4862	16.7072	9.63973
428	9.5947	0.890298	1.10241	0	8.4689	3.28729	4.57972	3.2755	0	6.16568	0	6.66341	8.66113	1.70564	2.50055	5.33333	4.68674	1.16474	0	4.85975	0	9.66846	5.62005	6.06566	13.5648	8.46124	0.213243	10.2956	3.33361	8.89277	0	0.343588	0.676603	7.22753	0	1.02732	21.4393	5.52704	5.52031	4.36602	5.41303	6.18927	6.28181	8.17231	4.5736	5.85488	12.2428	0	8.45147
429	21.3828	27.0758	23.961	28.1561	28.1414	20.224	22.8015	13.8249	47.0839	20.3848	23.8051	18.9602	7.1105	12.7596	27.582	18.8552	18.5185	17.7361	12.3374	12.502	28.3991	19.7117	23.5704	28.7762	11.9303	26.3412	15.6134	23.6234	16.4283	10.2444	29.9664	28.1008	38.9423	16.4288	28.0597	27.2108	11.9306	25.9009	25.7962	19.6351	20.0346	13.8715	14.8393	33.147	24.9476	14.2647	13.5619	22.9033	11.0546
430	11.2497	2.79457	3.47075	8.96245	0	5.43916	30.0487	7.34658	17.8974	9.09732	11.5487	0.24669	2.92139	4.45545	7.56734	11.0849	11.9071	7.02566	18.6353	3.28769	5.74286	1.71437	4.68937	7.32007	0.0322041	21.5177	12.5549	12.2127	4.77727	8.41945	9.37539	15.0042	5.06793	26.332	3.92012	6.71723	12.7746	14.0146	0	13.2679	9.92854	11.3167	0	4.85908	7.78523	3.54274	2.93977	7.34269	10.0861
431	4.44344	6.81861	8.87186	9.84373	25.5584	15.0195	7.2586	16.8998	14.0231	18.3818	9.55405	14.0675	24.1917	12.948	19.8286	10.823	5.97875	15.395	7.75111	9.71142	12.0635	25.9387	20.607	13.5703	25.9002	12.2834	23.5901	13.3785	14.684	19.8998	20.1423	4.81118	21.9397	4.93683	21.161	20.7493	16.6739	13.1071	23.003	2.86373	5.39553	16.2869	20.6182	11.2053	17.6106	15.2889	20.1844	6.24758	15.4777
432	0	8.17681	0	4.65907	8.58258	1.01768	0	1.50959	3.79489	7.93455	15.0557	10.1957	12.5362	3.17281	9.0515	6.02095	6.00493	7.58322	2.86971	0.788613	4.15492	1.97126	3.05589	4.9774	6.71828	7.55799	3.06753	0	1.93581	0	3.52403	4.93717	1.23646	12.7413	8.66747	0	5.03159	0	2.53964	14.6044	0.00284424	0.191326	1.16707	0	0.0555107	0.0122892	3.57448	6.92351	0.221642
433	28.301	14.6616	25.0914	12.2908	9.57408	26.5955	10.3745	8.57986	9.46397	3.75002	4.69276	6.53021	10.2359	21.0718	12.4127	7.9997	9.15116	10.8456	20.0888	13.9058	17.4504	20.0547	16.274	8.6646	12.131	10.4874	12.614	13.6255	15.2037	17.2114	24.7907	26.2523	11.4715	0	0	20.1126	21.9029	23.2897	13.0476	9.53766	31.5163	22.5338	0	17.5748	19.4375	16.4963	7.30615	18.9118	15.4539
434	7.3175	1.00969	0	0	8.58394	1.67249	0	9.67029	1.16204	4.51968	5.23245	7.15495	8.38757	1.77208	7.76467	5.49523	2.46011	3.32648	4.77539	15.262	14.0569	1.37407	2.84982	5.27049	10.7977	4.32375	2.06666	2.39204	14.7328	12.9384	4.52764	15.8525	0	6.38556	1.93687	0	0.828109	2.17994	10.5522	0	0	6.56349	4.6207	0.265784	4.06657	15.5028	1.22466	9.2401	11.3562
435	8.35327	9.98975	13.3501	21.1833	8.79441	12.1702	3.29492	23.4034	18.3257	8.40686	6.47161	5.90793	9.55521	20.8164	7.16342	13.7244	23.3538	14.8856	10.9273	6.26557	4.19589	13.474	11.1947	27.1856	3.97659	7.63315	15.2663	19.1133	11.1361	18.9992	7.62505	4.43119	23.8504	10.803	7.06291	10.7274	15.3243	22.8174	20.9993	11.7088	21.1761	8.8162	29.4097	10.9113	9.48188	8.87969	5.9268	2.13059	21.2018
436	6.76989	8.05727	0	13.8126	7.93717	3.5967	5.06637	2.53446	0.295924	2.56781	0	5.29305	10.6549	0	2.70168	3.35256	7.27206	0	9.75535	14.8959	5.80573	8.39083	0	5.45905	0.0185793	3.58118	1.72854	2.73116	1.23815	3.31973	1.63073	9.99427	8.31621	3.31707	16.631	1.8459	4.59718	1.47171	1.83774	4.04401	0.000711061	6.85499	5.80526	4.63516	4.84097	3.61724	6.84405	6.51235	2.0033
437	5.44354	15.1807	32.291	8.51477	11.5472	13.6364	24.622	20.5216	21.8992	22.4821	27.3267	28.4046	5.93249	22.7457	12.297	15.3874	11.622	17.7427	0	10.383	6.86883	15.5598	20.1255	13.0661	25.4858	11.2678	17.304	15.5804	19.8337	8.96972	11.7648	0	9.59988	19.941	11.9362	23.9488	5.68199	9.98074	11.382	13.432	17.849	7.8985	29.761	22.1068	7.87812	18.7321	14.9645	12.8867	15.0452
438	0.651462	6.26503	13.1614	9.69934	9.25736	10.105	2.77263	0.107717	0.940703	5.21482	4.01924	0.465012	1.94406	0.632427	0	9.68262	4.74612	0	6.68025	13.3923	13.1825	5.99009	5.75689	14.0611	0	20.0278	1.63212	3.42334	0	0	5.70042	11.3323	1.14491	0	18.1535	0	2.63057	10.3457	5.46221	0.00420862	0	5.30871	2.34813	12.5045	1.24597	11.4627	18.9454	0	4.33907
439	27.4702	27.0459	3.76357	11.034	10.1648	10.7473	16.5622	9.42676	12.1971	17.6449	16.0988	21.7344	13.6405	12.3853	21.213	16.4291	17.504	23.1957	18.5169	12.1076	16.4784	5.53221	15.4469	0.425288	14.9396	1.31979	10.1758	17.543	16.4585	10.2423	10.919	7.38487	17.373	15.5432	10.5309	15.8988	14.5548	2.79319	11.1764	30.5373	14.1309	14.2294	6.26985	15.9373	27.5976	6.46525	18.0898	29.8046	4.8151
440	4.18984	7.90733	4.60436	15.3881	12.9589	16.8099	2.75001	5.84205	10.8651	6.02042	0	10.5051	0.999666	15.7765	12.5787	6.33859	5.71824	1.23065	0.348866	9.13993	4.32304	11.1126	5.69698	0.310984	7.88702	11.6941	3.40271	5.29086	0	4.10609	0	1.66696	3.10174	17.6727	2.20232	0	5.70742	0	1.23766	0	12.6052	13.8427	1.54362	7.73419	0.51935	0	4.50718	4.08166	12.1843
441	13.649	12.9583	14.2725	16.0659	7.01776	12.8865	5.94815	8.29072	17.397	14.1912	23.4037	31.9733	26.0463	13.2623	11.6539	10.9189	14.4621	20.0697	23.1399	21.2776	18.7052	9.40898	6.03933	15.3159	9.06606	8.97656	2.21007	9.8424	7.59096	3.99932	3.02657	20.0317	12.7997	13.0353	10.2203	13.8695	8.70056	8.67483	11.1696	16.1071	25.7168	4.14173	7.43145	22.2955	8.45487	17.8061	26.2363	20.2466	14.6959
442	12.6381	8.65455	16.3022	7.48413	3.11593	7.75944	4.87349	0	0.771292	8.55513	0	2.92103	8.36718	1.84116	2.78313	4.77851	15.2245	9.4101	11.5659	1.99269	5.46411	6.2292	3.86168	7.11984	7.34686	3.28916	5.44633	4.64285	1.25266	4.10396	0.979403	1.92941	0.812163	5.59369	18.0059	13.7699	2.3795	7.60631	1.1693	7.1079	3.91553	3.35261	15.2053	0.26424	2.14485	2.39142	6.81138	6.97028	0.484826
443	8.85582	12.2007	0	11.6413	11.3139	11.0599	12.7229	20.7288	10.768	16.3412	15.4677	15.2811	20.2845	23.6361	16.7167	10.1119	9.77625	15.458	14.8072	17.0407	4.09447	10.5679	17.5926	10.7289	12.0795	8.31888	8.74829	12.083	9.65783	15.9829	4.80267	9.6789	6.82794	17.2493	13.8974	9.75139	10.1497	18.4069	12.9503	0.198062	7.61673	13.6804	4.21457	7.85412	12.9018	17.1331	9.83842	6.54415	5.56474
444	5.06648	0.0859394	11.5391	4.18866	2.21017	3.34433	7.34418	12.3782	11.7394	10.0471	5.35952	7.15622	1.82374	8.06487	9.6024	2.67394	2.04079	0.465851	0	0	10.2127	6.63456	1.22353	3.27844	8.25976	0.0440829	8.42605	4.15588	12.5898	8.44059	4.03847	6.24811	12.3434	11.2936	2.02411	5.43404	7.72885	3.50408	1.52588	5.0334	5.13704	7.90198	6.82778	32.4894	14.5371	2.04002	6.60686	4.44511	5.90032
445	14.7034	12.1975	17.7658	19.9201	13.8479	8.77025	12.7223	22.4025	24.8497	10.6349	17.4085	5.39582	12.4797	6.22289	5.24438	16.9746	21.3524	19.6051	16.9648	25.3494	21.9802	17.0465	21.6555	28.0747	17.3101	23.8972	25.5247	21.2403	30.4366	34.2978	31.7357	15.6223	25.4925	11.2843	15.3833	14.4581	21.7619	24.193	18.3751	34.0037	14.77	23.083	26.5474	2.48967	26.3172	32.9092	17.0652	22.7375	21.5924
446	9.53718	20.2057	0.467757	3.49256	18.8854	0.681767	13.2437	2.67137	5.31831	8.72151	10.6218	5.31394	5.17715	6.00646	6.08725	10.9504	5.78681	3.41186	9.73417	6.71195	9.06619	7.28933	13.5493	16.647	2.03757	11.4751	5.60089	4.28592	10.3216	0	23.7842	6.45964	10.4646	8.97803	3.9986	4.23134	19.8942	9.91785	14.7081	7.81714	9.25426	10.8723	9.75195	13.4622	10.9774	9.13922	5.62537	19.5034	6.83014
447	8.83927	11.2056	5.49237	2.73775	19.7028	25.7953	23.6995	12.8086	17.3506	11.2933	8.68947	8.09169	12.9694	9.05712	12.629	19.0253	10.0792	10.3172	5.56037	10.7116	0	10.1983	11.3001	13.1278	19.2124	13.9707	18.7337	14.555	14.9364	15.2313	18.0024	15.648	13.252	3.42965	14.3915	16.653	9.07551	14.818	15.0964	19.6951	10.8551	3.68949	8.17693	2.68363	7.16506	9.3924	10.0704	1.2668	13.1535
448	6.21501	0.960712	2.72607	3.17072	0.769085	2.80013	8.52636	1.01762	0	6.25664	3.46311	8.71642	0	4.93453	1.75566	4.78349	7.67161	2.38092	4.01529	2.73203	9.07161	7.306	2.96902	0.660372	0.560905	13.5754	4.08162	12.8129	0.684865	7.1243	8.48711	4.41681	6.68067	7.69575	2.19017	10.7179	3.13462	4.67139	5.77538	6.20403	0	3.06265	5.93645	5.64556	11.1907	0	8.38534	0	8.05708
449	16.3059	13.6237	26.8298	15.9107	10.1782	10.0925	8.16954	13.8602	0.940495	7.93858	15.5861	4.6454	11.8524	11.1981	20.9489	13.4444	7.88803	17.6507	13.8635	5.04408	17.0826	14.2066	16.1118	4.73594	16.2398	4.75882	17.8257	11.0908	12.5293	6.71369	5.14358	18.2981	8.22523	3.76767	17.6864	11.1148	11.4678	8.20769	17.9923	3.83358	10.1293	16.3731	14.3646	5.08147	5.79171	9.18851	4.85367	14.2044	11.5369
450	0	14.9386	0	7.21223	12.878	4.42909	22.8675	18.8412	3.66137	0.0199427	10.3076	0	9.26199	1.4959	0.870271	13.6531	9.5745	1.99429	14.5115	2.13126	4.49124	14.3924	5.96473	4.01897	8.47992	5.20491	13.4731	4.23777	10.8505	19.3309	16.4722	10.8829	10.0036	11.3801	1.76885	6.32454	8.21357	6.28338	3.52343	2.7737	6.49651	0	0.490074	0	0.198856	9.42627	9.92469	0.416493	3.71681
451	8.70184	7.36427	6.32931	7.12244	6.90663	5.48632	0	0.737378	15.9526	11.246	9.37122	15.4343	8.308	9.84315	17.3831	7.32731	5.90119	18.5384	12.3447	12.24	0.675375	6.12764	9.45457	6.80124	17.8643	13.8837	5.77749	9.66722	7.96875	3.42698	6.10138	3.10772	8.12835	2.88151	13.6237	18.4076	14.5423	6.53396	6.40519	5.47462	5.80379	28.1291	34.0872	10.3511	10.2742	10.8815	10.7848	3.36135	15.5376
452	0	0	5.18472	13.4816	8.12876	3.28366	5.36329	1.5994	0	2.94678	10.6721	0	5.53133	8.54084	5.43661	0	4.99401	1.76351	4.58977	10.771	29.167	5.16973	3.17267	26.6723	15.1508	9.82858	7.38723	6.45883	0	3.74887	0	5.41129	10.2808	3.05139	0.494157	5.59133	5.1544	1.85732	25.5398	9.96677	5.18155	1.16164	0.481491	15.1203	11.8222	7.93438	7.90941	12.4454	4.12672
453	10.8038	14.3497	11.8879	14.8007	7.03058	11.568	15.1936	10.0884	22.6774	19.8308	9.50986	24.2797	13.7822	14.0941	11.3576	19.0036	13.6413	19.5547	15.0288	20.3612	19.5383	7.22703	15.0328	9.63702	18.1712	11.5503	19.0669	11.7335	16.1122	12.9636	11.0816	13.1733	1.39118	25.1516	14.1161	0	9.94985	17.0602	0	21.089	6.10209	15.3673	13.141	8.58642	13.3207	22.9954	7.97766	9.77111	20.7866
454	31.0088	4.78857	5.38429	7.22745	12.6222	10.0446	7.31069	10.5201	0	4.00138	7.23186	3.43173	5.23213	10.5332	10.4126	7.52534	9.49285	5.15335	13.9957	15.9127	1.48582	16.8133	16.6384	3.34529	5.1814	1.02664	19.6138	12.1969	6.2893	18.3675	5.95856	0.932835	9.2719	0	2.19659	15.5953	11.8293	0	14.7904	10.102	6.91656	2.37778	3.72061	11.7947	4.29851	14.4358	9.2763	8.73634	7.76627
455	16.6066	36.2711	14.9238	12.5906	22.923	15.2559	6.82759	31.1955	3.68532	18.0883	14.6658	11.74	18.6148	20.7042	22.6198	13.6892	12.8464	14.119	12.73	0.74899	14.9826	1.0654	11.0067	4.63914	15.2434	14.1992	1.08733	14.8553	5.45122	11.2969	18.6044	9.65595	20.5478	15.9572	22.0061	18.4489	16.2672	23.2484	26.3162	17.3493	15.3004	8.85764	5.80536	24.755	24.7968	6.16734	16.1679	19.4499	11.3062
456	1.86541	3.20985	22.1365	2.73701	0.00826293	1.38841	11.2063	2.16228	24.5331	4.64935	13.9296	17.0939	11.5397	7.64454	8.37043	6.80719	6.34192	7.47242	4.22026	7.69239	0	10.6437	7.97578	9.40962	6.8493	15.7185	9.68655	5.47739	2.18461	1.41753	3.21179	5.54987	6.4324	22.7223	6.88529	3.34841	7.56557	11.5396	4.31253	13.1201	13.008	10.9265	0	4.05653	4.08493	0	0.76138	6.02797	6.80385
457	7.10554	6.86822	12.3939	15.7824	3.02974	28.1771	22.5743	1.36323	18.2688	21.5418	9.2563	10.0574	0	14.862	10.2231	17.132	20.4364	15.7893	8.65593	12.2287	25.0794	10.3276	11.4567	6.33429	2.37273	12.8233	4.75933	10.2761	16.427	12.2974	13.135	22.9782	7.58317	1.11456	27.1006	18.2737	16.9467	15.2974	10.133	14.417	16.1263	12.3841	20.0742	11.182	6.12505	18.939	24.1917	24.9378	14.2884
458	12.2308	1.55785	21.2548	10.8536	10.3952	8.94528	3.82235	7.91697	5.28395	3.18069	4.35622	4.35521	18.7155	5.95278	11.781	7.74209	6.34721	6.30845	6.87443	4.40613	0	7.99368	12.5014	15.5408	0.300834	9.71807	11.4166	5.84743	16.4756	5.75059	5.02572	14.3149	8.21373	9.97732	0	8.57013	0	4.70301	2.58815	0.493636	19.728	10.0796	8.9372	0.0515019	1.96446	1.93015	8.20317	13.4672	7.91327
459	11.6772	10.6518	0.504796	8.19208	16.0777	11.4215	4.83437	15.5755	5.93749	14.4949	10.6995	13.6079	9.01438	6.32927	1.54551	7.12013	10.4242	9.30654	7.04896	13.5077	4.58027	20.2395	6.79631	13.6013	10.3861	6.0468	7.73166	19.2495	18.2408	11.3998	20.4093	13.993	18.1471	7.764	11.8086	5.44016	9.53108	13.4767	6.39127	5.21373	5.33675	10.7163	13.2629	14.1024	23.1142	7.29017	4.80301	1.38654	7.75433
460	7.206	0.774433	8.24353	5.66555	5.89187	5.50503	0	5.35378	1.4687	2.92213	0.606659	4.38762	0	1.81857	13.4651	11.6578	9.21645	9.21564	5.59803	9.95217	11.2707	11.278	15.448	5.67055	4.78032	11.013	14.5968	7.8289	5.95599	9.74054	5.19716	0	3.10057	0	0	12.7283	3.37091	9.18177	7.7514	0.563905	5.10806	10.3135	13.2595	2.85492	5.11014	2.99567	0	5.77367	5.97611
461	11.4575	14.2104	12.6006	13.6259	6.19593	7.64809	9.78995	6.61727	32.0049	4.49265	10.2899	7.43213	5.96509	0.0681717	6.5509	10.7257	8.48042	8.60443	8.02115	15.7784	12.0023	10.3684	8.22875	12.2813	11.3677	7.28797	14.4136	18.3889	17.4729	11.6455	15.4529	19.2568	17.1719	12.2619	22.3057	11.9385	18.0853	6.63804	22.3626	6.59816	6.30661	5.98968	0.669183	12.7077	3.42165	4.91547	7.83932	6.23422	11.7095
462	5.94025	5.50218	3.80375	7.29925	7.56398	4.10797	0	1.0588	2.93659	4.69387	10.1148	7.70419	5.44198	10.5765	0.539777	3.35841	2.53527	4.8594	9.4041	10.2361	8.5656	10.4716	14.6535	2.03848	7.70687	7.18018	13.7842	19.5758	2.15879	1.46111	5.10182	1.54365	4.45681	3.8093	3.92579	0	0.345783	0	8.31519	30.236	16.278	6.52419	17.627	0	0.21656	1.66068	15.6548	11.4602	2.0648
463	11.0784	14.7807	9.10188	6.641	0	14.6586	0	8.7385	6.82043	18.216	15.0391	8.09143	7.21933	20.673	12.7178	13.9216	9.31655	5.04765	22.9924	0	4.39976	13.5645	7.6671	12.5424	2.96998	6.93744	3.21462	7.90676	11.7906	18.8732	10.6202	8.46299	4.48232	6.74751	15.7126	18.3331	7.55747	27.7433	6.14535	1.69557	2.02387	13.5367	23.9876	8.82184	11.4529	10.17	6.44245	10.6418	22.4904
464	4.43326	9.35294	14.7155	7.72031	9.88433	4.57438	7.99093	0.84233	12.4304	0	2.32325	8.32525	3.73831	10.1509	12.4225	7.44617	3.28079	13.3787	5.31418	4.45898	16.9259	5.63695	9.08123	4.876	4.27795	13.9456	6.6933	7.1076	12.6365	2.30095	12.8737	8.18036	7.89811	0	18.4041	15.4693	8.1111	4.42473	4.1836	13.2972	1.98159	0	0	12.1758	18.1024	4.82059	10.4467	5.34148	0.0695948
465	15.5174	21.9481	15.4702	18.5564	23.7538	9.59219	20.3314	27.3748	19.7135	20.2576	3.45986	8.20515	18.0198	15.7473	14.3467	5.00448	18.5836	7.23188	6.23101	24.751	8.07411	6.62088	3.7482	16.2765	6.97913	18.6277	0	9.58295	9.07896	7.69043	7.77557	7.07432	15.184	14.9462	2.00461	5.38309	11.7132	12.1291	10.8425	9.62337	13.7288	29.6471	10.8793	8.41381	6.83643	9.60899	24.6033	7.51583	11.649
466	2.23491	6.6908	0	0	9.54965	0.337237	16.5186	15.8394	4.05221	3.37408	12.9133	17.1725	10.4805	5.92897	1.14125	5.8356	1.49366	1.0019	15.2579	3.60934	2.14264	6.83137	9.47323	11.2884	6.04486	9.97211	23.1357	0	4.41035	6.1737	6.2605	14.7935	2.57095	7.89846	1.58795	0	6.99943	9.41193	13.751	0	12.4262	0	0.552678	4.18383	16.4242	0.240253	5.17752	0	8.6293
467	22.053	6.45629	10.8779	19.7106	8.65946	18.806	23.68	4.08575	2.48053	19.7232	21.6393	20.0788	26.5109	16.6638	17.4863	16.4607	17.573	26.4563	7.3011	12.6758	25.0958	11.8534	10.9506	11.8723	35.1989	13.066	7.42704	11.8826	11.4782	14.0938	15.6149	15.7658	23.8103	33.9507	23.5424	29.4747	23.7211	9.33941	7.80282	17.9625	14.4436	2.80857	3.45087	8.60959	17.8432	34.3944	15.1979	15.3949	20.4026
468	7.30574	13.4619	4.0126	12.4675	19.6367	17.646	3.56333	7.5701	11.5453	0.998327	12.4634	4.53957	11.9355	0	8.21478	5.4869	9.38504	11.8624	14.2195	15.3274	9.61203	10.1191	8.54277	10.6082	5.65149	0.190078	0.241657	10.5232	3.59617	14.2562	12.8642	1.38773	15.4998	14.1919	0	0.344494	7.48756	7.03025	6.92993	6.59353	1.78563	16.6765	27.1592	27.0865	3.05384	0.360101	5.03216	11.5527	8.95739
469	12.7734	6.82233	21.1741	8.31353	8.86432	17.1246	18.1257	22.5192	6.54745	25.3221	11.1507	14.0633	10.6886	18.3729	13.115	20.1027	20.1352	12.3416	5.6606	3.21073	1.91121	13.2558	12.2067	12.5458	15.0228	11.7799	16.4931	7.2033	21.4216	13.7646	8.23904	23.5349	5.82519	6.19397	12.5168	6.3287	12.6082	14.1015	11.9157	13.4297	25.9176	14.5037	2.41484	15.146	17.5386	30.8339	9.60591	26.0853	8.0513
470	17.2743	2.70105	12.9984	1.59412	10.5256	9.51015	0	3.39594	9.40547	8.89542	15.6234	3.86689	0.678821	2.80261	0	7.95014	0	2.98144	8.37139	2.32919	8.47506	17.2763	3.57044	7.37087	11.3286	7.25491	11.7989	15.8803	4.72778	0	8.26991	13.1544	16.4146	6.48414	0	14.7422	2.02217	10.3719	6.62968	0.152072	2.44861	8.20382	6.43285	8.76569	1.51875	9.24769	0	12.5668	0.0261464
471	17.9798	8.55625	13.8763	15.6899	11.4194	23.1411	34.6559	21.6246	13.285	21.8885	13.5726	14.8712	23.6418	20.5111	22.7935	17.8872	25.8574	17.7383	12.6962	22.488	9.68436	7.69735	12.0879	5.34546	9.02313	10.284	11.7486	8.40343	11.364	14.5268	14.9713	9.55126	7.20834	27.6802	25.9116	4.78847	18.9536	21.5122	11.3297	36.9999	12.2521	24.5739	9.75996	5.70726	16.2007	17.1205	16.951	23.8602	18.311
472	0.882203	0.290364	8.67559	2.49276	0.0673913	3.79486	8.60613	7.66881	2.84339	3.71747	1.95915	13.5425	0	7.62508	3.29015	2.82266	14.3507	2.61911	0.553246	0	13.8783	0	8.42458	15.0916	15.0957	20.192	2.08537	7.28524	10.6101	9.72767	2.21043	3.87862	2.85211	4.91621	2.1837	11.6961	11.5292	0.0566531	11.7323	3.71386	3.31283	2.85204	4.61174	10.6437	11.1888	2.16844	9.33152	1.08054	11.252
473	13.1299	10.8455	10.4246	17.652	14.0074	13.6452	6.5449	31.4376	16.6766	8.37681	16.2889	13.137	7.70508	9.94923	15.2636	14.0846	11.934	10.6627	5.89258	18.3508	21.1926	8.34723	11.2973	17.4185	3.38722	1.9816	7.63978	9.73489	7.46229	2.71584	6.37847	14.4341	4.71559	10.4343	13.4275	15.4273	7.74384	4.31726	7.98259	12.5764	22.3556	16.9619	0	4.5855	5.00802	11.7137	15.4148	20.4045	21.8403
474	2.0881	1.39489	2.91533	4.50479	5.03447	0	19.6942	0.650618	0	3.71049	12.349	4.28053	9.92145	3.74672	7.96273	4.23852	3.47774	4.66051	5.69945	6.64886	1.86123	10.0306	0.800459	0	14.5111	15.4181	4.79887	9.38545	11.226	2.35165	9.81919	2.99752	5.98859	14.6075	0	2.5445	2.97084	3.86476	2.54236	5.47872	22.5706	4.29014	29.923	11.2923	16.2	8.24606	0	8.48893	3.82272
475	5.14563	16.1157	0.456176	17.1383	12.7041	21.3318	0	7.42412	10.9194	14.304	6.72827	20.631	13.2221	13.3148	9.12923	6.56446	12.7716	6.38646	14.1311	13.2798	6.40233	8.76726	15.0071	7.65214	11.241	10.5088	15.7417	8.91577	10.2683	16.3069	0	10.4172	14.305	1.50019	23.5292	9.31725	13.0428	12.2669	4.4282	4.86215	19.5729	5.51753	0	17.5161	3.1769	4.18554	19.5432	0	6.53127
476	4.33146	4.71082	17.7167	6.06728	5.66821	4.5001	15.1229	0.613844	23.5657	1.49807	2.32205	2.22378	0.606859	4.23132	20.2065	11.2763	6.63959	8.01949	14.373	5.57311	3.49727	9.02948	3.04767	4.88655	0.039056	7.66973	15.8242	7.64084	5.16834	7.98698	14.6126	6.03103	13.5434	6.77769	6.81822	6.93997	12.4031	8.05564	11.953	21.5559	2.19055	4.1358	2.11762	4.21381	0.456829	8.80431	15.4929	10.829	10.5253
477	5.68	29.0772	10.7153	11.5767	16.4819	7.0915	0	10.6758	8.90477	14.0943	12.7437	10.2114	18.4885	17.7613	9.46346	5.06261	8.01578	24.4436	7.6023	16.606	19.8465	8.37232	7.21599	9.55643	28.3476	14.9973	9.56004	10.6224	16.3532	17.4865	16.5074	8.65764	9.10233	13.5039	8.05392	5.86576	1.44679	12.8661	13.6986	0	9.25531	16.1707	16.495	29.7657	18.557	12.3421	1.75628	3.25251	12.2285
478	2.29768	1.23927	12.5939	5.89396	10.4621	4.64839	9.62593	8.5132	14.3997	4.65314	0	0	12.4315	6.54471	7.06567	12.9792	8.90468	2.78001	10.1345	8.501	15.1623	20.0021	15.5813	18.7307	7.02653	4.85053	11.6553	4.27854	13.0193	14.6629	1.52281	17.7457	19.6452	1.7888	16.238	11.478	14.8029	14.8373	13.7531	1.21243	0.088022	5.95439	13.8974	1.35651	2.59271	4.36548	9.28011	7.14234	6.79968
479	31.1909	25.069	9.62764	17.3901	13.6295	12.337	5.75004	7.99553	0	18.8618	18.413	17.2358	13.304	13.5131	4.82514	17.1343	8.04849	19.7084	20.5462	6.22309	0	10.4773	22.9672	13.9477	0	6.84307	9.14728	17.8531	9.80055	14.2347	25.7078	13.1325	6.22489	12.3071	3.83782	17.2004	15.0847	11.8514	15.9506	13.4485	5.95349	11.3397	16.7624	6.15353	25.1003	21.8062	12.2302	12.3751	8.66301
480	6.7432	2.10262	3.688	8.92509	4.95949	7.78673	7.23341	3.3334	17.0872	0.630279	6.02403	8.75378	5.8685	7.7329	15.0544	0	7.09796	10.7941	8.41141	8.38411	3.29159	12.2521	10.689	26.0495	32.1683	24.371	7.54827	6.32347	2.82497	13.1712	8.04898	11.7696	5.89379	7.61445	17.8989	0	12.9346	8.9566	9.60152	8.5516	3.27819	2.22354	4.02678	3.62702	10.5242	2.38941	9.55796	5.12583	5.35239
481	13.2463	13.0705	8.52112	10.5726	27.6646	17.6441	14.5317	9.05966	13.2197	18.1227	11.4757	12.1468	15.9561	11.9299	8.6673	28.0582	12.24	12.2757	7.34054	7.35962	19.0201	4.42549	7.24194	1.13239	6.26868	8.10309	8.11002	14.3027	10.843	10.7092	4.44479	6.13194	18.8502	11.4054	8.35801	16.7816	10.4995	17.9127	16.0645	1.88311	9.13226	11.3008	4.30023	37.214	12.513	14.5063	12.0401	10.0035	16.6294
482	4.94863	15.2888	8.18837	9.60312	11.1731	9.5729	6.07727	0	4.93735	9.22252	14.5432	8.9249	13.1183	0	1.15331	2.16172	4.89809	6.14334	5.13224	0.0219413	12.3245	1.97665	4.6992	24.9692	13.8526	2.91716	11.3158	4.84312	4.5878	12.3504	9.73609	10.0457	13.2068	11.3139	6.34265	20.7627	8.64148	3.92313	18.0885	7.29151	0	26.4567	7.56875	14.9423	25.8282	19.4058	18.1502	5.988	15.7935
483	8.45888	9.60355	10.7569	4.9571	6.66624	8.58556	6.57103	14.7878	13.8696	7.41228	5.94879	21.3848	6.50597	11.8057	10.254	23.6681	15.9616	8.25147	23.0994	25.9701	0	16.2781	13.0943	11.0626	3.38842	9.46479	20.7949	22.143	3.10682	16.5559	9.1497	11.3753	5.02262	11.5082	16.7243	6.55805	9.82138	7.78896	7.80837	11.9161	25.6407	3.97662	6.40937	9.71315	13.3925	14.3469	14.0956	13.4226	14.5732
484	23.4088	16.0173	4.51052	12.459	4.68447	9.95033	0.394314	8.64907	16.7149	9.7078	7.52163	4.06642	7.95393	9.42786	2.56943	7.16964	7.51977	6.17004	1.82455	3.1933	16.8024	0.718423	3.73432	1.0351	0.323113	6.34739	9.2288	0	15.0687	1.76868	8.08043	18.5259	1.23779	16.1184	0.855265	12.4573	9.68	12.3377	8.64014	1.44833	0.0309263	1.0261	12.6523	4.53688	9.40543	8.27233	5.771	8.37137	13.4086
485	7.30219	9.93682	21.4075	11.3612	11.4272	13.6091	28.6266	3.50145	6.88242	11.6682	17.0543	12.1975	8.14087	21.0545	10.4676	7.26653	12.1567	13.7891	8.19447	7.58241	9.35607	12.3535	19.4883	12.8059	16.4368	11.6167	1.62501	19.1775	11.3931	14.3712	18.0616	10.6042	19.0577	2.81045	12.4256	5.00494	7.61273	24.0462	3.67522	17.9299	18.2752	22.8251	9.17584	1.3681	7.29778	11.5092	7.44941	16.2988	18.8005
486	6.74707	9.26854	6.38737	4.87075	4.12094	8.12056	0	13.0538	4.78563	11.137	0.439492	8.78497	6.56127	7.06035	4.24667	12.3938	8.63546	9.62812	8.49438	8.81028	1.03742	12.1856	4.36857	0	1.45614	6.48702	0.644548	7.76578	8.13569	13.1554	3.85381	8.24928	4.33475	7.16672	6.42177	0.464559	4.93052	3.31246	8.75582	30.804	0.645517	0	24.4859	1.11582	9.16261	11.4115	5.51888	11.7706	6.79054
487	13.7792	1.33019	13.8365	11.3111	11.4781	6.45714	15.9524	10.1272	16.2926	8.95331	19.3759	12.1436	11.6422	14.6726	14.6984	5.87438	14.7941	11.7966	4.68107	17.7935	17.2948	0	12.6302	11.3805	10.5894	10.6241	25.8525	6.08784	8.15147	10.3307	15.3668	10.6559	21.2624	8.11507	12.4683	17.5027	14.5128	10.929	6.50206	7.39968	16.2138	13.913	0.257928	12.0473	0	3.67148	4.87932	3.8778	1.39188
488	6.30036	22.5062	9.3148	0	12.321	0	16.8033	0.0381942	2.81397	6.45559	3.31383	4.0982	7.74726	3.02944	4.05405	4.20114	8.26732	4.50958	7.79948	5.53427	1.44166	13.9222	23.8896	1.26136	5.74558	0.0546628	11.4626	16.4614	0.645462	0.513697	0	4.05795	2.92546	7.0837	5.94851	13.902	5.30408	3.92364	5.71421	12.7758	26.0208	6.32937	24.0813	5.98852	7.78694	10.577	0	2.83921	0.604093
489	9.0653	0.875417	13.389	25.94	5.50481	18.2736	3.80997	37.4494	3.39663	16.6903	14.3031	7.49907	16.5055	13.2868	28.8348	9.20648	8.42906	16.6419	25.0225	15.3505	19.4314	25.888	0.164497	10.3035	9.77097	20.0142	3.41752	2.8952	35.2429	7.07357	23.2579	8.58439	8.20844	16.8637	12.5567	6.56615	16.0628	6.8696	15.1497	0	0.762475	11.9488	7.04168	9.44681	4.08938	3.90998	22.5376	22.3022	6.6558
490	6.40634	9.32308	3.05943	6.49839	0	0	0	9.62041	6.73055	1.20154	5.54014	9.7398	2.58763	4.11761	7.11223	1.64166	4.02023	0.894238	0	0	0.767378	10.8062	2.98293	4.94336	4.6685	4.19773	0.243614	1.41498	0	3.12939	3.65643	1.04407	2.08163	0.0570911	17.9901	0	2.60509	0.174005	1.17283	2.74023	7.49281	2.53096	2.24427	2.09236	1.26529	5.82362	2.67552	0.320582	4.34249
491	4.89308	2.14224	12.5555	12.3718	11.7465	3.91845	14.5463	0	0.319853	13.9274	10.4759	7.03901	5.78311	5.7345	7.32365	9.74306	7.21986	9.91394	6.70566	4.01158	12.539	0.362924	10.0774	2.06824	12.8147	12.1138	13.5042	4.66742	7.86805	6.18916	8.95747	7.11474	9.5385	5.33331	10.7528	7.65162	0.391283	6.52939	5.22565	18.8583	6.43411	12.0151	8.65048	2.15919	13.9989	12.04	11.3423	15.3912	10.0303
492	8.71119	17.2534	5.57922	1.57571	1.58703	1.92751	7.29175	7.36135	0.805809	0	7.33911	0.572647	0.74937	8.03219	0	0.224169	1.43532	2.65918	4.09402	3.64439	14.146	4.48088	0	3.66431	2.79086	2.01469	0	1.10598	2.43779	0.719123	2.046	7.3381	3.25859	4.43491	3.45499	5.98126	4.44022	5.2413	5.51103	16.361	0.406234	4.9499	0.271641	7.09395	3.70453	9.65547	11.5158	3.80773	16.7442
493	14.5006	11.2388	6.20606	15.7873	12.7325	15.5494	7.89944	6.17867	3.17809	21.3243	4.85823	13.2427	16.8661	5.26806	11.0287	17.3221	11.3561	10.7902	20.0033	12.0854	3.85094	10.1431	15.8957	8.90657	16.1442	13.4541	3.54139	7.05379	6.37871	13.7704	6.63834	3.62147	9.95458	9.01035	11.5467	6.81196	1.89215	0.802877	6.28041	0.48083	14.6334	10.135	8.76828	2.75257	1.30648	0	4.91855	13.4468	1.57494
494	0	0.975644	6.45955	4.33226	4.60021	2.10025	15.1251	0.58623	19.1239	3.02796	0.814756	0.0622139	13.1151	8.08509	3.74784	6.23427	0.968116	1.51326	2.91523	0	0	1.96779	0	2.42531	9.94397	1.97588	19.4235	0	4.68845	0	5.51394	10.0368	4.59247	4.44055	0	2.99917	0	2.57925	5.0335	6.70951	8.12507	1.40829	1.82018	1.71698	3.0292	4.01284	0	1.60411	12.1108
495	8.76866	12.028	6.87367	10.2288	12.2944	24.0655	0	18.259	7.46524	5.41809	16.04	17.7398	7.88267	8.04226	7.43253	15.017	16.2488	15.5116	16.1074	15.6608	11.3682	11.1067	11.5711	10.1747	12.5235	16.0666	5.32424	14.4482	7.73835	8.60598	6.90529	0	5.90979	18.5546	18.2835	22.4649	9.23895	5.83982	7.58799	13.9404	10.3865	22.1018	5.9738	7.73371	24.2957	14.8383	15.7891	12.7262	2.09962
496	25.1542	16.2654	6.48277	22.1127	17.6376	21.0043	31.9579	37.8545	38.9203	25.9525	27.9241	21.4331	19.4414	29.8255	25.3421	19.9961	25.0448	18.2602	26.9833	39.5243	26.5605	36.25	36.8719	49.1124	25.1338	30.9961	26.1238	49.6109	35.6855	47.6797	44.6158	50.3205	42.3717	25.4265	22.5207	34.9393	57.1905	59.026	50.4884	26.2728	9.20862	14.9624	52.5473	46.3457	19.1658	6.08896	35.6507	3.7568	33.731
497	12.6942	18.1697	39.4716	11.9635	13.9188	12.1623	12.2227	11.7307	13.4143	15.003	11.4676	17.6669	15.4067	21.1476	13.1446	11.8512	13.3406	14.3932	10.8162	16.2674	17.9374	8.94392	11.0152	12.5949	9.31843	12.7293	20.5781	12.6203	21.0658	10.6548	13.3545	12.9983	6.60658	25.2747	0	7.46173	19.2279	12.8255	10.6188	4.44341	21.8862	20.0949	9.0621	21.1749	11.1963	25.9821	11.0434	30.1928	6.66761
498	13.8302	2.28878	0	6.28051	0.862052	0.947457	6.37216	5.03994	1.31519	3.91237	0	0.635171	10.3272	3.08066	0	7.30412	3.43826	7.43764	4.93112	2.08451	7.5848	6.05222	3.11918	0.517691	0.537186	1.15679	3.06932	5.46799	0	7.96009	0	0	12.1625	0	6.51302	5.0123	5.01391	5.67986	0	7.13405	4.45848	5.35654	8.74518	4.4984	17.2823	9.90031	2.66244	0	0
499	5.04154	10.3149	13.3122	8.84897	24.621	18.3249	4.58461	3.36916	8.72676	10.2329	15.5402	11.8687	7.84069	6.66651	24.8684	10.6664	16.928	18.6266	7.44368	6.72156	5.24587	9.88629	8.4666	5.59258	6.12493	5.29505	8.1919	3.61042	14.1373	1.29137	8.31225	7.52603	3.52368	7.46795	8.9383	6.67778	0	1.30197	8.08141	3.05956	16.9686	6.44499	1.91673	4.4323	4.75556	11.6584	4.40218	18.7537	12.6991
500	1.89573	3.58302	11.4643	7.68029	7.103	4.20082	7.00119	5.10637	8.64943	0.601928	6.91487	15.0323	10.4366	7.5577	4.62665	13.3646	13.8428	9.20079	6.06071	4.76548	5.6463	9.87847	17.8575	4.32225	7.84106	10.644	0	0	7.8269	18.92	7.74105	7.9408	0	6.07647	0	9.73921	9.22753	10.4517	7.03917	6.58732	0	23.472	11.7912	5.73955	16.5573	6.63452	16.9949	1.56226	3.16191
501	3.01703	10.3157	12.8465	7.06166	10.5346	14.0755	19.1823	7.17481	17.1814	18.7258	15.402	13.2809	6.78909	13.1136	17.9096	6.92596	12.0691	12.9566	10.2701	2.7667	14.5449	8.62223	0	12.3167	12.3079	9.85199	16.6302	9.61778	17.2684	3.97052	6.29027	6.23468	23.0961	3.77886	18.3762	4.13274	17.343	6.5683	9.43465	10.3943	25.8058	1.36564	11.4364	4.61052	10.8714	7.68948	4.50099	11.3758	12.9602
502	2.19535	13.4296	21.8782	9.3992	1.76862	6.81343	0	6.98889	23.9959	7.43657	16.4799	5.06213	12.305	18.1646	3.8016	5.60352	15.6275	7.73486	17.6721	21.4972	18.9783	3.2506	17.4866	22.2253	4.94646	18.377	6.30407	21.7867	8.94429	6.3841	0	14.0549	17.1276	17.6099	9.10402	13.497	9.52686	15.5684	0	10.9076	23.0188	8.09375	15.9744	8.88787	11.5845	23.376	0	2.36305	12.3477
503	6.77539	14.1026	12.6364	7.2174	4.59324	5.13821	17.3356	0.288022	5.64803	19.0506	8.78823	11.2261	21.4708	7.25431	18.759	10.7643	7.63021	11.292	0.363609	17.7427	3.02205	18.0615	16.2231	9.23878	12.9545	7.33672	21.9985	5.89575	20.0452	13.1564	15.0288	11.7891	10.5345	4.0421	5.50538	5.78824	7.57725	11.4529	24.4577	8.33734	0	7.69222	11.0694	15.5374	2.95371	1.68652	16.2325	21.8013	10.4453
504	4.2875	2.18434	7.68081	1.47905	5.9834	7.02574	0	0	0	0.0432627	4.75435	5.69065	0	2.83082	8.34799	1.70607	1.59568	6.16409	6.67643	2.75233	0	0.226062	4.51162	3.15345	12.0713	9.98729	8.91914	15.0823	5.33864	10.966	9.59091	11.1576	0	2.31304	8.79604	22.7573	0	13.1155	15.6586	14.25	8.08491	2.29956	0	8.66454	8.9603	15.8523	28.1173	7.66816	0.0167009
505	18.2356	12.9467	6.60612	19.2906	7.72542	18.5374	28.4671	23.602	8.83386	10.7075	6.24312	20.8522	12.0571	17.3718	11.6812	12.6286	14.5359	10.9986	17.91	13.6899	15.0599	11.7431	12.9601	9.90004	9.75414	8.51954	13.6272	7.05142	14.0771	15.1354	3.47538	7.07618	20.0777	20.8609	19.1072	7.32455	13.6923	0	9.48568	2.66855	4.67901	9.79157	15.0246	14.4238	29.7706	11.5872	5.96676	8.17503	14.7283
506	24.9737	13.1386	7.08529	2.37119	5.17443	5.21398	0	0.0946239	4.78931	14.2657	10.7969	3.71899	10.8969	10.2012	0	4.53479	3.9288	7.94707	5.76366	4.78206	3.3222	20.3813	5.80814	14.9892	14.0062	12.7957	14.7632	10.1742	7.79298	1.17525	6.75934	1.94978	3.1634	12.6883	0.361788	19.8273	0	5.81364	11.2883	13.6166	0.0819331	0	11.278	13.251	8.00162	8.87026	5.98821	8.20495	16.1298
507	15.2559	9.74842	12.6848	20.8802	15.9758	20.2209	15.0537	26.3677	3.89536	15.1088	19.5766	6.11679	11.3142	6.95285	14.471	17.3284	15.8476	11.5791	9.71261	9.41716	15.3868	9.85647	12.5749	8.07942	5.00814	1.66318	0	0.24486	0.77539	14.4297	14.403	16.3669	4.90117	9.6786	28.6233	0	13.4596	13.1042	6.61268	7.35201	20.2368	27.2821	5.08419	5.48351	0	1.58708	7.14876	22.0606	10.804
508	15.3237	5.79956	0.919304	0.975298	13.6071	6.8562	3.86378	20.1391	11.8564	0.962739	2.76056	4.76193	0	1.43288	7.40631	9.25995	1.98955	8.98606	9.44801	10.8845	0	4.34829	2.03961	4.49744	13.9775	11.5487	17.7121	5.97997	5.95596	4.96302	6.59201	14.4146	2.45955	21.1625	5.62244	3.13357	14.3987	5.98801	10.1466	10.0603	11.3383	1.64805	5.22683	2.89229	10.3157	0	4.83258	3.7851	11.6303
509	8.04007	14.7516	6.19833	23.6451	27.5344	11.9179	9.09637	10.2385	15.1503	13.0971	8.28351	14.258	14.7303	15.1203	12.9968	17.8838	12.9329	13.1408	16.1228	11.7021	24.0397	13.632	10.5385	11.2775	7.13283	9.27596	0.0456002	24.1671	11.9751	10.8997	30.1192	9.01541	18.64	1.78937	4.50369	13.8001	14.7748	17.9373	5.87669	15.8259	6.75444	18.3551	13.1151	20.5095	0.984919	22.7167	10.2179	13.0038	7.7757
510	0	0	0	3.95761	7.30203	0	5.24014	9.17187	13.0364	0.0480703	6.36449	0	13.2168	7.56572	5.27762	8.07102	7.1165	5.87174	6.62312	1.15428	0	6.54838	8.53968	9.10581	11.9052	9.65682	9.06025	2.66472	5.0014	0.230959	0	0	0	1.87049	8.64527	3.75792	5.91757	7.92615	3.736	4.78169	0.0121392	1.8878	3.27332	7.77972	2.19309	7.83419	2.09882	23.3883	15.4915
511	13.2939	4.88276	8.6673	0	8.97757	16.0606	5.48552	6.98311	10.7556	15.4861	13.3695	13.8378	8.38789	11.7417	15.0201	14.7526	17.2894	9.22334	4.79738	9.10114	16.1887	5.51088	15.7993	0.200517	2.42215	4.96773	5.99413	4.06007	6.30286	7.09281	19.7468	9.77779	7.07644	6.71236	13.6973	9.97973	1.7208	0	2.43574	11.4041	8.06829	8.22668	3.7693	6.05828	10.9314	14.5883	10.81	8.41553	7.38149
512	5.11388	2.50443	2.65369	10.8142	2.29655	5.75324	0.315698	3.91777	3.8008	1.84353	7.63472	7.17419	6.27615	13.7424	5.55168	9.70941	0.666372	0.319891	0.862843	4.22752	8.29651	5.53266	0.561008	20.1448	2.59824	0.0578622	3.52887	1.61956	4.05219	3.9842	2.45907	7.72604	1.74735	5.48359	0.531408	5.08477	5.52771	6.34429	1.99629	12.1511	0.952571	8.966	8.49823	0.665556	13.9116	6.27819	7.4553	1.47352	10.5804
513	9.37638	7.50764	9.94907	8.59357	13.1783	15.3773	5.86568	4.60337	3.10714	10.4292	9.93514	9.71158	8.16468	7.47937	12.8181	10.322	18.0666	21.9953	1.67634	9.38789	2.61277	11.0984	8.40586	2.06444	11.2859	17.1053	14.7333	6.50946	6.85191	5.91518	7.22678	3.86857	7.54659	4.65602	6.60219	11.484	1.8422	2.07813	6.08138	8.33152	10.4661	13.1471	2.91891	3.95688	16.994	14.6498	14.9337	16.7993	12.0397
514	4.29442	9.70932	0.446412	5.44077	0	0	0	12.8509	3.66198	4.2381	1.87095	8.8293	4.62605	3.53177	3.5026	4.71402	6.1607	6.60507	0.516061	4.17428	9.3934	5.55486	3.43759	0.50794	2.40382	0.793218	3.75159	6.37891	9.31525	6.62286	3.92349	6.86099	0.556452	2.75321	5.21812	0	0.445653	5.16442	0.302115	1.30827	13.4531	12.2367	3.93035	2.85167	0.776108	0	4.97006	4.01666	0
515	7.70402	0.0904105	3.72611	20.9465	13.1623	12.1254	16.1804	1.75905	0.0729478	9.73913	14.7513	7.31483	12.1008	18.7671	9.6168	9.69561	10.2972	9.76527	10.5686	13.9076	4.32141	11.7736	8.92158	10.7543	8.0939	5.60758	6.92711	4.0345	1.17857	4.02151	4.06646	5.6827	13.1284	6.33541	0.605702	2.61777	5.54846	1.71633	3.02097	12.3844	7.42777	2.59258	6.12197	6.91042	1.33817	9.12452	9.00654	2.32815	8.69978
516	7.62383	11.1193	15.7502	9.67404	1.17765	15.5036	15.2245	7.02066	1.48504	10.5168	1.26346	12.8063	7.23097	5.0492	11.4213	5.58573	3.8023	9.94511	0.540733	9.71942	8.174	7.86652	8.24579	10.5731	16.4209	4.15541	0	1.5014	5.66978	12.9404	11.4939	3.49687	3.78684	9.814	5.43275	14.4521	9.48347	2.97283	5.87555	6.57953	0.823324	4.21563	8.79366	6.51223	7.99593	1.94706	3.18499	3.65237	11.6485
517	7.31484	13.5544	2.23003	11.5335	8.2574	4.96166	15.2905	4.76806	2.47934	12.4793	12.8299	5.43451	10.6456	7.02679	8.06369	7.87961	3.66703	6.84512	13.1811	2.60983	4.52151	15.444	5.48707	0.303546	2.27616	8.4844	6.20111	10.0611	4.55745	0	1.87648	10.0772	8.02613	14.2737	6.43571	4.76547	3.69979	6.47479	1.0046	10.6771	9.033	15.6324	0.751398	3.3814	7.92563	10.2618	7.97338	14.0937	9.92613
518	31.3607	38.8179	34.5047	18.8456	27.9915	15.3105	36.3243	31.2445	55.5955	23.5272	21.0683	20.317	23.7213	11.688	18.0083	16.0812	21.8175	13.8384	36.482	36.3779	21.8929	30.6707	23.5762	46.3455	21.5787	35.3156	36.6872	44.6217	40.7212	45.0588	30.3161	35.8307	46.7373	38.8776	33.314	33.886	46.6985	49.5283	60.4009	32.3405	41.5697	0	47.8751	38.0679	34.6355	23.1736	28.3666	15.3292	10.6485
519	13.918	11.8137	22.0725	10.1942	17.6567	14.9076	0.0732477	17.6807	6.00515	11.6925	10.9122	14.5745	5.62979	13.4081	10.7198	13.1888	11.1165	15.5908	24.7517	9.3401	24.5988	0	17.0258	0	21.0151	13.856	13.1164	18.5486	16.3494	14.1332	18.8909	16.6791	11.3945	9.22362	19.5176	13.9722	19.1158	17.7948	15.1464	0.0417281	8.19397	33.0951	14.0678	23.816	3.29862	12.1425	11.2007	10.5032	13.5839
520	21.7755	30.6213	18.8987	6.38212	24.5869	12.5467	33.5231	12.3848	12.4583	12.125	12.2692	2.20844	13.2991	17.2912	19.8244	9.35908	12.2884	14.4936	27.8767	31.7812	31.5585	31.7729	30.5986	38.5266	17.3609	37.0053	20.905	28.6323	29.83	31.7267	31.9642	33.9482	35.1377	26.0524	26.7296	21.9609	28.5307	27.5974	33.7128	14.6008	13.4698	24.8908	22.8617	24.9225	16.4696	22.9346	22.3176	14.2978	24.1777
521	18.1629	14.4819	12.6514	21.705	3.5572	16.7314	6.87495	11.0795	34.1522	17.4551	4.06096	22.4159	14.943	9.95208	9.90429	13.3463	12.7888	9.21696	15.9543	12.6318	12.7192	12.8826	7.99744	12.8311	23.0219	11.7354	18.118	7.62206	9.70046	11.2694	11.7964	8.71679	15.6585	3.51697	6.83796	16.2925	9.20576	10.8268	11.3407	32.6264	41.4716	6.52968	8.49074	5.88055	8.56083	6.70333	15.4227	13.2259	9.907
522	13.5141	0	5.68726	11.0456	12.8	6.18707	18.3188	4.9223	14.1781	9.00486	15.9349	13.3097	12.178	16.2406	12.484	7.97253	11.6272	11.1881	13.7734	15.9025	7.53811	14.0003	9.68544	14.7261	0	12.4729	26.2948	24.4901	26.9911	20.2474	18.4438	11.9434	17.6856	0	9.77468	10.5602	22.8875	27.8125	26.6434	9.17873	0	15.9277	13.6929	21.8783	16.5287	6.8086	16.4152	9.90536	12.8495
523	3.48381	24.0241	18.7023	13.1006	23.3713	10.6729	3.88968	25.8734	7.05165	11.2198	13.1441	13.6298	14.0328	1.3021	12.0743	12.3419	12.2446	17.7214	5.93477	2.11689	3.61165	10.8651	8.51451	5.1015	17.0667	11.6627	6.23016	4.55163	0.184247	4.877	0	9.59649	5.1191	16.0182	5.266	2.8921	12.7945	8.85011	10.0339	11.4888	12.1208	5.66544	15.5633	4.12954	0.0372091	11.3642	5.81199	5.99341	6.3523
524	8.85648	14.5911	0	10.4606	2.17596	5.90111	13.1817	14.5289	3.7284	8.09856	10.9146	10.0252	6.75195	18.7675	9.98192	12.1582	4.63084	5.83583	9.71121	10.7994	20.7526	12.3606	15.3177	11.9562	12.981	13.2026	0	10.4041	10.129	12.9728	22.3943	19.0889	10.5618	1.34561	25.2545	16.7166	11.7419	10.2575	6.61628	7.79611	4.96432	5.08879	8.89262	11.2012	22.7085	12.666	9.8103	7.62241	6.97631
525	12.2479	8.66433	20.2937	9.47899	3.97573	22.0743	6.06268	7.1536	9.24039	9.81275	13.9148	0	9.89631	9.16726	17.1997	11.6875	16.3934	14.1665	9.4075	13.1428	10.0691	3.82236	5.92577	0	7.13514	3.5627	12.8195	10.1991	8.64922	3.29952	3.48799	1.84744	0.0654537	14.159	0	7.67527	5.99372	4.02463	4.42971	8.70775	11.4103	0.133906	9.84727	9.8088	12.209	21.5899	5.16823	29.5194	15.0379
526	1.83801	0	0	5.50194	8.25313	3.49985	3.30971	2.66196	2.31361	4.63881	1.82139	16.9444	0	2.38219	0.997383	5.65312	6.91741	5.06464	1.8264	4.13578	0	3.63195	6.64569	5.00935	8.8919	3.24735	3.54055	0.139231	2.36589	2.30482	0	4.43532	5.31508	4.2016	14.8789	6.69635	3.32797	2.78269	0	0.529958	4.76556	8.67478	7.50668	5.87266	7.68761	7.15539	0.317177	3.46124	5.82129
527	3.68895	3.32617	4.6964	12.8756	9.70393	7.03585	8.4483	9.27124	9.4874	16.1357	8.1396	3.90715	14.403	13.4685	9.06037	8.76422	9.92726	7.77619	5.92964	6.08144	5.49982	2.67659	4.49695	8.22843	7.05798	2.19636	6.27562	6.87245	5.88034	3.80899	4.28197	4.07286	5.10076	5.69833	1.17041	8.78245	2.22208	4.13809	3.64556	4.45314	5.76642	6.98697	7.39186	0.0954567	2.21138	4.70768	13.6504	6.72063	5.89407
528	13.6968	0	15.5841	3.13793	2.64726	11.3941	5.61777	3.31483	5.36344	5.64331	2.22077	4.34867	0	1.66227	2.1114	5.4604	6.20706	7.47637	5.10879	0.864562	4.35898	4.05049	1.45212	1.43323	0.607728	4.73246	0	1.79439	4.52441	5.14893	6.72791	0.0751464	1.38283	15.9638	4.45564	7.03979	1.04109	1.46497	1.7657	7.16024	0.952799	9.09701	0	10.2047	11.4191	4.47406	3.412	0	9.95013
529	2.7355	4.29109	3.48616	6.31159	8.92861	3.9567	0.773289	8.80948	2.02647	5.8661	17.5797	13.2107	14.4958	9.76638	6.36223	13.2567	6.97511	7.06051	4.47724	2.54364	3.89207	3.93703	9.36571	2.18743	5.87677	0.182301	5.81643	5.29463	1.74536	4.34455	0.903388	6.27547	3.97318	13.044	5.63231	1.38385	2.25475	2.24537	1.81199	3.45801	5.07846	17.0049	5.75302	6.0063	2.16803	1.59623	7.6744	9.25383	3.03379
530	7.76777	18.4016	8.82532	3.37879	7.06513	4.2039	13.317	0	17.643	4.98122	0	4.26531	1.18015	12.3473	1.89647	8.03943	6.42242	5.93644	14.8956	9.88524	7.80647	8.40043	14.627	3.79215	1.41632	29.6396	6.1689	4.03093	1.3665	3.42253	4.44275	9.21902	6.28609	2.40709	5.51694	12.77	1.05295	10.2551	5.7534	0.765102	24.3994	0.00543398	33.8465	2.97915	0	10.9165	8.37273	17.3087	4.11483
531	8.79174	11.8703	7.19196	8.75444	9.3985	16.5035	4.82668	24.0277	12.3502	13.895	12.6178	15.3495	19.0758	7.47076	7.2903	13.6479	12.9431	12.1816	2.84523	7.00967	26.2536	9.20952	8.64984	12.6178	8.88394	9.62067	19.0291	9.87868	5.20309	11.7223	8.0751	4.78966	4.47231	18.8558	4.64383	21.3887	14.8856	10.1264	15.4535	6.07194	5.27384	2.89554	6.16455	25.2756	26.9099	12.1593	30.2098	3.8566	11.1069
532	7.65809	2.44258	8.8311	13.5281	5.9173	0	13.3542	3.03944	0.652826	1.47978	12.0829	4.88409	7.21948	7.65983	0	8.998	8.67612	4.4102	5.813	13.3995	6.53559	8.01139	4.25774	8.20258	0.150875	6.94884	10.989	2.43195	10.9508	7.25386	0	14.353	6.97683	6.76749	13.3314	16.1581	9.53354	17.6423	2.70104	4.85259	1.28322	4.23773	1.18443	0.278881	6.21893	13.3323	2.6541	0	5.7269
533	15.1423	17.2967	7.02852	12.2071	16.1041	24.8358	0.358412	2.63743	9.06147	18.6589	15.4235	17.5901	16.4242	17.2587	27.346	9.258	10.5683	16.2979	12.0713	19.6269	5.39028	1.96719	11.0636	18.2636	10.4131	2.94393	10.6513	6.53833	20.5922	12.1244	9.49995	0	12.1822	6.37616	18.1806	0	5.55463	0	19.1444	13.5459	14.3653	6.67526	3.70246	2.93198	2.98559	4.13122	14.9078	8.8049	15.5602
534	9.7819	9.02568	5.2974	8.52728	0.731581	6.75017	1.476	1.42654	0.450134	7.22152	6.99886	4.13469	3.11673	0.96122	5.48183	10.9868	4.15615	5.19293	15.3215	2.70227	2.84178	12.2784	10.8266	5.66133	13.9009	17.7571	4.17275	27.8971	6.14698	10.3148	18.3459	15.6036	16.9829	10.8314	2.9113	25.5738	14.1535	10.7166	0	6.0407	0	14.0911	16.7073	15.8822	19.4223	8.43419	16.7148	11.1474	9.92987
535	10.6628	10.5945	9.70559	15.1711	15.7687	9.63779	3.39407	13.5023	0	9.05285	13.201	8.42121	17.7987	21.3148	19.0326	11.5957	18.8919	13.0933	16.6395	6.69578	6.72352	10.3761	14.3077	20.3085	11.3557	9.40054	5.76799	12.3599	11.2166	12.902	14.1269	13.063	5.81516	9.98108	8.95501	4.15127	9.95163	18.0799	17.0347	7.776	12.3291	18.932	2.28458	0	11.0051	9.45063	8.57265	11.3442	12.4564
536	8.72455	6.40329	18.4353	15.7335	10.3427	7.86345	30.9763	17.6531	26.6202	7.76528	13.8379	10.2337	0.545567	7.77673	7.29923	7.06025	1.01341	10.3689	6.07002	4.80349	19.1365	13.1636	8.09281	4.94619	11.4923	0.0746374	4.54558	12.1275	8.47563	15.4664	1.452	9.19756	11.9034	10.5478	3.01319	0	8.67941	0	0.789764	3.61721	6.47473	33.9779	2.79549	9.75422	6.70575	13.827	3.22769	13.5228	22.5933
537	10.9849	15.8063	8.91361	10.5584	12.4796	15.6213	11.2058	12.0309	16.6278	14.6304	11.2833	16.0151	17.7564	12.4047	9.08824	10.9675	17.7283	8.89678	4.84317	18.1485	6.87101	13.7212	5.91072	11.7065	12.2018	3.52213	20.9417	13.115	15.846	10.9902	14.2697	6.07815	21.8938	9.77564	9.22644	12.984	11.6512	8.15533	12.1353	12.6606	21.0033	0.093154	19.0083	14.9355	4.57591	5.60182	11.0157	15.6956	5.80898
538	2.97003	0	8.59777	0	8.64322	1.61112	10.9434	13.9346	6.17026	8.20768	4.30028	3.44892	1.94249	3.23083	12.4916	5.35308	6.81336	9.51607	11.8427	17.6782	9.66812	9.72936	15.1976	3.16551	10.1643	4.71444	14.7616	7.1851	17.0334	6.00582	7.15787	8.85673	5.57812	13.0221	19.2507	3.7876	17.3291	10.9649	10.3874	23.4594	11.9984	19.074	2.95884	5.76465	12.4406	6.20894	0	3.54317	4.94814
539	17.5159	8.15902	17.1735	12.1413	13.5492	12.9729	10.1481	11.7479	10.4242	14.1074	10.2544	15.6573	14.9405	9.57523	10.0738	14.0934	12.787	14.1058	9.65794	0.0505005	8.77311	13.1428	7.0663	11.3358	20.0208	15.3781	2.97211	4.43555	3.16874	9.79771	22.6299	18.8393	7.9093	11.4353	14.9705	3.18648	7.20838	14.0595	16.6005	21.2105	2.87277	0.0178545	11.3475	22.1979	9.73589	15.938	4.32475	14.7766	7.75447
540	0.93053	8.9468	5.59026	10.7706	4.52872	8.12623	6.39933	1.4624	3.72773	5.44469	8.99642	7.62868	3.52621	0.0700045	9.62938	5.2209	4.74902	4.49315	14.7848	1.39194	5.92113	0.108145	6.85332	1.29321	8.77355	6.82463	0.0873044	9.66918	0	4.03996	2.22483	1.09537	0	7.47869	7.93023	5.86798	3.82434	2.51709	2.73157	0	0.0296918	8.08846	10.6451	3.95844	8.42485	10.2894	14.3453	0	4.85204
541	6.51998	10.6275	8.70427	5.76143	14.7752	9.64807	0	5.93468	0	6.42378	7.42274	2.28451	12.0573	6.88949	7.85257	11.5289	11.1868	11.5331	6.79233	1.50282	5.87463	7.81224	2.28069	3.92347	2.69806	3.30723	7.75499	4.1665	13.1779	0.412984	3.90749	3.2004	7.53857	10.467	5.66508	6.52627	4.45288	7.89778	1.14145	14.0319	10.5059	5.33277	1.99871	8.989	3.95359	7.24953	8.28659	10.5518	5.8401
542	20.1684	26.2284	18.6109	11.2878	13.9681	9.94801	30.2131	0	10.9115	16.9064	14.6732	12.6305	19.3178	21.8023	12.0531	11.4195	14.3318	16.1143	18.3604	38.9126	20.2057	22.216	26.0944	32.2939	24.5052	24.8581	31.145	30.2724	27.1828	24.5402	28.4532	35.8572	28.9537	29.5435	34.9521	19.6281	20.3488	23.6997	25.5495	28.0594	19.7418	34.1083	21.4999	13.3447	31.6523	17.7901	17.4848	0.552997	11.7914
543	17.3007	12.1965	7.23224	10.9383	7.55311	10.7483	2.96739	35.5039	5.4705	10.5062	7.55565	16.1585	16.3005	12.296	15.1684	10.7896	10.2636	10.3801	7.05339	12.1171	8.99482	2.69771	6.90462	12.0766	0.578184	9.96165	0	10.3588	7.28675	10.8982	8.05906	12.158	12.236	5.63554	7.2718	0	0	9.86002	8.29892	8.25376	6.55337	11.0091	10.1195	12.5731	10.8287	3.57457	10.4675	19.9153	11.2785
544	17.5829	12.5703	8.57812	14.6124	9.84767	18.7305	17.8875	12.0427	26.7548	12.7408	10.4395	19.6432	8.49917	12.3441	1.71443	12.0299	10.7892	11.4724	17.0235	15.3556	16.587	22.2335	5.16898	18.9192	20.2706	18.3212	32.4103	16.4937	23.121	18.8939	13.4766	16.4312	20.3646	9.46991	1.43546	17.1488	29.4197	24.8937	35.2196	5.60678	22.5185	0	28.7954	27.7846	12.956	25.991	0	6.2164	12.734
545	6.06441	6.70845	16.4691	10.2631	16.2025	6.0431	4.9903	11.9372	4.35942	10.0531	12.8294	0	18.3018	12.7444	17.8229	14.8772	12.013	4.26543	3.66307	5.37915	5.65699	0.196143	18.2325	0	9.6442	9.49515	4.87974	9.70234	6.38642	11.2112	9.66835	10.7479	9.86187	6.34211	9.67586	0	12.5687	8.74889	8.74351	9.22626	9.8962	19.4774	4.44163	6.11677	1.73722	5.6706	15.9577	24.1133	5.35082
546	10.2254	0	8.1089	1.11536	6.59181	10.6387	19.8915	13.1038	9.23118	13.8233	3.98067	8.47076	3.86545	7.45735	3.98667	0.146056	10.269	9.36883	13.4284	13.1141	16.5213	12.3801	0	16.6272	7.20408	14.3032	10.4154	6.50593	7.97894	14.407	11.7416	0	0	2.05162	21.9454	18.5559	13.4652	12.1285	0	0.00243429	0	9.91844	6.2517	18.0197	0	11.3818	0	10.6532	1.58358
547	4.67813	12.5572	4.22818	14.7227	11.9434	11.4495	3.15329	0.300306	15.1686	9.67328	20.6694	20.7904	7.35969	6.65713	15.4657	16.1204	3.03107	12.908	4.95755	3.6051	6.00837	10.6388	22.8695	7.02815	8.3045	4.16272	2.6224	5.33267	9.89438	3.89454	8.93381	12.8857	12.1425	8.08335	5.46717	22.7281	6.2062	4.57526	11.7584	19.223	13.8449	0.00597872	6.9922	3.35773	13.0699	4.20086	12.1353	7.34028	22.2795
548	0.0808082	7.7481	0	10.3252	0.720335	1.49405	8.33218	8.87495	9.39298	1.79081	4.47484	6.00777	3.12224	11.1464	5.15636	4.97446	7.5824	12.207	9.6298	0.213805	11.7517	3.51161	0	3.42335	0.484135	0.035143	4.07211	0.616052	3.95691	3.30087	4.61932	5.36174	6.61708	15.7754	0	0	2.23895	0	3.45508	0	13.7899	8.85871	6.1988	4.01589	0.568466	4.6097	10.2184	11.4679	0
549	16.4487	2.41673	22.478	10.2031	13.8692	13.1736	6.16533	10.8401	14.9833	12.6377	8.95824	6.38569	7.64979	8.59287	11.1506	12.8931	15.7841	7.25769	4.30685	8.40777	2.47832	18.2057	11.596	4.4149	17.5376	8.73096	6.61274	6.88238	1.01489	8.40134	8.91573	2.26242	2.28575	5.15283	5.65683	9.54486	7.47526	5.67903	3.10192	15.5965	3.1197	3.20085	3.05704	1.84003	16.8091	9.24244	11.1044	9.1889	24.2901
550	4.34546	9.10829	1.2538	4.67559	5.71191	5.57761	16.4898	5.4355	5.15156	13.911	6.57975	3.02721	11.0739	5.66266	0.662053	10.1132	3.11113	3.34496	0	10.0011	1.12973	0	0	0	0.476137	8.05296	0	13.2484	5.80522	0	0	12.9132	0.870283	0.771687	17.7615	10.1435	11.3392	12.3554	1.50413	8.61111	0	2.95662	0.62011	14.4997	0	0	4.54514	5.29565	1.3265
551	9.09226	8.12565	6.1461	15.547	18.3668	14.5052	15.7026	4.5082	22.2973	9.36677	25.2007	12.7564	16.9256	11.5065	20.3157	10.863	20.7919	15.4925	28.0828	10.4273	6.16551	18.6547	18.4641	33.4436	19.6923	7.68845	12.4895	9.92799	16.0078	22.0679	30.5872	0	19.1343	16.7766	5.73857	1.55969	24.1848	12.0948	15.7551	12.7122	30.4379	18.8495	5.80614	6.44529	24.3141	13.9908	6.19206	0	22.685
552	9.29029	4.68473	29.346	7.55135	5.69088	14.5571	20.1092	6.7407	4.45216	13.306	2.00559	11.8183	4.51969	0	5.63835	0	3.42206	12.1894	18.1036	11.4671	13.7215	6.41995	11.2077	0	15.9442	9.10937	15.3805	9.30555	16.3027	8.02844	0	14.9885	11.6974	9.11683	2.71567	9.09848	14.6681	20.9393	12.0323	5.77725	0	1.80941	3.96426	3.33654	13.0493	15.8714	10.5985	10.0916	5.59711
553	23.1056	20.622	18.3931	14.4024	17.2956	13.126	8.84774	11.5313	5.91718	2.15689	10.1223	17.0982	16.1379	23.4403	4.04065	16.4238	14.1974	10.3231	4.30517	19.4616	2.10506	18.1105	16.7602	15.9832	2.50089	11.7136	12.6912	7.46301	1.86717	12.3607	16.7439	19.9219	7.23867	27.4668	16.9682	14.894	3.19492	5.28598	16.403	18.267	17.8744	14.7244	22.3646	16.7615	13.071	14.1507	11.0166	7.88876	6.22877
554	9.44623	5.33229	6.04862	6.16444	10.8921	2.4385	12.2782	5.08341	38.6181	8.21438	0	6.0284	0.416416	10.3986	0	9.05854	4.86869	15.2096	12.1871	8.57055	17.3866	9.66422	11.4693	12.1714	9.29993	2.55088	14.321	2.85517	13.9966	10.5711	8.62105	11.0217	10.1564	5.74944	7.76406	0	0	3.74994	14.5483	0	10.2422	9.12096	13.7697	13.2631	10.1193	13.6076	3.74366	8.74802	18.1496
555	2.26737	17.66	12.9495	9.24666	11.473	19.5654	8.32937	17.159	7.16074	18.4414	22.3822	17.8616	26.5778	6.72276	20.8026	20.1052	15.1936	15.5289	11.9272	13.4871	18.0145	7.10037	6.61461	11.5725	28.2287	21.5234	4.71941	13.3805	11.1423	11.7776	9.70561	8.45873	10.741	15.0586	12.5991	23.1204	17.167	15.0879	4.4865	17.2461	14.8773	19.1097	10.5939	11.7328	7.15156	10.2858	13.5426	30.1828	10.9989
556	11.432	15.6523	9.30003	9.27922	10.17	14.4639	0	6.15775	4.13251	6.25816	4.39059	7.68348	0.89194	7.76444	6.94113	12.2756	9.64065	0.89197	6.24086	5.85547	17.5137	6.82593	6.31021	3.33716	5.40404	4.82058	4.59978	19.3452	9.79462	12.6403	10.9232	0	7.35656	0	8.57285	6.67437	3.74371	14.6706	4.77941	23.065	1.99111	0.0339201	1.3528	7.49819	3.67695	8.66128	0.94312	4.61536	0.68284
557	10.475	3.90827	11.7843	10.5498	4.26707	4.77498	9.86914	12.4819	2.6614	16.1241	15.332	4.93606	8.71197	13.6829	12.6289	8.00128	13.3144	15.2088	13.8353	13.5696	10.8558	17.9604	15.1209	6.23565	6.439	11.8685	14.7163	2.86293	16.767	5.5449	4.14897	19.7343	17.7302	10.2333	17.486	10.0092	10.2139	2.81994	11.4594	0.0450707	15.1996	16.5525	17.8257	0.630477	9.89564	2.88568	18.7388	11.397	20.8975
558	7.50152	0.850075	3.81685	6.50893	5.71972	3.73927	4.24225	13.148	9.60905	6.09071	8.5559	9.22899	2.69287	12.4122	16.9197	4.10621	4.37792	0.912482	0	0.839102	3.16795	2.49266	4.81452	4.29932	7.7044	7.57129	13.6328	4.54016	5.32049	11.7524	1.32759	8.18614	7.49035	9.81661	7.52984	9.50264	15.4883	11.8279	7.99182	6.46336	3.85813	11.4817	21.3742	6.04595	4.32043	13.2337	18.4438	11.3425	9.67728
559	13.0443	14.0563	0.961718	16.0746	10.4129	7.25203	4.13166	17.7542	0	6.13052	5.43105	9.56126	12.0519	8.40976	12.051	9.05313	11.0823	10.8982	5.31803	6.32111	9.93975	12.7713	9.23832	12.9571	4.31045	15.1009	7.44943	17.0711	2.99619	5.25664	17.9425	4.77542	7.58484	5.01021	2.86413	14.9977	0	1.16819	11.04	7.81288	5.51939	5.3614	2.32861	19.7864	14.4017	7.31307	12.2356	10.4383	3.75648
560	19.6411	2.27753	0.582822	3.46817	6.11834	2.0445	7.63124	0.253704	2.93492	3.16468	3.97662	7.44246	4.83914	1.97396	3.92562	4.46933	2.87248	6.61097	6.26146	13.0565	1.71013	7.54286	12.5732	6.78223	6.03448	3.07871	2.41633	4.36697	6.36158	2.05754	4.06358	11.2224	3.38364	0	12.4791	0	18.6652	9.67153	4.80725	0.00921329	2.14228	9.48868	0.551863	3.49181	6.68064	0	0.646732	9.23508	10.0761
561	2.42712	25.4462	14.6124	18.2503	10.0304	12.6072	2.11489	19.5589	11.5091	15.0377	10.8833	1.23425	8.02364	12.2651	11.4385	11.2811	13.6418	13.4891	8.40205	0	5.4221	6.8869	11.2023	3.01649	11.1559	8.37008	11.9492	7.55005	7.29644	16.5624	8.57507	8.14339	16.7818	21.1354	0	12.9176	4.72207	5.77007	5.95116	5.94203	11.9769	10.0249	16.4034	10.6425	4.706	9.40258	20.3104	12.3265	1.19778
562	1.48737	1.50351	11.0189	9.25236	3.86325	7.09473	10.551	2.99221	8.11055	6.11988	4.19102	23.494	0	5.84307	6.59181	11.8156	6.7153	0	10.7815	15.6952	4.36309	4.10104	4.43449	9.54585	9.20712	0.495761	7.81621	5.89845	1.75632	0	6.55023	0	0.612782	0	11.1989	3.85481	9.57751	4.82161	5.92514	6.89859	9.92228	4.29712	11.8583	12.7163	5.97205	10.8983	2.39385	14.8229	14.6143
563	1.3125	5.57475	17.7934	8.68114	5.71064	16.809	13.1946	20.7589	16.3697	8.52156	17.3162	12.2492	11.324	14.6921	14.3692	13.6322	15.3978	25.0327	14.7421	2.36992	11.7419	13.9915	8.54406	11.9364	13.9047	12.1169	2.64101	14.5307	9.02608	15.4743	11.7011	2.89216	11.3516	12.325	6.43157	7.20866	8.31931	1.44899	8.35783	13.052	20.4376	1.83527	0.101303	0.937792	0	0.0581411	15.3285	6.52032	8.42206
564	10.8957	10.2902	4.26233	12.1029	5.70995	3.98527	14.7623	15.6991	6.50223	4.58036	0	1.5472	7.9551	8.25314	7.21525	9.44496	4.19938	0	6.62818	11.7204	8.53979	11.7771	3.4554	9.25395	12.7588	9.50594	9.82202	5.40747	10.4362	8.21819	23.9893	23.6518	13.5391	5.34868	9.15097	9.24523	5.04395	17.0974	3.42213	16.6305	4.74696	7.12545	8.37442	13.584	7.03208	6.78224	15.3207	7.1533	11.1011
565	20.6446	4.46271	14.4312	12.1187	25.1366	21.7716	0	14.3472	0	10.9717	10.1669	16.3386	18.7414	8.8466	12.9705	5.5255	4.21096	15.9678	14.4833	16.1199	16.548	6.60186	12.6704	23.8947	9.97685	5.94852	11.7969	7.4761	0	6.93847	8.56284	7.38665	9.58534	14.3036	4.81157	13.0784	5.59974	6.99738	10.1035	4.42021	7.4014	27.297	8.36091	14.1797	20.3296	13.0077	1.44118	11.2807	19.4575
566	7.47332	19.9057	19.1487	6.68863	4.41289	0	24.3339	7.66335	5.66657	0.623609	11.6903	13.3356	13.0489	14.6628	15.9646	8.26591	7.83126	7.47937	0	11.4059	11.9918	11.3937	5.13939	9.01982	1.89986	17.08	6.71575	21.7136	30.5469	12.824	0	19.0502	20.7699	15.2048	25.3573	1.17648	23.3014	23.7596	21.228	27.2367	16.9659	19.7374	9.74057	11.1439	22.3081	17.947	4.97967	0.912355	0
567	18.3013	7.86963	2.73288	9.42484	15.4722	13.2178	7.6925	2.51601	37.5715	21.5136	25.8664	7.20296	6.46812	7.6678	8.15668	18.394	18.3035	11.1373	16.715	13.8499	0	17.3015	12.2558	11.9068	20.6049	25.5658	29.0467	14.5081	7.42552	10.576	22.8868	10.3768	8.4548	17.9418	13.7852	20.1394	9.23293	10.6799	13.429	2.04643	15.9501	6.83972	21.8458	9.93933	8.68415	12.5146	26.7307	24.533	19.6174
568	7.78493	0	11.08	3.67767	12.2385	9.5888	12.0767	5.29251	1.3266	1.37617	4.76605	6.81402	8.77489	1.01874	9.08586	0.476423	0	6.34945	12.7168	8.38732	22.5878	0	18.4644	8.35096	0	8.3914	0.290012	1.49094	9.0014	24.1395	10.2806	15.5885	8.95539	2.22688	0	4.01196	15.5379	15.8561	18.2796	9.00681	10.4566	11.6474	14.7324	5.40271	8.64637	13.3073	1.63592	0	4.26414
569	10.0319	22.6698	4.33725	16.3353	11.3073	12.8811	7.64299	10.9181	10.0089	28.0907	11.1432	10.3417	20.8248	24.7766	10.2819	16.6949	26.8275	13.9334	9.2696	7.3949	17.0955	20.4035	11.2606	6.29288	14.4574	9.44687	17.5058	17.0576	18.1496	3.20962	3.39047	1.68814	6.56557	11.5138	16.7854	28.3674	0	3.89741	8.49636	14.7575	0	1.70715	8.03095	17.962	15.641	16.0822	11.2124	13.2158	11.2495
570	5.40478	2.88928	6.42625	11.6988	4.6678	7.17928	8.84113	9.46512	20.6946	10.7088	4.25762	8.60089	5.82274	2.27618	13.6575	7.02143	9.83212	5.08854	5.35073	20.5482	0	11.3729	10.1682	10.31	18.8824	9.95365	10.8078	7.75108	5.15414	5.34594	14.2703	10.1586	0	5.58044	15.4643	0.663813	14.3754	15.2984	0	4.86446	11.2196	1.43962	21.667	17.3701	3.68354	1.63921	14.5989	0	8.3524
571	14.5661	9.32022	21.0151	10.4378	19.7323	13.7226	13.5056	18.2887	5.16474	10.0527	17.8851	11.2916	9.38227	17.0179	13.425	13.6213	8.00046	11.1734	7.71666	7.63093	11.0353	6.47665	8.93743	10.6862	5.32457	2.53118	1.46985	11.458	3.91868	11.6004	7.25435	7.07079	9.95634	2.28151	6.20162	23.8558	18.0706	0	17.073	15.0099	4.9844	13.0697	1.14129	10.2895	4.01313	9.02731	0	4.95586	6.16716
572	2.82307	10.4634	7.25117	3.30118	2.58186	4.13917	5.93298	0.0667639	11.3268	9.61986	7.30029	4.29158	5.29361	0	3.00027	7.70219	6.53049	3.37936	17.2332	12.0187	2.98782	0	7.44532	6.05815	1.70108	3.03777	5.13896	9.00691	8.82494	6.27582	0	0	16.6042	10.5667	9.54623	12.6577	7.72689	14.3551	10.7334	5.36043	9.61354	15.0931	9.02358	8.77319	12.2657	23.0679	15.7317	9.94786	8.77016
573	7.94111	0.757913	6.26193	14.4947	14.44	13.207	14.5267	16.8452	12.3485	9.53067	9.66203	15.3132	11.5122	17.6407	14.5083	18.1727	11.4071	17.4286	12.2838	4.82781	14.8929	13.2862	3.93044	15.8549	11.5011	11.05	6.21396	0	8.81704	10.5278	18.5278	12.1955	8.0132	9.04077	8.09939	8.64968	11.3265	5.80366	0	2.91665	5.5775	1.83836	2.31548	11.1707	0	2.95827	15.9186	20.6589	12.4079
574	2.46281	7.62288	0	0.573383	3.52733	5.36749	14.8285	2.66135	9.95735	8.18376	9.97652	8.22373	3.25582	9.1694	12.2853	6.18047	7.40643	5.68566	7.45281	3.34581	5.20906	14.4039	8.31988	4.67302	5.24632	4.71306	6.00423	6.96837	3.75376	15.1918	3.98443	13.5194	0	9.18039	1.96131	6.17421	2.38243	4.68234	9.43092	17.4422	0.895579	11.9895	3.90495	2.16267	8.00775	1.93197	4.48551	6.23561	8.31298
575	17.2951	14.6686	23.0302	7.01319	7.1881	9.9161	20.8413	5.58131	16.5487	7.28305	12.569	8.38411	10.7946	14.5627	15.3033	8.19122	15.4931	10.1543	13.8158	19.045	6.80995	2.55252	8.94684	1.6582	9.19273	15.4365	2.07274	13.4883	12.8685	4.54624	21.5501	4.25433	20.9893	18.5876	9.46236	9.64917	3.52404	10.5685	6.90583	7.07721	11.1793	9.10195	12.8576	20.5679	27.5891	17.0741	6.15377	12.3703	8.79902
576	8.39212	24.4044	12.496	16.0579	16.39	5.33873	0	7.10843	2.97605	5.13394	6.52012	9.08503	13.2386	7.04727	4.70002	6.28158	10.1944	14.3039	9.3254	0	4.5371	7.92531	15.3163	25.269	5.45362	15.2594	8.25443	5.12989	10.5048	19.4611	8.98246	19.476	3.93433	6.1569	13.4006	17.4452	7.39609	7.75169	16.1835	14.6006	17.0172	6.33637	8.22519	13.2948	8.59411	5.67693	3.06202	14.678	9.98015
577	16.2523	12.3292	0	21.9465	11.7282	15.4517	4.66444	3.00054	12.1892	21.0079	8.20559	17.4421	3.63829	9.03591	13.0144	12.5992	13.9029	9.57886	17.7281	16.4305	26.4797	16.3857	11.5821	14.4906	2.10168	10.9016	14.5423	21.7653	13.9208	21.7352	4.37783	6.91643	14.0646	16.0237	20.2699	14.6473	13.757	19.0545	14.065	8.1724	25.228	20.4136	12.7158	6.38278	17.2405	21.333	13.5731	1.59634	14.6248
578	14.1938	11.5636	15.7739	0	0	10.8684	11.9396	14.3512	0.904532	3.64921	0.610545	8.09946	29.2436	17.2169	7.79736	3.13344	7.033	1.34236	2.18363	6.1813	6.43365	9.84862	3.65606	8.14187	13.938	8.79333	22.0002	2.20446	15.1963	5.31571	5.85659	9.07345	12.7909	6.38211	1.45737	0.790792	10.4573	6.4801	5.34816	5.95892	5.91201	6.04773	25.561	4.4272	12.5019	8.07748	16.1587	14.2832	0.138667
579	10.6688	5.98041	7.74533	14.4766	19.7444	14.8095	4.91973	22.6314	7.88958	14.8301	23.0132	9.26832	7.81831	6.03308	2.30846	17.0965	10.2	21.865	6.9099	9.9718	21.6146	17.7482	21.6974	2.85799	26.6585	18.3235	23.4955	22.2277	17.041	0	15.196	17.3355	13.647	16.1999	14.1369	5.4664	10.9837	16.0058	20.2602	18.5973	8.37277	14.67	2.58819	5.56116	6.10426	9.21376	10.3177	15.2739	22.4468
580	3.55664	0.889158	12.9678	6.45537	10.0596	13.6968	15.7228	16.5898	5.36024	9.22617	5.37297	7.89442	8.29732	6.29836	9.849	8.76877	3.43521	0	4.82249	0	0	0	6.58897	2.36354	0	12.7968	8.19754	0	8.92699	15.5534	8.79141	2.23329	8.674	2.06547	11.5362	11.7676	11.2407	21.8211	4.4435	3.989	11.0156	8.37389	3.75061	0.00948221	12.8279	3.09848	3.62178	3.2995	5.52413
581	11.2583	16.5003	16.2711	9.28095	15.9116	11.8559	10.773	3.73188	0	14.4824	16.2543	12.4277	11.855	13.5883	9.89917	9.22552	15.7101	16.9507	8.3845	12.0211	19.4996	13.0572	10.2091	14.188	14.3923	2.45294	16.5168	16.7513	8.1728	8.78461	13.8234	12.1527	0	6.45491	2.79359	7.99004	5.02614	7.17769	6.28441	6.14513	9.77736	10.2364	24.2108	6.97006	10.1427	6.03051	13.5929	4.24803	12.9874
582	4.70929	7.66816	0	1.41885	4.57248	0.181736	2.16567	4.34142	0.322271	11.6723	6.14197	5.99718	6.5792	0	10.5169	6.74835	0.126717	1.20448	1.3823	0.0177324	3.55154	21.0971	10.5381	2.02589	8.30689	3.9607	1.92519	10.1269	14.6337	0	1.57926	3.75913	8.62037	4.94473	12.067	8.45728	6.91781	0	14.5994	3.1596	6.77625	6.39867	1.0024	5.49968	19.3342	8.84896	2.51018	4.04586	10.2556
583	21.0207	12.7188	12.3683	18.6545	12.9573	17.4203	17.9912	24.4883	13.7963	10.5517	20.1957	14.0683	21.2365	18.8998	18.3917	17.5235	28.6277	19.7539	42.2589	36.3131	21.297	13.084	34.1936	26.9743	35.1637	36.7178	30.7806	24.8507	12.2193	24.2889	31.7996	32.466	46.8047	34.1313	8.94611	16.9021	18.1927	28.9515	17.8666	16.9351	3.96773	11.9118	20.7852	17.8759	15.0577	15.7255	36.9121	25.8582	7.70236
584	11.4178	10.4458	4.06449	1.53002	0	17.9253	0.149186	4.97552	27.851	0.0286439	4.6985	5.37007	4.4648	4.43764	0	8.25716	0.454678	21.2114	17.8897	19.656	18.0913	0	7.75287	9.62396	4.46771	0.00976294	0	7.47727	8.95015	1.82482	22.0803	14.299	0	13.9027	0	16.9541	15.2466	12.2157	16.6826	10.1434	23.0823	3.71825	7.51367	19.7363	6.11993	23.3368	8.53885	7.77894	11.0309
585	8.34606	18.8674	12.0947	18.0427	23.8146	10.8511	13.7577	7.56204	20.3947	6.9694	10.2424	13.1366	14.654	15.3368	21.0166	13.6425	21.1053	8.06407	0	0.165975	5.58311	24.94	4.71085	12.5962	5.98878	15.207	19.5786	0	20.7771	20.1814	6.29747	0.313961	18.6426	5.59564	24.4305	3.07408	7.35637	11.8666	6.71763	25.5622	3.65416	15.1538	14.0324	13.0892	8.08195	5.84277	3.81176	6.7875	13.2484
586	8.35293	13.6398	6.50325	8.01015	4.68387	3.14327	19.247	4.41229	2.31119	18.446	10.3064	10.2291	5.21187	4.67951	1.44911	0.423738	5.43259	4.16457	8.23429	14.1809	12.2504	9.60065	11.4111	7.37618	2.87531	8.6158	2.60312	16.9542	10.8415	4.69458	4.55412	11.396	6.88214	14.1469	0.0742175	4.14109	17.241	1.60554	15.1091	22.5534	7.22129	5.51708	16.0945	4.87259	9.90459	14.9623	6.43333	12.4675	5.88628
587	5.19931	8.62654	17.9594	17.4154	15.256	7.81154	0.406062	10.4907	20.0543	6.8402	7.02629	13.4264	14.6843	13.3014	12.903	7.62572	9.99854	13.2272	10.2209	5.24098	2.20009	0	5.57055	7.16491	5.25858	4.98825	4.42734	6.8935	5.40351	8.34422	2.22334	11.8659	0	7.52595	16.0484	16.1853	9.11765	7.10918	3.63327	3.3062	7.09908	18.9084	2.29619	0	8.27091	7.65232	7.38548	13.4793	11.455
588	15.5285	8.88249	8.35178	2.1787	5.12915	1.11019	2.18444	3.24425	0	8.57284	6.72728	0.282522	5.18226	11.2906	3.25163	10.0077	5.58407	4.4733	3.79943	7.08302	5.80712	3.75836	3.98808	3.84437	6.82177	5.54901	3.43335	3.52021	4.05288	7.96452	5.11034	0.178806	4.51373	5.89618	10.3429	2.85896	0	7.33639	0.641142	3.01713	5.40409	7.24319	0	31.9468	0	6.55784	2.7316	5.14951	21.91
589	10.6104	1.76153	9.41925	17.0133	7.61542	16.0039	17.6029	20.1639	9.91006	13.2103	13.0342	17.1677	7.83475	12.1676	12.723	17.777	9.52517	10.9503	3.00757	5.32113	11.7198	14.4626	5.03684	13.8426	16.725	9.70193	12.5375	13.4259	6.02214	8.36358	3.74077	11.3353	5.86237	5.33622	13.761	11.6695	9.66113	1.91635	14.0222	5.1888	22.0021	12.5385	10.3142	0	10.26	7.94458	14.462	16.8856	0
590	1.24862	6.91507	0	7.63288	4.57591	11.5848	1.54226	23.9799	14.9536	10.2096	8.06882	8.29621	4.89737	5.66168	14.0794	0.452356	9.60915	12.2626	4.76425	17.37	4.34003	14.8867	8.20931	13.164	0	10.7238	14.6753	0	8.77759	9.20295	5.32389	9.4513	6.30659	4.33129	18.455	15.6842	5.38083	7.13432	17.7244	15.8048	11.742	14.0578	0.636139	21.1667	7.54564	2.61398	10.0467	2.32159	9.77577
591	11.6603	12.8123	27.4435	10.8734	9.23361	0.260579	12.8813	0	6.93786	12.1459	11.0639	16.9377	8.47054	7.32937	14.2831	14.6191	14.4549	9.68163	6.02577	6.24497	3.76973	8.26264	17.6837	5.01357	11.6089	11.6972	13.1712	13.1695	10.3443	15.1837	20.4535	12.3015	0	9.35486	6.93389	1.40501	10.8947	17.3123	10.537	7.71312	0	8.32398	19.3582	8.82538	15.3154	13.0352	4.84209	5.58484	8.48091
592	0	7.29835	2.36663	0	9.4113	15.4838	6.5724	14.1882	11.3704	8.01404	0	3.11222	9.68876	7.5263	7.51822	8.72107	4.12729	8.50877	8.32682	4.89205	9.8502	1.11019	16.1942	16.5056	3.67187	3.50869	0	10.5397	2.26249	12.1161	11.5095	16.8145	16.0973	7.07695	8.02154	1.7107	8.26085	0	0	3.41195	0.00791139	0.104862	4.17975	0	14.3875	4.17569	5.79877	16.1062	7.4147
593	15.2222	1.16362	14.1943	12.6319	13.5288	15.1691	22.1283	13.7908	5.75402	18.3257	12.0753	17.1639	15.2774	8.3982	12.6853	8.47839	14.9087	12.2031	13.9877	13.3239	10.4448	9.72355	7.79454	7.42856	8.67556	9.03805	12.107	6.26414	13.0418	1.15992	9.00718	11.9159	17.431	8.72895	7.46262	16.525	15.7715	14.43	11.5879	21.5233	14.0086	9.07169	12.8457	11.5098	10.6547	12.0743	29.0564	7.75286	27.5278
594	15.876	16.0372	7.66427	13.2778	1.78691	1.54926	3.62385	6.80128	5.20673	0.478069	22.0305	0.286663	4.47668	11.8673	8.58791	9.79476	2.45071	1.05778	11.6896	4.27805	10.1296	22.681	9.99707	13.8466	7.71218	17.8947	9.24513	11.9014	23.2976	10.6436	16.8511	2.94505	8.71749	4.51131	5.63389	3.29133	13.2963	2.9169	10.2137	0.0116848	22.4748	4.88576	22.3097	3.8774	11.3884	7.60071	3.66908	9.46192	3.82945
595	18.4194	8.86897	6.69104	4.82983	12.6872	19.2574	6.06932	4.49246	10.6504	13.5574	13.4192	13.694	17.47	12.5403	7.8615	11.5809	20.0477	15.5428	19.9585	11.2879	21.3365	14.2866	16.8139	6.9531	26.2799	6.26784	16.4324	23.4585	6.25012	19.4053	8.52841	21.5423	14.3159	23.9932	4.79255	14.0194	5.94147	10.426	20.7586	13.0408	0	4.211	6.93441	24.3811	0	0	18.1035	2.43159	4.64192
596	0	10.9161	2.71873	21.6135	13.8349	5.17967	3.28328	0.781179	4.20393	9.66494	7.51687	7.38329	11.2683	0	8.69205	5.30495	4.98982	7.15981	0	7.06962	4.06595	3.66717	0	7.50938	10.8328	7.77331	15.2065	6.00867	3.79815	1.59693	13.914	7.27562	6.67838	0	2.08583	2.87868	10.2341	21.3667	2.335	13.1015	10.2329	0.0216562	5.35237	2.77979	17.5784	22.7674	7.35718	9.98473	8.31976
597	6.69417	13.278	8.69349	20.0101	14.0045	17.8917	15.8169	13.7606	15.0946	15.332	7.18802	16.5347	10.0372	23.4754	10.3011	15.8168	10.0856	12.2053	21.5472	12.476	4.36112	5.944	9.19804	10.3857	0	11.3245	0	5.62225	12.7365	21.164	2.80384	5.73652	8.60655	25.6682	10.9924	4.34475	9.29426	10.2334	12.8361	3.40903	16.6935	28.992	3.54278	10.9114	5.10846	19.9129	11.7704	22.3061	11.1346
598	20.0342	10.7232	1.16794	0	8.97966	6.63242	28.0824	12.275	11.0767	4.64638	12.9506	6.45576	9.72908	9.8164	0.152977	9.79725	9.74208	8.13018	0.610009	8.01387	18.7527	6.34438	13.095	9.54305	18.4411	1.64212	13.3809	16.9929	8.49547	5.20204	6.98787	4.00772	8.47095	6.34731	0	25.7341	7.80765	8.29427	2.6815	18.8919	13.2852	4.73645	3.75621	2.16448	7.31249	3.18915	9.35587	3.51215	2.97069
599	10.845	11.9871	29.0602	9.13058	11.9572	6.99139	0	9.93056	14.7517	7.62585	5.68673	10.1356	8.68471	13.3851	15.8384	15.4345	9.58409	13.248	13.0901	15.0436	12.9495	13.0938	1.01435	9.65054	12.7777	20.1299	5.78162	6.04303	10.9961	4.32545	4.62071	8.0096	13.3759	9.98792	35.6224	14.4069	13.1184	7.88609	11.3257	3.09179	11.5551	25.5948	21.0848	14.3839	10.7089	14.6306	0	20.538	15.9044
600	5.84848	4.51968	4.45347	12.0656	0	3.08069	18.2298	12.2646	0	5.56972	6.42813	8.39586	7.60113	8.43299	8.53553	7.55078	4.41769	5.45445	10.5171	5.90956	7.80834	13.9805	3.79145	15.276	9.87381	0.0315139	8.37927	2.47664	0.844828	2.5261	17.6886	17.8919	21.5569	11.3298	7.14683	6.42639	6.87603	5.52459	12.5395	8.34243	9.81442	5.74041	0.863566	4.31439	20.1846	5.85268	11.9379	8.44402	4.48393
601	11.6531	1.27055	4.02118	8.05638	21.4816	17.23	9.10894	11.0235	9.12843	8.64104	9.96496	14.6293	8.0704	14.5002	11.2203	9.21405	15.5884	9.37683	5.98486	4.87937	6.83655	0	14.351	3.12235	5.76119	8.52767	10.7353	9.60431	12.6626	8.58199	4.30998	1.31732	4.58227	9.57956	12.5789	4.07845	4.30712	19.6223	7.20423	5.72904	0.0175906	5.26823	1.24059	11.3546	8.51064	3.80839	0.193308	3.63457	11.6247
602	1.86577	5.64619	6.70585	5.7061	3.63499	5.76727	8.83532	0.54374	1.59332	0	8.79149	6.03308	4.67724	15.1635	6.46304	6.41579	8.40916	9.2587	18.9053	12.7449	4.3253	14.2865	9.48838	4.95094	11.2549	12.5053	2.58302	13.1463	11.3435	12.2824	2.1809	7.09725	10.8328	0	7.89177	8.22564	12.6736	6.31414	9.14361	5.37821	5.72651	13.6998	12.3543	7.34919	5.41064	4.2903	7.79637	3.18252	13.0485
603	11.0235	17.3911	10.1403	14.554	16.1428	13.1251	0	0.621028	13.679	10.0401	15.9607	9.89174	9.7672	9.06516	8.99412	8.00731	18.467	6.96828	7.98275	10.3129	6.76624	7.801	5.87245	8.44293	0	22.0151	16.2491	11.6745	12.218	14.457	20.5413	14.3734	6.12017	11.5024	2.93226	1.43543	5.78871	10.4588	5.41889	16.7047	3.27186	13.0011	0	13.8815	6.19232	8.01494	10.0517	19.6496	16.866
604	15.5182	20.3191	6.28523	0	2.78455	6.88696	21.5954	24.6274	15.6979	10.4767	0	11.1264	7.85057	0.110594	16.2981	5.12575	3.13692	18.341	4.86854	8.64625	17.2583	10.6806	20.6192	13.9439	7.97648	10.7048	15.697	16.4906	10.1509	4.48666	11.1722	14.5738	5.8097	20.285	25.735	34.0799	14.4023	10.361	12.5646	29.1113	7.60068	13.2142	6.36358	7.86704	12.6159	20.5837	8.86872	16.4903	0.386062
605	5.34498	9.57555	4.89472	21.8696	11.346	15.5912	14.2681	0	5.93591	19.3148	19.2272	10.9126	9.62801	17.5714	10.4016	12.9372	10.9518	15.6139	18.36	16.6238	8.98958	10.0166	5.76876	0	22.1929	9.86333	0.290301	3.11103	11.7781	16.5329	4.31034	6.11665	7.55486	4.34586	8.79258	4.36109	9.10778	11.5361	20.3895	2.73679	14.0515	14.6449	19.887	8.85213	16.4116	6.86734	7.27393	9.07441	8.88683
606	15.3717	13.4751	26.5835	8.35588	0	2.9882	8.27053	18.4876	38.2514	16.1873	7.20847	5.98981	8.77298	2.06181	3.7689	18.6275	15.8125	9.01934	3.70144	9.55084	10.2426	13.1688	11.6307	27.5824	10.3796	4.465	21.8304	0	6.869	8.79667	13.212	4.80547	7.79568	19.2368	13.8944	16.587	3.93886	11.9961	15.8026	14.79	26.9844	0	43.2962	7.18748	13.1154	19.721	44.7294	10.6383	13.2925
607	12.1981	5.00098	6.84208	0	27.9502	8.77073	10.5329	7.36186	4.67516	15.9041	9.85757	17.9715	15.5315	9.91994	10.6185	15.5739	8.30874	7.43143	13.6821	4.30743	4.87299	7.36426	11.138	12.0698	14.9804	13.854	14.172	20.8398	20.3125	12.8307	3.26289	19.5805	11.6988	4.12918	10.2293	10.5851	12.889	8.33867	4.44393	4.47054	13.1283	25.4087	5.49272	22.9189	10.5746	14.3575	3.74977	3.35456	2.05818
608	13.4486	21.6845	19.3235	7.323	1.11607	5.16607	3.67997	0	0	2.27594	3.91674	6.65491	7.42813	8.59162	3.68972	6.37521	14.9078	8.09147	7.58612	5.81621	0	10.2791	0	0	3.12388	2.9392	7.87682	22.6568	3.91919	12.5734	15.6347	2.37202	5.76213	2.07974	2.5807	2.74583	22.419	9.94482	3.35838	6.95185	16.9134	0.0026785	5.23719	7.32941	4.69154	5.28469	0.893621	5.69219	10.656
609	7.72749	1.11732	10.7501	22.0694	15.5438	21.3937	5.47917	25.0702	11.0388	11.5904	18.6448	8.39481	20.6729	14.5827	20.0102	10.1725	0	10.4446	8.41177	21.2087	32.9001	12.4227	17.34	14.6117	14.4568	15.0941	2.18683	0	9.90142	6.93214	7.68694	11.8716	18.2866	17.5117	8.21835	11.4751	7.59764	5.90349	9.13471	5.78514	2.49137	9.02005	5.26483	8.94535	2.29271	11.2195	4.50528	19.8396	18.6974
610	9.54116	1.31596	12.7332	9.0044	9.84557	15.5578	2.98285	0.392085	0	9.07082	9.40358	0.69714	9.65074	3.02332	11.8317	10.3369	14.3476	8.7709	10.3137	3.30009	0	9.4636	19.8041	7.83306	10.0547	5.2634	5.3056	10.2526	10.3424	0	0	7.38693	14.4142	0.185997	3.67193	5.57412	7.95828	0	16.7054	1.35134	14.1674	21.7127	3.27791	0	6.06842	0.0271223	4.42315	0	14.4242
611	7.46279	9.34636	4.26252	5.25305	3.66164	0	5.76017	4.25197	7.37723	9.42869	11.9041	18.557	10.2352	9.95345	12.5667	10.6023	7.59334	11.0393	1.43105	10.2514	6.36075	4.47263	2.5621	9.9492	2.43296	3.85796	8.27869	26.8578	6.16029	9.50986	13.7449	13.9711	6.65198	7.45154	12.691	3.22372	10.0806	11.8754	0	11.5061	1.98449	0.00732659	3.43509	17.0629	6.45706	9.14959	2.40564	4.90793	14.0464
612	0	5.64342	6.06337	2.80594	7.69153	13.3367	1.36693	17.6193	1.94406	11.8704	0	9.02076	7.74283	12.7798	6.96087	9.59636	8.49556	8.46878	0	4.57633	0.491875	17.7079	0	2.75896	1.8882	9.08019	10.2179	6.39044	4.93171	10.7695	8.11725	5.59187	0.119809	3.24751	2.33713	3.81384	11.5984	6.55934	6.1771	0.112547	1.62401	11.2478	7.67207	3.75066	8.35585	0.0039988	6.14545	0	9.96944
613	19.3576	13.7055	10.8929	9.51762	11.2494	5.3324	2.62984	8.85383	8.6889	15.6407	14.0499	9.9075	7.83429	8.00674	7.40977	6.55134	10.6131	7.59039	10.846	0	11.8345	6.72239	8.82207	2.6991	6.43777	3.86139	5.0266	7.3328	7.04858	4.1411	14.9104	5.37099	6.47459	3.31633	2.45411	5.63531	21.4649	17.2324	10.4337	13.0471	9.60975	7.06314	0.254018	8.05106	11.0073	8.68626	2.00497	5.03254	0.380451
614	0	13.7256	13.8362	6.88834	16.0973	9.17194	3.71812	4.90124	9.52498	9.62662	8.70195	0	4.73372	3.02679	2.73562	5.3693	6.44479	6.54811	2.23382	11.6289	9.76436	1.70368	14.0623	5.15661	11.9775	10.2483	12.9314	5.49466	4.54041	4.8717	7.3645	2.91751	5.74537	8.61241	7.98866	6.9189	10.8145	23.535	9.40169	2.19623	0	5.70222	27.1967	4.16276	8.56043	4.76291	2.37395	13.2533	8.24678
615	24.1046	7.48421	1.21862	6.43938	8.8715	11.8998	6.82255	10.0827	0	9.81991	7.75661	13.9759	8.24485	8.89846	9.79638	12.6	8.8693	9.0365	23.497	1.80005	7.58576	6.33115	2.60228	2.70935	5.96991	3.20046	6.75302	6.90441	14.5893	11.4774	12.5536	11.8254	14.5948	3.03039	10.1929	1.84711	4.30728	0	9.63149	6.63584	18.1989	8.65636	4.01301	5.89763	1.85285	11.701	9.27453	1.78392	14.4207
616	24.7538	23.7971	30.576	19.6515	20.9909	15.6955	32.6547	36.3005	32.5454	10.0561	8.23635	15.1394	12.4668	13.3746	16.2717	16.2328	22.5051	19.6807	28.3108	45.6559	35.303	12.2727	23.813	41.1579	39.0241	33.8193	30.4447	19.6422	17.2181	28.9134	23.5505	30.4797	0	43.6664	37.1162	45.7433	6.29991	9.22863	8.77512	31.5259	30.9377	22.2728	32.5754	31.3394	22.1568	39.2984	34.4332	51.8384	13.8936
617	6.56237	9.5436	7.13473	17.7641	6.85988	15.9765	5.39295	7.37386	28.3202	2.78016	4.75949	20.1201	17.8553	19.481	12.2927	13.2887	9.78872	14.7023	12.9462	14.5628	17.7429	14.421	15.3849	4.36818	14.945	22.3502	12.9877	0	9.16208	9.84824	7.09937	0	36.3553	19.4211	16.9228	17.6791	14.9648	14.4302	15.8537	17.178	13.5751	11.8633	16.6684	10.5498	24.0919	19.5953	26.8653	14.0283	7.26466
618	3.70125	14.4587	3.7373	7.37992	0.413968	5.96779	36.626	3.10746	6.79849	9.45802	7.32327	0	2.13572	0.00643788	3.47034	7.46821	4.72722	4.91674	0.265086	4.588	4.28579	17.1213	3.80055	8.96016	0.0220798	7.506	2.43121	11.973	0	12.0501	12.6595	16.0064	1.79331	7.56078	6.62515	7.47594	4.48428	7.21364	12.4773	0	7.00619	7.94721	0	0.985003	5.35552	5.75462	1.29209	5.39713	15.2853
619	4.51642	0.979523	9.54511	15.2958	14.3183	7.0616	2.0458	7.11704	4.80078	12.2486	27.8648	12.5823	19.1006	21.4493	16.6643	7.95413	6.61528	9.24634	10.1563	3.63649	6.63113	9.78363	9.14871	14.4074	7.24787	0.812826	5.62321	5.1521	26.0072	8.41872	0	6.45017	13.8506	3.50753	0	2.08869	8.02704	9.92538	10.5444	16.447	2.89656	3.52714	4.90744	18.2009	6.09386	1.02074	10.7816	3.75853	2.06846
620	7.17334	14.4097	15.7199	8.8312	2.97406	9.80987	26.7404	4.0633	14.2591	1.91931	7.78626	15.0415	7.60492	7.97986	5.96248	5.16221	11.1487	8.61628	7.50666	12.5483	12.0284	15.4218	10.6801	7.24693	12.1179	11.866	5.96314	20.7211	7.6967	5.76056	7.24234	4.58153	20.1328	1.67266	13.4242	14.5924	7.55714	6.66857	19.4099	6.33648	0.247171	8.52727	7.91671	7.4046	4.03843	12.5953	6.04799	3.07132	6.07454
621	11.0824	19.0578	9.02406	10.4877	21.5455	16.6228	0	9.5102	0	24.1728	14.9303	9.70565	17.7001	11.2374	8.55715	10.3641	12.4818	14.3639	19.3775	7.84654	13.9531	7.25312	3.93865	6.05776	26.3877	12.1231	13.986	6.89501	20.5934	14.9231	18.4229	21.0164	8.33406	10.892	4.7168	9.40929	6.53393	15.5309	5.51027	12.3051	11.0215	8.38974	6.867	5.49326	11.9039	9.6881	10.7163	9.95037	4.0272
622	7.53443	3.64038	11.2726	8.99103	3.86596	4.19478	0.0340047	15.7422	4.56935	6.28201	5.17358	3.9509	6.15551	5.13268	17.5963	3.17828	0.0556178	12.3397	2.93425	19.7155	5.76122	7.87396	7.96351	1.97062	7.77523	2.30614	10.0797	0	19.6325	9.26276	12.198	9.7388	8.87692	12.7484	19.5199	1.49364	6.88526	5.3374	5.4993	12.9918	0	8.78446	18.5402	9.67255	16.6548	10.4823	7.44475	14.828	7.91944
623	16.7276	4.44429	0	11.6851	17.1916	14.7353	14.5287	9.12665	33.7561	10.7837	13.4429	12.6046	11.5776	13.9801	12.3433	17.8559	19.141	9.36182	11.8827	4.45601	5.92748	17.2852	7.42648	23.0489	8.79407	5.65323	6.18027	25.8884	4.96875	6.62239	12.9323	13.403	13.0516	9.07629	9.38741	22.7629	12.3221	13.609	13.0477	16.6947	18.2475	10.2592	18.3548	19.8512	20.7393	13.488	11.5068	9.72259	9.66225
624	10.0592	9.30927	2.51472	2.58111	7.18903	10.7815	6.78118	1.50073	10.8215	2.26243	4.69464	11.0805	12.6432	0.432852	1.10211	6.09793	0	7.58881	9.09479	0.0220254	13.5112	13.1105	16.6341	15.0465	7.22433	28.0373	18.7486	3.86866	4.36489	8.70662	13.8021	17.3173	9.82849	8.54177	3.96794	0	10.7298	10.1749	16.5418	8.03323	11.4621	11.8285	1.80331	3.49712	16.0612	12.0075	7.04517	5.97226	20.0062
625	10.4985	7.07801	10.0496	16.1555	6.64997	9.67134	29.5398	10.4536	8.19944	11.5357	9.90291	10.3011	15.3271	14.8899	23.604	15.3818	19.2569	9.12863	1.3829	14.4817	11.2414	5.14648	12.4427	8.96572	9.77318	13.9325	12.2791	8.97971	4.52655	11.9056	4.78127	0	10.8916	15.6013	10.0287	11.0663	21.3986	5.93801	4.42489	7.76336	23.9561	5.17542	11.4648	10.6708	3.71005	13.6224	14.6521	23.5152	7.49682
626	11.2114	5.29881	3.234	11.1284	8.11921	0	7.53719	1.85082	17.757	0	1.52377	14.6203	4.77625	3.71426	9.46513	0	0	9.96993	8.20473	3.37263	0	11.6385	7.25698	4.1401	3.73312	0.00229619	5.78499	11.4725	5.83758	11.0835	0	8.65749	3.85806	0	17.2847	14.6941	11.6128	14.4507	10.3025	20.4941	8.00065	19.9926	2.96322	18.3487	3.07629	9.79191	26.501	12.658	18.1527
627	17.7782	28.0847	0	8.56341	4.74503	15.4406	0	30.1652	0	25.4524	14.6033	9.20507	8.04611	7.11645	14.0543	20.211	20.0333	9.39517	16.1351	13.0597	22.866	1.70634	14.1726	10.044	8.03453	3.72443	2.52708	6.77749	21.6131	12.937	11.2124	5.66207	6.5894	15.6327	9.27812	13.4002	10.5331	4.82114	2.71549	2.71041	17.2677	7.59554	13.8708	14.6631	9.91401	0	4.66557	1.84555	11.6378
628	6.97547	8.67707	28.4394	8.59645	15.2002	0	7.26752	17.5872	8.39406	6.20082	11.4867	3.38	7.21791	17.453	0	6.87027	0.309013	8.89351	7.13151	11.193	0.854786	10.816	11.8398	1.16518	8.76725	12.3612	9.92721	8.30411	1.98534	9.65921	11.5939	7.73862	6.11535	18.9692	1.79379	6.02029	1.77617	8.02726	14.7142	12.6708	0	0.932921	14.4907	4.70586	7.78714	6.17508	0	15.7581	9.33869
629	0.959535	0	19.7457	12.9801	12.5195	18.7439	7.57119	0	2.24342	11.3909	16.4557	10.1103	8.95137	18.0636	7.31509	14.8785	17.5737	10.3423	16.3499	13.3047	13.8564	9.74806	7.6449	22.3144	7.39273	9.9938	14.5239	7.09299	8.78122	9.13929	7.81491	11.8848	12.3218	6.86557	10.5984	6.56094	10.6511	15.4422	7.83397	0	9.79726	18.5144	3.72831	5.69276	6.1149	12.1494	11.4203	2.6786	5.68436
630	7.02664	9.48035	10.3427	5.4888	2.34668	0.259754	0.314649	1.67756	0	1.02081	5.21235	0	11.9397	4.6851	8.45416	3.2548	7.88873	7.78384	10.9492	10.3159	6.4317	3.59838	2.08561	2.58956	4.63046	21.3744	5.766	4.84296	1.61175	2.1215	3.11804	4.44165	4.24569	6.50573	0	6.64895	6.56817	2.86655	4.92674	0.0893615	10.9054	2.98839	7.63001	2.9116	0.483929	1.98023	7.06264	4.98955	3.218
631	0	34.3574	14.4354	15.8086	23.0924	13.7825	43.6495	22.7616	41.7859	16.6042	0.202368	17.7404	10.9458	5.24059	25.9583	18.0057	6.45192	13.1963	30.5325	23.4201	8.91326	5.20376	19.8032	22.6653	6.25125	14.932	15.762	6.17325	8.23326	12.0072	10.3121	10.9979	10.1088	38.503	54.7582	51.6071	6.74471	4.68732	11.1274	26.0725	24.1067	22.4422	38.8096	13.8614	34.7021	39.2179	27.6955	39.3141	5.86541
632	32.5047	21.7581	0.8039	9.58312	3.03859	5.7386	12.0838	8.30555	24.5102	0.296065	13.5684	11.5728	7.03853	17.4716	9.22995	5.50864	5.80071	10.4419	3.20546	6.39323	7.5662	8.56153	14.8721	10.5946	5.77006	13.4295	5.88899	6.82583	5.4441	11.4901	0	12.4164	4.9644	10.75	5.58238	9.37007	8.12799	4.47152	2.04079	22.368	2.03629	4.27616	0	9.43553	24.9391	6.41105	4.38516	9.44786	16.1315
633	3.40249	3.91094	12.693	12.2474	14.9441	9.7317	2.96618	0	9.18597	14.316	11.7666	1.4105	16.2063	8.68026	14.5953	10.8736	14.7924	12.6583	9.17165	6.92928	27.7549	11.9764	5.46787	8.05272	21.0061	7.92195	10.8802	10.4279	7.70969	11.6405	11.9996	9.74126	5.92751	4.50447	6.18446	2.1282	8.00759	5.29654	7.54783	17.6652	13.3719	6.1966	13.9785	8.09382	0.0310081	2.02573	13.1601	2.90705	7.76432
634	8.72307	2.59152	10.05	3.76013	5.81816	22.8404	1.75551	20.2025	6.11549	10.5576	9.54253	28.5094	6.40059	4.41926	0.65857	9.52797	5.47925	10.591	7.88974	9.98758	11.428	9.6986	4.10839	0	0.219822	0.839564	8.79851	15.1002	6.0794	7.42124	15.6922	5.37073	5.69698	8.83814	1.56527	2.98515	11.8818	1.98408	3.877	0.0823608	11.4406	0	6.35536	0	7.43584	16.9475	1.17524	12.5912	14.034
635	11.5091	5.48622	15.2995	15.3653	13.2889	13.632	6.75859	4.90669	0.994069	18.7208	9.89292	9.46089	13.7125	5.79608	12.2549	13.0116	6.20762	6.9355	3.20959	7.13829	0.279476	13.077	18.221	14.0806	17.499	13.1695	10.6328	0	11.8488	0	8.4097	10.2075	12.5084	0.888651	2.1715	3.03566	6.52896	4.1723	12.6976	7.70815	4.00765	22.5105	7.40892	13.4801	8.28805	6.0391	5.75742	9.18475	0.0570885
636	6.18848	1.75422	6.55177	7.64235	0	6.87558	7.12639	0.10713	3.4969	2.10173	7.22661	5.49656	0.455636	14.8097	4.43825	5.74485	14.1777	4.54177	5.48908	0.0405724	2.47567	15.4049	7.52902	9.67425	5.32516	10.839	0	22.9616	5.37364	6.66598	11.8242	5.96258	7.6984	8.81925	11.4988	2.43179	10.6178	9.50737	8.24233	0.428276	4.50248	11.2028	3.95417	23.2639	10.6154	0.115308	4.81667	2.16282	8.81815
637	9.2052	11.2274	12.9352	16.2171	13.8049	5.8832	19.0948	17.5219	11.753	21.0104	4.38966	18.3096	20.277	20.1361	12.5554	23.2663	17.3895	17.6061	6.48459	20.6778	12.3682	11.5306	9.85583	17.4341	20.8699	6.06862	18.948	16.8732	35.0241	31.9715	19.0775	23.4058	23.2447	11.2088	11.3456	11.3382	25.0749	42.3107	29.7748	12.2475	16.3582	10.2617	6.32296	2.44745	3.76799	12.3283	11.7348	10.3425	25.7152
638	0	3.21961	6.74028	0	8.15707	7.965	6.25059	19.8378	0	0.265221	21.1745	1.76429	9.64891	10.2061	4.94503	10.8065	10.833	5.84783	13.5778	9.18843	3.52611	10.5284	9.39199	0.406076	9.57066	11.4255	13.9056	0	14.484	12.1297	7.0575	6.13586	10.4265	6.85892	3.47817	2.5761	12.5591	11.484	12.5389	12.595	5.31548	8.13208	13.4042	8.61753	6.30887	6.33969	7.07054	3.4077	17.9982
639	21.4404	6.21432	10.1482	13.8871	15.5092	13.2912	0	4.67919	2.15857	15.1072	17.024	5.73553	3.37509	8.55524	6.91011	0	10.9792	10.3974	9.4904	5.90882	19.2566	10.4204	8.66502	14.5028	8.85756	0	9.41795	16.795	4.19128	4.5523	12.5091	11.3204	15.1786	3.12306	3.41554	7.87879	3.88901	13.2196	7.22659	0.743718	7.9553	11.9896	2.13638	17.8887	3.42766	8.59517	17.142	5.65245	0.398178
640	10.7065	6.85724	1.25121	6.39393	5.92152	11.7007	16.2069	7.73387	6.16586	5.08758	0	19.1369	9.57883	10.2645	8.24182	17.3334	0	11.1976	44.3567	0.0425976	4.91687	10.274	17.0708	0	4.53316	12.3214	0.258724	20.3581	18.6781	15.7037	5.27125	9.67441	14.4641	8.35262	17.9969	36.426	10.3247	4.60119	0	26.2408	18.7918	9.44771	4.18088	14.1195	7.85934	0	0	6.09181	13.3676
641	2.15725	12.1011	9.08066	13.1707	5.55058	8.49254	19.6152	0.0269254	2.61231	11.2421	18.6084	14.9279	15.6171	10.6947	13.5217	12.7814	14.5842	5.38665	2.24526	12.2879	5.7437	12.4903	2.57109	22.9347	4.45026	7.88201	14.1585	0	1.21623	2.80989	9.81097	13.1699	10.804	1.99566	9.67505	0.852611	7.26349	13.2199	12.433	9.27685	4.01986	9.73621	5.18864	12.8971	5.18936	26.989	9.92154	8.73969	12.2397
642	1.39112	0	15.5706	3.31238	9.18733	6.9818	3.32967	0	12.7979	6.84772	8.5806	0	2.30932	6.67631	6.52041	8.10132	5.84832	3.02848	4.94126	6.69223	11.9659	0.28388	15.8903	0	5.84825	12.0752	8.05675	21.3418	10.6337	3.63937	11.557	16.2965	0	12.823	11.2521	14.58	14.4326	8.85256	18.9679	11.8293	4.7812	0	10.4309	1.93359	9.57377	0	3.975	8.41902	23.0857
643	23.2202	14.6984	19.0733	9.55537	10.6747	17.8292	19.962	1.18023	25.1237	10.8941	10.3696	13.2749	5.51269	14.2394	4.22233	13.7852	13.2091	11.5263	12.2266	8.16992	0	15.3915	3.40402	11.7683	9.22193	4.21109	7.75319	4.63158	7.40084	24.3391	5.58962	0.998628	7.32361	24.4428	1.68083	8.26564	6.19573	9.13343	9.26462	0	1.09949	19.9555	22.437	11.9284	10.7212	13.815	9.58672	0	5.09276
644	5.6886	10.2195	3.89045	10.0788	8.54305	0	15.6191	11.455	0	1.6448	7.93592	7.11085	13.0049	5.44382	13.9038	7.1238	12.4092	4.5744	7.11041	12.3739	6.50074	3.01622	6.14754	0.196947	5.93267	11.5419	0.137657	7.1541	10.759	4.6789	10.3381	11.588	3.91355	8.73234	3.65913	5.33385	0	6.44776	9.93197	8.55743	10.0229	10.8991	5.9106	7.76659	10.4774	9.6961	13.9213	4.99505	10.6647
645	5.80572	10.6506	18.9158	11.256	15.8859	15.8025	4.38881	2.7069	19.3541	17.987	17.3574	10.3422	14.0274	10.4523	7.73338	6.4484	8.66472	25.2168	9.9354	7.40023	12.6078	15.7014	7.33505	8.74849	14.3063	8.53379	18.1784	0	17.0376	5.21611	4.5455	13.4746	14.287	8.59343	1.51318	7.90922	13.2484	10.4186	19.3206	3.70553	20.2777	7.11406	11.0796	0	19.7905	9.03206	12.0129	9.27206	9.56452
646	16.276	16.7278	13.0237	6.49686	0	12.1872	0.0997953	3.92662	15.7181	5.45604	8.4718	1.20334	4.68078	4.19028	10.8736	9.38793	8.32413	7.94962	0	14.6168	0	0	11.6415	20.2841	16.1519	10.3256	3.28763	13.7517	0	7.16196	9.5664	12.2655	10.8713	2.73985	8.12814	11.821	2.59126	2.94048	0	12.6314	10.6509	15.0032	8.82022	23.5502	12.3454	5.0055	11.2387	14.1936	8.91825
647	12.3169	0	4.9179	16.1198	25.8422	0	8.40539	14.1278	9.8446	11.7409	15.5843	6.53151	14.7265	23.3753	13.363	8.65136	15.4128	9.49555	9.54398	10.4812	4.82082	17.0524	13.0161	0	17.7766	8.379	15.0822	10.8051	8.26103	13.6619	32.1745	0	0	13.0839	12.1118	4.10213	23.6939	7.33578	9.92166	3.49726	0	17.6901	18.9839	16.5656	7.5764	7.34864	12.9122	18.0338	6.89508
648	8.13182	26.0596	14.2763	13.8492	4.76785	11.37	10.8828	44.4466	0.18854	8.05851	7.23148	20.4476	6.12712	0	5.69443	10.8871	2.84561	4.36677	9.64035	10.5429	47.5419	16.0123	8.17493	11.8594	7.14504	16.0754	3.67997	10.492	18.9139	8.12666	2.30242	9.81689	24.5146	0	15.3191	6.53204	11.6354	14.0638	14.105	19.2728	18.2984	5.25564	8.50891	11.239	10.3473	5.06569	14.8228	8.48546	10.1717
649	14.3059	2.68579	0	9.76682	13.627	15.636	1.49037	14.3961	8.19487	21.0413	5.86036	7.0249	14.4154	14.6634	15.9255	5.49996	18.702	17.2579	0	17.3923	5.90239	9.77803	14.7487	24.2081	14.6338	8.65459	29.407	11.4656	7.09955	14.6625	8.84427	12.7156	13.8219	19.2364	18.6637	4.17743	10.6145	22.9865	6.05521	4.98864	12.0577	4.89848	4.45925	0	6.11932	23.048	11.6089	21.7695	0
650	12.8379	0.847806	8.84861	13.1107	8.47533	0	3.11084	11.3894	1.9201	4.88287	2.63499	13.4243	5.57926	13.4311	2.73307	12.1665	0	0	15.0017	0	8.83116	4.57757	11.2408	15.8868	13.3668	0	9.3232	28.3494	12.1346	19.2367	6.5053	5.97279	2.13784	2.79139	1.21761	1.16958	5.98613	20.1864	22.1599	15.3068	5.79719	5.35101	4.77156	23.4648	6.91099	5.33497	1.9994	0	6.48951
651	4.1018	11.8294	10.5798	13.151	22.2854	14.9271	2.06866	15.3433	4.00304	12.6173	15.6738	7.85263	5.56391	12.1368	18.4767	14.1407	20.0596	19.1448	7.28624	12.7291	11.531	10.7515	8.1716	0.633018	13.9874	13.4747	6.01543	14.0421	11.5709	14.1754	3.69823	8.42565	16.0881	4.03761	2.8466	3.0184	34.1693	12.7807	14.0077	0.464447	11.2391	7.13414	0	5.00702	0	4.52774	3.95894	4.49818	8.64335
652	9.77848	12.0878	0	6.59514	7.33562	7.02109	1.8632	0	5.24031	12.0626	3.77959	9.56039	14.7746	0.362517	2.39962	9.05343	9.52031	6.76135	0	5.29504	6.07673	9.97586	7.01064	10.8244	9.15556	13.6449	0.50425	7.42186	22.7086	5.84575	9.42256	8.97246	1.31096	2.49787	0.384415	0	7.56213	10.997	0	3.88151	5.57742	7.32534	4.78219	8.38795	4.89405	4.87242	5.33616	2.05299	11.4772
653	6.65452	0	13.5238	5.70705	9.11124	4.54681	6.91106	1.68826	4.12716	12.4567	6.50462	15.2965	16.8708	9.33037	6.78641	10.6607	11.6081	13.7747	12.2423	2.77949	0.941059	19.2334	10.2493	3.57689	9.95608	0.682699	11.5665	5.82597	3.97995	10.4711	11.7185	7.58008	15.6133	3.05472	3.41069	3.70302	0	0	21.7895	15.8406	8.17577	2.49675	7.50043	1.51323	8.39201	0.867043	4.51659	3.67216	4.42401
654	9.37168	1.98505	0	8.74353	5.48723	8.09294	27.3489	2.81157	0	5.20904	10.721	15.7131	8.56465	8.85267	18.7519	6.79586	6.08955	8.81896	5.39483	2.99743	4.02561	0	3.40102	9.88974	7.99785	13.0028	13.6523	6.52933	8.21233	5.78757	7.98404	17.1284	1.47142	3.92076	1.79412	6.51786	17.6684	8.5836	7.21702	0.104494	2.93371	6.29913	2.32521	8.65659	5.19259	4.76284	2.43424	3.96555	1.59876
655	7.04852	13.8441	7.44855	10.5875	8.01555	9.98453	4.11376	0	6.97435	9.1898	12.9974	0.204631	12.8612	21.949	6.91494	15.8067	11.1808	6.27823	6.62675	3.84778	7.20044	11.2307	9.55172	4.32807	8.47807	6.89071	3.74252	12.6314	7.30366	10.9917	5.44252	6.00178	5.22464	6.77922	3.18567	0.372929	3.78468	21.2356	8.64251	5.36753	8.8108	10.8295	4.1598	4.43721	8.4507	3.31657	1.9603	4.56617	12.6134
656	0	0	4.11482	1.2141	4.06548	3.47724	2.48242	2.02294	0.958801	0	6.63215	11.2572	4.02956	2.16524	1.65035	3.76776	10.5031	6.65863	4.25705	8.08301	2.24532	3.69854	9.04958	0	8.61748	7.77962	9.65519	7.47625	1.40381	9.65272	7.90883	5.41233	4.19471	0.699749	0	1.24977	6.79003	0	0.960756	0.728045	5.2722	1.90534	1.23014	0.0530191	1.81176	5.39872	7.49025	3.0528	12.7653
657	9.59685	7.02297	13.6203	10.5291	10.4373	5.56551	3.16028	7.34742	8.73635	17.8889	9.67745	12.7135	15.527	5.15985	16.9432	6.31126	7.30026	14.2657	5.44646	6.08445	3.54695	5.65156	3.52953	6.19025	0.259244	4.13015	2.36184	5.17781	11.6404	7.06324	8.26278	7.03936	14.2934	4.0375	3.82819	4.13944	5.26856	5.99954	3.97329	7.66771	6.88611	8.47721	7.88056	12.0605	3.42459	4.12915	5.03874	7.99306	9.06224
658	6.39764	5.04942	4.83154	4.38224	0	10.7553	0	0	0.583922	11.0028	12.3107	10.222	4.36936	5.83419	0	7.71405	6.1404	2.63942	3.17545	2.41909	1.65328	5.9045	0.597643	3.18952	3.49502	0	11.0672	12.5459	10.881	5.53092	0	8.3947	11.6379	0	0.0514806	3.93051	8.62691	4.95634	7.62562	1.64906	0	0.675781	0.0259693	6.63394	3.9644	0.118967	2.61057	8.6202	3.40414
659	34.2126	47.3335	37.0325	25.9797	24.7869	35.6294	48.9409	59.3971	67.456	14.6901	19.0682	3.75579	11.8596	20.7782	25.3439	13.5831	17.5979	21.6583	40.5693	55.7646	53.9485	28.9764	37.1982	45.4814	24.6865	40.3944	32.1116	0	10.1647	11.2449	39.0573	25.0725	28.0277	72.1812	83.2812	75.8985	10.1438	15.2609	13.6237	48.9898	45.3077	49.5058	67.3241	29.7858	56.9589	66.6716	64.6548	61.5789	29.5222
660	8.50305	28.7519	12.1108	11.2005	9.86555	16.104	24.881	25.4841	54.4062	0	7.56904	7.62775	8.85356	10.6447	6.77134	13.2007	5.66583	7.88803	19.0853	17.1544	14.3323	18.7587	11.2672	14.436	14.1824	35.4186	15.8014	7.54084	7.10897	9.86419	6.77417	16.0163	6.99219	26.9801	8.45374	14.9128	7.28447	5.63149	11.2555	18.8806	13.971	18.0717	20.661	39.6846	10.0869	21.7383	15.0239	35.2529	10.0174
661	3.8885	4.77532	9.25991	7.97127	11.7972	8.67793	5.27181	0.198921	0.0605183	18.2217	10.2902	9.81647	28.459	7.49713	7.4866	11.9082	14.7096	14.83	8.09961	6.20947	7.38026	10.6923	8.34133	10.5714	18.9833	14.1845	25.7276	8.55624	7.33786	7.81724	16.8398	16.6519	9.02957	11.0924	18.9351	16.8393	13.1393	14.1884	10.5339	7.53592	7.48555	14.0023	6.21111	7.18285	5.58241	11.0451	14.5107	15.1406	14.6323
662	32.8329	17.8254	22.6011	7.07665	12.1308	7.21011	9.41601	12.0635	9.66682	2.90137	12.9264	0	7.86953	8.39093	4.56691	1.2291	8.78359	15.0352	5.05662	14.8185	9.64725	14.5226	16.3302	6.70368	0	0	5.10976	12.2704	5.72767	16.3184	9.83727	14.9819	19.714	6.41661	18.7155	11.0793	12.9634	0	13.7355	10.0678	16.7657	8.72198	21.4201	5.23112	19.4902	4.75293	5.80437	4.0134	20.3623
663	8.98675	10.0869	5.29678	7.20356	15.0582	9.63609	4.86468	2.74562	7.54475	17.2149	13.5033	13.1523	14.9982	14.2706	16.2143	18.4315	14.7497	5.52326	0	7.84252	4.0112	5.05558	8.39867	8.38448	18.9353	12.6559	4.33852	0	9.3878	6.8122	6.74037	0	0	11.9751	11.8156	17.3203	8.21163	24.3178	8.54453	6.59704	11.7487	9.27759	6.01119	7.91752	6.58701	16.7554	3.83669	14.8666	0.0245406
664	10.4836	0	6.54765	10.1349	5.64352	6.45673	3.50747	7.92433	3.27005	8.16518	8.20546	22.7255	3.77759	12.5342	0	10.75	12.2762	2.49118	4.30319	0	5.0668	6.97104	6.23847	19.4224	10.2771	8.21473	8.83364	21.7831	15.1558	8.25064	7.32692	19.3249	20.7339	2.71915	13.9735	1.12064	13.3164	0	19.7181	18.0527	14.0729	6.80961	3.68558	8.9134	11.1596	17.466	11.9731	3.4671	11.3588
665	5.33492	7.29465	0	12.7957	10.0465	18.2147	0.426778	31.7527	4.28337	12.8683	12.8512	9.72651	4.97239	8.12745	24.1035	6.94069	11.1569	13.1286	3.26656	21.5149	25.2025	5.71491	12.4271	3.4982	10.1843	5.50379	2.34414	7.7922	10.5871	6.01961	8.44146	3.45799	10.924	6.92492	5.7306	17.6158	11.0522	19.2504	7.10379	0.0122236	5.81701	5.88909	0.656018	3.52512	0	2.88907	5.80188	8.67311	2.31317
666	5.15392	13.9057	10.6309	8.15381	8.00908	0	10.1308	9.50641	1.48053	4.10308	1.00973	8.08471	5.85956	0	16.1805	11.5413	9.21325	17.2267	8.34289	11.6093	20.6094	22.55	9.06649	17.1064	6.23671	6.99891	5.27074	14.5482	12.7912	13.0256	20.0634	5.1136	9.65823	17.5498	0	0	9.97534	12.357	8.6397	16.4289	18.2589	14.3378	30.2735	15.8127	27.0868	4.64083	0.727971	6.11896	3.62872
667	6.40857	5.92459	19.7438	13.0939	11.5489	14.2665	12.5586	3.89692	14.8086	20.6716	17.2813	3.16329	9.33744	10.2358	8.70977	7.76463	14.1461	0	31.8893	0.540329	5.4808	0.792051	8.85334	7.29794	5.06477	3.7036	7.26482	9.2879	4.2956	4.83284	11.9577	10.3694	7.7702	3.0656	7.02579	13.202	10.0885	9.73005	4.44669	7.46802	1.35895	6.4306	4.38152	0.629174	0.510613	12.2898	15.2138	0.346681	26.6105
668	9.34673	5.80938	2.62723	5.03264	8.16463	0	6.83776	6.42757	3.64721	4.94339	0	7.56743	9.79796	16.3125	6.0792	2.77806	6.0621	9.57513	15.7352	14.3484	1.69773	4.00034	7.95242	4.01189	8.82119	11.4597	6.52549	12.4935	23.9317	11.1332	9.372	6.45514	6.55201	7.90889	10.5724	5.18767	4.4175	0.750854	11.5875	9.01303	3.12174	9.93491	4.95283	4.21287	11.0722	3.95754	6.69103	5.56181	6.84529
669	9.0611	5.62611	11.1818	17.337	7.73551	19.4339	22.1051	0	0.831972	10.9105	16.3634	18.1361	6.07477	11.9867	9.88786	15.4558	3.23678	14.3019	4.22124	5.96214	6.57179	10.9424	11.1248	8.56767	7.31483	1.86018	18.7839	5.72767	3.6763	15.9261	2.64686	7.6289	8.62592	5.36756	4.77785	2.72219	9.55113	13.774	4.43471	5.94395	7.39951	6.52433	1.74723	6.89072	8.42422	4.465	20.4167	6.55872	4.20696
670	17.737	30.8831	28.7845	4.25274	4.36302	7.91958	8.77651	13.3249	9.99055	8.88649	2.34857	0.185856	7.84737	0	5.98274	0	15.0372	7.67347	13.3293	32.9384	12.9317	0	16.0526	14.009	4.87751	0	7.34339	4.44435	7.07484	2.60673	9.60883	13.1727	12.9505	10.8552	0	9.00363	11.9289	0.086109	8.85105	6.39214	7.56959	13.6273	11.8158	34.2784	0	6.38451	5.54906	13.2767	2.0965
671	14.3284	9.82779	8.15289	8.58778	10.306	4.06648	23.2353	12.1544	15.7255	5.79098	11.9495	16.9036	19.5195	9.78403	0.725552	19.3808	8.60485	13.9968	7.72025	2.36778	8.81157	20.17	0	1.88482	8.90341	27.734	5.31575	8.0797	1.41237	11.5644	8.26818	3.83627	0	3.27033	3.6912	1.63386	7.4682	9.35731	8.3277	13.1917	16.513	11.5681	4.4118	16.4139	12.7122	8.3713	18.1633	27.6881	12.3642
672	1.06855	8.48446	10.1623	6.29496	13.4541	8.21432	11.1456	3.18454	3.47346	5.57908	4.03081	2.99707	13.1237	20.0392	10.7681	5.82024	0	13.0989	0	4.72562	5.89488	8.19445	5.4077	15.5148	5.00075	0.0351468	6.80763	9.11688	18.5162	0	10.8585	0	11.5983	11.9166	6.20077	17.3646	8.66242	15.0276	3.16096	7.16254	1.04535	4.56565	0	8.53885	0	1.22871	0.4809	0	6.00242
673	9.6816	7.6136	10.6016	13.5853	11.3554	10.0731	5.54399	23.7398	6.02415	8.56972	3.0474	7.44813	4.62863	11.6513	12.9106	15.4314	16.4767	12.9967	21.037	9.353	14.692	13.1179	5.62748	4.40289	9.85517	10.3094	8.75272	5.85624	10.3356	11.3775	10.6981	1.80706	11.8596	7.77942	27.5187	27.6335	0.309157	13.9565	6.77657	4.41681	11.5797	12.7405	11.5943	6.72878	10.1179	7.74591	8.87101	5.53269	16.1292
674	8.32399	9.16195	8.14168	0	7.06534	8.78923	0	12.6975	0	3.16939	26.2459	6.18065	6.3953	5.56013	19.2249	7.72237	3.98447	0.786874	7.47896	7.60742	0	17.9893	9.44381	12.8634	12.5079	3.77932	21.4931	5.0551	15.9833	19.6106	4.57013	21.9285	11.7264	11.4417	20.4752	9.72631	4.07075	5.6558	13.0843	26.3714	18.5845	15.748	3.2782	3.3175	6.63531	32.9901	26.1654	8.78442	7.57779
675	7.0837	8.30041	5.34165	27.421	13.5209	3.53444	20.1971	5.78364	9.0848	8.11278	16.8344	10.3514	8.55806	18.2443	16.6492	14.8425	12.9951	14.5797	8.12273	10.0887	25.9758	8.8294	5.61437	0	5.77887	7.78089	6.83084	10.9045	0.300104	10.1488	12.1725	3.12013	10.4092	0	8.3915	4.26695	12.4949	7.42103	11.6975	8.59896	10.5254	18.7293	12.4924	0.534737	21.1768	11.9107	0	18.563	14.0264
676	9.90825	4.84819	15.1533	11.4047	4.09569	28.9994	20.5826	1.95189	16.9881	11.9883	11.4827	8.17881	0.21618	9.42664	0	10.2166	3.91052	5.33083	15.8722	11.4687	12.1481	0	23.0598	23.7023	12.2705	16.2254	10.3815	6.38534	5.86706	15.5061	8.58673	19.9691	14.8436	7.65228	9.57591	8.51478	13.7314	7.34804	20.8701	2.58109	4.56987	10.4872	8.11568	6.35643	12.9515	9.66295	12.2689	3.28348	0
677	6.1008	5.74608	5.45634	11.8455	17.866	7.26131	0	4.04373	0.780834	8.99533	12.0674	23.3927	11.9885	10.1944	12.0654	13.5431	15.2656	13.2985	11.2897	10.7541	1.85578	11.2529	6.55274	7.87646	20.6019	6.93995	22.1406	19.1099	10.7875	8.40197	8.05867	17.2832	11.3689	19.9455	6.40327	15.8158	6.75371	8.69212	11.4924	11.0014	12.1067	6.6285	14.2521	10.1617	14.8279	6.62663	14.0742	5.79627	12.3892
678	11.687	10.9922	5.36027	9.29608	1.84321	13.3379	2.48233	0	11.7819	12.7948	0.91369	13.1677	17.518	4.12051	14.3637	0	10.4896	5.98318	6.76416	4.34668	9.64464	7.13702	9.72871	6.54139	12.8929	16.8844	10.9345	30.5889	15.1918	0	7.37319	18.8832	15.2434	9.23743	16.1904	0	0	10.6709	2.13111	5.43779	0.91883	5.90541	2.35122	5.17924	13.7936	12.6786	5.68765	3.43917	6.10124
679	14.0806	4.14228	2.84546	7.3119	16.1303	7.80432	8.03646	23.1195	26.1508	26.1132	11.0796	11.1942	10.2047	10.9793	7.30976	13.043	13.236	12.255	8.38568	6.34956	8.04559	13.3089	18.5127	13.2049	7.31106	10.3115	0	0.459087	14.5312	20.7839	19.8052	0	0	17.9016	1.55315	6.04058	34.5806	21.7846	13.6083	14.8462	16.5871	0	31.6886	8.49046	7.78485	2.40059	8.73963	13.6361	23.313
680	1.8178	7.38707	0.899345	5.24011	5.80516	10.3255	0.0279607	0.343695	0.919309	7.42684	6.80154	4.80905	3.03728	15.341	2.48457	14.4234	8.01406	7.24327	4.15787	5.38421	0	9.03898	0	4.35606	6.22669	1.78908	4.13189	17.7933	10.1067	0	6.64537	10.9163	8.59469	2.8788	3.40849	3.25717	0.0393496	0	16.1881	4.27591	2.15833	4.56899	2.0352	1.89194	2.83031	3.24698	10.1875	3.73131	7.84703
681	8.94092	0.897554	4.27783	4.88088	13.0956	8.26623	0.487339	4.24018	0	14.4391	12.6111	9.721	15.2518	7.44766	20.2944	7.65841	7.0812	6.17706	0.426417	5.58331	3.60235	6.86496	21.6072	3.39618	1.26769	4.39021	3.63121	8.77245	13.963	9.81737	1.00803	3.46052	18.5946	0	1.07787	0.0908608	15.4864	15.9544	0	7.35464	3.59276	6.1673	1.20071	2.7098	4.71704	4.09605	0.397677	6.4964	12.5744
682	8.92326	5.34935	0.279145	7.1853	1.75684	3.37887	0.413063	0	1.07732	7.17911	6.30685	2.79683	6.43067	5.9091	2.0829	8.35674	7.49291	5.56297	6.34552	3.59878	8.71877	6.36694	12.142	16.1956	4.76961	3.23291	1.75578	28.7082	22.0757	13.9198	14.845	7.76984	9.11684	2.0515	0.244836	2.50661	7.82003	6.39461	16.0151	5.51378	0	1.49075	1.98588	3.66163	0.392785	6.74806	0.836527	4.65089	0.120887
683	1.35719	0.29665	5.78776	1.63132	12.6392	0	0.63023	6.41744	8.88015	10.8361	6.04915	8.24164	7.68404	4.76143	9.11876	7.86543	5.76182	8.97399	2.8762	1.94764	2.53002	13.1035	0	3.95949	6.20782	8.27212	17.9726	7.17035	10.3461	6.74832	5.16277	0	4.69327	0.180271	2.89158	0.306859	10.8512	20.2035	11.5971	4.78958	11.1292	7.58372	2.54452	3.60227	1.38125	2.61127	3.13681	2.26306	9.85259
684	2.86667	2.7391	2.5678	5.93167	0.576255	10.87	0.386646	0	7.23967	0.519132	5.60572	10.9428	5.88496	4.36539	0.605547	8.28817	10.7853	9.77259	6.01303	6.30808	0	8.71566	12.9673	2.40553	1.69037	10.104	3.77921	0.618381	2.56624	0	0.824875	9.36429	3.24358	4.36722	3.93976	5.25395	8.00256	0.230869	6.39819	4.39008	8.7925	2.87312	1.78023	6.03201	7.60122	5.36861	5.49875	5.01029	1.02302
685	4.16588	1.86774	6.29022	3.1553	14.458	0	2.94033	6.18404	1.99688	14.8	0.230472	12.8488	9.6419	5.57814	14.5152	11.0766	7.33902	5.48235	2.96982	8.47164	14.6817	8.42635	6.5173	6.52474	6.84203	6.45688	0.218433	6.46422	5.07429	18.1109	6.29182	12.1009	13.9197	1.05029	4.34336	1.76353	5.01531	8.3755	9.34989	0.417097	4.2372	0.464937	0.898802	1.5955	3.76034	5.5386	0.965898	2.29458	12.772
686	8.57413	40.0799	30.8289	33.1583	8.53212	11.0088	27.1613	35.4657	26.8608	0	34.8895	10.94	0	7.69879	7.07637	0.962779	6.84814	0	5.95354	0.0333022	5.83664	5.24533	6.52382	3.24503	5.74015	9.45431	2.55704	4.99146	3.02936	0	7.35827	2.91149	4.75305	9.05943	2.50649	2.95358	9.35448	18.7932	8.34094	15.5158	12.1552	34.4839	14.1522	8.79853	5.01709	6.03577	2.88635	2.7167	17.2832
687	6.64236	8.68446	0	3.85254	8.07979	10.6914	2.25984	2.77078	2.04626	13.0214	0.111465	8.61511	22.1763	20.5959	13.7553	13.0635	16.1117	12.5573	10.6006	16.5458	0	6.19573	6.25987	5.71679	8.23489	13.8359	6.64362	5.50291	14.5251	22.5301	1.28553	7.00566	12.7605	1.79736	1.81224	2.81373	10.477	0	7.71873	6.98682	2.91474	4.74547	12.2274	2.95192	7.84713	0.589093	0.824467	0	0.831567
688	22.8145	0.0723637	34.4627	8.69559	0	0.0676505	1.39426	1.23895	0	17.4466	8.96297	0	0	2.00213	1.04525	7.49558	0	0	0	0	5.66379	1.58096	2.00109	0.707441	0.793484	0.0379704	10.284	5.01896	0	0	7.70509	0	0.177388	0.282267	0.205496	0	3.88526	8.89383	4.22175	5.05489	2.62273	1.48272	0	0	4.07594	6.59034	3.73394	2.65374	10.3449
689	33.8973	32.6259	14.6063	26.269	35.057	45.3916	64.299	43.3392	50.9796	14.3317	18.4312	31.0848	29.8931	26.3004	29.0217	20.8094	30.5658	44.2305	60.657	52.1272	58.9667	34.4615	31.9815	53.4932	58.2273	42.4267	49.0262	14.9598	18.3136	28.8736	48.8733	46.4709	24.1464	78.3329	79.5699	81.0537	29.0684	21.1541	20.1702	45.7014	52.3973	36.1391	63.1751	68.7564	62.3769	59.1752	71.5321	70.183	27.3504
690	0	8.24405	11.5951	9.936	16.5217	6.33516	0	16.1564	15.0461	15.6581	13.5054	14.5615	12.4538	2.04065	10.2628	19.6313	12.5081	0	14.2026	35.371	6.56657	17.7657	11.4796	3.40669	24.0865	22.9312	21.3219	5.43762	12.8774	16.6551	20.3596	0.300017	25.1699	19.5185	34.1002	17.9341	0.0641833	11.9943	7.30541	12.2284	20.6037	6.96635	6.93397	15.3459	12.287	18.4388	23.0002	15.9108	8.3911
691	19.7066	9.10845	2.05896	19.6007	24.6249	20.7209	29.7499	40.3885	38.4607	21.1549	0	7.78187	10.4273	22.0429	13.9725	12.4651	14.6287	28.187	30.0139	14.2724	28.9638	13.5821	22.6934	8.73299	6.06771	25.0361	16.1106	23.0468	8.65302	21.7915	10.5795	27.6523	11.1651	20.0469	12.604	36.6015	25.4931	24.1531	23.3537	29.0805	21.38	42.2257	17.9082	23.5076	11.9491	20.0791	13.7242	21.2676	37.1898
692	26.0237	16.1821	26.6178	19.7048	6.93579	5.63523	14.9617	2.47788	6.08118	0	13.9925	7.97117	9.11301	4.73006	12.1313	7.65816	4.05931	3.47077	0	11.3282	0.210827	25.1084	2.59611	12.8865	5.6941	7.31961	6.05613	0.12526	33.8012	5.73316	0.501315	12.3721	14.646	8.47539	8.9991	9.66525	1.40069	6.80282	6.91762	3.47009	17.5852	8.66513	17.2369	6.70964	11.5623	12.662	28.4702	11.5891	0
693	10.3709	9.80462	15.0409	0	10.3176	13.2092	13.6178	3.09944	2.56762	5.97905	12.6854	17.9406	13.7751	13.2939	17.9123	11.188	14.7697	12.7976	21.0059	2.6434	12.8962	3.73836	13.1003	11.0958	14.5294	7.10813	10.4633	7.42444	15.064	6.81794	14.427	4.86176	2.8485	9.83978	12.4706	7.19033	6.37533	6.71583	5.25778	9.95424	7.17958	5.88217	14.7196	8.55105	3.33141	8.82379	5.88315	8.21961	13.5671
694	10.5602	9.7606	1.59935	7.95281	2.71041	5.4434	0.931314	3.413	9.20622	15.6021	21.2148	10.3433	1.72666	2.68956	5.6908	6.4299	9.78149	10.9603	11.0812	2.92289	9.1289	10.3403	3.92842	10.9324	0	8.06922	12.534	6.85581	3.84654	9.5983	2.97136	11.9897	3.29267	10.7731	3.07182	7.35863	24.5367	3.73809	9.48797	13.3885	4.72324	4.56237	12.4899	14.6428	12.3983	3.1777	5.94965	14.4811	0
695	8.79481	1.38926	16.5193	4.7481	16.1489	13.2733	16.9098	17.0482	2.18388	9.0702	8.83257	6.98569	16.3696	4.41955	8.48772	18.0374	8.61922	11.238	1.03291	5.84651	1.75553	0.762135	2.1239	11.0134	10.1894	5.48594	6.61446	9.95176	3.54402	0	7.61489	3.81338	15.571	0.313204	0.736131	0.989717	0.129613	8.01728	10.3749	3.06146	9.99497	9.31699	9.27691	4.02398	9.51929	7.92875	9.22246	5.60495	10.6692
696	12.8157	19.8243	0	11.1299	2.6383	3.78877	14.5044	12.0382	7.69738	0.427213	13.2245	9.00575	6.48521	8.42681	7.53699	0.562989	0.122708	7.42655	12.9557	11.5761	9.39821	11.838	29.0684	11.1275	10.4327	5.25697	10.0423	25.2314	6.59788	21.4399	22.4109	11.7411	6.21652	9.48948	7.09911	4.58529	17.9534	12.8392	14.3711	5.20436	5.75059	5.0558	2.75884	8.16703	10.3507	1.69231	6.15007	3.82579	12.3005
697	0	3.85335	25.9368	9.96093	6.87703	17.8514	0	1.70002	8.84899	9.77627	11.4149	12.2281	15.0824	11.7412	9.83144	15.6128	14.9617	9.47198	0	5.04224	10.0583	5.64925	0.83024	4.9024	10.7817	0.426735	5.57275	8.3223	6.92006	6.11536	14.3188	6.05061	8.04969	5.461	5.98267	9.22605	10.0684	7.88699	5.65415	6.34251	3.20888	7.3115	4.74323	3.99043	7.18633	11.5678	3.45839	11.7033	6.40175
698	5.2728	6.42721	0	10.2579	8.92979	2.06887	4.32994	1.32059	7.78605	9.68406	0	8.03132	5.62362	11.095	11.8019	8.41431	13.3434	8.08113	9.70775	3.95443	12.2276	6.49481	6.58425	16.3956	9.60548	7.0258	6.73673	4.45833	5.77652	5.68476	2.03448	9.48634	6.87133	5.00748	5.10223	1.34066	7.78537	8.87649	13.912	6.72314	0	3.68757	4.45825	3.79906	16.3821	0	2.82072	3.70164	3.42765
699	6.45521	15.4061	0.631678	6.70881	4.29556	11.6739	4.99505	2.35777	2.12193	12.648	5.12983	5.15066	8.94323	19.5204	2.37218	0	7.20568	8.36671	0	7.0428	8.79404	4.72092	7.59541	9.50669	8.61302	11.3402	4.54799	9.14635	2.91932	6.16397	4.78214	11.7328	6.16933	11.0752	9.8342	5.10848	6.19325	8.976	3.36544	10.5468	9.5739	6.32642	9.47415	11.2625	5.03355	15.6297	1.32086	3.69605	8.05288
700	14.9063	1.30187	10.1218	10.4484	11.6771	1.86198	4.0044	23.4261	6.56325	3.54323	12.1545	7.46189	20.1764	0.172616	0	12.3775	6.20723	0	5.82831	2.41381	0	3.22798	4.56908	5.95859	0.833842	0	10.0907	5.60337	8.14379	12.5379	3.28355	0	6.88636	4.12421	0	9.80346	0.191935	7.09186	4.72369	2.3868	9.06493	12.5778	4.26615	9.90949	4.7522	0	4.25492	6.87472	0.128626
701	6.34391	4.97999	7.16476	11.3987	10.3694	12.4848	8.53906	7.74216	1.77185	8.60007	6.84019	7.0124	10.0869	12.5749	22.3554	17.7842	9.66634	15.1008	5.56417	5.42719	7.89297	3.46824	2.24179	12.3147	18.7634	22.7129	3.31847	3.75915	0.458426	6.57027	2.1735	9.38423	3.63818	6.2015	4.4437	1.92467	11.8143	6.77128	5.54252	4.74832	14.952	25.4805	0	4.90112	5.77156	15.4082	6.12184	4.21725	8.89897
702	2.53561	4.56965	6.18687	1.55596	2.18647	0	3.38219	0	25.94	6.90657	5.8798	2.4789	5.90363	8.79603	3.44499	6.81263	2.97407	9.74999	8.31475	0.873395	7.53512	13.1533	10.4049	0.356518	5.48292	10.4892	2.80083	7.01369	10.6462	0	3.92575	5.9387	6.39926	12.2179	21.7343	5.67878	6.72123	4.71424	14.816	6.14812	2.48538	1.25758	10.4354	0.458598	3.7821	7.82781	0	9.60078	15.7614
703	10.9676	49.929	37.1883	31.7338	30.6632	39.5995	28.2415	25.2655	21.8051	24.6606	18.8923	20.5853	16.5921	28.4578	14.4555	12.9333	8.40504	16.6199	17.9152	32.5935	39.5205	21.6865	0	31.7094	22.4116	0	13.1433	21.9469	28.0251	8.66698	52.5885	11.8415	38.3001	18.696	35.0072	51.6485	22.4023	16.5216	18.2795	38.7831	17.419	23.8666	32.4134	11.032	21.369	37.3039	39.8107	36.9294	12.1972
704	5.693	7.67241	8.86396	16.8875	13.2374	0.106293	22.5408	14.2352	24.5571	0.197724	15.1578	15.0643	8.60142	0	26.7836	5.79618	12.3532	0	16.0247	22.1637	0	21.1794	40.8392	11.6585	16.6873	23.4778	8.00817	8.73397	22.2911	44.7763	13.202	37.1419	21.6764	29.9861	4.93098	6.2786	18.7296	10.915	9.46338	10.7543	19.6527	11.3155	27.9896	20.4505	6.88217	18.141	6.70307	7.92077	8.37218
705	43.0248	5.61634	6.12079	6.93454	0	24.3285	6.53072	18.0102	3.77885	10.533	18.2029	12.6609	20.6341	17.4332	5.19705	4.24789	23.0626	9.4978	19.4869	13.3343	24.116	9.78073	2.98771	5.71669	8.19892	7.67637	19.0407	15.7121	0	7.30569	4.70302	0	6.21108	9.09525	5.16246	13.1917	11.2923	16.6723	13.9309	0.851487	16.1929	5.27286	8.58985	13.8245	31.4203	3.40544	3.80559	4.98179	11.4872
706	2.74137	11.8473	1.56668	1.72997	9.37638	5.2065	7.21131	1.51912	8.56891	7.43309	4.19344	11.4647	6.80156	9.32403	4.27048	11.47	5.46695	10.9086	7.00347	8.8051	0	6.76886	8.3065	13.1821	7.3173	12.6335	2.70704	8.32228	10.6338	7.21051	0	15.6217	4.38144	3.03432	6.19546	0	8.67234	7.43586	17.4357	9.23055	4.66653	9.89362	3.17914	2.45178	0	3.52038	16.9111	5.87844	0
707	3.75794	2.85455	10.6197	8.84597	14.2137	8.29283	12.8179	1.68956	3.89175	15.8583	0.0600184	9.89467	7.24593	11.6166	10.0223	12.4561	14.6444	3.46095	9.99562	4.38417	7.0564	5.0176	14.4357	4.13825	5.55302	13.2139	16.3247	15.0626	6.00307	6.8309	4.54997	13.9266	4.79198	5.20524	16.1982	6.43958	5.92073	11.7222	1.65367	11.8623	2.00917	4.02655	0.94657	25.8286	14.7685	8.26895	19.449	4.03962	16.8748
708	8.53856	5.06484	9.58746	0	3.43075	2.74108	0.90868	7.29819	1.06091	8.85578	12.8372	3.43686	0	2.04413	5.80442	7.98013	0.072351	9.64247	6.23766	0	4.30813	10.0363	6.94468	8.52833	14.7518	1.45978	1.97195	4.70735	4.45228	0	4.21537	3.49785	5.58901	2.54426	0	4.06215	9.70576	8.92326	9.72375	8.75493	8.66663	6.30897	3.75632	0.338697	0.0225032	1.15868	2.94387	12.6899	0.606005
709	1.49085	6.16411	2.57966	10.4652	4.84551	5.37853	5.8234	0.814019	2.06234	13.4117	5.78178	9.94002	3.95804	9.58066	7.66629	8.14212	17.1478	25.0195	3.62926	10.0049	9.57091	5.68106	9.27045	6.43689	0	8.33658	22.5942	9.13858	9.3462	6.10143	11.3584	2.64757	2.12619	8.89528	6.32769	0.972598	4.54953	9.23242	4.431	6.48001	4.89076	0	8.42354	10.8047	11.2318	4.96567	0	6.86731	25.6737
710	16.0997	6.37342	12.9079	14.0354	4.49637	2.25749	6.41835	6.22137	4.19797	8.04728	8.41062	19.5058	8.95939	4.92303	13.121	5.27523	11.161	10.2367	14.8617	14.2258	11.893	4.41376	0	5.23395	8.27775	19.4846	7.19247	20.4866	8.07007	24.1663	10.1893	0	19.835	21.236	28.3143	31.7789	13.5667	9.43652	6.47407	16.5791	12.8337	14.319	4.62215	13.4907	6.51466	2.17962	8.35072	20.5631	6.0817
711	9.7722	11.3153	0.757548	9.43564	10.4059	11.2965	18.2264	5.10917	6.96607	8.29177	15.8046	8.19358	17.9068	4.24352	13.4391	11.9982	8.59118	16.0613	9.15533	1.96112	7.23863	8.72453	9.81821	25.2978	24.3874	6.95922	9.70118	5.69823	0	0	19.3427	23.6406	8.6041	4.71786	8.95232	4.70864	12.7018	7.66509	10.4408	6.81043	13.5918	35.1901	2.8014	7.40584	1.71437	9.85813	21.8895	19.5963	4.69794
712	0.997093	9.02422	5.54021	3.49616	9.56003	21.3066	6.56221	0.716077	0.98596	6.40328	4.4398	6.17298	11.4391	9.63297	4.17583	8.38152	6.78131	0	2.53285	7.38163	9.06931	12.2223	8.2557	11.6174	15.4174	2.89814	7.07855	9.90149	9.05799	6.46045	6.24072	9.01571	1.21547	1.27602	28.0904	8.84617	0	8.59332	13.709	0	17.0831	0	2.57008	0	7.52677	32.181	0	3.80481	11.7383
713	7.53035	13.4806	16.4036	6.01812	12.3967	12.6685	11.4224	3.11806	1.84364	8.19607	11.5614	7.48014	9.70511	6.81323	0	15.3304	5.67143	12.3393	8.22453	4.5712	5.39561	4.22151	2.90874	0	0	3.21573	31.5175	5.23252	2.85695	13.4492	0	3.75521	8.75588	4.05824	4.00412	11.8239	9.51741	3.87871	4.59003	5.1911	16.3905	6.07881	1.30035	11.1358	3.58285	12.1437	10.7034	3.60822	0.529388
714	2.98942	9.60159	15.3818	11.985	8.19005	0	8.77363	1.07513	1.12809	8.40354	4.77451	2.99624	0	0	13.3787	6.96934	7.50386	9.6169	0.153203	21.8762	22.2496	13.7311	21.7119	3.86529	15.336	3.5411	2.43692	4.56543	7.08324	5.87425	5.73971	0	6.53333	1.90822	3.45777	1.43522	8.95418	4.77288	9.20913	0.997436	0.199579	4.36738	22.207	0	1.27713	0.35175	2.02917	2.77816	28.0668
715	8.90401	2.9607	0	0	14.6213	12.2535	10.9816	1.95958	10.9942	8.21179	13.5394	13.5912	16.3474	15.5276	7.22344	10.9182	16.1079	7.74315	9.34644	7.09682	0	13.4395	2.76942	4.83983	3.40314	10.6401	3.19691	9.63016	13.6741	11.8587	14.5414	23.2813	13.3215	12.6002	0.941159	4.32596	13.814	3.49493	2.41296	3.54365	12.2567	2.86253	14.1727	2.68716	17.8903	7.88619	6.23992	1.08197	0.291964
716	3.24796	15.205	15.1199	17.2836	11.0253	6.09803	1.48977	3.8299	1.27654	4.99207	2.07872	11.0392	6.67486	47.6476	8.20876	0.530614	7.23316	5.14495	15.6788	13.159	11.1408	6.17918	8.97744	9.68186	6.28543	7.58817	11.5577	0	34.2351	12.694	4.96989	0	17.8777	16.0727	5.64987	8.6665	1.58541	16.2054	10.6198	17.0252	16.5841	10.1978	9.03405	14.1555	12.2056	13.0751	13.1214	8.31438	20.4032
717	10.4824	3.45987	14.5099	8.46384	1.83441	11.0273	3.78355	0.0343009	1.68908	12.3005	5.68678	10.1803	12.7353	0	9.82105	19.6929	10.6591	6.11271	4.2044	0.137834	11.0759	4.33974	9.96767	14.5892	5.73557	33.81	7.48252	12.0314	5.30222	0	3.867	13.4473	6.47096	18.7569	7.56235	23.9047	7.77206	24.1804	5.36998	42.7073	2.56221	7.41935	0.382072	10.9235	32.0989	4.21817	4.26796	9.80931	9.50796
718	25.8789	9.19478	12.9441	23.9178	9.94955	17.0466	22.5157	71.0342	70.9185	21.5912	22.4311	0.0291127	10.7466	11.2121	16.7549	9.52015	7.90201	22.6608	20.9572	29.5287	14.22	17.7261	27.3397	17.2165	11.4547	0	16.5158	10.9386	5.07697	12.6948	5.27489	16.3908	0	12.5113	10.322	2.04392	18.793	15.0878	26.6326	0.0955903	7.22762	14.9996	41.4295	35.5278	13.9076	15.5422	4.08162	0	0.285959
719	14.0979	19.3845	6.43505	5.36437	17.5204	6.0454	9.82629	6.90222	0	13.5626	11.2731	20.8114	5.48542	0	13.8773	11.3835	18.389	10.0842	14.8854	0.0617878	7.71709	15.0022	8.25119	7.65825	9.70263	11.8628	3.32043	21.5156	14.6434	12.8023	29.8344	10.4691	17.3862	6.86251	2.70574	2.46608	13.2955	6.68504	10.5417	7.05017	1.27058	4.56551	1.48072	4.67383	3.28178	2.56412	29.3163	30.4437	18.3967
720	5.00757	1.94633	2.56129	2.46571	2.53069	1.08984	1.37104	0.445513	1.26259	0.395078	0	0	2.75739	4.07803	0.820294	4.03482	4.61807	9.16828	0.157674	3.48976	0	6.00239	5.78177	5.34741	0.850744	1.961	2.7055	8.52878	4.8486	13.8842	3.46085	0.241618	7.93954	1.35233	0.300352	0	7.01735	4.78969	3.27804	1.015	0.683812	0.402117	0.559555	2.17677	2.29697	0.378579	0.976431	0.691627	1.66279
721	33.9215	14.6533	23.3691	38.0434	27.7118	31.1433	27.2541	33.9949	25.3764	9.43431	34.4059	24.6362	33.5988	30.2066	41.9106	13.0699	28.7237	31.5384	35.9656	27.8501	46.9873	41.4257	33.9755	38.2525	35.3067	42.11	43.4469	26.7038	30.8253	15.3095	21.9833	33.2071	35.7547	38.3287	33.9119	38.1995	31.1016	31.2829	25.8582	33.8011	55.8674	59.7827	38.7287	33.1946	21.4331	28.1457	33.2337	31.9802	42.5047
722	22.5335	33.0896	28.552	19.6254	17.4104	27.3563	23.7304	22.7057	14.4156	31.2047	0	14.8865	18.9854	15.6658	9.46628	32.8588	21.6126	17.1396	21.8392	19.358	17.4066	15.0953	12.5153	9.90015	6.72545	12.1979	19.7043	6.08267	19.8635	5.32934	13.5967	19.6744	15.7237	26.2263	28.9553	31.5455	10.1225	10.1311	0	17.5911	15.4128	14.838	16.9405	20.9307	20.0058	23.5209	22.3934	24.7068	10.8819
723	0.435325	9.34379	5.04435	6.36457	12.9814	5.74659	8.49579	7.04272	9.33671	5.96874	17.7025	18.0286	9.33218	8.07234	15.1847	8.05225	8.40057	6.77	6.43381	5.71695	11.0631	4.40741	5.23311	8.36266	8.56064	8.12628	8.368	11.4357	8.44059	17.8753	0	10.6592	6.80158	6.99166	7.44906	5.66969	3.23694	8.32417	38.0348	14.692	6.98921	4.63173	12.6098	4.27282	6.90615	12.0955	13.5647	7.62079	9.6472
724	10.0069	12.3141	4.42558	8.89944	9.07254	3.5908	12.9467	8.8374	7.78868	16.0709	4.78783	8.58796	9.43459	0.559184	0	4.49881	3.97067	5.87846	7.73413	3.52458	7.60128	5.91394	16.0894	10.3853	6.89271	5.83856	5.7335	15.3351	0	2.8048	16.2917	10.5852	7.45861	6.10732	4.98105	3.88756	8.26489	5.55877	6.40878	6.18621	0.00282612	1.78718	6.13303	8.82574	8.81993	8.65724	7.57232	9.44796	0.542441
725	12.3554	9.2227	10.3504	7.61851	0.103964	10.3781	9.4301	5.7796	8.11524	10.2033	7.85784	12.9343	7.07049	5.83984	9.64946	10.7705	8.16577	8.71682	4.23987	12.0478	5.34435	2.51472	2.68236	8.18466	4.21409	8.94801	1.47394	0	13.4331	9.38924	4.28247	3.71699	7.24755	5.09078	6.9544	6.68105	8.46337	9.12303	9.31122	0	9.41819	5.10084	7.42313	14.2659	9.23375	1.71193	7.15136	6.90889	6.20185
726	6.85233	1.75923	11.1437	0	12.5012	2.76414	2.26168	2.02505	3.19883	4.9648	8.55468	2.59383	2.94469	15.8032	1.97953	0.0905329	5.24877	3.8318	4.23033	6.03902	3.69747	6.57542	8.65173	2.28823	10.7126	0.01285	5.45736	7.48159	0	9.6221	23.4842	0	9.82623	2.96419	5.80364	5.89867	11.6788	9.03664	0	10.2353	4.56976	6.63488	3.45151	4.50084	5.59096	10.2369	0	4.76009	4.51441
727	0.339557	7.90301	5.05452	6.42284	5.28551	6.42423	6.80274	1.80524	6.63416	5.83666	8.94286	9.31746	7.96813	12.7044	8.41346	13.0375	6.80716	4.84512	8.33061	9.89297	2.09384	5.20265	2.37673	8.75284	9.72688	5.97468	2.65469	4.56445	10.3991	5.16502	7.37914	7.5197	5.96826	6.55181	3.9003	2.46459	7.29957	13.3611	4.86762	5.06835	2.4651	3.47219	5.26181	1.50383	13.3751	5.15454	6.85011	3.29315	3.64664
728	6.68303	2.60407	4.82585	3.69186	3.02534	2.67281	6.21367	3.80148	4.67227	10.361	10.3004	4.71897	7.90835	3.10171	5.05644	6.65881	8.2505	8.00685	4.98679	10.204	2.61747	2.5335	4.65827	2.29355	2.23031	9.36336	3.22835	9.23616	6.38159	13.4221	0.290869	5.82129	1.21236	1.64235	1.99536	4.21218	7.7868	0	6.72204	3.49027	2.04915	3.32739	2.08771	9.36431	0.429023	5.45213	5.99873	5.04085	7.31862
729	1.86489	7.16381	4.67321	6.86834	9.37714	8.83396	1.49388	13.5624	19.1995	5.5605	7.44791	4.29615	0	3.96885	7.51926	6.92806	4.20221	4.1047	6.08195	1.87681	3.18864	10.329	8.03585	6.23266	14.7798	5.4674	7.22746	10.6317	5.80824	7.19847	9.23064	8.57451	2.06747	4.74451	5.74861	1.44128	5.0282	8.39251	5.5193	7.92062	2.5418	0.0229993	6.80422	0.96441	11.9092	4.64648	2.25931	5.54965	13.0795
730	5.55805	24.81	17.2756	4.85213	2.74993	5.75464	8.80738	6.98431	2.31108	5.37866	11.8764	12.236	15.9964	15.0107	10.0119	14.902	17.1076	13.9841	12.3418	24.4053	9.29891	8.57043	5.70292	1.46774	0.674631	0	2.59816	4.47354	1.9436	0.538549	9.41431	3.99951	17.0151	26.4435	11.8816	10.5546	3.70588	9.95079	18.2788	11.7109	0	16.1254	0.696389	7.86544	29.9576	19.1914	17.3131	0	2.91965
731	6.95048	14.4698	14.0702	16.0444	5.51491	18.3852	15.9234	14.1215	6.97712	9.1042	13.7323	0	4.91894	18.6801	8.46064	9.14356	10.0929	10.4804	6.08073	9.64247	10.535	11.951	2.99416	9.51566	6.70991	6.65056	10.3826	12.0881	20.7509	15.7987	13.1711	7.47658	9.85963	7.44148	11.9951	7.1668	14.6327	6.55138	5.5932	5.91232	13.0396	17.578	2.48804	7.60994	2.74047	0	0	14.3444	6.83881
732	10.2363	0.86136	6.51851	15.3238	10.0797	12.6941	10.7667	10.1579	10.2042	10.7766	0	8.57414	6.6968	0	5.22744	11.2068	7.42353	6.44165	7.46067	5.0424	12.9175	7.55889	4.51552	0	17.4181	14.5753	8.08836	11.9823	11.9314	21.5105	8.22991	20.6519	7.58	8.27876	13.0812	9.21824	8.37078	5.60997	8.82422	23.7677	16.7384	8.37679	5.35007	12.8653	5.55422	17.0165	8.4688	25.3201	8.75673
733	4.5366	12.5426	3.33058	9.34949	15.6348	26.1325	13.8026	0.723791	11.2246	9.16393	6.76328	7.85215	0	18.2402	23.6501	7.91325	12.5554	12.3511	10.4353	8.47177	16.2516	22.2133	15.0575	13.8052	7.73529	15.9797	9.77579	14.4135	11.3384	0	16.1962	8.99806	9.70244	10.313	7.99613	11.2617	20.8409	19.7141	10.5306	5.38322	6.01876	4.20353	7.48883	20.5337	14.0089	11.3938	5.46412	11.9523	9.36225
734	6.34484	6.29746	9.09895	11.3782	18.5449	7.06857	14.5686	6.90878	12.8247	16.6865	21.7569	5.54122	36.654	7.22094	12.0557	10.6243	0.429825	14.5136	18.4689	19.1037	9.8164	13.1911	12.8254	17.8617	25.6269	15.8835	12.3909	13.5011	13.9251	22.7152	15.265	14.2347	11.2011	6.38182	5.71591	11.5272	11.8632	14.9202	20.9312	5.22444	12.4956	19.1863	7.74108	6.94418	4.60601	0.652546	11.1693	10.0396	21.3251
735	11.2072	4.29977	4.91979	6.17145	9.3354	7.47174	4.80151	3.11029	19.6207	11.9581	5.37099	10.0015	6.5834	8.46133	23.8564	0	11.8689	15.4203	10.7828	10.783	20.5722	0	13.6865	21.2916	0	10.6528	13.6705	14.4593	10.363	4.39637	8.70972	21.1807	8.36781	6.2037	12.3863	0.329418	8.98742	9.14445	6.01728	13.5468	3.63563	3.94464	1.50652	20.1861	11.5154	21.3	8.68489	2.62437	2.24627
736	19.6644	0.0384886	9.68385	3.2129	8.31593	0.371996	0.231551	19.2534	2.96532	0	6.04955	24.5655	15.5199	2.22505	4.50076	21.4926	6.81958	4.89458	15.281	10.6665	2.70823	24.3498	8.55906	21.6769	5.20504	2.85764	1.11217	7.74659	8.32738	0	0	2.63225	3.58079	8.50764	3.8954	13.2193	12.4734	10.9725	9.47326	3.77708	7.54987	4.88648	13.7691	0	5.37534	5.00952	0.864018	18.2792	4.13511
737	11.7925	11.9842	4.6873	6.10577	13.5624	8.48525	21.1104	29.5325	21.5951	24.3407	0.0756876	17.7582	4.69099	11.8688	5.75115	3.31888	16.411	8.28035	8.16252	6.68019	12.3468	1.79357	14.2328	12.6073	30.1797	24.7673	25.2792	8.01949	7.27744	13.7986	21.9483	9.81931	13.3063	11.5937	22.1253	21.3794	5.22267	13.5641	12.9878	14.3073	34.4142	5.62873	48.1522	3.59394	12.929	6.31925	38.3337	2.25237	22.0199
738	0.349583	13.6622	19.4944	15.8358	6.50511	3.67164	2.96045	3.94808	7.45976	0	22.1242	3.44917	3.66955	6.74407	2.34183	9.52552	7.49384	5.30475	6.11093	4.16178	3.71269	9.26037	14.1619	0	1.79071	7.95064	8.20149	12.9038	8.97594	12.7162	7.06538	7.61781	4.67782	5.02253	5.98473	12.9791	10.4214	2.72312	3.32044	10.0334	4.03529	11.9044	6.0297	17.959	5.70209	7.38846	6.40507	9.77709	22.3962
739	23.3601	11.0343	10.9208	11.7261	9.75697	9.9644	7.02749	5.25938	4.81746	12.5913	12.2507	10.0221	5.27	11.5489	4.14413	11.8731	9.7974	8.32916	4.87538	1.04284	1.84066	1.11159	8.26429	1.77391	4.65976	0.682519	8.50085	0.412462	5.16681	8.52594	0	3.3891	14.709	9.81384	4.9383	2.36422	3.48158	6.84938	4.04322	6.33685	2.0727	8.16577	6.77811	2.4424	7.61091	11.7285	3.29695	5.41063	0
740	13.3672	31.2805	43.0459	36.5935	21.5078	42.8216	43.4713	29.0982	38.9566	40.2724	27.8348	32.5241	26.9684	29.6273	44.3472	17.1673	14.7709	20.1778	29.1976	26.8677	18.1716	32.2044	32.6591	45.3436	12.6167	28.4619	45.1048	19.2062	46.6367	43.2984	36.1641	41.168	24.3356	34.572	33.2165	47.7992	21.9389	28.4125	33.7923	48.3333	51.8249	46.6759	53.6435	32.2269	28.9649	31.5138	25.4108	22.3676	37.6199
741	10.6668	8.91245	9.8968	6.5423	8.88746	5.05004	10.6974	19.079	16.8277	15.3051	6.0152	13.1721	19.7336	12.4249	5.10844	11.8283	15.3648	15.9801	15.4069	10.3615	5.64006	11.75	8.45427	7.17905	10.7252	6.41119	8.58193	9.50865	5.96978	20.0339	11.7093	0	9.55161	16.5002	6.16538	12.8332	4.87766	10.2199	9.08617	16.7326	16.6815	10.1102	8.14074	17.4219	15.7944	9.14891	10.362	29.406	7.54375
742	10.9244	10.3212	12.0504	3.26527	4.99369	12.5769	13.0005	13.6438	4.43804	3.97327	7.42812	5.23061	6.44427	0	7.60525	10.0368	7.43119	3.94453	0	0.247128	3.43703	10.0788	8.17068	19.367	11.7129	20.2607	9.5146	8.70094	8.11061	7.66771	7.35465	13.3989	8.37053	4.03381	4.64868	13.1862	7.11618	4.83671	3.84513	8.55433	5.39094	0.131507	17.0789	20.1892	0.988466	7.75956	24.5227	10.4145	4.12271
743	4.22088	7.07666	9.16101	8.92887	3.4596	6.20455	3.75968	4.73452	1.70187	2.09752	6.31501	5.7953	0	10.0501	1.82673	6.55185	2.49859	6.35446	4.93035	7.61408	11.6188	4.59577	1.7817	2.4334	1.60441	6.68934	4.1031	8.28841	5.64344	3.60185	0	7.46868	1.51739	4.72061	1.48401	6.6346	9.65977	3.59272	1.93789	2.38151	4.69398	9.11916	0.126903	2.73949	15.8185	6.71825	6.10364	8.52166	8.25219
744	11.9181	6.4878	11.9289	8.62288	0	9.16689	7.02608	7.60712	10.0594	10.7021	20.8634	10.952	16.4482	13.449	10.4967	19.1616	6.96965	12.8489	4.38828	13.2227	3.91266	4.62739	9.44671	3.73351	8.89092	6.63885	3.13289	4.35101	4.03516	0.654393	4.75423	2.46894	6.03629	9.26671	6.75383	4.38266	8.08189	3.96423	3.49223	0.999931	2.29544	4.35602	5.3554	7.56953	3.45483	2.89486	2.04965	2.80513	2.51067
745	13.7109	4.17543	1.01391	4.01252	7.29546	7.01914	2.63691	2.60613	3.50977	4.74124	8.16591	7.25953	7.79813	8.21593	5.21178	5.24748	8.30964	10.5935	20.8665	7.84866	21.4431	8.37095	13.7974	5.20268	12.3739	7.48675	7.86352	20.7882	7.98497	11.4869	9.64406	15.6124	6.54939	3.02888	11.0551	2.48244	8.23343	7.14061	8.0768	9.80932	3.48329	7.02262	5.33485	4.55098	6.63065	2.16885	10.1884	2.97488	23.416
746	6.23445	6.32107	2.27609	13.0618	20.2295	5.42215	10.8467	7.54636	2.4157	12.7143	2.9398	1.00254	0	8.02523	4.46294	5.03414	10.1001	5.61163	6.74	12.4374	6.69478	2.72697	5.1266	7.2147	9.8919	4.18494	5.49302	0	7.90307	2.74165	3.9039	1.65799	8.50243	8.32344	6.74556	4.35516	4.26505	5.38638	8.03219	2.56808	0	8.96306	3.52137	1.69607	6.43096	11.0931	0.962934	4.67984	3.95737
747	8.91349	10.6442	3.10785	4.11755	24.9407	7.58607	0.779341	0	3.45136	0.685624	4.68468	16.8718	14.8155	5.06163	3.70454	7.25906	12.5648	6.81171	0.427835	5.25963	7.32329	10.5449	3.64766	4.88794	19.4328	11.6694	3.64941	12.7798	5.97133	2.94936	11.53	6.31318	3.55457	7.97119	8.32168	3.1274	15.4377	20.0338	8.31593	1.69124	6.30156	3.9282	3.14123	2.74505	8.33798	6.28407	9.90348	5.39054	5.1252
748	4.00832	6.79601	4.36582	4.22047	4.53773	0.37014	7.73504	15.4335	12.1498	7.85443	4.26953	4.49233	2.6852	7.60543	7.55366	7.85479	5.84773	10.2912	15.8915	9.27218	17.5498	3.66712	4.0709	2.04252	0.911166	4.9237	9.93757	9.06692	3.76178	1.64797	9.9434	4.39657	6.73442	6.26963	13.8927	2.9674	20.0293	16.1881	7.63141	5.88556	2.31141	9.6934	2.99569	9.95115	4.159	22.3266	5.1196	9.23941	3.62653
749	16.0355	7.9847	3.15341	10.6348	4.14812	3.78251	0.0471308	0.251376	6.48977	1.6539	11.4836	2.69964	5.10661	5.54041	9.68271	9.8587	16.1427	7.38608	2.15093	6.86901	4.20885	11.4337	12.8451	2.59553	11.8402	3.27321	2.61912	7.30987	3.98317	5.91784	4.99631	7.51536	24.8478	5.31352	7.71658	2.23172	0.360178	0.225063	15.79	3.04416	7.017	0	0.661413	0.909715	9.42029	0.0919979	5.37674	4.20051	3.8257
750	0.680398	3.27899	3.04077	0	3.30658	6.18564	4.94646	1.64627	1.70366	9.10142	4.62847	0	7.54898	3.59986	3.37972	2.27706	3.40888	0	3.08307	6.51992	0.0685268	7.98199	7.53065	4.96234	6.8416	0.995203	3.78587	4.24623	6.8392	4.95182	10.3319	4.55837	1.96114	1.96561	3.89721	0.974779	4.99422	10.1398	12.0089	3.41907	1.23022	9.10257	7.64256	1.37843	1.3259	1.45902	1.13836	0	12.2618
751	4.6101	4.21786	0.867823	11.3596	0.431279	0	4.35263	0.261412	0.528115	3.45737	2.12668	25.444	4.14723	4.88073	9.01595	3.0286	5.5014	3.75172	2.7394	1.42456	4.96222	8.01274	4.82852	3.91019	2.1764	2.55955	2.40021	16.7856	6.73254	1.76747	3.1551	4.57578	0	2.34388	1.8198	2.04439	8.33421	0.0255296	0.227346	5.10703	0	7.7277	0.30858	0.363972	4.24016	0.915415	0.948819	1.06508	1.86623
752	5.95201	5.23648	0.443441	5.37164	11.0361	2.8394	0.713187	1.20918	2.84202	7.12946	13.589	5.7459	2.46601	4.58774	4.29254	7.27678	1.65293	6.53273	0	0.969154	1.64899	4.86527	1.89231	1.26244	2.10675	1.34543	2.24577	8.32142	3.33598	4.70519	7.8606	0.754064	2.54236	1.28447	6.23956	1.34992	13.9134	3.25093	9.44685	2.53833	2.04657	0.358234	1.838	0.239849	2.29646	1.4354	3.67098	0.913227	4.95927
753	3.30689	2.56863	2.61654	3.40311	2.72538	3.73829	0.238675	3.84064	0.654968	6.44616	3.31263	0	6.07838	2.03332	6.01909	3.30047	13.3451	0	3.10709	1.13372	2.27846	0	5.06	6.26857	1.0664	1.20281	2.45743	6.48042	0.94575	3.20863	0.0328352	3.01634	7.69131	1.19683	4.49393	0.549511	12.324	7.12123	2.21256	4.83098	1.83268	3.58383	1.89942	5.03206	1.61699	0.536697	0.58552	1.45558	4.79967
754	0	5.85178	2.28346	2.82264	0.980277	0.807596	0.33176	1.19478	1.11192	0	0.846427	6.51394	1.47012	2.52645	7.07544	3.64232	4.61012	11.4468	6.86537	0.862866	2.05695	6.47521	2.62455	2.0537	0.71603	2.59469	4.52252	7.07927	5.75485	1.52518	5.88448	3.3403	4.73199	3.80816	0	1.06285	0.349815	10.164	5.34394	2.55747	2.17093	3.78418	1.79559	0.956994	4.19628	0.654761	1.78685	1.22668	0
755	2.92284	3.23029	7.41142	4.56978	4.5702	2.17419	6.47524	3.06544	7.63859	16.7675	3.97089	2.49943	0.481984	15.9605	0.618703	8.73302	4.9821	3.17253	0.528075	4.50879	0.18495	4.26705	4.63949	2.10928	1.93157	0	4.76677	3.27027	3.34804	3.20177	5.64668	10.8684	2.82617	4.93875	1.02453	0.299495	10.708	0	5.17438	2.96835	1.72852	1.28242	4.88236	4.32998	6.64616	1.49838	0.764039	1.19143	3.12137
756	2.64198	1.16772	1.14254	0	0	11.2387	10.5941	0	0	0	3.55181	4.98927	3.40432	13.58	5.30723	4.80675	0	2.1521	0	1.37347	0.725202	5.50356	0.55448	0	0.495108	2.72064	16.3363	0.469322	2.10978	7.19583	3.48269	0	2.19007	0	0.813206	1.30024	3.35147	5.11838	5.62225	0	0	1.5681	0	0	0.271036	2.26199	0.0619679	0.0522902	30.0893
757	45.2554	48.9605	55.0048	9.94357	15.4426	14.1544	28.7672	65.2336	26.0988	28.5269	6.81411	16.8965	14.801	9.21164	9.37183	14.7155	30.2303	14.2902	53.178	22.267	23.9885	13.521	23.3331	39.6636	19.4678	29.0161	14.1781	16.2165	15.968	22.0696	17.3169	12.6877	10.1824	69.1571	34.5569	78.4814	21.51	11.3091	17.3581	32.8097	63.3451	50.5966	32.9288	20.3861	50.6075	19.3489	22.0547	33.5707	24.2574
758	34.368	0.960163	0	23.8948	20.0348	23.5128	18.6359	0.246752	48.8059	0	21.1451	0	24.3844	43.5977	20.3008	30.1717	15.2696	26.7439	21.8936	34.0701	39.3851	23.8236	19.3314	39.7699	27.5783	32.359	28.5815	12.8194	11.8376	10.7595	15.5311	18.7712	28.4529	15.056	47.1549	13.9176	0	19.5595	13.6316	27.5422	27.6459	16.1831	28.7892	66.6359	0	63.5669	46.6316	36.3398	0
759	0.26234	24.5276	27.1892	38.6349	41.4728	35.3489	24.9449	23.3019	10.616	28.5712	40.0149	37.911	35.2176	0.0220177	34.6187	22.0478	20.9995	31.91	8.60546	26.8705	24.7011	25.5496	30.2055	0	37.62	27.2066	20.7256	24.3117	43.1282	40.615	30.7578	41.4279	39.4217	0.249202	0	0.0197631	24.5149	33.3116	28.9741	18.2269	0	5.81327	19.9155	0.676699	28.7995	8.32251	22.3572	24.1852	18.645
760	37.4976	36.0601	29.5224	39.1262	21.3861	29.1505	37.5382	40.0381	41.426	34.5965	43.581	37.6352	36.5536	22.8772	21.2602	26.6801	34.1467	31.3905	17.469	29.3675	28.3987	20.2884	34.1476	43.0729	19.1838	33.7912	26.8829	35.358	34.3063	45.9525	39.0746	32.7369	26.2655	31.8612	26.0035	34.324	34.3289	26.3361	31.0779	40.6189	40.6563	33.9435	33.8164	27.0658	16.1366	17.8829	32.6876	35.7697	30.4324
761	19.3047	15.2568	11.311	18.8219	26.9266	20.0528	14.6774	8.58048	9.71306	12.4881	9.96332	9.61723	18.0547	16.8844	22.9832	10.0811	9.29276	14.7566	11.5836	27.0245	14.0736	22.3465	11.9594	0.0837932	12.4219	8.46789	12.8705	13.3218	19.1838	9.91341	10.3231	27.8179	19.6944	19.0329	24.9909	12.622	10.9544	20.2723	18.8681	16.5985	8.42162	9.7506	22.8554	21.5678	23.4401	18.2923	9.10942	7.36399	8.84481
762	5.2483	16.4615	6.85361	12.5818	11.1154	12.7373	13.9267	0.0260296	10.7855	8.98377	8.33579	4.94186	7.14728	10.5348	7.71381	6.70165	7.33464	12.0619	12.3986	3.93989	11.9738	8.72652	10.9891	14.8676	16.5571	8.04032	10.5304	9.81642	14.2192	4.04826	5.04261	7.6834	5.21286	7.84818	6.49556	6.48083	7.14919	9.99975	9.36062	4.96718	8.20665	22.353	0.00934083	6.31809	9.82115	11.0094	18.6793	8.18428	5.8403
763	8.35248	4.96532	6.36745	5.77605	4.48169	5.81046	14.6473	15.3974	6.71099	8.56194	5.35814	13.9834	6.75587	9.01956	2.36043	5.82008	4.65221	10.2191	9.46562	6.24211	3.61345	7.32055	7.97871	4.83331	0.75954	5.06927	11.782	6.46848	1.49041	7.47381	5.10973	3.42488	20.7275	6.03627	3.55281	12.2099	10.6211	8.81972	8.30062	7.00765	11.4183	4.93445	15.5321	15.7229	6.67265	8.3562	4.6319	5.15081	10.012
764	4.11728	5.96085	10.889	6.26405	10.3613	4.24723	3.32338	8.12572	5.9566	9.21359	4.67828	1.05871	0.987058	5.85558	18.5342	4.92352	9.6832	8.40527	8.38016	4.37823	5.55107	4.27772	10.9083	4.96525	11.9758	0.0125541	4.94648	5.72665	9.62439	2.94857	10.0521	1.35455	1.22072	4.35768	6.24541	0	4.07772	6.87535	5.60847	3.07686	6.04042	4.53454	5.29463	7.86379	11.1361	6.53158	5.39973	5.83684	8.37211
765	8.27271	3.36977	7.7629	5.22642	6.91832	3.91393	3.61175	7.76059	2.91028	8.98647	3.56045	6.44812	3.85223	4.37043	0.514823	13.7113	6.32673	8.51796	0	4.2474	14.3626	7.7246	7.04617	2.72168	9.31481	7.22556	3.92909	5.42132	2.06857	2.15061	2.79432	6.20438	3.49119	9.12562	3.90838	7.55748	5.7992	5.21207	1.95421	2.74582	0.967346	0.394026	5.73893	4.04866	9.36314	9.47947	10.5978	5.2198	4.38277
766	5.26461	5.92139	9.65824	2.63883	0	13.0868	4.02301	10.0056	8.91229	0.696658	3.88657	6.67493	6.57374	4.1168	7.8741	0.112316	5.8265	3.72858	9.00226	9.22334	2.44273	5.68137	0.623565	3.15971	17.5385	18.9848	10.5861	4.77827	9.16256	4.24469	7.24166	5.32191	2.43241	8.13022	10.6166	7.39694	5.83057	3.19058	5.66963	6.36606	12.8598	10.4021	3.57306	6.83065	7.27297	5.87843	4.27352	8.45159	7.31074
767	3.53081	6.41654	9.78824	4.18711	7.05528	0	0	1.09662	0	7.17913	4.2595	4.42348	7.42235	7.8053	8.32743	5.55017	0.532103	4.55075	2.86841	6.26846	6.65136	7.50051	5.26324	6.80295	2.62479	3.57998	7.04095	6.77849	2.13923	6.36895	4.9554	2.88956	3.07526	4.55519	7.62426	7.84727	7.67578	5.27779	0.780579	15.7859	3.2792	6.86878	1.10846	6.04657	5.16134	5.87015	7.87913	9.19419	4.74093
768	5.78719	3.0779	3.94965	2.63279	7.18147	3.70891	3.209	5.79481	11.8677	3.66135	3.19406	2.57001	8.49424	11.9424	1.96687	18.2237	10.5774	4.00561	10.0326	2.50685	12.6029	6.22047	6.1689	11.6272	5.88162	5.00388	3.99153	7.62761	3.083	1.54359	7.39812	5.18372	8.36768	5.00282	6.96225	2.18344	6.1983	4.66509	7.83075	0.108263	0.60227	6.77591	2.61164	0	5.46356	5.03424	4.92774	8.58639	14.6896
769	2.62433	2.50989	3.89744	2.74488	4.57377	7.29208	5.04328	3.17462	1.71754	5.63251	13.1829	12.647	4.15896	6.59357	8.46492	8.19611	11.6278	2.36379	18.7998	6.80178	0.329697	9.91336	4.91515	7.86557	3.74203	9.82459	7.44018	4.703	4.72253	15.3556	8.0084	7.38279	9.51245	4.04998	3.60039	9.37809	7.36493	9.35119	10.5491	2.72485	7.54812	0.0431153	9.46017	4.53578	5.53239	11.6654	1.81396	6.24237	5.37426
770	10.7907	0	8.46057	2.36163	14.3715	7.55112	2.24183	1.4837	5.01044	10.3715	18.1587	0.283281	0	0.412579	9.98715	5.98653	9.18371	14.2225	2.81584	5.11059	16.5946	6.09016	7.53999	18.5598	12.2699	14.835	10.1016	2.5158	8.7033	7.12631	5.3563	5.45103	5.74944	4.37767	3.68441	4.45423	2.89442	7.75198	14.5385	3.14499	0	29.2614	2.99418	9.96024	5.3111	5.4436	8.2732	19.4091	3.61261
771	2.6829	7.17528	8.42524	7.41825	12.2641	11.68	4.07404	13.9721	0	3.40878	4.47783	21.8183	13.0379	14.0732	4.59867	13.5745	3.6877	8.75993	11.3551	0.456981	11.8671	10.6789	11.2266	0.759206	7.79949	0.00724476	2.27997	2.56852	8.79928	7.6215	21.5547	10.9126	13.7316	4.93613	18.7955	15.0438	5.25113	7.556	4.50993	4.76034	18.193	8.04696	13.879	17.2083	19.247	17.5532	8.10812	2.75688	10.9013
772	10.0105	14.0011	9.29831	4.2291	13.4398	8.4798	6.38003	0.494879	14.1012	8.56547	13.4827	9.98535	0	25.1686	8.75747	8.47081	5.19973	12.647	17.8209	15.6591	10.2198	12.527	3.11713	6.91713	9.90688	4.39566	16.9287	2.48817	2.43361	5.01026	0	2.49768	3.51858	16.7613	16.3315	18.9176	4.35662	5.02289	5.86959	8.96592	10.5997	15.2952	8.4018	10.3642	11.8782	8.36317	14.4206	8.83529	4.17456
773	10.9171	8.05493	9.87553	2.71794	8.42204	6.3421	11.6362	6.80315	4.90454	8.33502	8.09248	5.06675	9.82399	0	11.8152	12.3632	17.6882	6.43867	7.1458	9.26767	5.11418	1.71455	2.67281	8.10609	12.3815	12.1248	11.6865	8.88692	5.82158	0.424852	8.11977	7.22278	14.4956	4.38784	6.94427	6.2747	6.83552	10.1071	13.2348	0	12.2983	0.776745	0.37524	4.98697	0	5.8536	6.96375	5.8691	16.2425
774	4.76023	22.6536	3.50642	8.99275	14.2188	10.4951	1.68878	10.3736	0.651297	17.6919	4.72989	9.90917	14.6165	6.14791	5.30874	10.5738	10.4478	6.36595	9.4377	6.01147	13.2844	7.72477	4.58136	9.13476	14.0149	9.12108	2.65477	8.0095	5.36908	11.1641	4.39461	14.2701	11.7279	6.64515	6.52262	13.6554	12.5449	12.3752	10.1196	5.32751	6.38219	7.81192	5.24906	11.7802	10.7522	5.72516	5.70574	0	6.72101
775	16.4029	1.02345	3.61105	19.1418	9.62423	9.47181	6.13482	12.5972	26.2091	12.0703	17.9127	8.49167	36.2166	9.8849	8.79635	12.3078	5.28607	5.06897	14.058	8.79566	4.14484	8.96798	10.1403	8.95467	5.49703	15.7956	18.164	18.2375	6.63166	5.02356	6.041	5.60249	1.5933	9.40223	11.4514	7.74165	25.9389	6.17396	2.79688	10.071	12.2601	12.8787	20.4214	0	9.66909	13.0996	2.87013	17.6633	10.7991
776	16.4368	7.16446	33.0783	20.1168	7.2958	8.54844	16.5936	18.168	13.1331	20.1766	1.9514	13.5212	0.943675	0	7.36612	0	20.6499	6.1625	3.9207	13.9528	8.43887	9.60161	23.311	6.34701	6.58915	8.1736	6.4563	12.5929	12.4881	11.9963	26.6463	12.0684	26.5803	16.698	6.07991	2.33754	11.4055	22.134	9.57272	5.4488	13.0024	4.65806	1.00479	9.34889	12.2569	7.52994	10.0751	10.003	20.6296
777	7.70608	7.37779	16.2624	1.43809	1.735	22.0226	41.3279	6.70341	0.825796	12.7301	14.5337	0	5.00706	13.4236	12.3166	27.3831	0	12.7042	24.5233	7.40438	12.8605	8.84829	21.1609	17.486	21.6923	13.5111	14.3415	11.3147	29.1565	4.02575	18.3098	25.4313	11.2242	1.65079	0.338518	22.8571	24.1495	11.6362	5.19183	8.25473	14.7867	3.56878	17.3241	13.3398	13.7363	3.77118	0	12.0305	17.7446
778	1.11433	19.766	7.48214	27.2142	7.35023	9.15348	0	16.188	19.0085	6.63916	5.84906	26.4433	7.0786	20.5781	14.076	9.34028	18.3384	11.2507	8.92267	20.5155	1.20413	25.2566	0	14.42	6.77596	17.8019	9.07256	24.564	9.35937	19.5215	9.57758	0.503843	8.50355	28.7743	14.3906	8.71802	0.0769054	8.34258	18.6347	27.5415	0	10.7954	15.1243	19.4219	5.91002	23.3226	35.9742	8.58794	0.506233
779	19.1785	12.7834	0	6.36946	11.2786	6.25553	9.92286	13.216	16.1561	0.0110704	10.8115	4.48098	13.2757	10.3112	16.9777	0	9.51852	16.3795	0	12.8258	16.2716	8.59011	16.2499	9.31531	3.07291	4.23397	8.31403	8.82186	11.2375	28.0859	0	16.0398	2.87548	6.36657	15.4613	0	6.54667	8.90001	15.5314	26.4852	12.4776	6.90685	15.2261	3.5894	11.2393	9.33796	7.60905	14.8449	8.66848
780	6.34032	2.84748	7.14226	7.42186	2.92127	0.845773	4.88161	4.40172	3.18702	3.70052	7.10736	3.57518	8.95926	3.9992	2.28973	9.10867	0	3.68852	5.17499	4.83663	4.35929	0	0	0.0248494	3.18	5.84582	2.32466	6.75625	0.662728	2.29863	4.42659	1.62348	1.26704	5.21034	2.91928	2.80768	7.72456	2.86936	2.61128	0.940623	3.81147	1.89283	0.32729	0	1.00892	4.22514	4.70144	3.33615	4.40631
781	31.2992	33.3926	30.7137	25.4984	26.6152	16.5742	26.4399	31.2083	40.7406	15.3187	17.078	22.9157	18.0765	24.5256	18.4166	25.4664	20.2271	23.9751	29.3342	25.7602	31.6949	37.7879	31.5466	29.189	28.4806	21.7985	31.3961	20.4432	30.2001	23.5223	25.7709	26.5897	26.1706	32.6691	32.5889	40.8169	19.4738	27.3166	19.6512	41.4333	40.8387	40.932	39.1425	30.6127	34.1879	22.4427	26.8892	24.5629	14.689
782	9.31601	12.1782	7.35239	7.12832	7.65002	12.4386	9.54991	19.1944	14.6001	10.7472	7.35238	15.8984	18.1055	13.3232	15.5575	11.9167	5.46892	7.07317	4.02498	18.1499	14.9487	15.2806	11.7331	9.13691	6.77983	12.5082	12.0954	11.7708	9.84085	8.54041	10.0392	7.6162	12.1108	5.63545	15.7137	14.4002	12.5406	11.5913	9.03462	20.2182	10.9976	9.15832	18.7463	16.3741	10.0951	8.36615	9.63803	12.3556	11.0386
783	7.44168	13.8744	14.2411	9.20866	14.0767	27.2113	10.3138	7.76495	9.62659	13.7941	20.4774	14.7503	6.91588	11.7372	0	2.67186	12.6699	9.97738	11.331	9.2378	2.86957	1.77979	12.1921	11.8933	6.14718	0	9.82333	8.59319	10.7198	24.8509	8.39509	23.1082	11.2145	5.59563	8.48565	6.45516	6.78697	12.6965	16.7626	1.87665	8.29426	9.61383	13.0659	8.76365	6.95897	10.0511	10.9835	7.47735	17.5104
784	14.5762	2.46205	4.93691	7.40909	13.4882	9.71362	9.77376	8.21424	12.5816	11.5854	8.82569	7.17951	0.675245	9.42761	11.636	6.78658	15.663	8.30392	11.1907	4.45299	6.45182	7.97195	4.46485	10.0672	6.87949	8.94935	13.118	7.94719	10.137	0	7.67173	0.132863	20.2176	23.3879	6.24419	12.6728	9.75567	10.8754	9.9622	6.46491	8.87541	4.38951	5.48078	7.30657	9.15577	6.12199	7.71201	9.639	6.04823
785	5.6121	12.3741	4.30549	10.4324	2.11037	7.53285	10.1902	8.02017	7.45891	11.4238	8.59806	4.43804	11.215	12.9443	13.9402	15.8299	9.08792	8.6537	8.92587	10.614	12.4867	6.26832	5.41998	7.43421	15.0469	15.3968	9.11693	8.98957	8.8089	10.1887	6.58788	8.8337	4.13742	1.47659	9.26032	7.34256	8.04453	12.9971	11.1511	7.22633	6.45792	5.14403	6.92063	15.0788	12.78	6.5326	14.1227	8.44858	6.51761
786	3.17726	8.48839	10.0641	11.2945	4.0167	11.8621	7.6507	4.95138	5.41426	3.42136	6.0965	13.8272	0	0	8.63408	8.22679	5.08306	6.83392	5.0243	4.07797	6.63237	12.4517	15.169	8.53894	15.1469	7.53088	0	6.46733	8.9554	6.14132	5.90924	8.90124	4.45357	14.5609	6.70902	6.18796	3.48448	3.78987	7.92537	8.58217	3.33951	11.2393	6.99359	11.572	4.05227	27.4475	12.2099	6.53734	7.23276
787	8.62263	4.95406	8.16767	9.86541	18.2604	9.22611	16.1014	6.99076	0.00823322	11.301	8.38964	8.50053	14.9594	13.6762	13.9833	4.1292	14.3186	16.2176	11.5831	12.8361	9.3987	3.80302	5.44814	18.2842	4.58705	11.8472	10.5872	8.60123	9.79719	7.2733	10.4995	9.30678	7.39607	2.36081	11.6961	0.00229175	8.50647	5.17026	9.78616	4.58879	4.20965	6.84667	0.872824	6.24906	18.9197	0.0250795	6.89052	12.545	23.4558
788	8.71269	4.4639	9.55425	6.9862	3.77297	0	0	4.70449	4.21818	10.2486	7.8175	4.9538	9.41312	4.91631	15.5427	7.67539	11.5585	7.65765	8.80201	4.13519	5.67838	6.10916	9.24246	4.76174	6.9529	12.386	6.46923	6.14382	5.64581	10.0109	7.10102	7.49948	6.15037	7.04966	2.66221	6.86553	13.0852	3.70195	6.91563	3.30741	3.08662	10.7836	7.56747	0	2.83935	8.72443	6.85269	11.3378	1.62582
789	4.90199	4.96475	3.52205	4.7552	7.08814	4.59543	5.09882	4.54957	2.16447	8.45942	8.25746	3.9614	11.6801	5.45048	0	8.18847	5.92296	7.61902	4.60894	5.89907	5.47951	8.54754	4.78375	0.669648	6.79919	3.73719	5.06907	14.2875	5.23219	7.17362	13.5989	6.38839	6.88201	2.05363	3.72059	2.44892	10.5977	8.99168	6.19983	5.36169	10.0889	0	0.882721	4.04315	0.0019709	6.06329	0	3.76037	7.47558
790	10.2693	4.92328	10.163	9.97048	1.36476	13.2926	2.2935	14.1414	7.35325	9.82071	8.41811	18.4704	10.4106	5.52542	12.9099	7.87833	3.04467	2.93365	7.60143	6.16462	9.94129	11.3081	3.1259	12.887	9.09324	13.7426	14.0439	11.1567	6.84862	16.4653	12.353	7.39473	5.89379	13.406	2.9232	3.93582	17.0506	10.6013	19.3018	9.99823	3.96999	3.86507	8.49715	6.58001	12.1748	4.77005	5.10449	3.40214	14.1702
791	8.43777	10.7276	10.9277	5.00291	7.62312	9.65095	14.2895	11.0023	3.24286	15.2	11.973	8.32381	3.95738	9.7377	4.58971	3.03155	5.35973	4.44727	3.81261	8.40181	2.44982	7.86944	10.7926	4.12222	4.42394	4.60455	3.59269	20.3448	12.5753	3.2849	4.61824	8.91032	27.4164	3.52701	7.4067	2.40537	9.2907	16.0595	9.23453	5.13733	7.17503	14.8189	1.88486	1.42758	6.58954	7.60187	6.88975	5.63863	5.81465
792	6.8979	13.94	7.85041	2.86901	5.73848	0	10.4278	5.2462	1.6395	20.8409	0	6.79774	8.70753	2.07214	7.80143	2.30131	3.91555	6.52015	4.0292	1.77842	1.95671	5.89028	2.64397	5.99387	1.90313	2.46611	1.4787	9.39962	9.6424	3.68381	6.67861	5.64842	5.87142	6.82299	1.46244	2.18113	7.21107	6.19213	3.59093	0	7.71102	7.54336	8.29191	3.74588	4.8898	4.82081	2.73631	8.25708	8.22673
793	9.90378	4.90949	7.56664	13.5676	9.00913	9.22902	4.29029	7.38119	3.61409	0	10.7623	4.95772	0	7.66245	5.88059	8.46666	3.18113	5.65829	5.47418	2.37151	4.88545	9.21985	5.77013	4.93934	1.74326	1.73692	4.49391	0	10.1701	9.27243	0.719366	11.8984	2.24157	5.21177	0.78367	1.69789	5.96621	14.5325	5.36336	3.91368	3.54177	4.22329	1.05972	6.65952	3.44491	1.47191	0.539199	1.7206	4.85599
794	16.5351	18.9983	2.86224	21.5712	16.3452	24.4013	16.7695	14.6875	7.63729	9.65178	6.28317	20.136	6.88603	16.4532	14.1128	16.712	25.0888	0	1.01442	21.7195	22.7145	18.4232	0	22.0057	17.7486	24.4927	13.418	6.62796	4.17823e-05	11.793	0	0	9.40401	17.9308	25.0911	30.3941	8.78058	4.37513	3.08788	34.437	23.3389	13.1426	16.8314	21.4395	17.11	19.8165	0.999838	23.4701	7.74655
795	7.53018	12.3697	26.6048	8.01568	9.87963	4.44209	8.90366	5.8048	27.5093	21.1814	12.7761	3.4318	17.3381	8.35661	6.65307	9.54152	0.0334658	19.998	20.2974	6.99873	0	0	21.662	7.51931	8.47744	4.81408	9.19838	12.3884	12.5889	10.0816	27.1123	12.9694	8.2882	5.8346	11.3256	6.15563	6.87938	14.701	6.56196	4.39918	5.02058	21.1448	12.8793	4.84714	8.62542	0.109068	18.1146	11.5793	10.1376
796	9.23063	0	2.91716	0	0.456059	5.79183	8.16322	7.42181	1.96	4.15988	11.5096	6.75718	12.8223	10.71	1.00589	9.31447	12.7631	8.18394	9.58087	6.78139	8.16238	7.05166	14.0822	0	0.508807	0	1.07863	6.46718	7.70061	13.6461	7.52782	14.9018	8.9146	1.66806	0.0591745	0.0433165	8.56216	9.08961	11.3287	9.5017	5.00924	7.51245	3.59026	8.24403	2.40552	11.2346	12.1085	0.142043	13.6429
797	12.8315	24.8203	18.6266	21.9026	33.0021	17.0419	25.7042	20.5867	28.3521	15.6	9.04866	16.7794	17.6317	18.4685	31.9257	25.3641	22.3401	30.7538	32.078	33.9559	36.8357	23.0882	23.6286	25.9089	5.41407	27.4896	28.976	16.2172	11.8663	12.4279	25.5655	18.9004	25.1717	30.9345	38.8179	36.1805	18.6174	10.8467	26.3077	24.3944	33.3377	13.5725	27.9006	23.0173	25.4036	19.9249	33.2524	31.6528	21.6581
798	8.7063	3.76636	12.4814	0	11.7653	11.7585	0	13.3414	11.8261	3.14245	25.1182	7.4749	10.3793	8.24766	6.67013	9.2006	5.62919	11.0926	10.3	5.82464	6.60814	4.01683	4.89564	6.68207	35.0178	10.8528	8.46989	13.8714	13.3073	10.189	11.967	11.1178	0	6.83728	8.73338	10.3097	5.27954	1.59994	9.28355	7.67126	10.8161	14.1771	9.85993	24.0391	9.42376	30.2503	10.9291	9.80397	6.35795
799	9.65752	5.54499	0	17.1006	4.81625	4.39182	9.15831	0.386655	6.86545	0.402896	4.11071	6.87115	11.8671	12.7664	8.45089	8.1895	18.6442	10.4124	5.81193	6.00342	6.44595	13.1326	13.399	9.94163	15.6698	9.80069	15.2499	3.52671	15.3003	9.15597	3.45815	8.25869	6.7983	7.82695	3.39681	6.69664	12.3624	12.0021	5.93964	0.547248	0.079707	0	9.20487	0	9.93262	0	9.32586	4.33333	7.38929
800	5.02734	6.40059	9.16633	7.81449	5.76636	7.53972	9.80635	10.9027	4.87485	5.97129	3.51622	2.81399	7.92719	9.49304	11.6149	5.22052	5.02227	3.81368	5.67576	3.74215	2.62784	8.75386	2.70132	1.73546	6.26644	5.81559	8.85481	8.70653	11.8188	10.5897	6.72343	6.7346	6.82046	9.61447	7.31699	5.07096	7.11556	7.40852	11.6793	3.56687	3.94813	7.05127	0	5.64228	6.59026	16.2947	14.0572	7.12703	7.80862
801	4.87619	1.62823	3.13509	1.88377	9.16115	3.27889	4.31094	3.9294	3.85594	4.45559	2.79617	2.83151	4.63626	0.971732	5.53555	9.53419	5.23958	9.49723	2.80301	8.19979	10.2666	4.16439	5.39666	1.86904	7.18462	3.49843	6.3252	7.4517	4.84963	2.42392	3.82417	5.79871	8.3348	6.60269	6.99321	4.30426	6.9039	5.60692	2.95744	2.62168	5.86811	1.7003	10.681	7.8206	2.22723	6.19987	8.87571	8.42512	17.5483
802	12.4922	1.5868	3.37428	5.77096	2.52718	6.33043	1.87678	4.76089	3.13445	6.70465	1.98154	3.01834	5.41009	5.8147	5.85741	6.17141	8.50078	2.17829	3.76126	3.8687	6.6452	3.87758	4.24169	5.71088	8.07327	3.79504	2.73348	4.4592	2.01192	4.0846	5.9843	2.52138	3.36344	3.22023	3.78959	6.22348	2.74018	2.54995	3.70545	2.2009	5.23687	5.29972	4.25787	0.431162	0	2.78385	9.06372	8.02671	4.75714
803	24.962	31.0502	31.3635	30.8075	35.949	29.1382	30.0455	27.2989	37.5074	31.9445	34.8772	35.5521	21.898	7.26341	27.6197	17.3725	8.02778	26.8208	28.697	33.2822	25.7854	25.3001	37.3145	4.34205	27.0951	21.0769	27.3733	7.61414	31.3366	24.0481	1.61279	36.6328	24.5335	33.6491	30.088	32.8829	31.9505	30.6732	8.88188	41.6904	42.7537	35.5916	26.475	28.2548	34.0151	32.2746	21.9636	11.6431	5.47882
804	20.6967	11.9535	15.203	9.99635	13.9762	15.6752	17.6764	13.2972	0.224036	7.08546	15.6762	10.673	7.92465	38.9428	4.15754	14.7502	15.6766	16.0276	14.7131	14.2392	8.37952	12.7	13.0421	39.3264	11.4863	16.8796	15.9857	35.2943	10.7801	18.24	31.4643	11.5285	20.6721	12.2053	8.90122	15.8764	15.4996	0	24.8283	15.6844	0	9.16815	20.3936	11.597	7.89095	13.7728	14.699	22.6669	24.2838
805	7.29308	4.52263	7.30476	12.2237	9.00286	9.98708	7.73781	10.4314	18.3233	9.23573	5.68545	12.7783	13.4527	10.3807	10.1624	16.0829	21.9746	3.95267	7.95678	5.78782	10.7589	9.92877	12.5929	11.2656	5.53566	13.3425	7.4889	6.57558	7.23242	12.068	13.1085	7.72817	0.0709513	8.70119	7.01947	7.77188	13.6809	27.7111	11.1955	10.179	20.1033	11.5788	14.9816	10.6147	8.83573	10.3804	0	7.16487	7.53579
806	6.30755	10.562	7.47053	9.28269	7.23979	10.3898	9.00189	12.4241	15.2241	5.81201	17.5248	9.41503	15.0893	5.02162	7.47046	4.05242	14.0001	17.033	5.00927	5.30391	9.14732	11.0225	0	0	2.65892	17.5978	7.51247	8.18629	6.06037	7.13126	19.6208	6.96475	8.76804	8.39674	8.64453	7.29344	0	0.15	8.63197	11.2212	8.14556	4.93796	5.00129	5.57813	9.22675	3.13669	9.13344	7.30331	3.61301
807	6.59096	11.1005	7.69656	5.07494	3.13743	6.65584	5.75738	7.26122	3.69853	9.84483	7.78766	5.10912	15.8724	9.62259	16.6887	6.93404	5.914	7.24287	10.0005	12.3145	5.29457	5.39121	12.903	12.669	8.73232	6.01438	8.49787	5.4293	9.86301	7.8499	5.72159	10.2497	17.1464	0	10.6196	2.08618	10.0344	9.6057	9.99926	4.27487	0.277573	10.773	5.41713	6.33163	7.25201	3.28611	8.26893	16.7038	10.5456
808	5.1091	6.6076	6.13842	10.7059	7.98606	4.30896	9.44005	4.27759	9.73069	9.85862	0.152484	7.27022	7.7894	6.91173	0	12.9928	10.0508	8.92937	12.1967	5.13235	9.51179	5.90309	3.41249	6.98329	10.8366	6.22176	7.65171	15.9687	12.03	6.13281	7.65739	4.66206	10.2904	13.9544	5.85519	5.29699	4.64478	9.12044	6.52041	5.4686	9.64791	6.34459	9.01503	8.95107	14.4003	5.88936	7.14434	6.00883	8.28499
809	6.64487	14.5879	9.14756	6.43968	5.25395	6.69592	4.34692	5.41654	3.42667	9.0873	10.0023	10.5384	0	5.57758	10.8933	6.88908	5.59347	4.50449	9.18658	8.1294	11.5829	12.9586	8.39542	16.0982	12.1307	5.75795	7.57658	0.314271	4.01729	7.43171	4.28275	7.17942	0	3.65588	10.7722	13.1935	7.43013	7.17417	11.6005	3.09216	4.01887	7.55456	3.77749	14.7786	9.56169	5.9816	6.79405	4.93035	10.1439
810	9.85561	0.335345	13.2445	11.648	21.0814	10.5156	7.20442	10.8312	8.76261	8.51458	15.1514	10.694	7.53599	6.95704	15.575	22.6138	7.15663	0	7.74126	20.2583	6.602	0	11.0039	7.21119	8.19523	5.79016	9.86977	7.25753	7.43956	8.22563	8.77041	22.164	11.7599	10.8148	18.6744	23.19	12.4732	6.77302	10.5028	16.9234	5.84009	7.97649	24.7068	3.97297	17.033	17.22	15.3421	17.2491	23.9945
811	13.2729	15.597	12.6565	20.5122	12.3138	13.6976	20.6827	21.2019	16.2713	12.081	16.3172	14.8225	13.9266	9.97421	13.6741	9.20887	19.1597	14.6787	11.134	0	28.9686	19.023	10.5067	18.1133	17.5053	13.7566	11.2914	20.937	12.3709	8.89911	13.2599	4.67026	9.23238	14.8007	16.8994	14.1219	7.04397	23.4098	7.9778	19.0391	20.0266	29.8555	20.3795	18.7382	0	8.31399	23.8698	7.18777	2.62042
812	9.31216	11.8727	20.756	10.2907	7.97077	17.3856	9.57843	12.6625	11.422	12.2119	21.1644	16.4673	20.5087	17.0204	14.7551	9.81067	19.9643	28.6785	21.6216	24.9918	4.49138	16.2575	13.0285	16.9903	17.3741	14.4993	7.3182	0.0563486	27.781	10.773	7.90424	8.88054	11.1955	9.60132	11.6782	2.4496	11.8976	13.5734	17.6713	17.9281	20.7283	13.4595	13.4418	14.5624	14.0822	8.65344	9.62879	11.6572	17.4074
813	25.0474	32.3329	0.438592	16.8053	18.7482	6.47871	20.313	10.2036	13.3637	10.5811	3.82038	12.6936	5.55602	8.51536	18.7444	7.09878	12.7129	8.47872	0	11.7524	5.90324	15.2693	16.8145	11.2832	19.3816	22.1196	18.8404	21.6792	14.7842	12.8345	34.9768	18.4587	12.211	14.2618	8.02844	8.75123	13.9217	13.2352	15.5068	6.40768	2.92164	3.39167	7.11204	19.7974	12.9691	17.4477	10.2947	13.0162	14.2538
814	4.21923	4.49548	17.1143	11.0768	0	23.9432	12.7017	5.79876	15.1658	12.1741	12.9892	18.3874	12.109	11.1169	6.88463	9.32829	2.84697	7.25969	12.2975	5.20799	7.47442	14.777	4.71252	13.5703	13.1248	4.69006	14.4758	6.69881	14.3732	16.6026	7.19774	9.66464	20.3281	8.1948	0	18.0405	10.164	6.52271	12.8653	6.97214	7.77026	13.2828	7.58627	7.19048	17.1576	5.76594	5.64768	7.48177	4.73582
815	6.88085	11.0144	2.48113	11.8024	8.82164	4.18684	7.6638	10.2775	11.5617	11.889	0	0.0530047	20.8552	11.7215	8.68609	15.2495	5.73965	9.20052	8.95397	11.2339	12.0138	8.15332	8.61002	6.47307	5.89202	9.21821	12.8365	7.59127	4.438	14.1431	3.25435	9.34903	10.009	0.465382	11.9715	2.10314	8.44709	9.70832	6.92203	6.037	4.34636	9.46185	4.75312	9.81469	19.1329	8.25139	3.97127	15.6313	4.75369
816	6.91527	3.31917	11.3515	1.35483	9.24056	4.46078	3.25921	7.35812	2.73767	19.4154	4.90615	9.1214	6.59043	10.9739	4.05941	4.85785	10.3397	13.2924	17.7244	5.39803	4.40765	8.89896	5.37663	10.8323	3.65684	7.66521	3.87967	8.75758	2.71134	10.6661	14.4373	10.8012	0.212066	6.13623	9.98557	6.76291	6.5491	6.22047	5.70319	8.6464	3.03203	9.50916	9.46936	4.23965	5.17407	14.3406	5.97183	6.97701	16.9574
817	5.69711	14.2933	8.11381	2.80722	7.22543	4.88856	4.41437	3.12747	5.36844	0.0530005	8.46414	6.87025	3.83537	7.51022	4.4971	3.9462	4.53583	5.26616	0	10.5028	2.38975	8.26954	5.48141	1.65833	6.26339	7.35217	14.8657	12.0147	6.29371	3.6819	0	6.9884	5.56602	19.4432	7.16497	1.40373	9.46716	6.77982	9.79693	0.370265	7.0629	10.1048	0	5.48153	4.1298	8.96367	12.6941	6.0449	3.02112
818	8.53335	3.74137	6.24747	6.55203	12.7844	6.86312	9.02257	8.86602	3.67525	4.0926	4.75523	2.82495	6.26944	0	9.6776	5.39565	9.83418	4.35159	20.4574	4.25777	19.627	1.24325	9.55413	7.47988	5.57114	4.20007	0	8.7063	4.8643	6.44056	6.24174	4.62452	10.0745	11.9732	14.0359	15.039	7.78279	6.62949	3.26939	14.9363	14.5752	2.02805	8.95095	7.1528	4.10745	3.73012	6.44556	8.63806	12.0124
819	10.2661	2.99849	7.59615	7.15049	1.81375	7.57996	5.15977	9.67294	11.6716	8.9873	12.4319	8.06564	2.81327	16.2105	3.44658	12.4904	7.7101	8.79366	0.0699184	6.39701	8.12229	8.10806	14.9117	6.38814	3.03557	10.7086	6.6226	6.30137	4.9438	7.73358	3.95741	4.3987	9.41143	4.30855	1.56165	8.13805	12.2534	7.14774	9.78445	2.73964	13.6966	0.930163	3.60012	9.04991	6.21393	7.31316	6.13418	6.11669	0.243488
820	4.45336	3.18518	7.43961	1.81801	4.84054	3.4859	4.97009	6.1192	8.00744	3.71473	10.2648	6.93551	4.74562	6.56753	8.05646	5.7971	8.60065	14.8935	10.3608	7.89227	6.19673	1.8545	1.91837	7.37176	6.7882	5.81623	4.97374	4.86772	6.14274	1.7677	2.03074	11.5211	4.61447	3.99759	5.66861	8.92431	8.41822	4.65516	2.58482	4.08886	5.2584	5.79787	6.02286	11.1583	6.62839	10.1246	4.16586	8.92713	21.3638
821	2.75909	4.99644	2.31714	6.17092	3.61914	9.08553	4.69215	4.63542	0.31098	4.01535	0.268755	7.0776	9.83529	1.11291	1.34313	3.54095	5.43985	0	9.35189	3.57088	3.1338	5.51209	4.89869	4.3736	6.14496	4.13401	5.35054	7.31817	1.56541	4.93988	1.34612	0.764939	0.798614	7.21063	4.07647	3.378	8.31816	8.36302	5.15001	6.68114	2.69454	5.26881	5.72089	4.22167	3.60991	7.61909	3.60293	3.81946	0.738051
822	3.72533	2.11648	1.58874	8.98088	8.7688	1.14201	7.23376	4.35455	4.27818	3.49768	5.73479	1.71472	1.3321	6.61893	5.16796	12.6072	7.55278	10.0226	2.77709	8.24919	13.2449	6.24971	6.89357	5.19438	0.730913	14.7382	4.18625	8.15931	6.34817	5.28869	4.92146	5.05317	13.3219	7.59241	4.93689	7.35969	5.08209	8.71568	7.6414	1.67174	3.58616	6.73667	2.59263	6.60711	3.97861	7.68448	7.35705	5.65891	4.95991
823	2.57249	9.62629	11.3264	7.65447	8.39443	13.72	4.37686	5.04143	11.2736	5.4658	11.7057	9.61402	12.5462	2.6535	14.0328	6.02711	3.76508	10.9376	6.68717	6.30325	4.10733	6.0031	4.55877	6.07656	11.3928	9.45878	9.86806	10.4249	8.77224	6.83142	12.096	9.91866	10.4711	10.5299	5.91728	6.59453	5.14656	7.88191	6.89442	5.87005	0.646845	4.58989	0	9.46304	8.28017	8.91938	12.6979	10.2092	1.52919
824	6.58665	6.32481	2.30501	5.63025	8.7043	3.86801	2.48112	8.28034	1.43208	0	4.12228	1.93747	7.68497	10.0085	0.714794	4.10834	7.96977	5.84926	8.69861	4.4622	2.68383	9.75589	1.71849	7.02789	10.199	10.4481	5.53218	3.22444	6.61281	7.09462	11.5424	4.38899	0.0651848	5.855	3.02127	4.86928	6.43273	6.2656	7.12283	1.01437	2.88868	6.30288	13.6321	6.60772	5.17147	3.04467	3.95894	13.1514	4.94068
825	7.66909	3.08012	9.87938	10.1435	8.04849	6.95769	9.5893	2.1253	6.80049	5.58802	2.48619	8.50782	12.2922	6.97848	2.49005	5.9607	5.27882	7.1819	2.27433	10.6177	1.2725	3.34291	2.70306	4.26718	2.51342	5.36066	2.1544	6.96068	2.97803	7.15242	7.42249	0.135852	7.65145	8.09268	12.1367	1.28842	11.1252	5.66305	5.72166	9.84162	4.0561	3.79309	5.39543	4.30078	6.23108	9.12076	3.04182	2.09775	6.56884
826	0.618267	6.14835	3.46048	0	3.49738	3.58757	0.470825	1.67257	7.29847	4.27798	4.30737	4.10206	0.0863099	8.05801	5.05244	8.30426	5.52023	2.44066	4.89206	7.0307	4.83546	3.5778	8.78649	3.78803	2.73461	7.2121	6.42814	4.50372	4.76655	3.44801	0.785641	8.40207	2.78893	0.0996789	4.85958	4.86921	3.83548	3.14154	7.06914	1.26673	0.321093	1.41427	1.46086	0.106158	2.62183	2.26672	8.26288	2.96079	9.96488
827	43.5696	37.5865	30.7461	30.2889	28.0039	27.0164	38.1831	34.0807	36.3388	37.5422	26.7516	30.4198	33.0752	27.8104	36.9665	29.047	27.4368	26.6097	31.5951	26.4884	37.1318	36.2635	35.8613	40.5719	37.2156	23.8753	30.9002	26.7324	37.4478	35.0431	33.0782	32.4195	32.8297	35.1312	39.0315	39.0745	22.9789	30.93	33.2095	42.678	50.0596	40.3102	35.4479	39.975	35.0725	16.6925	30.7469	23.2078	25.0549
828	16.9443	11.534	19.2011	17.0297	17.6562	12.2306	14.8405	20.4622	15.0738	27.1697	21.0332	16.9174	11.4702	17.4092	11.4765	15.4906	20.3553	8.41862	18.9709	20.3015	11.5976	13.816	17.2183	14.6742	13.663	11.8836	19.7796	19.4195	14.0809	13.6887	19.297	12.0785	17.3211	11.5154	13.9809	15.7887	12.5177	13.626	14.4495	18.9584	22.6507	19.5966	14.7963	10.9548	14.6626	26.7134	18.1583	14.7317	16.3057
829	11.1019	15.4018	11.736	12.2834	8.46684	18.9063	13.1624	13.2282	9.18622	8.72854	13.3253	12.7736	6.93186	12.7826	14.6993	9.11671	8.08074	13.6462	4.39202	5.08385	15.7961	13.6245	15.443	6.65447	8.61755	7.07295	10.8269	8.38919	11.2853	14.7455	7.48003	15.3173	10.1374	9.97539	6.37075	7.85338	16.1449	10.7581	10.1567	7.92907	7.83788	6.18976	14.931	6.60539	13.7434	7.81445	8.00745	15.2359	8.57405
830	8.12601	12.0205	14.2734	7.52507	12.6176	19.6898	0.715658	13.9	14.593	28.3852	14.2145	13.8142	17.5856	13.0146	19.4696	6.27685	9.14734	9.28729	8.00902	9.0404	12.4762	16.3119	11.2542	11.3827	15.7539	10.0495	7.49842	4.49574	10.9222	5.55277	14.0138	13.3172	16.5549	11.7334	13.3607	17.8326	8.56303	8.59897	16.161	14.084	15.4813	8.42048	6.08102	12.5779	7.56396	9.62777	6.24271	5.80222	12.4879
831	6.11205	8.80228	7.21689	8.51058	1.81779	5.10943	16.5867	9.27859	19.4941	9.88136	15.0605	5.81869	6.086	5.4261	11.1817	10.7317	6.10927	5.45143	5.65575	1.8829	6.35481	6.79466	9.14878	7.44885	2.87615	6.83496	13.5228	8.60516	7.79228	9.19503	5.79725	5.73094	6.78839	4.44106	4.54338	3.95009	7.2001	8.71529	9.0894	10.4275	7.37093	9.40157	0.955999	7.76394	6.17862	3.68752	14.0426	17.3089	3.53353
832	9.95546	1.22593	8.96952	13.2834	2.31343	0.857338	12.778	5.33286	4.58444	7.84734	13.3308	5.29968	0.759968	4.92762	2.86878	9.32703	6.30961	5.31327	11.729	15.9992	0	14.5747	8.29893	6.9234	7.51131	6.34657	14.5203	10.4927	8.58664	6.46618	8.40036	10.2016	11.6684	5.21409	9.38073	2.90233	7.15592	6.56048	5.40331	0	8.18416	6.8063	11.165	12.7332	5.904	5.93586	3.21616	2.00713	3.7607
833	5.44543	10.2839	2.35986	11.8142	8.09154	11.9033	4.34357	7.57471	0	4.17621	4.23057	10.4154	22.6289	7.2777	6.52549	2.4807	7.87897	0.699046	3.50945	5.42033	4.36019	3.85149	5.78476	5.70967	3.80978	4.89338	5.05859	6.34315	7.7384	8.15	5.49007	7.7954	8.94894	5.17942	4.53349	2.18385	17.0378	16.652	8.0519	11.2023	13.8178	8.79831	8.81692	5.572	7.03155	6.40669	8.17366	5.00025	4.07088
834	5.51875	9.28191	10.0799	10.227	6.16357	10.7855	6.70014	8.14494	4.06003	7.01151	6.89503	6.75347	7.46784	8.81568	14.1792	11.1272	5.89653	11.8292	11.1916	0.072683	5.10938	4.59772	6.76441	4.24348	11.3895	9.44312	2.99235	7.08966	6.53034	13.7807	4.90532	8.21361	7.44325	4.12291	5.27146	5.06443	7.97497	6.61579	6.50103	11.6905	0	7.28624	3.89786	13.1429	8.83593	12.0058	2.85921	4.0639	5.52039
835	10.9936	9.91365	7.00086	3.60541	5.21388	4.21963	4.87243	13.6365	12.4095	6.23055	7.77679	12.1875	9.16897	11.6961	5.76314	8.24332	13.8389	6.06426	0	15.8315	8.74728	10.7182	8.73034	5.55846	9.20206	6.43483	5.39482	11.9647	14.0903	7.72016	9.30836	10.092	1.79607	7.65618	11.0802	5.0689	5.88494	4.79031	5.95251	4.98818	11.6062	9.43077	9.72585	0.0556985	9.27464	4.3987	3.50719	5.53456	10.7726
836	21.8126	19.0124	13.9352	17.6956	27.1492	22.7867	25.013	16.8305	14.7844	10.9814	5.7891	11.8571	11.1675	13.0329	11.5937	27.0835	24.9117	22.0065	30.4237	21.8857	35.0234	25.4327	19.7572	22.6067	21.2978	21.0123	25.7418	26.5031	16.7102	14.9107	25.9645	20.4696	12.6584	36.5224	22.7374	39.139	14.645	12.5419	15.9254	27.6904	20.161	26.2139	27.5051	28.2831	23.1023	20.5448	27.8614	27.5202	13.2367
837	6.24082	17.5095	8.76629	9.39356	11.9609	10.8395	13.2723	13.212	10.2565	18.7093	7.35795	17.7148	12.0462	13.4973	8.82263	10.6695	9.72422	17.0977	10.1912	15.2552	11.6649	7.60609	7.92016	9.98452	6.44587	19.596	12.6005	10.8963	3.27329	11.0486	10.3463	9.96769	15.094	12.1027	11.0692	14.5983	11.9492	15.2574	15.0181	6.04979	8.03733	6.88729	16.5954	2.7313	9.86383	12.5723	19.2495	12.411	5.78188
838	20.0248	2.9938	19.4256	13.5015	8.60433	8.80589	11.3314	12.0553	7.33653	6.49767	16.9448	12.2108	0.610181	10.9137	13.4002	3.63938	7.03079	11.8895	8.5898	5.87635	0	5.74235	12.489	11.4597	11.9347	8.57148	0.284952	0.196515	17.4327	15.1792	9.80773	0.74644	13.0305	5.38827	11.382	4.34659	10.345	10.6902	8.81935	10.4912	8.16168	6.90753	10.3282	13.5618	10.2889	11.1543	9.87924	4.84362	21.5563
839	5.77051	8.95616	7.97242	4.44367	16.0677	5.00286	4.38692	0.0345761	12.4815	0.279428	8.39997	3.92835	12.4788	11.3981	6.19561	10.4208	9.15266	10.3619	10.7005	8.73563	16.2639	4.37023	9.85226	14.6826	9.77892	6.81788	12.3855	13.413	6.9236	7.99659	5.96638	13.4655	6.01713	7.63958	6.64147	4.91382	9.24402	9.57763	9.07801	3.37605	7.17966	9.84763	4.92875	3.57807	11.9563	13.6661	4.96833	15.5082	19.2791
840	1.57517	12.2982	12.8199	14.146	2.36285	5.5301	14.8754	17.3208	9.0235	14.1567	2.377	18.602	9.56491	2.94014	4.52406	7.13007	3.09062	3.01953	4.65307	7.38084	8.23286	6.82831	14.7931	8.75934	4.25475	10.5154	4.49165	8.82294	12.6787	8.0529	8.51782	10.3281	9.02865	11.8376	7.96316	8.58416	7.85138	8.59609	12.973	15.7077	2.7287	12.5591	12.2424	4.54425	6.77048	1.88216	6.42546	5.31111	2.59805
841	17.6947	18.7792	11.8469	0	9.5709	13.229	20.2747	17.1693	0	7.8944	11.3891	0.182895	23.4192	26.9892	10.2631	24.855	42.0678	32.9544	29.7855	0	6.62371	6.56093	3.57184	4.3433	38.9762	4.53965	3.46656	9.32372	11.8086	8.03961	7.63378	20.0764	19.6535	38.7975	34.7686	39.2666	6.06747	0	4.39991	2.34798	0	5.15705	0	29.634	24.9847	6.78438	29.6856	34.0385	12.8413
842	16.5787	6.16697	21.2136	36.0911	13.5624	21.7838	10.8515	9.75633	30.5894	24.637	15.0407	11.6717	13.9291	9.18249	17.5173	5.39734	0	0	0	42.8824	23.5149	25.0504	28.8014	17.5786	8.95457	31.3132	22.4501	11.5548	6.87747	14.2264	28.6816	11.8222	17.0623	10.8395	8.76496	6.60761	14.7079	18.5497	19.4962	38.1029	25.8427	23.3555	27.2166	0.47511	12.5027	31.2742	1.15007	0	13.8227
843	2.49509	7.18064	5.35829	4.64367	17.6347	10.3433	2.57621	8.17823	21.7384	5.41148	8.5836	11.4323	6.55115	7.73355	6.75712	12.4956	14.4795	18.5858	10.0928	10.7387	10.5492	0.381612	2.88488	23.0285	7.28806	9.21787	13.4492	6.78391	6.80039	11.6703	3.14117	17.2612	4.70709	7.27648	8.11561	8.13898	11.2269	6.77776	11.464	6.11925	15.3967	7.22931	15.0535	10.1377	4.45447	19.2136	11.5231	10.9307	15.6802
844	4.85257	4.73742	1.64711	7.09454	15.0817	14.3375	6.59989	12.0114	3.22269	7.53658	9.87251	6.52222	8.33621	8.51363	5.13055	10.3103	6.63993	8.81015	17.6623	9.23373	13.1254	10.7168	3.34502	2.34199	8.33725	4.37356	7.35094	19.5763	10.4285	7.51516	7.48663	0	9.55866	4.87889	6.41165	8.90756	8.68529	9.54249	4.96197	6.17777	8.66513	4.36156	6.97581	6.27997	6.5417	4.32455	9.24675	9.06284	10.8726
845	17.6223	8.75036	8.3784	4.705	3.82037	3.41451	7.80828	4.4517	3.87485	12.022	4.71362	16.115	8.74485	5.80058	10.8798	15.5242	6.677	12.5929	8.56267	1.44641	7.41175	11.6583	7.86295	3.89289	11.8072	6.2906	10.0568	4.11011	4.98274	9.94651	6.32129	12.9841	8.12492	5.20038	7.4666	5.65038	12.6234	9.64887	8.9323	4.38439	0.541562	3.27107	6.64851	10.8532	15.3921	6.61342	5.31585	4.76248	7.13899
846	1.82476	12.5951	11.4845	4.82479	5.14569	4.83165	5.7872	11.281	2.55045	11.542	14.4037	6.71828	2.59778	8.53596	0.382856	0.0666021	4.14396	6.9007	11.5671	13.7436	0.657241	6.54836	12.8593	6.22381	2.0277	6.36046	0	0	12.0627	6.48565	0	5.5107	11.4766	6.23574	9.17358	3.81264	10.8885	11.7635	9.82394	9.13458	16.3689	3.70107	3.0346	19.4655	4.21255	6.32188	8.40133	8.21684	9.94244
847	6.44721	14.2406	6.0633	12.8643	6.13994	4.39874	7.01781	3.10793	6.59896	0	6.91604	0.3566	14.6297	16.8633	11.3519	9.03015	10.2606	4.92816	8.43358	4.30428	5.13453	9.44533	5.70305	5.0338	6.51269	6.83229	14.1661	14.3361	11.2562	10.6583	10.7131	2.99197	0.0810975	4.79208	5.50928	5.01409	5.01964	8.73693	6.29607	2.87178	3.54483	7.30364	11.8297	5.28223	2.93182	6.11414	13.6405	4.74071	6.3557
848	14.5766	1.18636	14.1367	6.97436	7.89422	15.0345	12.9722	9.58295	17.6515	15.8533	17.8277	22.4847	5.31401	5.48071	20.5458	9.45961	9.11391	4.07441	6.72554	5.17687	13.4231	10.0988	8.19784	3.41271	6.45747	10.9452	15.6689	12.4894	6.52818	16.1489	10.3495	12.9426	17.4858	6.26984	8.45869	7.66348	12.0759	15.6709	9.5427	6.80176	13.9856	21.3645	12.9021	11.6718	15.8284	12.1137	7.22228	15.8797	14.8777
849	16.3329	14.0651	7.05133	8.65632	18.7873	7.09692	11.2367	7.14047	4.75017	0.946581	8.87607	5.91427	6.91306	7.96048	12.6476	5.73108	3.52668	8.134	2.51752	5.09316	11.3272	12.7112	11.9806	25.3851	5.38415	9.61179	8.89972	13.0027	16.5765	7.2563	17.1551	6.08274	2.82145	3.87195	3.36788	6.3545	10.8536	10.7138	12.1099	8.3519	12.9259	11.6972	4.09668	1.6563	6.38112	5.35799	7.38909	7.05717	5.87032
850	5.17395	1.43291	1.66445	8.61397	11.3862	2.58926	2.88045	6.71711	1.3533	7.91598	5.7269	3.02987	0.134405	3.7685	2.20697	6.4346	8.88485	6.98417	4.34062	8.28355	5.62172	2.53442	7.28934	2.24448	5.46488	12.6643	1.21703	5.06752	2.09263	5.5228	2.32994	6.28603	6.39633	8.28418	1.52434	6.02084	3.20215	2.87026	0.0218214	3.38383	1.861	10.8477	0.791103	2.49531	2.02224	9.07736	4.53326	8.46414	4.98013
851	2.7279	2.52545	0.903306	6.98161	3.12461	3.72859	3.67843	2.41518	4.12307	0.124532	3.85175	1.77969	4.97321	4.8874	7.13332	6.21475	3.55773	3.35417	7.1102	3.15347	3.20703	3.39126	5.27507	5.37444	5.75062	2.52372	3.58777	4.88863	3.06056	4.01913	10.6977	7.23969	6.91719	7.78316	3.72798	0.0629661	4.8692	5.97588	8.43211	1.36447	6.97462	1.01755	2.35478	5.09353	7.38474	6.35252	6.31463	5.95081	0.542218
852	38.4298	37.1128	34.4683	32.2352	25.2759	27.5564	34.7094	29.3602	37.6941	38.0409	29.7128	28.3536	20.9908	27.2996	30.4696	22.224	23.9697	26.6416	24.1805	37.397	33.7723	38.2357	30.0831	30.8897	22.7093	24.9241	30.4535	27.132	37.7338	28.3626	31.6886	30.2224	26.7217	34.0547	36.2094	43.4436	28.2368	31.0891	27.3702	40.9185	45.0418	35.6384	42.9062	25.2256	28.8748	24.4818	26.0733	21.3778	20.0484
853	11.5329	18.2246	16.1732	12.1971	16.8363	17.0913	19.6486	21.9176	16.0508	19.2995	15.4787	29.9331	19.9446	21.5088	20.6397	17.8266	14.6393	18.6703	18.3032	21.4151	11.7858	13.5618	11.0703	16.3454	19.5783	14.0316	15.3746	13.5682	11.7636	17.0939	15.5294	16.3091	16.2556	10.7457	14.1096	12.4312	15.0535	15.9615	14.72	14.1774	16.0587	13.4097	14.4651	14.9372	19.8403	14.5242	17.2841	10.7173	15.0517
854	6.84707	13.4303	8.1307	9.96688	8.35098	10.0991	12.778	9.63861	11.2344	14.2445	14.4328	3.88385	5.06327	5.56555	7.97764	6.87283	7.81632	9.23669	8.71791	3.95831	9.28092	5.49138	6.2871	11.6015	14.0704	13.7347	14.2625	12.0932	17.7532	5.99674	4.66655	15.523	9.29908	6.96152	10.2138	10.7885	5.76869	6.44508	6.72904	10.5925	5.47723	6.41985	8.11167	14.0137	6.64238	11.5545	7.43143	9.26756	19.8154
855	8.12491	9.61532	8.14732	1.3618	3.18283	9.46606	3.95303	2.70839	5.69606	4.21274	6.86886	8.1833	11.3372	8.79038	15.7971	7.74758	11.4347	10.2331	7.16979	6.15043	3.61463	6.534	9.66262	6.89347	4.896	5.83878	7.05279	8.84595	5.17134	6.06004	13.6581	6.70491	13.9543	10.7989	9.14703	7.73367	10.7299	8.53251	8.44325	5.79832	9.36523	5.7285	7.60173	12.6973	12.8595	7.68945	7.72368	7.66036	12.0412
856	4.29815	3.49323	5.8212	6.59088	9.51198	6.06133	4.80595	12.1594	1.91981	3.65274	3.29134	5.81413	4.73219	8.02891	3.34296	9.7556	9.87614	7.3415	4.94128	3.26369	3.30756	4.5573	5.64253	10.7349	6.28658	3.76736	0.039568	5.49804	3.53208	14.5167	6.09862	2.94079	4.95878	5.15728	7.11593	4.46576	15.4669	8.67114	8.30674	2.30767	0.00127808	9.21022	6.40114	3.7666	2.29209	1.94183	4.0061	10.1034	7.99382
857	8.4936	8.76668	10.9687	8.62225	3.84526	5.11031	3.98186	3.43695	6.57233	6.62306	11.6786	4.48167	21.055	9.56587	9.04122	10.222	4.47792	5.74946	10.9401	8.70601	9.35221	11.748	8.72236	5.97163	7.12612	6.84117	15.3434	7.44013	7.14862	7.34552	5.02934	4.95669	4.22985	8.65001	5.96734	1.94141	4.81989	9.6883	13.6637	7.60219	6.00261	4.90978	6.47043	11.1033	4.34995	10.0067	5.85267	8.89843	7.47435
858	10.468	0	8.5584	8.64766	9.42773	9.82862	11.117	7.5473	7.27822	3.17205	7.69656	3.91752	6.24596	5.68424	2.79455	8.46531	9.06156	7.80607	6.05132	6.81408	11.3867	9.51036	13.1301	5.12272	5.15224	8.70241	7.35577	7.50377	5.04651	4.70534	5.52007	4.66833	5.03229	4.38543	7.62461	6.5247	6.21373	5.28046	3.74407	9.13984	5.74288	9.54923	4.13707	7.10946	9.09316	14.3716	7.42655	8.25152	4.99453
859	3.90378	5.39881	5.16436	4.7826	9.05827	8.46904	2.44725	4.09932	8.07785	2.71395	1.26165	10.6233	5.52348	4.90071	0.596882	4.23675	6.28177	3.98295	8.24509	0.858449	8.67112	4.43579	2.83741	4.82187	8.96556	6.97188	5.31303	7.96247	6.69771	6.37715	4.78173	5.14906	6.23483	3.1791	4.35992	6.5873	5.63924	5.48573	8.56908	4.71518	3.47469	3.26908	6.76082	3.55798	6.64082	0	13.3543	9.30869	7.05834
860	6.19753	10.7024	6.66265	9.42586	7.94495	5.68072	4.04757	6.60765	4.61941	7.41116	13.4143	8.44737	20.4975	4.95097	14.3383	15.4604	7.15309	9.0289	10.1539	6.07426	4.00279	6.31318	9.24101	1.2429	11.2571	5.26754	7.70868	13.9414	8.71429	5.1259	8.83489	12.6896	8.20194	7.67133	10.7938	5.13687	12.8711	11.0286	8.70184	11.0068	3.82787	3.9963	7.12131	6.04443	2.73234	7.8349	0	6.86126	12.3172
861	14.1801	15.6036	15.4415	8.72803	15.2308	3.78527	13.9648	11.5144	21.554	10.5756	8.00365	12.3897	11.2395	15.2514	10.3232	15.5052	10.2735	16.937	6.44489	12.2349	20.6161	0.214304	19.5991	16.2862	11.6973	9.32358	7.02971	16.6417	11.0316	13.189	15.4534	6.66534	7.9827	8.87505	14.6889	11.8993	13.4504	9.45855	13.4755	18.1161	9.21996	11.3813	27.7073	7.64756	9.02692	11.2939	27.2556	11.0203	8.96739
862	9.12384	10.2809	8.40767	20.9436	12.9849	8.63332	13.2912	2.09864	6.28017	4.29388	12.9893	11.8956	0.362952	7.52334	5.81925	1.00977	17.3763	6.27373	27.6475	19.227	9.83992	24.6448	11.1272	22.9453	9.14854	9.81462	15.7976	8.20529	11.9943	15.4141	15.5361	14.9133	12.0719	7.31251	6.37933	8.43703	12.1992	15.3141	13.235	9.13044	0.521149	23.4002	8.85875	10.306	7.24829	9.52204	6.48512	16.6977	20.292
863	7.97777	6.62129	5.50876	17.1553	6.59278	19.4457	7.00352	22.6311	2.73111	7.46764	4.13545	10.076	20.7472	11.181	5.74226	9.93492	5.46882	14.4307	8.02848	5.29574	10.591	11.251	7.02982	6.60931	14.496	16.1046	15.0505	10.385	11.0388	6.16087	13.2485	9.05561	9.62505	12.694	8.65038	6.60719	3.74876	7.97292	8.87526	5.65421	9.07202	4.8466	7.22487	9.88626	14.3533	6.84756	14.9892	10.1641	5.99204
864	12.5832	11.271	11.6472	4.7464	6.95171	9.18051	16.3011	0.46013	17.7876	7.20908	11.3602	13.3818	4.82342	6.99844	4.99185	4.65332	7.10825	7.01253	7.62263	9.24478	7.55964	11.9658	3.64776	9.77612	8.13695	12.222	14.3705	15.1203	9.20526	6.8405	0.0174077	4.41261	13.0969	7.10732	16.2672	10.4024	15.0669	8.28411	9.39982	6.0937	9.88229	11.3753	8.58897	8.60318	6.41075	16.543	5.66337	7.71429	8.73288
865	2.43121	0.778343	2.33779	5.09106	18.6306	4.14708	19.0609	11.5463	6.49695	9.83134	12.5576	6.13094	0.123093	9.58371	5.26912	6.19107	9.33476	9.58698	1.56707	8.41878	5.33559	9.90871	12.1866	7.22449	6.61377	10.3599	3.41093	6.98	10.6738	9.40535	11.4623	12.3497	12.1791	5.17177	5.52645	9.89981	6.97469	8.23548	9.31792	4.53122	7.90367	6.65204	9.63562	14.3349	3.78142	7.31144	11.7198	10.4491	2.77432
866	19.1263	5.93411	27.1972	3.38107	0.534443	16.2251	5.74674	7.86464	14.017	17.8932	6.73017	6.781	13.2269	7.20989	24.0231	7.88948	21.3224	6.14822	7.17277	15.6676	0	7.54179	7.21187	12.238	8.02826	7.19337	5.00511	8.75555	0	15.3721	12.2854	10.8497	12.7405	6.51147	7.85031	10.3012	6.86272	11.4712	11.9876	11.6956	13.0778	12.4595	1.99984	7.94714	13.0945	7.42104	11.4542	14.5083	4.68358
867	8.77334	17.245	10.0852	14.8502	16.8221	19.6124	1.4622	13.2477	10.1882	4.65139	5.70977	8.03276	13.9217	4.59203	11.9525	16.4334	1.22955	10.072	7.09238	10.2487	7.33144	6.13929	10.5869	8.35049	13.654	9.09199	12.7783	10.7089	17.8349	6.86064	5.52837	10.9668	4.64425	14.6744	6.35004	10.3995	6.74829	7.62633	8.26417	16.772	15.1677	6.54942	9.99871	8.55822	24.0325	2.11896	5.24457	6.13722	10.9661
868	0.404416	10.3647	2.62439	7.04191	2.37346	8.41858	3.94709	9.87815	6.71842	10.6169	11.7734	3.09273	0	14.4389	3.45895	6.2805	10.2525	9.21562	6.92879	6.27834	9.51952	11.1553	2.15946	0	7.27556	1.27606	12.8864	2.93947	3.80186	9.21614	3.54924	6.96255	12.9306	5.84573	17.353	0.333488	17.6527	8.45671	9.97999	4.81706	11.6468	3.48855	8.08743	18.2206	0.87977	17.9613	8.6604	6.12622	8.98491
869	19.2023	11.1986	10.0877	8.63653	11.9343	4.87129	15.1748	14.1513	9.60712	20.0498	13.3262	19.7721	15.0576	18.2704	14.0815	16.642	10.4808	11.2944	17.3416	7.30994	25.204	10.8658	17.2102	15.3273	9.69252	19.3464	5.96223	6.32248	15.7052	12.4155	14.0844	11.1347	6.52704	24.1365	6.14066	26.5833	4.42527	12.152	6.76289	12.1828	19.6808	15.8507	10.7772	8.45167	18.4402	13.1459	8.52774	10.3215	16.2896
870	8.45842	6.90651	10.2055	7.77815	9.23354	6.39087	7.21814	7.17973	7.34204	11.9345	8.14346	0	6.37773	3.10014	0	8.98053	13.3092	9.08123	4.83444	17.1869	1.52974	5.83936	4.29353	4.12395	9.20811	4.72128	7.14886	10.5208	9.0192	8.5729	5.85924	3.4109	8.36685	4.94184	12.2431	9.6714	6.49943	5.67945	4.32539	4.66351	7.59853	4.75114	9.32207	9.65215	9.11596	5.40357	5.84646	6.33562	6.67475
871	8.02825	0	6.58223	12.3443	3.36176	4.17597	7.07717	7.23812	7.96244	4.73609	2.76963	11.9022	9.66477	11.9647	7.33308	0	12.8052	8.16948	20.8869	5.6796	8.60128	7.27344	7.07752	11.4186	7.73563	1.83082	10.3267	6.97933	4.1612	5.81785	4.36727	8.841	8.19538	7.26182	9.46527	4.39271	9.27927	9.79848	9.79832	8.01856	2.82962	7.34791	2.38607	5.0476	5.01808	7.03743	2.88935	5.7688	0.225509
872	6.61683	4.77636	6.00063	7.59429	6.60156	3.30985	4.50002	4.97485	5.94201	8.66468	8.75608	6.31224	3.96711	13.8343	6.16273	3.96114	7.19269	6.66214	2.38624	0	9.68449	10.6863	4.59782	8.2636	7.86945	9.08037	3.17934	4.86256	6.41865	6.06272	7.24542	7.69225	8.94035	5.27594	6.32129	4.14409	6.50408	7.2524	9.98075	5.69467	4.37006	2.01459	4.25078	5.95375	5.10324	2.7152	14.9789	11.4713	19.2845
873	1.41333	9.09859	5.76182	0.183909	3.75992	7.67805	2.64483	2.71806	8.61288	3.10598	12.6376	14.5372	7.64344	0.0128534	7.92856	8.78144	11.4204	10.9198	12.4625	7.49172	3.51949	8.7995	11.5613	3.62647	6.8358	6.03214	5.43484	9.46559	5.35422	3.62854	16.5747	4.45277	7.10118	12.4227	6.91111	3.83127	6.01784	6.95848	6.59823	6.9658	5.57894	9.3273	7.20263	3.3773	10.6017	11.5715	2.43881	8.06091	13.1824
874	4.16636	8.80471	6.17463	5.1369	5.26738	5.88893	0.654985	10.0106	10.9722	0.825717	7.9362	1.88449	2.79389	4.3359	2.87947	8.1343	6.52878	7.13715	0	5.89628	15.8756	0	12.9101	13.8718	3.96017	15.4312	9.04157	0.128148	14.9285	4.50122	11.7903	7.16097	10.1601	8.53107	7.73855	1.98426	17.4481	4.5076	4.73073	3.52939	6.88411	1.58231	2.76049	9.56337	6.11462	15.4691	8.40763	4.00717	11.9843
875	10.3022	5.81733	7.1688	12.2935	12.4246	8.58319	10.7949	12.1524	2.77402	8.06642	6.68523	5.5579	6.71045	6.32112	10.0895	7.5983	4.64483	7.57593	17.926	17.8404	8.55695	12.5446	5.81086	0.381797	9.71281	4.28654	9.31346	14.4999	5.18227	7.66362	11.0406	9.61793	5.17735	3.85375	2.65011	13.3788	8.53886	5.95257	12.3854	4.85457	3.77903	15.0104	9.62779	9.45767	5.14437	8.69226	8.07144	15.7833	7.60425
876	5.63028	5.3155	4.4208	7.07408	9.69708	2.53372	8.91109	5.71758	3.60922	5.44232	13.203	10.8731	9.27927	5.88714	6.93573	15.6041	4.00082	0	5.75761	7.04363	4.2028	6.6615	5.95891	5.12812	18.1691	7.31623	11.1835	10.5058	2.9059	9.44154	1.79264	8.71458	10.9445	3.22105	4.77883	5.41147	4.09967	8.41093	12.5799	2.00046	2.62209	1.64678	4.14996	2.54462	2.85021	4.87043	9.37415	6.81325	11.993
877	5.69674	17.6235	7.65933	7.58287	6.65179	7.55624	7.8598	4.606	4.42913	6.39232	5.01852	5.56937	5.1099	1.11004	10.5657	4.69686	4.24712	9.26463	6.69307	3.32059	5.03639	11.5786	5.99045	5.12191	0	12.7833	1.0679	6.6757	6.68651	4.6753	7.9925	5.83961	4.10639	7.94076	9.46027	5.51402	8.08981	5.52217	6.42506	8.16353	6.36049	1.76548	6.32599	6.12608	3.3593	6.86481	5.30151	7.99163	0
878	1.27309	0	10.8733	4.6774	5.71671	0	0.028306	0	0	6.01895	0.694695	0	6.98068	15.4787	0	2.08723	6.77852	0	8.50261	4.05805	4.29929	0	1.62293	7.61258	13.9717	0	4.37905	6.18398	16.6346	0.155218	0.261181	6.6503	0	5.73606	0.176834	0.495911	8.37586	9.81854	1.28344	0	10.4342	6.43232e-05	2.62999	0.986633	4.51483	26.3146	7.54506	7.79335	6.48529
879	48.4145	41.6575	35.153	35.3346	37.2857	53.8832	50.3107	45.4027	48.356	44.8131	34.1556	43.3636	41.4728	37.9551	48.1052	40.1561	29.0725	41.1896	20.5506	31.4829	38.694	36.6168	40.1766	40.4512	22.5372	38.5181	38.9248	30.1783	28.709	49.4811	33.0762	37.6197	37.0079	40.815	40.2546	51.1761	25.147	36.0994	31.8927	56.1095	49.543	56.5541	51.3442	47.2908	48.1777	11.0611	35.1467	25.9747	22.5661
880	10.73	22.8022	18.5074	23.0758	24.961	22.8933	10.2124	20.496	24.1823	24.3911	25.2595	24.2026	11.385	7.15634	15.421	8.49109	21.1825	10.9087	14.842	14.2163	16.2973	15.693	22.513	24.0041	14.3407	13.7434	14.9331	14.827	15.904	10.1017	17.5312	20.4176	24.5303	12.6064	16.9526	14.196	18.878	25.8333	21.5908	16.434	27.6163	21.0717	20.278	16.9288	14.6372	9.43234	16.5245	9.33203	11.0164
881	13.9762	8.57507	9.76445	9.70183	12.0585	0	17.9538	22.4595	7.42624	13.7248	11.0457	11.6756	7.9222	3.93992	9.34438	4.46008	8.8053	9.10098	7.82713	10.6347	14.8354	16.9209	5.77733	9.77484	20.4473	11.4091	7.72022	16.7337	11.4238	11.4139	22.9626	21.1043	6.22612	8.02578	6.44689	10.2064	6.06202	8.64213	8.57147	11.4066	6.61044	7.96515	11.6435	12.1303	13.8839	10.937	2.63918	19.721	9.00316
882	9.14062	5.43844	10.5235	0	1.3497	9.85197	16.2525	0	10.869	11.2388	6.45845	6.95778	8.84974	13.3869	0	6.09557	17.7084	0.0518681	3.31786	5.65596	6.21273	4.29027	7.81834	2.10072	17.4976	5.91217	10.0867	9.81537	8.68568	7.96688	0	10.089	0.593586	3.08264	4.57038	3.54557	6.96148	4.21675	10.8697	19.6493	15.7118	4.61365	0	22.644	9.5163	10.1971	2.51792	23.9203	8.96888
883	13.0121	11.1568	22.147	11.5957	24.7955	17.4578	15.4042	18.6983	12.5366	5.84706	18.8067	16.0654	19.2752	14.6935	19.8119	16.1282	10.3056	24.5683	23.4949	24.0032	21.6832	15.5367	17.2713	15.1931	7.53517	24.9169	20.4581	9.33748	12.6308	14.1838	18.0476	10.146	18.4071	34.2195	24.0584	33.2291	12.4347	8.73468	5.84389	19.0012	14.81	15.4267	22.1974	10.2579	19.2374	24.8972	23.9649	1.85576	14.1918
884	10.7842	10.3497	8.14802	12.6978	2.76761	15.1267	7.74278	10.3893	8.08872	15.7338	6.73752	7.9815	12.0172	9.9173	15.1626	19.0892	6.71045	11.7791	8.97048	8.3417	9.50577	5.36176	8.30423	6.79562	9.09086	7.14779	12.6336	6.39462	7.66198	10.7194	8.90624	5.28811	15.2616	10.1561	14.8325	16.4305	6.69991	13.5547	10.7166	5.41081	7.51293	19.5336	16.468	10.5888	6.74375	13.6995	23.1491	11.4926	10.6102
885	5.48513	9.08867	5.63927	11.3498	6.49824	5.48724	0.124762	0.503795	8.38818	6.19712	4.99864	10.8167	9.40786	10.7353	11.0988	5.24108	8.54067	16.7207	20.1031	9.04621	6.79066	4.18458	4.83725	7.3228	7.57998	8.49059	5.70685	13.2877	13.7327	13.8393	5.63985	5.04734	7.69395	9.71369	14.3469	3.95051	5.63032	4.3116	7.38902	8.13245	3.90259	5.18684	5.69174	3.03713	8.14621	6.45926	9.63467	9.78347	20.5221
886	4.05861	14.8837	5.24754	4.75843	6.6485	6.56703	7.14599	13.5776	7.12514	6.1141	10.15	3.98181	7.58794	12.7541	5.9173	15.8435	9.18669	5.11748	4.4141	9.49232	3.18319	9.9621	4.68109	7.79761	10.9611	2.85385	4.63612	8.01574	0	5.0657	3.74071	9.72912	6.86417	5.40727	3.8309	4.58062	5.22793	8.69027	5.5399	1.39731	5.07499	7.18563	4.39387	13.0345	4.43583	5.82471	5.30432	10.3545	10.35
887	11.1203	5.32468	5.02418	3.63801	9.90062	4.98235	13.8173	6.68443	6.97909	9.53795	0	9.32346	12.0091	7.92486	7.81668	11.8896	9.25839	7.27666	4.4297	4.7788	7.12298	12.4195	10.7358	14.6791	0	13.1939	5.09687	0	8.12558	11.1525	8.1429	0	8.41017	3.91823	5.47841	6.32501	8.68046	9.6929	3.77976	10.5718	7.19552	3.55298	3.91966	7.30501	19.3708	5.96642	3.9354	3.76453	9.25196
888	12.1869	4.92817	8.15628	8.04858	4.17544	9.46667	4.83236	3.68871	6.72373	3.95252	8.13423	5.50101	7.22517	12.0647	8.04365	7.21121	4.1015	5.73645	6.22118	3.72784	2.65442	7.77542	6.30476	6.51741	7.41264	7.72134	2.39875	9.13419	7.158	9.6565	5.28995	6.455	5.41931	5.9071	1.87877	4.40268	13.018	6.23975	6.79219	5.12356	0.870956	6.57593	6.24092	0.881543	0	5.44789	8.14241	5.40319	0.352856
889	9.50596	7.4526	6.84244	15.1341	6.84494	8.167	6.51384	3.50237	7.68099	3.26266	8.40918	3.49408	4.32072	7.42711	7.38363	5.55045	4.20054	8.73979	6.37948	10.103	11.7144	7.85575	11.7569	5.81469	5.13479	4.61088	16.3296	12.4541	14.6775	5.90034	9.73894	11.7235	6.5937	6.96335	7.60435	3.13356	16.4071	10.0839	18.9067	2.87295	10.6944	8.88778	9.16682	3.19192	4.02857	7.1386	4.18763	4.37273	5.73259
890	4.33927	11.905	6.79979	0	10.4976	8.86084	7.30809	13.4523	5.43067	1.45493	7.33061	3.59171	2.0424	16.8053	11.7722	0	6.91708	1.88952	9.27308	0	6.85643	16.5571	0.797687	7.1486	10.4094	11.1539	9.21216	13.8509	5.56109	6.53641	13.8406	6.93228	8.51992	6.00072	2.63204	5.49882	3.4832	11.299	7.83337	10.1015	0	0.268879	3.31581	9.08012	3.50507	7.90301	4.51805	3.45138	10.9277
891	17.6644	15.4915	16.5567	19.6163	14.1649	25.9549	13.8174	16.485	17.2746	17.1368	10.073	20.1588	20.1549	6.95939	17.5404	25.476	22.9602	26.3656	21.456	27.0202	17.3185	10.3869	27.5193	13.6527	17.952	20.3746	22.5659	12.5425	12.3819	11.5334	15.686	15.7234	14.7494	29.866	26.8988	40.3984	13.0712	8.39031	9.766	16.9649	18.1029	25.4886	25.2045	29.2227	18.4508	22.0249	31.5026	32.6182	17.3686
892	7.11386	9.06479	17.8739	7.50594	6.37649	8.19292	12.0221	14.8996	10.7459	14.0131	0	6.58994	13.8177	9.16491	11.0396	10.3639	5.05479	8.28921	11.7754	7.19461	22.757	9.6997	15.581	10.8889	12.4473	13.6562	4.5056	10.1551	15.1531	9.93276	14.0838	6.74375	10.1498	15.9342	15.8779	10.6916	10.2041	11.2326	2.64115	7.87892	14.5652	7.42331	12.9542	5.09188	16.2647	18.1627	16.4062	14.7903	12.6697
893	14.1768	14.5251	4.54503	14.4971	11.5933	13.694	0.675087	8.72067	11.9545	13.6449	25.6917	7.48059	4.64077	9.92269	5.57302	14.1564	15.9514	10.7215	9.55086	8.47785	0.0152629	11.2234	8.33254	4.24083	11.7632	9.79874	12.1634	4.76546	4.28365	10.2555	6.32695	19.0677	14.6843	0.0253569	8.07125	5.5225	12.6585	4.37338	17.6339	5.52127	6.22844	16.0212	5.48572	13.5527	13.2888	13.9105	8.36286	8.65095	2.32853
894	6.81039	6.39593	11.5236	3.45116	5.41193	0	13.6156	9.5241	5.92315	8.68942	4.02069	4.21449	4.43662	6.90031	12.477	5.91667	5.97394	5.89638	4.67544	6.22151	13.0867	7.68236	7.46353	10.1174	0	6.81495	0	11.3549	18.9479	8.74551	10.2663	6.73811	5.5911	5.90835	5.42909	14.2945	9.03672	6.04073	8.45013	4.08029	4.71655	5.82635	8.36262	6.58245	11.7687	5.43546	2.71731	3.25406	6.29067
895	5.52915	3.9455	14.4108	3.72515	22.6823	6.08616	17.3395	5.08826	9.85301	4.06982	15.0248	10.4101	13.821	6.47154	4.28708	7.41801	6.0306	10.4093	8.72974	5.99584	15.4769	3.94733	4.16494	20.716	20.2419	11.2947	12.7929	5.22734	4.18993	9.15798	9.17185	10.543	9.54224	7.7559	8.83829	4.93097	14.4643	5.64309	12.7115	19.3333	9.8836	4.03388	10.5329	3.46363	3.16128	7.64233	5.39232	11.3751	15.3582
896	13.1954	12.8652	11.3789	14.6202	6.16117	8.06123	11.5034	10.9122	19.8585	15.205	0	7.98571	5.95872	20.174	8.2696	14.3563	8.62144	10.1273	5.17192	15.8279	3.96983	4.09195	5.6462	7.18046	0	7.47944	11.3697	17.3564	12.4265	13.1808	7.56521	8.96993	10.053	6.29758	9.55877	3.41188	8.108	13.2892	6.81281	1.98402	6.99533	9.41335	5.83586	13.5222	8.32337	5.25378	4.43628	5.11399	4.68372
897	15.48	14.6881	7.84532	12.9575	11.1167	17.3141	0	8.37266	5.29515	0	16.5447	11.5233	10.9066	2.92693	15.7101	9.1772	9.3453	11.0127	10.7822	8.75234	11.2172	15.1344	6.51084	4.70435	6.7422	11.2115	10.4195	8.63099	0.085082	5.32877	10.4013	14.5714	9.82231	6.69663	12.447	9.72523	11.1907	11.1403	8.26411	15.9316	17.6649	16.455	11.0823	2.96134	10.6635	10.2862	10.1898	7.72728	16.2696
898	9.58703	8.59585	2.93923	4.5869	5.94164	3.89042	8.79878	0.298569	5.30816	13.3304	11.9876	18.7298	8.66031	8.32363	6.73313	7.52856	13.7038	6.98411	6.21291	9.15442	9.30217	6.20509	13.1517	8.40942	7.55323	2.89085	7.50161	6.92045	9.71144	16.9099	3.32909	0	5.90613	11.8734	3.23322	2.84507	9.92792	4.18814	5.7006	10.2126	8.36945	10.1998	2.78198	5.40863	0	3.89054	6.66418	9.77944	10.6093
899	6.10366	2.5231	6.1267	19.0397	6.054	7.94535	14.92	12.2467	8.3564	12.4557	9.32686	9.31554	15.561	12.3513	6.59771	5.60691	5.44148	8.30434	12.3723	11.3553	0	15.0718	10.8322	12.9413	12.8908	5.32518	9.46915	9.19597	17.2593	8.419	9.32894	10.7104	10.9818	9.64185	7.01354	2.68108	7.85536	24.4033	20.1864	7.99169	13.4736	4.86964	14.4441	11.1144	14.5737	5.49063	9.81043	3.23924	3.49403
900	11.214	6.00522	6.88287	2.47017	2.05496	4.03	5.93332	3.6234	3.4042	4.36391	4.72609	6.5155	4.18879	4.89117	12.3171	12.6632	5.24882	5.97083	6.90974	0.410952	6.78435	11.6414	5.49056	7.43377	4.9393	5.03215	11.4282	11.3057	5.92003	4.68647	8.2656	9.03515	2.36437	2.28383	3.36106	4.65292	6.63159	5.12457	5.60067	9.53797	9.07077	3.37427	3.84326	8.10946	2.21334	11.1675	6.09236	8.48431	3.80728
901	11.5861	3.22464	4.96327	6.60134	8.46648	6.85834	0	7.19544	5.31272	10.7615	15.148	5.40566	1.81143	3.60352	1.58864	4.63065	6.72765	8.45417	4.15951	9.71007	6.53468	4.21935	1.77574	7.41128	9.39587	1.90762	0.474084	6.30144	3.6861	5.78923	4.54219	4.71587	3.85312	10.2629	3.28185	9.0317	6.13638	7.8588	3.13013	1.9371	2.34131	6.75994	1.25453	10.2131	7.25632	9.0977	7.97932	2.95826	7.80478
902	3.40896	7.23729	10.7623	4.03895	4.16657	3.97105	2.51831	2.21972	7.2547	0.215974	8.48921	7.03772	2.85936	11.7339	5.48454	1.29164	4.13533	4.65043	9.22789	2.72625	5.30765	8.40141	3.99112	5.40564	3.82143	3.81142	3.72803	8.82661	6.35456	12.9282	2.39568	2.08084	6.89521	5.11062	2.8422	3.94255	3.8026	6.29567	6.12408	5.31387	6.43364	6.5789	8.05327	5.23774	6.21511	2.50586	3.36369	6.02098	0
903	4.08782	9.25547	0.0855129	8.59859	6.04538	12.7978	10.4022	5.52577	5.36309	5.23334	6.23286	9.26836	6.29819	5.39753	1.43617	9.4086	7.89346	5.60698	12.2377	4.5496	5.54585	5.88944	7.36055	3.49264	7.43346	17.4008	6.50406	6.93977	6.30198	5.3708	13.3057	6.72313	3.96056	4.7431	6.14477	9.90713	12.584	11.8178	8.21695	4.23706	6.97227	7.03259	9.85371	2.9049	7.23606	9.69629	4.93198	8.72053	13.4938
904	6.89242	6.71479	7.6489	8.95067	9.88735	3.87176	1.8731	3.45808	5.92377	8.93219	0	4.39592	9.57758	6.4944	5.93513	8.68652	4.35392	7.61567	9.23453	7.34038	7.63371	7.3553	10.5723	11.5605	6.29365	5.43403	7.05293	9.57942	4.43359	5.85915	1.9627	13.4259	7.59554	9.06099	9.01192	3.4199	4.02571	4.48761	6.78259	3.13819	4.90429	2.19662	2.3506	5.64803	5.40154	9.87159	6.82259	8.23075	11.6351
905	4.19493	2.79859	5.93431	0.576846	4.90258	5.41394	4.15062	6.39594	6.83832	3.0038	8.07988	5.57856	7.36427	5.8163	5.43587	2.05078	5.42014	5.89144	4.04899	5.80052	13.518	6.28223	10.7858	6.45298	2.55161	3.8101	6.21955	5.75288	2.10885	4.75309	3.35391	5.92994	1.22316	5.7026	10.8034	3.61509	7.37885	3.03797	6.7005	2.93023	1.18505	4.43978	3.99751	2.56176	6.3252	5.18435	6.59166	5.84162	5.72391
906	4.10596	8.95489	6.1101	6.76885	0.777245	4.88881	8.50851	4.82898	5.75994	5.87159	2.43812	1.43275	1.24488	6.26606	4.36319	8.91434	13.6596	5.61363	10.8473	7.47604	4.27558	7.09478	1.44378	2.93962	8.8809	7.4779	7.10436	4.81595	9.13918	6.16568	4.26825	5.24864	12.805	6.19997	1.72155	3.89017	8.37151	6.76223	5.98875	5.70571	3.96812	5.36764	4.91803	5.27367	7.36759	4.20483	5.78662	5.73871	10.1144
907	26.4943	26.1742	37.1156	33.8971	35.4704	24.0022	26.744	36.0827	34.6127	37.4116	27.5923	33.6144	34.1703	24.6478	35.3052	25.4644	27.4902	37.1283	25.0469	37.164	27.6335	26.8709	34.5005	32.5105	32.2292	30.743	29.5662	21.1973	32.6408	28.0817	28.4215	28.1701	38.7634	30.0774	33.1235	42.1667	26.4279	30.2342	22.0514	44.7167	39.0133	38.0654	31.2739	21.6685	34.2317	27.6067	23.2107	23.0809	22.7643
908	16.2259	14.2426	9.79834	21.6362	17.0961	17.4569	22.0385	14.6299	19.0394	10.1086	15.7639	12.9144	17.6303	13.5419	17.6112	16.1101	14.6766	13.6995	13.3414	13.9984	15.0616	14.1502	14.1313	13.6729	10.6614	9.25335	16.2189	16.6819	21.9144	16.8334	19.6296	15.9567	17.9871	14.0347	11.2606	12.9	15.8809	13.8817	26.2957	16.5252	18.3842	16.8529	22.0127	31.5577	13.9304	12.989	15.9841	19.3813	15.6146
909	11.7896	15.3922	10.6988	6.46123	11.133	16.7092	17.8314	16.0401	6.49117	14.0975	11.5296	13.8367	14.8549	17.6075	10.5229	10.7798	10.3943	5.36904	4.94603	10.8237	7.70507	8.09497	9.94822	9.12019	13.7932	15.1297	11.7036	8.59906	7.50046	9.53234	13.855	8.71377	4.55257	12.524	18.4492	6.47384	8.76051	10.4994	9.10917	5.95804	7.72708	9.33202	12.4425	6.82514	9.82271	7.67626	19.237	11.5426	9.04171
910	11.9527	9.09348	9.19134	9.21191	14.1482	7.03073	15.5989	12.1151	6.66886	7.54405	13.5954	9.32682	10.6481	10.9788	7.46281	9.39808	8.31574	12.3333	9.8176	17.6348	11.6779	10.0999	13.8085	8.01039	10.6038	10.3257	14.6851	6.11533	17.6836	7.78353	20.9927	12.4044	7.46405	14.0361	6.68838	10.3882	6.87574	15.9257	7.07308	10.1505	11.0424	9.09675	10.9993	15.3151	10.6084	6.35286	10.6292	8.25662	10.3169
911	15.7687	5.27291	9.02819	7.51739	14.2718	10.4772	0	8.8322	9.94154	6.47392	12.2819	15.2174	10.439	6.36381	6.73461	12.0611	11.8452	16.272	6.12929	2.53851	12.2298	8.34143	12.5434	19.4567	4.94091	9.80245	4.95355	16.3028	7.0731	8.03782	7.22117	7.40309	14.1121	11.663	6.46704	17.2276	9.61199	8.66621	7.20942	10.81	20.5054	19.5538	4.84802	6.78311	11.1622	9.27459	3.73157	12.4594	9.38125
912	6.33361	12.0763	6.95156	6.99995	6.77469	16.0003	11.4065	19.3346	16.228	12.1989	9.23728	17.8691	4.83548	12.4103	11.0524	0.722508	13.311	11.0342	9.23013	10.6486	6.47149	13.1573	2.5885	11.1723	6.31804	6.53141	8.28444	7.02849	9.82677	6.9841	8.3364	10.1355	5.35897	8.34264	11.1382	10.8598	10.3632	8.07457	9.99353	17.3564	3.47971	4.02758	18.3726	0.153569	4.03388	15.7214	11.2017	12.8406	10.0902
913	8.53877	13.6963	19.8385	7.13877	9.68666	14.8587	17.7164	7.49832	23.1976	22.5174	10.025	6.94478	18.48	14.5066	15.0178	19.5836	12.4231	0	16.8519	6.82809	9.13826	9.02336	6.19188	8.80772	9.33387	15.433	12.0774	12.0796	5.88425	20.3095	0	12.524	17.0671	10.3177	6.52693	9.58772	7.06602	6.32714	10.5002	6.85915	15.1814	14.4527	17.5091	13.4602	21.1926	15.2254	5.06107	14.2816	4.85089
914	12.7571	8.12944	5.7202	10.7665	7.11905	22.2888	12.1712	7.71803	8.06192	5.38408	4.25404	10.9584	13.0131	8.89959	15.7068	6.79836	10.7589	15.9333	8.42035	12.1622	7.07296	5.14109	16.682	11.6218	22.7113	11.2567	14.4838	8.11007	7.6312	9.30553	15.1859	5.56246	5.74648	9.40916	16.0566	4.11095	15.576	5.64002	8.07675	11.2564	11.2408	7.20588	8.26988	11.1956	13.6538	8.763	6.35188	8.2302	9.07754
915	15.0334	12.6949	9.4847	8.2388	8.21026	0	14.3907	9.8409	8.36138	16.4864	14.4349	9.7588	7.78212	15.6555	9.4727	14.5121	11.8081	4.50405	10.1439	10.0014	8.58743	8.18953	13.1006	8.04132	6.71393	16.2319	6.32283	11.8414	7.15024	9.53484	6.99187	5.96235	4.76653	8.75435	13.6917	5.35119	6.17499	8.3824	8.91185	0	9.4039	19.8309	6.42494	13.8426	3.17379	9.87711	15.7498	10.634	17.8674
916	8.12427	7.17403	4.62126	10.5627	13.8611	8.45447	0	5.04751	5.34429	8.44154	7.42731	4.94503	9.99939	3.72462	5.98161	5.52419	8.39168	17.3895	4.36936	4.7133	2.95376	5.25868	12.3751	3.13669	22.8066	8.25684	0	5.61905	13.7201	6.90201	14.4443	5.09259	16.8648	4.78627	10.4451	10.8662	11.526	13.6022	7.96671	16.5853	7.41188	0.107339	8.29735	8.94096	7.97251	9.66513	12.6912	10.1693	17.1178
917	8.92077	5.56578	12.718	11.9472	6.92362	8.50369	8.93358	8.31894	6.29465	4.30329	8.18873	9.0685	10.1671	3.46943	6.79198	8.38266	6.6682	6.58653	13.3504	10.9389	12.4604	9.20109	8.27971	12.1492	4.50829	6.11626	17.3401	12.618	5.77674	10.5559	14.8659	10.8723	9.63763	11.1269	3.67593	8.95933	10.1712	10.6354	13.2784	8.25376	6.23205	9.47943	7.97431	8.72947	5.8116	0	0	2.73257	6.35264
918	7.6151	4.26906	19.1783	6.62778	8.64595	7.39327	10.7418	13.8701	13.0082	7.71951	1.08456	13.1113	7.81772	6.50377	14.7911	12.3804	8.07932	0	12.2801	15.002	9.89516	12.268	8.02437	2.15341	0.00398013	13.6241	13.412	14.3134	9.62749	11.0714	9.6138	13.2872	10.5131	8.90081	9.90366	20.9167	8.70771	12.6513	14.3896	16.6359	2.42042	3.56857	9.09932	16.4365	17.0768	6.98973	15.3154	10.9985	4.91494
919	4.95566	22.0279	3.26795	20.989	10.3587	4.99273	9.04102	7.42428	2.89364	8.93092	19.4708	2.8	6.81804	17.4876	6.98811	10.6371	8.3988	15.9471	9.40702	9.53214	19.5129	19.3196	6.40587	15.4505	12.0592	2.42164	8.4407	5.97184	15.6264	9.51528	2.34798	16.7561	8.46925	12.6631	15.4066	1.73232	13.9272	10.095	12.6004	2.09252	13.0821	12.6771	8.20522	5.14291	5.31446	18.1307	19.2681	9.39711	10.0305
920	12.0752	11.863	14.6325	11.6137	12.5209	12.7998	6.10617	2.13623	17.7641	11.6396	9.3022	7.35874	17.5678	15.73	16.8476	10.0573	14.0902	8.54979	8.21576	11.1629	21.3077	13.0735	16.5093	12.8755	21.2636	3.33239	16.5105	10.8148	5.97892	15.8174	11.973	8.60641	8.95995	13.0957	14.8149	13.5992	14.6938	8.24172	18.255	15.6067	9.94577	12.4926	7.41847	8.55265	9.80397	11.6704	16.4586	12.3979	11.3096
921	7.85571	7.63268	15.4158	2.65194	10.2583	18.747	15.0795	14.7427	1.18801	8.07444	11.0936	7.04986	0	6.50821	17.4037	9.39996	5.73289	7.46715	12.6763	7.70583	2.8286	5.66801	6.76366	7.55516	4.88643	8.95845	1.05851	3.77134	7.92204	6.0071	13.7131	9.84488	10.3763	10.9594	9.06833	5.47649	0	10.509	5.69897	7.42605	13.7026	9.25919	5.29055	10.3303	9.1711	5.84387	11.2102	9.42163	0
922	5.06892	8.11749	4.18197	14.3922	0.185766	7.55346	4.91954	4.27996	11.315	11.8465	2.85891	5.79518	8.80882	13.5285	6.41733	11.0846	12.3031	7.59258	19.1624	6.70899	9.20511	11.6954	3.45035	1.70075	4.69668	16.5929	8.22423	5.9055	8.99683	12.6055	4.89629	9.67047	7.56667	10.8125	7.41837	5.08107	15.2264	7.01661	7.66148	9.02174	5.90445	2.80854	5.13028	18.0885	10.6962	3.52617	4.31357	8.24039	16.8998
923	3.40245	12.9045	5.29152	1.27145	16.4303	5.36781	4.8491	12.0867	5.61207	9.14311	10.1624	15.1419	10.2717	7.55863	3.33158	6.94057	2.72983	7.19189	7.83431	5.96899	11.5079	5.07788	9.97624	9.04102	6.30135	10.7751	5.44103	17.4093	2.74162	7.46657	9.75956	7.58815	9.05734	13.4214	12.0772	15.1395	7.24998	7.30546	8.50805	7.90379	4.01749	8.04167	3.8502	3.0949	10.7965	11.374	19.8702	6.79367	8.49779
924	5.33198	11.7168	13.0942	19.9627	8.85696	9.72913	5.55445	12.7694	16.2788	10.8763	16.8416	6.82378	18.3409	3.80426	12.1921	16.376	8.35798	21.7204	11.8261	9.22503	6.12537	12.5379	15.8077	15.7514	7.48499	1.83582	8.51113	10.826	15.6371	11.0944	10.4554	9.101	5.45766	3.67549	9.23704	7.00353	8.65388	13.3481	5.43589	8.51344	12.0236	5.94665	12.0727	15.0493	18.5183	6.13362	0	10.1881	10.6643
925	28.1158	3.07705	7.2245	3.65929	8.62185	5.76495	21.1803	18.0303	7.94619	4.4962	11.6233	6.13885	2.66534	3.66697	9.92061	7.34849	12.6971	7.40072	6.62061	6.65866	12.0975	5.77589	5.77981	7.47955	12.6011	10.4342	9.198	6.73854	10.8791	10.2634	12.502	5.94831	13.5449	4.94576	8.19655	7.46207	6.98494	9.58168	11.5934	7.57797	8.06351	14.3359	7.83204	7.36469	3.34698	19.7474	9.00717	6.27115	15.0871
926	4.54843	2.75041	5.88362	7.53433	4.77268	19.7699	14.685	0	5.54393	4.82986	6.23519	6.11494	2.39894	5.982	11.4057	9.53503	10.6751	0	11.5217	12.9925	7.47624	6.55132	12.7372	0.419716	11.8947	11.2948	9.67169	5.80428	12.5394	3.0199	10.037	6.05539	6.49961	0.346766	8.34287	0	11.6762	15.9608	9.26146	3.19927	15.1546	9.84723	9.55025	8.62776	8.56884	9.41587	1.88777	8.17181	5.28704
927	21.1848	11.1456	9.89989	14.969	8.79426	0	7.0333	16.1241	6.14783	6.59579	17.0942	22.2208	1.78035	0.441953	9.9768	9.57895	12.7851	12.9944	12.6393	19.6829	11.3157	7.56264	8.64468	15.8618	4.33282	5.97286	7.51172	17.171	7.78954	11.98	15.7221	20.458	16.5093	19.8234	6.91467	29.135	20.1394	0	7.85646	20.7282	15.4813	14.4368	28.7403	9.54758	12.3514	1.49636	13.5973	11.2208	12.4365
928	12.4167	18.1345	14.611	6.30391	13.3572	11.9774	2.00171	12.67	16.1295	11.3631	6.57193	5.41239	20.5364	17.4692	9.93185	15.4343	12.764	13.9397	5.84864	12.2863	9.42185	19.518	5.12635	7.23988	0.157952	8.10953	24.8424	12.5192	7.41486	8.80626	10.9414	7.51341	8.69828	11.4002	7.12347	9.29985	7.46697	20.4659	11.0494	6.87706	9.47316	9.03407	20.1153	3.88412	5.38341	12.9497	13.9106	8.7584	14.0198
929	0	12.658	9.765	17.6415	16.2018	8.29051	18.5909	7.16055	12.0746	21.1351	8.21667	17.9436	17.6298	25.3103	2.5727	4.24486	7.86465	13.1434	3.65497	7.60794	8.71411	12.5395	15.2047	22.0752	26.3804	22.6939	9.03082	9.03993	20.1005	12.9395	0	15.2139	13.33	11.5194	16.8066	7.80324	7.90836	7.57077	14.6798	13.1457	6.23351	13.7974	0	15.4601	11.3633	17.8426	9.74457	18.5361	5.79796
930	9.04891	6.80152	11.9378	0.12093	16.0051	4.27129	7.2731	5.82943	8.62777	6.3578	11.1994	9.7991	8.53654	0.0181506	16.407	9.44505	11.988	0	7.59058	4.86032	2.23093	7.07585	10.0174	8.16759	7.11577	10.3556	8.08676	11.9563	0	6.94593	13.0569	10.0866	5.1793	8.2702	8.21124	8.60855	8.47411	6.23223	4.83764	0	10.4233	8.34476	10.2787	6.70242	11.2565	6.39073	8.03475	4.74332	0.145886
931	6.4204	8.82128	8.33767	11.9845	1.37909	6.21556	6.7164	4.94791	3.92335	3.50132	6.81698	11.9144	3.82579	7.44085	1.0017	5.29761	1.949	12.1059	6.4194	7.63739	6.25206	6.06265	6.08013	3.82376	5.93151	4.59431	3.92448	3.16344	12.5219	10.083	9.53636	3.10039	5.2853	2.75144	6.99033	3.86562	8.41255	4.29279	0.0447441	11.4979	4.08436	4.94542	3.6157	9.05404	5.87215	2.91174	6.3742	3.07102	12.4994
932	3.91974	2.8524	3.89608	7.91563	2.03801	2.11239	6.35425	3.80385	5.66267	16.3809	0.902337	5.49204	4.47869	2.57466	3.42336	2.96008	8.0237	6.87972	7.69361	9.6055	2.86821	7.87933	8.78807	1.03188	0.0799646	0	2.22688	5.94601	0.45177	5.4173	4.20239	3.62245	5.5667	10.0998	3.84809	2.70019	3.43529	4.32587	16.7293	6.94538	2.38801	6.36329	9.41223	3.51123	0.153403	13.968	5.76808	6.22335	6.49966
933	5.27679	6.74933	12.7814	4.20574	6.41638	8.77701	7.23212	3.57808	7.31432	6.89643	12.5642	7.46097	7.81129	10.2767	10.0306	6.39371	6.94176	0.498447	8.21749	10.2659	4.27197	5.3254	3.53853	8.75853	12.6584	12.082	9.58302	6.17457	8.9188	7.03306	8.49259	4.75664	6.49878	5.70678	7.72213	9.74071	11.1679	7.72738	7.14479	5.70924	8.45354	9.86591	6.57501	11.89	4.5988	7.4538	9.63496	10.3341	4.76291
934	16.2148	15.8932	11.1181	9.56531	5.21328	10.634	9.41701	20.9114	15.1064	6.08609	10.988	0	2.94396	4.89231	0.543815	6.2926	13.8672	5.89022	4.56641	13.95	24.3093	16.5694	7.04689	6.38465	19.2457	13.3856	5.77131	7.4586	7.18693	10.4774	12.028	11.5919	12.7687	22.2477	20.6396	0.331415	11.088	7.10718	9.21729	10.1319	0.654047	8.10657	18.9415	16.0569	4.99727	13.8151	16.4161	23.7876	7.65642
935	5.89959	4.34975	0	3.21137	7.27584	7.25958	2.4833	0.0291237	6.21796	7.24026	2.45349	9.09732	11.0101	12.9815	10.9808	11.2866	2.83371	20.8705	11.0408	6.27536	7.28967	5.14408	11.8945	19.5196	7.81077	11.3635	14.4462	8.32418	7.7286	4.97741	4.03923	7.38935	3.09722	7.31506	7.11937	30.925	6.93296	13.6134	7.96217	3.39271	8.08315	5.4685	7.48455	0.384626	9.07562	9.15469	7.03717	0	9.01449
936	7.38861	2.43972	13.5322	12.3455	6.39757	4.13142	4.63065	7.95006	2.66499	3.52594	0	7.83264	11.2889	9.63358	8.55102	5.84663	7.23737	8.39029	9.04237	5.67664	9.87658	4.28111	4.80303	3.98326	6.40899	6.70972	6.54728	5.17017	7.38144	4.83607	5.50737	12.4046	10.1764	7.91331	7.13033	4.27589	0	5.27242	4.65363	3.01121	4.67247	3.20399	4.01467	11.1727	13.1019	9.15556	4.46126	11.4275	10.6101
937	23.7633	28.8458	16.8982	29.5241	35.9636	27.9205	35.3935	31.805	34.3846	35.2929	27.4922	27.222	27.1947	36.1115	23.8578	27.1209	24.8794	20.2497	26.0042	21.8482	22.1935	27.4215	27.0764	28.5213	23.9586	20.0463	28.6974	23.4039	33.1872	29.3318	24.4505	20.0998	27.4815	19.1829	22.9247	22.6162	28.6262	24.1813	29.1972	33.5372	37.6295	35.596	25.7557	22.9402	25.8455	17.0551	23.7098	22.8287	16.3412
938	11.7987	12.181	7.98871	10.3828	9.29355	19.1197	10.9729	18.3537	10.8927	8.6141	20.3214	8.17192	12.7988	15.5009	12.3894	9.94618	13.0701	17.1201	10.4887	13.6436	10.1908	13.3963	10.9472	14.0261	16.7199	8.33149	13.9627	15.644	17.4124	13.9411	13.3912	17.0902	16.1702	8.36027	10.8945	10.9565	12.6654	17.5867	12.2579	14.0321	12.825	18.1056	9.46565	12.7729	6.71419	11.6295	11.4768	12.3024	15.6539
939	10.2692	11.066	13.5097	10.7442	10.0176	9.55853	9.52683	2.79147	5.20515	6.10431	7.26205	13.0096	10.1113	0.569792	12.8145	15.4106	9.20973	7.99511	8.93644	6.23716	10.517	6.84435	9.80781	5.78336	0.0703957	13.1316	6.754	12.7588	5.21094	6.95692	5.29552	9.85807	7.77584	8.1525	4.51979	5.9799	9.19761	9.66068	7.95533	11.7423	10.7866	0	4.45631	5.51494	18.3847	8.46572	7.08698	5.28214	16.8161
940	4.08093	13.1291	7.4665	12.03	7.95517	13.2386	8.1639	7.00804	18.0336	8.33544	6.40225	13.6935	5.4885	4.47943	1.52239	6.08632	12.3475	3.07893	8.63658	12.4903	6.5516	6.43877	5.99042	6.05586	6.5155	11.6359	16.2998	4.2324	10.792	9.49003	16.2601	4.50046	11.8698	7.74126	5.48715	8.98694	5.94101	8.0157	11.9487	13.5503	6.16056	9.9007	7.37768	11.5599	7.54978	8.37436	6.25602	12.2349	7.03464
941	12.1938	7.95578	10.2701	0.718864	5.66269	2.80296	10.5193	7.15573	3.51309	8.11059	9.75134	7.59768	7.18768	11.9046	8.89061	7.44526	10.3527	4.11441	3.71169	7.83867	5.70722	12.4204	11.7506	17.3878	6.73367	8.10507	0	11.2808	11.3986	6.94484	4.1877	7.65029	8.21093	5.92351	18.0612	4.14316	6.4915	6.47769	7.24515	0	1.64767	0.000112293	9.93155	7.59997	5.8164	11.9719	10.7486	5.87582	2.73518
942	8.68095	5.8667	11.4476	9.70979	14.7561	6.75836	5.78422	5.4466	6.9347	12.4181	4.92833	10.4057	1.08996	7.30284	11.2669	5.43671	8.3295	15.0733	6.51594	8.93534	13.5789	12.2217	7.29969	6.94866	8.8404	9.40622	17.0122	10.2661	4.00364	13.5949	4.39912	4.943	9.36563	6.75639	7.71369	7.05512	8.45488	14.5025	8.07527	5.88469	4.93458	7.73827	0	7.25904	4.10867	4.5215	4.37772	5.57043	13.892
943	3.73233	3.47873	1.00811	20.1305	10.2439	6.3899	5.66332	6.05984	0	11.0317	14.19	10.4933	24.9084	8.43749	7.44505	12.844	4.14772	9.58839	10.6356	3.61821	3.40076	5.6396	7.0916	4.82132	12.3662	6.91819	0	8.17083	7.94787	4.72392	6.2864	15.2727	9.77329	7.22085	2.04314	5.77862	10.213	10.9657	7.09133	8.44207	12.1909	8.81734	8.60076	10.3509	4.97936	1.7048	5.515	7.12191	6.70888
944	5.4998	7.10412	8.26244	4.78398	13.0614	7.61864	11.4998	10.3537	7.19111	0.178838	15.2582	4.15925	12.22	1.5641	13.3015	6.33638	12.2384	11.7433	7.01653	9.54508	6.83951	7.65328	11.9194	11.8974	9.9787	5.60239	12.6291	7.28561	8.5141	10.4485	12.9673	7.17561	9.65009	7.48368	1.90273	9.49788	11.5587	9.11305	7.0024	7.24689	13.276	0.649881	10.9731	11.6348	15.5696	10.97	7.61362	8.21838	11.3703
945	9.96606	16.49	7.10648	3.31302	1.89943	20.5309	21.4283	7.74404	16.2852	11.2791	9.45814	9.9746	5.23951	18.9493	6.09463	7.73294	2.76408	9.29163	8.43293	8.70209	0.666753	9.24224	5.81329	5.51988	6.44526	8.86796	3.39845	4.76204	11.8811	6.51578	6.19026	9.71547	8.22387	3.97035	14.6952	9.86016	10.3203	5.88044	6.93375	18.1399	6.2473	22.6826	4.93578	4.5201	9.28882	4.56479	7.88072	5.34458	10.791
946	12.0642	21.129	11.7552	4.71839	7.35416	7.81312	11.3513	2.14114	8.18292	12.3853	5.77425	7.44345	17.1475	15.0829	9.56474	6.81306	13.8136	6.13852	7.26506	20.482	13.585	10.3233	7.75404	7.64533	3.29801	20.4008	6.73186	12.1607	11.9623	20.0332	4.16971	8.09779	6.56261	0	26.9012	0	17.3398	7.68992	7.62291	0.0359072	16.4567	18.8256	31.6807	16.2275	12.4715	11.7415	0	30.8664	10.9498
947	17.5222	12.7166	18.3409	18.6617	13.623	10.3891	8.65233	28.0502	14.676	12.821	7.63871	18.1872	0	9.37603	25.9326	28.3939	19.3275	24.8853	20.226	8.96502	28.4426	10.2397	22.2347	13.8903	23.9447	9.75853	22.5386	11.2719	10.2631	9.02182	16.639	13.3551	16.0858	40.7432	6.82254	32.6546	9.39	10.8733	12.2039	24.3015	12.5161	9.73487	5.08369	10.8635	7.80688	14.2412	30.4997	8.6791	7.96169
948	12.8403	5.95317	11.6461	12.0732	8.30339	14.1828	8.08229	20.7721	18.0744	16.5664	13.6914	13.136	11.9605	19.1121	10.1306	12.6648	12.0578	7.18992	17.3153	10.6011	17.4685	25.821	13.2678	14.08	17.91	12.965	9.42424	9.63248	16.172	7.7625	15.562	18.3868	11.5728	10.9668	5.74876	7.27169	11.0681	26.4817	22.1511	11.9601	17.8142	11.8692	10.8704	12.6237	21.1295	20.3571	16.1489	9.87787	24.025
949	13.4195	6.17671	12.6965	13.8606	17.1406	10.2756	8.85531	5.26863	7.10898	6.87347	12.9073	4.9092	14.758	3.79113	5.8509	6.24664	4.62122	8.89626	10.2444	8.82213	3.7592	0	6.87845	11.7534	3.96753	6.34	11.9657	20.9371	7.06526	11.4645	13.3384	10.9028	8.68528	9.19391	10.6244	14.7518	9.22263	0	9.72558	10.4386	8.75601	9.78143	10.5462	7.3606	11.2795	11.5529	10.9597	6.21057	4.53159
950	3.21247	11.5612	6.32183	6.6648	11.5294	12.8905	7.78719	13.0609	10.8524	14.9188	15.391	12.2082	5.52188	7.97513	7.34541	4.39263	8.45157	10.209	26.2919	8.49584	6.00535	15.2993	9.21108	9.77871	8.79226	18.1532	12.3604	14.4006	13.7881	18.2129	8.46183	6.62508	16.4405	11.7635	11.3276	8.8417	13.8399	16.3134	8.54214	16.2918	15.0747	14.5818	6.99729	13.5928	14.1204	10.2247	10.6989	11.8513	4.97106
951	10.93	5.94646	11.568	9.31422	6.05809	6.46338	11.4535	9.61613	4.58281	13.7435	16.149	15.3908	8.34015	2.48431	9.16044	26.1307	9.29554	17.3325	9.02388	12.1886	7.68274	15.4715	15.861	8.69406	5.95114	8.02633	8.83242	8.96562	3.46117	8.17417	10.5318	16.6137	8.68318	3.30366	4.89315	11.9722	9.26501	9.72483	11.1618	3.3399	2.62674	10.5097	4.38587	9.457	4.5906	10.3371	6.60518	22.5092	5.54802
952	14.8328	10.8214	9.83522	10.5794	6.16643	11.7825	9.71925	12.5254	5.40068	0.6669	6.70277	0	16.4829	11.9992	9.55192	0.0110755	7.08504	8.55725	7.51109	6.92315	13.3285	10.6032	16.0673	18.5821	11.3884	10.1288	15.3379	14.9824	10.9809	8.02626	14.6673	16.935	8.84546	14.7128	19.4938	5.47988	13.3563	12.143	11.9444	8.94902	8.7312	10.9969	8.68636	3.57054	5.49554	11.3881	12.4857	7.96693	17.7164
953	13.1523	9.73315	2.96727	1.93897	2.28558	12.6913	11.8816	1.75949	6.30994	26.0509	6.67717	18.2437	7.31651	5.34822	4.37056	10.604	25.1693	6.55726	3.2351	9.93593	6.08137	9.59457	3.71568	4.74602	14.4709	19.7351	9.50121	8.42947	6.77918	5.85306	3.874	12.3668	11.3034	12.8803	5.82932	4.3409	13.2509	7.53762	7.33779	1.57881	12.2494	5.40507	12.054	26.6592	24.2947	17.9492	14.6883	11.3177	18.8315
954	10.3161	3.98739	13.4485	19.2811	13.8932	9.06801	6.44411	11.1688	6.69939	5.19403	11.3748	4.00501	22.3356	12.4349	12.6185	19.7353	6.19375	8.59132	14.012	5.04079	4.82053	10.4421	8.42531	10.5505	5.27641	7.50315	0.0191013	5.30823	11.5324	11.5132	20.4516	4.4191	9.20231	14.9185	10.5402	9.18524	4.64149	11.25	9.00071	4.55314	8.88247	9.20345	10.9625	2.58233	10.6359	0.419436	10.2397	5.67712	1.38365
955	14.8789	16.4175	3.5427	0.898964	18.5633	9.05368	3.1724	2.00722	6.22114	13.1419	8.59478	3.97384	8.18173	5.6276	4.28795	6.30306	7.55022	12.9942	14.9005	15.4442	13.8544	9.31553	6.8647	11.8688	12.0795	6.36	22.0789	14.3015	5.03386	16.3397	8.66407	13.2939	7.1812	8.13166	9.15451	22.058	5.52574	7.18017	5.02303	8.07471	5.00947	8.04951	13.0963	7.54268	7.04018	16.2513	13.6079	5.89868	12.7147
956	10.5502	16.8572	15.5	3.50782	13.9638	15.4163	3.54277	8.86189	9.48264	0	4.75163	7.58339	4.3326	27.8231	14.3814	10.9347	4.54937	4.25254	9.66412	12.5313	12.8816	8.65532	7.11306	13.366	8.6275	10.5138	4.94893	11.3602	15.7118	0.050655	11.6809	6.2293	5.96722	3.43698	9.16241	13.0947	15.1941	9.50773	16.6911	8.42775	7.12432	5.06359	5.28253	10.4097	11.6139	0	0	15.3549	27.2809
957	2.26019	7.06666	7.2778	12.7651	7.83731	4.75695	12.3327	17.0366	8.2576	18.9734	7.94309	8.07448	5.78481	10.9581	13.5874	8.21489	12.7409	12.2393	4.23854	5.63921	0	5.10035	3.38187	7.23107	7.80322	9.58838	3.85776	9.33554	9.44362	9.48826	8.49314	9.87459	10.4719	12.9301	9.78003	7.01549	10.2271	6.89686	0	7.86469	7.5925	20.1497	5.37931	14.0546	7.81638	18.0208	11.1317	10.4565	2.21327
958	7.36076	6.71338	7.76498	14.292	0.16057	3.94776	15.4351	3.9185	1.43678	3.78987	3.68115	2.76263	9.63976	6.3487	14.2527	0.118348	5.66778	5.3884	7.25547	7.159	10.0985	15.3765	9.20744	11.9475	18.0678	6.41123	12.7865	10.0088	14.3025	9.42306	7.35784	4.77867	4.80629	11.0523	12.2577	7.74473	7.25353	12.893	12.9979	22.7977	13.6741	6.1417	19.3341	7.28865	11.2925	14.7406	12.3555	6.71473	2.46561
959	12.5061	10.8958	21.7737	20.7577	19.5423	13.9296	18.2315	20.0451	40.7566	3.52069	18.7347	27.7579	12.064	9.00075	10.4437	13.5553	13.2965	13.8783	3.86742	16.642	25.247	0.141575	20.1525	3.23532	7.5429	3.58006	10.2769	2.90766	8.96634	12.9188	5.81759	8.86393	17.0985	6.87013	7.56137	10.2672	7.44595	6.55334	17.3012	18.1225	19.0352	9.89857	13.8217	4.84243	3.09988	0.668823	8.18721	2.25292	6.87487
960	2.13195	3.81708	8.37269	8.01821	4.02412	0.738266	1.99141	3.71591	1.58116	10.6659	8.46688	8.47746	2.03253	10.5719	5.40289	6.28842	7.80933	4.89101	9.55521	4.98027	1.63263	7.96256	3.78376	9.22245	6.00252	7.62406	9.03646	7.95129	3.74623	5.26451	14.1157	10.0509	11.1755	5.82749	5.94722	6.72083	15.9484	6.77152	6.97409	5.11312	0.000462463	3.88189	5.7039	5.36101	3.95143	8.6872	0	11.9522	6.58547
961	6.74586	3.88962	3.16416	3.83262	4.62532	12.1345	11.1594	5.62841	6.56639	9.11124	1.18245	3.12097	7.30131	9.72451	9.60554	9.3306	3.53059	6.14	5.94102	1.29525	8.60583	4.20302	11.5274	5.63352	9.22255	0	3.10561	8.67574	8.51349	4.89807	2.32723	16.5375	9.08246	5.82177	7.14212	12.0937	0.00561804	9.16924	12.0873	0	6.12963	7.70428	12.9702	1.43683	4.05134	0	7.14725	4.45102	0
962	6.4318	12.2644	3.37666	16.9419	4.46553	14.4516	1.14447	7.09017	9.50558	4.57733	12.6074	6.69971	0	9.6476	6.94997	7.94217	8.7148	10.8004	10.806	6.20305	7.80822	7.40624	21.0365	13.648	6.6677	6.60661	10.2277	12.6417	0.181163	6.14808	7.12548	4.02945	6.28878	4.1549	8.48456	1.16178	9.8641	6.15105	1.65242	15.1713	3.83274	1.78091	5.89715	3.68393	10.2094	12.2557	15.4371	5.69639	15.1005
963	7.43294	3.53741	8.1622	4.50679	14.749	9.71309	6.82948	5.47533	5.70279	8.57682	4.42053	5.49423	11.7489	5.66113	7.9021	12.1246	5.49271	0.602605	5.05724	6.12289	17.2519	11.2152	7.52211	1.88384	6.24587	8.75499	3.61148	11.6739	14.1565	3.06938	7.04421	7.58417	23.9402	4.50651	4.17088	2.0356	9.53907	5.07608	11.9302	3.28563	6.05203	11.3062	4.47128	0.661631	5.76554	4.551	3.74438	3.05292	4.59207
964	2.23704	6.0775	3.51682	5.99413	0	5.49547	3.04359	3.67561	4.74333	9.99247	9.94199	8.75535	6.36927	1.74382	10.8981	0.442645	17.1018	9.10887	10.2206	17.7925	18.2459	7.17643	5.55607	8.49307	21.6155	2.22721	2.26754	12.5009	8.54295	9.98167	3.49796	8.60721	12.1043	7.27927	5.01132	7.53091	14.1662	10.8301	0.439443	5.29733	8.37381	2.93926	11.2	12.479	14.9255	7.09408	1.66133	6.43527	0
965	9.6854	7.2224	21.6603	12.11	15.6697	8.78626	14.2543	17.3749	10.4793	10.9786	23.0315	14.6537	16.6668	13.2662	7.67853	8.79803	5.37951	9.68413	8.39233	5.75039	10.1069	13.1646	16.5182	8.24915	13.6392	18.6853	12.4175	12.8663	11.3779	11.6637	8.77652	20.941	8.5044	10.9061	9.69495	10.5042	8.78952	14.3797	11.0012	19.0673	15.8838	18.2356	6.10987	11.581	13.0757	14.2518	17.74	13.0005	11.4458
966	16.7877	6.30172	4.11319	12.356	7.61133	12.4165	12.9595	7.9298	5.00245	9.3561	0	13.8888	3.18312	34.439	5.78067	6.92083	8.8511	17.5726	8.47021	7.9246	11.6817	6.23508	6.12899	11.6487	13.8684	4.67609	4.72725	8.32462	11.6283	5.57994	9.39918	0	8.0275	4.89757	7.09848	6.74111	10.668	14.8569	13.5982	3.59593	0	12.0312	9.61439	10.162	9.21211	12.531	10.2854	6.32154	14.0245
967	9.59343	13.6018	6.48186	9.44113	11.8859	10.0965	8.73033	8.44014	6.77684	22.6866	17.8604	9.39446	13.3511	0.494501	8.81707	9.54627	0.595738	6.32369	11.8955	12.3132	5.05012	5.27547	10.2092	6.83209	7.60721	8.95095	8.32413	16.3708	6.22223	12.914	9.72565	12.6506	9.76643	6.64463	18.0856	10.0914	8.78906	24.8907	5.52638	3.14336	9.00476	6.17406	9.12671	0.223487	9.82292	7.75866	12.2163	10.6244	8.32725
968	8.70228	9.34222	5.57263	4.52199	6.12305	1.62152	1.81487	6.82585	6.89127	6.26267	2.97383	5.44314	9.48922	6.44629	7.30887	12.0416	14.6685	10.3995	6.92001	3.89787	11.7045	11.0878	13.4581	7.27684	10.6402	10.0031	7.82328	0	5.6059	7.12334	5.46388	10.3377	6.10178	9.21824	3.0958	3.28828	11.4677	7.87467	4.94669	8.40983	6.24292	5.14176	7.43469	14.785	4.30314	8.51895	0.0549143	6.62281	10.6511
969	30.2516	33.9458	35.5795	22.2772	30.8461	24.5463	38.0727	33.8439	42.7509	7.79226	19.515	24.0722	29.8577	8.00511	29.6563	26.5648	27.856	24.4772	22.7419	33.72	7.91224	26.2736	4.25968	27.1124	4.49085	32.4717	38.4591	8.99467	30.0253	33.3573	32.5242	9.2615	5.00863	40.7435	31.2691	39.8321	10.7623	0	31.8441	36.9161	44.4798	30.8049	27.4718	39.6262	24.6829	24.3516	31.7133	31.8429	29.2732
970	23.0449	29.6974	2.16264	12.3683	0.0742283	18.3758	17.7292	8.57886	20.8049	33.0934	23.8912	0	10.965	31.2052	11.5645	0	0	0	0	19.9991	30.2563	2.82991	29.1481	17.7154	38.2299	0	20.6523	23.8734	18.1135	18.3559	22.4729	30.2209	21.5361	0.524157	0	25.2353	24.1994	27.0462	14.3184	0	23.3863	18.9468	8.34961	17.4847	21.9012	0	14.2135	22.291	21.6635
971	0.241632	8.54344	17.099	17.2751	35.9648	19.2691	13.7805	16.5574	8.79953	15.9707	5.66703	23.8369	14.8507	10.8093	10.7721	20.977	18.0831	24.2545	26.4596	15.6057	9.92495	18.6742	18.2482	0	5.54287	24.5944	10.887	22.6343	8.29061	12.3593	0	11.587	15.439	16.8212	31.3811	12.0652	17.1884	14.9031	11.4913	29.2547	12.3343	19.7075	21.2535	10.4452	0	17.5328	12.5665	7.20317	7.25242
972	12.7482	10.2372	14.0098	8.57326	7.32166	4.56905	9.6349	16.8408	6.39035	4.50576	17.2416	8.13049	12.7733	6.66594	8.75441	9.32578	9.23527	19.7559	8.66335	7.02666	8.2134	13.4379	7.56739	12.2058	8.37248	13.0322	7.0691	5.90991	8.82589	10.5455	23.5683	9.76366	13.3843	13.4099	4.82305	12.1997	8.98697	9.28288	9.32441	12.827	4.58482	9.62227	8.54929	10.1657	20.7769	17.3123	11.4065	4.89087	10.5532
973	10.4325	6.13585	11.0234	12.9922	8.27063	9.2383	6.5211	12.5003	9.76395	7.04913	5.39783	8.15953	8.05851	4.25376	8.76143	22.5868	11.1751	5.40709	3.12849	15.2916	7.31474	9.89926	3.40292	19.6644	11.0778	19.6597	11.2833	7.45621	10.3246	9.23707	10.3239	5.54058	6.9192	9.96498	8.43899	2.3448	8.28245	5.50017	9.95222	4.19348	8.0123	4.21154	11.7878	5.98749	8.76215	6.86076	4.17342	6.69182	19.1833
974	0	9.90216	13.2565	3.54782	3.97037	8.19845	3.28311	6.56419	11.6431	6.74988	8.62391	11.7521	6.81174	4.74264	13.6013	9.95314	11.4601	8.19234	7.40212	1.61053	11.1658	8.44188	6.73752	6.60688	4.24827	8.64928	7.48656	5.7765	6.52407	8.70862	7.05947	9.89545	7.2106	6.33795	10.7971	9.50435	5.95498	7.29506	10.8713	4.94544	6.71029	8.52969	14.586	7.70791	7.52464	5.72897	1.89979	11.7676	4.67452
975	7.87134	7.37343	6.71756	15.0703	10.0325	5.21186	11.8398	16.3895	8.94209	2.43879	9.48596	9.2895	6.63964	4.00542	12.3708	5.00149	5.6041	5.9789	10.8838	5.00066	7.58412	10.7534	2.95841	8.66522	9.34979	6.68905	9.80739	13.9491	9.7625	8.86148	5.50943	3.43989	5.04067	11.1028	6.89764	10.7934	14.3512	8.1685	8.87677	13.1914	4.96854	5.84284	9.03574	8.19872	9.02004	5.33172	12.8065	22.513	5.10632
976	25.4581	6.00842	8.16582	3.8202	7.92291	16.8724	11.4719	0	15.4041	9.262	3.77862	8.61206	7.68504	11.0351	4.8663	8.82747	6.45902	2.67522	14.6124	10.1924	7.20848	5.52733	21.8059	7.34127	4.4322	9.87988	6.72873	4.0808	5.31559	12.5755	8.85988	6.91041	6.10308	9.31688	7.73942	10.9744	2.55874	7.74953	10.6314	4.1276	10.1088	11.8963	9.89101	4.68049	6.11133	12.2297	12.3929	3.90215	14.7244
977	2.65969	4.89327	3.78818	16.2147	10.4775	6.41676	7.31583	10.9907	11.0191	9.01781	10.6421	15.4891	10.2565	8.10227	2.83172	6.41444	6.74791	5.87759	8.87417	4.29571	7.83489	11.2879	0	6.38449	9.16183	6.69912	6.40757	6.81962	18.4922	4.61601	12.3206	7.02827	16.9633	10.942	8.37122	3.69106	3.81205	6.21164	10.0092	9.12611	2.21406	9.01655	7.4294	19.3557	15.6225	11.686	8.40819	4.40724	4.06663
978	10.5639	8.95326	6.09003	5.59912	2.98515	5.65909	16.8697	3.99885	7.23291	7.94896	6.06429	14.7303	1.39009	12.9418	18.7223	6.20358	23.4486	17.1409	12.6958	9.9125	6.4634	7.03997	7.95075	9.65731	3.70508	7.93924	11.3575	4.75058	4.18018	7.39873	3.99729	0	0.923802	11.7422	14.6202	0	7.53516	9.19856	8.31079	10.06	23.9342	3.46027	3.54584	0	9.1391	11.9427	9.81155	11.0333	12.7113
979	6.97965	8.2555	17.6871	4.53914	12.9803	6.18921	1.55403	7.57938	0	3.9636	9.20748	0	20.5696	6.2385	7.75515	10.7104	7.78684	10.7176	7.28023	11.0652	4.03386	12.1081	2.18076	11.7593	5.87979	2.85719	8.32055	4.7496	10.1709	7.34188	5.88832	15.6138	6.4799	9.83797	6.93126	13.1918	7.13065	4.64437	6.21413	12.2743	3.74642	8.7663	5.57191	15.9741	1.14209	11.3751	12.3212	5.29993	0.0643841
980	16.5978	12.065	13.4953	3.97474	11.3618	10.006	6.26367	12.4456	23.3405	5.42225	4.78112	9.69416	7.5981	15.6863	16.1479	14.6322	11.6284	8.86961	9.23545	9.58272	10.5043	11.2744	15.8334	14.5754	5.71882	18.5538	7.31319	12.4598	2.00749	2.76536	9.13348	15.6677	12.9814	8.48429	13.9816	11.4513	15.321	9.57119	17.2747	9.00019	1.84024	11.539	16.2972	10.271	11.3353	6.3821	7.99175	0	17.5791
981	11.5429	8.37635	0	17.5191	4.28701	14.2298	17.8798	8.40846	4.93355	12.0054	11.8776	12.1731	7.58451	6.13716	4.47008	7.75596	12.4543	3.06829	10.6262	32.0523	5.57021	10.0769	0.321817	5.11447	7.93641	12.8388	8.93296	10.6668	14.6757	9.98478	21.6229	10.11	7.90619	7.73903	11.6233	8.16406	11.7045	19.7608	10.563	7.87852	8.69423	5.93587	0	8.66812	14.9876	10.2008	7.34744	14.3336	7.1278
982	0	9.03495	10.7293	2.44043	3.99143	3.96296	19.6336	10.991	0	13.8947	6.88978	13.2694	4.19381	24.7395	11.2073	10.3023	11.7006	8.0571	8.29188	9.74958	6.20494	27.1596	12.7471	6.39835	13.2521	7.12788	16.3019	12.0275	11.7958	15.3473	6.71173	1.27506	7.73354	0.155238	2.98252	10.0113	6.13256	8.81262	10.8691	5.06984	13.3863	10.8874	16.2101	15.8474	7.46264	16.4441	8.66149	19.2349	26.1361
983	15.3197	15.2194	12.3168	7.20209	10.1608	14.3161	1.46182	11.7988	17.5252	15.1584	11.3953	3.79896	10.4932	8.132	11.6722	4.72204	9.99508	14.6913	9.61404	6.42644	15.7369	4.43468	10.8546	11.0163	10.8003	11.6368	11.8306	13.5018	11.1257	17.0131	10.4086	9.04189	10.3246	9.69853	9.28131	4.20883	8.01129	8.37461	9.2722	18.7337	10.9401	16.3227	6.35684	7.36632	13.1641	13.0829	7.68044	0	4.33313
984	9.06966	8.3508	19.491	28.2105	9.91588	5.87829	17.7286	11.3377	11.9408	12.2501	11.5447	11.8735	13.9362	3.75475	7.32353	18.9824	19.0467	17.3332	19.0753	10.7096	27.0276	11.3993	14.6561	13.8702	11.9881	9.63422	14.3623	12.4148	13.7559	13.2105	13.4618	17.8762	15.0897	18.5928	11.2415	17.2518	18.8032	12.7771	10.679	23.2052	16.9456	14.7717	16.6246	17.6109	6.63525	17.4242	11.4852	22.9091	6.15723
985	5.97787	3.48797	6.74867	0	18.295	16.3934	5.7099	9.89942	14.8779	6.69649	7.3039	5.09468	16.0922	10.322	11.1304	11.0678	6.20584	13.5075	15.8801	3.70995	5.23558	3.86309	10.8112	7.11214	3.59057	6.46875	4.4627	7.14721	8.41557	13.2768	1.8837	11.5556	8.95177	17.9174	3.64118	24.0452	11.0902	9.24135	18.7538	2.68688	7.4837	5.87468	3.8808	6.57782	7.86672	7.10881	9.48725	6.90915	3.20756
986	12.2107	11.508	11.7237	11.6641	0	8.52385	7.78063	12.7423	7.27293	0	13.498	12.5066	12.6986	4.68692	12.0793	0.892215	9.81706	11.5128	9.11747	8.55492	9.51678	4.42102	6.58782	10.5244	11.1219	6.86082	8.05367	9.08954	11.6114	13.0201	7.67226	8.68732	8.78041	11.398	7.50386	5.43868	2.08753	7.29256	7.50884	14.7963	12.3356	6.57138	13.9072	9.75522	20.247	11.5178	16.2166	7.80205	19.0904
987	14.9626	18.4762	4.41956	8.45848	30.8016	11.5636	6.68881	9.00561	8.79287	24.4851	16.477	6.12131	4.82403	15.2923	4.07341	16.6186	7.88799	11.0311	8.54972	4.49248	9.59	5.21075	7.053	8.26644	9.06252	5.74811	16.0666	7.33496	4.76	9.81042	9.33721	8.99959	7.4322	9.32925	9.5797	5.05037	13.8959	13.9564	6.3415	12.1306	17.7655	9.24457	6.87217	10.3748	6.29837	8.87206	12.0413	6.48007	3.69641
988	6.65148	6.45672	10.0691	9.58686	0.516075	5.58994	12.5892	7.19246	7.55245	8.48434	4.93183	17.6545	8.96284	0.946932	17.2872	5.10478	7.86409	3.85826	4.06391	6.29339	4.74359	15.4376	15.1113	9.81002	10.4629	14.8594	5.98197	14.4665	9.36541	5.57161	15.446	7.382	14.1223	6.54362	13.8313	6.09172	5.27062	5.75159	0	6.43406	2.86195	11.1805	11.0677	9.88833	5.4246	5.64477	12.6939	8.81783	1.46094
989	7.66731	7.02466	11.0065	10.9436	10.6705	9.53604	4.26394	6.17861	3.76368	1.60314	11.3007	7.8138	13.6165	10.3022	4.60874	9.92177	3.3999	8.07073	5.54588	8.42867	5.87006	6.72266	6.02368	13.3123	16.0663	6.27151	6.69413	0.891072	12.4871	0	4.32232	9.4047	6.67786	10.1419	16.3338	8.28672	7.68316	4.46177	8.73783	0.0646709	7.74675	7.67231	8.78336	3.64019	6.57842	3.32247	6.39472	13.5133	11.2112
990	3.88269	10.5098	6.61261	5.1614	8.86471	3.16972	0	11.0387	4.64273	12.4871	12.3204	4.2634	18.1199	6.52849	8.55857	5.67433	10.4848	7.20587	3.79115	6.82803	7.47803	14.4445	3.58547	9.91294	6.23942	8.45166	9.2988	12.4118	7.70803	13.8845	11.0614	7.45398	6.1884	2.62052	1.5412	6.28805	6.09178	12.0646	16.0217	4.93929	12.7298	5.81267	6.39904	7.99695	6.52837	12.0984	5.0143	5.67247	9.31297
991	11.1143	4.08289	11.7163	11.8432	3.91745	2.92111	19.1657	10.8882	8.03442	5.23636	9.64789	2.98424	11.1039	5.71373	6.4125	8.745	8.40673	15.3399	7.33797	6.72874	3.81837	6.84615	9.58739	5.58805	4.88926	13.9695	5.93504	14.3762	20.9194	10.1857	8.34573	8.2683	5.18627	0.0237075	5.53322	2.35839	18.7742	15.5338	7.86037	7.81424	6.33703	2.30982	11.5091	5.49661	4.00047	6.94165	11.5521	2.93603	13.2595
992	7.37713	11.2412	10.2551	6.31265	16.8729	3.92422	0.302293	11.1001	10.8953	12.2674	6.35024	16.1902	11.1505	14.049	31.9857	1.93967	6.99104	0.636109	7.33658	7.25272	11.5737	3.46074	6.43547	9.01275	10.5984	7.36571	9.00797	0.0659194	8.54377	10.4201	14.2434	3.55585	8.68894	19.1649	8.0273	8.38636	14.7196	8.71716	6.13213	11.1293	14.2545	25.4531	0.173742	9.6773	10.8209	1.59778	0	26.0536	3.86397
993	13.0989	14.2028	20.4379	17.9343	7.96302	28.1582	23.8822	13.6295	24.5464	10.1055	14.864	11.1616	17.9897	11.7782	13.2425	33.571	22.8735	18.6616	22.0998	27.5731	21.0796	14.1346	18.7538	11.9975	18.1359	13.3156	24.0059	20.0216	15.8641	17.9465	8.32853	18.6393	18.5567	32.6131	20.3157	39.2757	10.11	12.6362	13.8791	19.963	16.517	2.6802	24.3033	26.2101	26.8138	23.192	32.1905	11.0004	17.4739
994	11.4597	17.7156	5.23105	13.3487	8.64859	9.24092	14.5157	7.27701	6.88807	15.6153	14.5201	13.1558	6.18585	13.1536	0.828163	11.757	7.50566	16.1305	13.3492	8.69099	10.3347	11.7744	9.93787	11.387	8.42757	6.11015	16.7031	11.6604	8.21343	7.74345	4.09581	8.36862	7.80716	12.9908	11.2322	12.9226	7.92865	8.16932	4.18786	6.64473	5.11805	12.066	8.32693	19.0829	10.1234	8.46653	9.16332	10.5371	10.2311
995	10.9527	9.6252	7.8016	14.0901	3.70053	8.71808	15.63	5.81704	10.0338	6.89831	7.98623	10.1254	5.48491	14.9031	13.9743	9.46616	14.7015	11.3688	6.45832	3.76588	22.3665	12.0436	9.5141	8.62767	10.4261	18.6346	2.7971	10.6024	8.73324	8.36504	14.9954	16.1814	17.7158	12.3376	8.63541	5.62066	8.35936	6.61887	9.02256	15.3121	2.54757	3.75665	10.9681	2.84147	7.31641	7.5959	14.7852	12.1379	8.15625
996	16.5955	7.09546	6.05867	9.44956	13.4402	17.4964	0	6.86569	11.59	5.63656	11.1648	0.237615	12.8962	8.16634	7.49382	6.57298	7.55117	11.1163	5.21292	9.57432	3.11461	8.53496	14.9285	10.7294	7.4815	10.0003	8.04444	7.65718	7.57136	9.63301	10.4818	10.7391	7.96571	0.331829	6.82622	7.136	7.06167	9.76247	8.63729	15.9457	20.6737	13.538	9.67086	4.73702	13.1383	9.66068	11.3764	4.4696	3.10065
997	10.2596	11.5813	11.9881	8.28919	5.91953	6.89591	7.6808	6.15547	6.2417	13.6942	7.04887	7.44466	7.94815	0	7.1012	11.2812	6.98606	7.2272	14.9509	12.1471	5.88898	8.00925	8.90704	8.76007	14.2626	4.05816	7.66625	8.96237	6.45144	6.58726	2.79036	14.1461	10.0289	11.5321	4.73873	6.50969	14.5643	19.4579	11.924	3.94219	5.45919	9.2432	10.8479	8.61082	6.00339	12.3477	6.0505	10.7118	21.3946
998	9.55523	9.68913	11.7601	9.16968	4.82721	12.8484	6.95901	8.49482	14.8415	10.825	13.3688	19.3537	5.21342	11.3797	9.13095	7.48435	6.23392	12.0615	0.115264	9.22571	2.28612	9.87775	5.66403	12.3751	8.69553	10.7361	7.32506	7.69973	15.9952	8.17319	8.05665	4.82319	8.60541	3.19456	20.6494	3.46955	0.0117806	7.03983	9.19961	8.30386	5.03502	12.9978	9.59531	10.2602	15.255	5.21208	4.07425	3.80955	8.60183
999	5.70438	4.25663	8.13863	4.40121	25.8459	6.62705	11.8642	18.7336	2.28609	7.23431	2.72863	15.0834	3.90754	14.3278	1.2723	3.50829	8.26562	0.252244	19.3479	8.21338	12.0593	10.874	12.6864	11.6094	10.8436	7.35826	9.21633	6.54232	0	7.06126	17.601	7.82402	9.25664	5.1909	12.5007	8.03292	12.3786	0	13.1354	6.00547	11.3281	12.1426	8.20574	5.08655	0	12.8872	5.79345	12.6717	4.60519
1000	9.37381	3.71331	4.91771	5.01729	11.8608	5.20109	8.36195	8.11537	12.6587	4.00912	7.8086	4.40612	6.77248	10.7006	5.93863	8.72111	5.10254	9.41227	7.54686	7.07091	7.42455	6.1378	6.99399	5.91595	10.2667	10.4084	6.57755	15.0184	7.96883	11.9438	4.70491	9.54635	8.05544	10.067	2.06747	3.197	17.6104	11.9895	5.97454	7.36466	3.8574	7.75648	14.0184	9.74831	15.7678	8.17208	18.4026	9.97383	11.3012
1001	14.9512	5.52066	6.9173	6.91737	12.5671	7.51632	0	5.81257	3.96683	6.30266	8.18931	2.24206	4.67061	7.71333	0	8.58057	2.96683	5.36039	4.94979	4.53936	4.78645	6.70457	5.61648	5.91043	3.58577	10.0674	8.96755	6.41168	12.9592	5.54539	6.22972	11.8129	12.7126	11.2172	12.3622	6.09518	7.52273	3.88287	11.3213	2.3661	4.98506	0.663498	4.65546	6.55252	5.22265	6.00858	3.9499	5.34054	5.19745
1002	5.61041	11.3301	9.45339	6.24572	7.81756	13.5265	10.345	5.73497	8.07294	13.5867	5.42924	10.2666	7.5766	13.2053	14.2524	4.94273	23.4606	13.7548	14.463	7.91122	0	7.50203	5.71675	15.3774	5.08184	4.60787	7.82332	5.30463	0.0383807	7.00669	2.47981	8.60493	7.40045	9.38271	5.8	19.7464	4.60629	4.11134	6.6374	1.53397	5.90347	7.68817	5.19054	10.0869	7.21956	10.3023	7.33646	11.0176	2.44429
1003	5.86179	7.33093	0.157352	5.51469	0.332209	10.7885	8.74052	1.85698	6.06605	5.50376	6.10708	6.08731	6.9896	4.96086	2.72098	4.98772	0	1.41659	6.38579	12.3097	10.9071	1.68276	5.83432	11.1276	12.2639	7.37584	7.66718	5.9491	10.516	2.08418	9.66668	2.22507	6.1255	9.53454	6.96378	0	6.85137	12.8174	5.93484	8.94116	4.58781	7.04603	8.65249	4.59893	4.4255	14.4769	3.95753	7.87711	7.65586
1004	27.4101	27.5826	38.1159	30.7675	33.4689	22.3857	28.4383	35.8446	27.8989	26.0631	21.3488	29.3605	21.6208	23.8465	29.093	17.8019	23.2182	29.2257	14.4908	26.6344	24.9912	30.8029	24.3353	23.0854	23.1186	29.2196	22.3103	29.462	23.6457	23.5805	30.893	27.4804	24.3557	27.7767	24.1714	33.5044	20.7745	22.5947	18.3555	30.1887	27.3835	25.5546	24.5272	21.8576	26.8659	18.5876	23.0559	17.522	23.9781
1005	11.7726	12.6624	8.43041	17.8885	13.6716	11.0655	25.6236	17.4009	14.3805	12.9739	12.1987	27.3706	14.9524	14.516	10.5817	12.3928	15.8778	13.7153	15.0877	17.1692	10.8541	9.28363	15.623	14.4482	11.4985	9.46017	11.9198	12.5917	13.5182	10.8887	12.5698	13.8332	9.6459	13.8591	11.4909	13.6789	12.8138	12.3798	15.0897	11.5303	16.4672	25.2967	12.934	10.5091	11.7221	8.02314	11.2134	18.0302	11.0771
1006	7.02033	7.06003	11.6597	8.05681	4.72633	13.8854	4.78509	10.1856	6.4249	7.93851	21.9795	0.132906	7.67932	1.93008	14.026	10.6436	12.6958	7.53551	11.8391	5.96148	18.3975	9.00575	11.0019	3.96365	11.7134	13.4287	15.1954	12.5101	8.06843	10.2254	9.45768	8.84771	6.42038	7.82886	7.85261	8.90427	5.81401	12.5079	7.69516	7.77566	5.47865	0	12.6835	8.20772	8.11235	10.8515	3.33762	10.2627	7.02376
1007	11.1638	11.2037	7.4237	14.592	3.34277	6.09941	4.86547	8.81186	0.341602	7.4927	4.80623	7.29751	8.00681	10.0082	9.01258	9.17784	4.04896	4.36918	12.7176	13.0907	2.60328	2.55662	5.21415	13.071	6.05439	8.32404	8.61038	6.36224	12.873	7.44584	7.25201	12.8954	6.1954	5.18804	7.08426	6.48384	4.56182	6.86573	14.5386	14.0598	0.931297	12.7734	10.405	12.4496	5.49119	8.29147	8.31846	11.9628	5.11864
1008	0.982634	8.15951	4.58785	3.13764	12.2127	5.55463	2.90277	2.79038	14.191	6.47406	3.52163	8.6307	14.4249	13.0791	4.86773	6.63308	4.66556	6.90561	3.40076	5.31302	5.54294	12.6268	15.8022	3.92467	16.417	6.42916	10.7361	0.420605	3.79811	16.2464	8.22946	0	5.20891	4.90959	9.74728	7.86524	11.4646	7.18292	6.96788	5.51509	9.07933	6.52551	6.93333	8.88593	3.12063	10.1949	5.19624	8.00889	9.21177
1009	5.85337	5.43676	8.33673	1.86242	0	3.97693	5.9372	3.44676	5.99851	9.65552	8.61092	4.20566	7.30647	0.0398477	9.50688	16.1186	7.96388	8.30468	9.11863	0	14.4928	13.6972	3.86191	3.17571	0	0.678793	0.192394	5.96954	6.61423	5.03305	8.51693	4.7541	13.8797	0.236264	12.4602	0.524788	7.98054	5.66778	7.48506	10.7246	21.3263	6.69559	0	7.1034	12.0523	5.09146	15.2319	0.00429109	16.9919
1010	14.3716	20.1812	17.7352	16.547	20.5144	10.1956	19.9613	20.2044	14.5081	12.5331	15.8571	11.7805	19.4035	10.5527	16.7957	7.42998	14.4222	10.7049	20.3137	22.3221	12.2006	14.1464	13.2087	15.6712	24.0712	26.9574	20.9991	12.4278	9.94808	11.5473	12.3935	15.4042	9.92054	19.3045	10.4292	29.0416	11.8843	9.94725	8.17913	9.91598	10.0738	9.46706	22.3634	11.6675	8.54657	20.7165	8.48189	18.9497	12.8834
1011	8.89798	13.6773	23.8957	8.48675	9.00124	17.0736	8.71506	14.0669	18.5127	9.66529	7.48918	10.1085	7.53527	8.64709	9.32183	12.9734	8.93239	16.3973	8.41764	6.43716	7.54737	8.40615	7.3529	7.4728	13.4171	0	8.72206	8.70421	7.58132	15.2437	15.1542	11.3224	5.16886	7.91736	5.97645	15.0532	4.56328	10.087	7.73499	7.21742	11.4602	16.9832	11.5858	16.3518	11.9019	13.6072	14.1687	16.5232	5.47669
1012	22.7263	8.79781	4.90042	17.171	11.9633	8.74125	14.2851	5.59599	11.1832	5.64931	5.16745	7.05747	10.7941	5.27508	11.79	19.8994	9.62613	11.7601	1.50329	12.9168	17.8354	5.50288	12.8957	8.40466	1.07522	18.8397	5.11867	4.67394	11.5285	10.576	6.91259	11.9548	10.7788	15.8757	6.91385	6.39331	7.61497	11.8149	6.49097	13.7861	2.94268	2.88265	7.67989	10.675	13.4238	7.13117	0	12.3812	15.8917
1013	8.68458	5.33182	12.6583	3.1199	8.2083	10.3041	9.06797	8.03262	3.41904	19.3775	9.97593	8.38976	2.78075	20.4877	0	5.16818	7.30591	5.44585	11.5676	7.99339	3.95068	6.26854	7.91256	9.27507	8.93965	4.28685	3.73719	8.09737	6.71516	8.46896	5.82943	0.845727	7.14483	7.50858	12.7002	0.000525657	14.9399	5.04316	10.8208	7.89349	17.5808	8.70153	9.60789	9.26443	0	9.57306	10.0349	5.45171	10.8686
1014	2.15025	9.00212	4.15264	5.02996	6.12936	3.87935	3.89409	3.24577	9.43262	0.0821188	8.67294	6.23052	6.85275	12.1299	17.5353	4.82005	11.9506	9.21639	6.21469	6.65267	18.8682	6.51054	8.3092	0	14.4305	7.33476	11.3235	14.0065	9.31829	10.8957	6.53894	16.9186	7.23348	2.91712	19.0657	9.73653	6.67449	7.97379	18.3246	4.55125	3.26309	6.97067	5.64119	6.99291	12.7603	9.36685	5.44331	5.40359	11.4436
1015	19.5163	9.0478	2.66764	13.6817	11.0246	17.6516	9.3004	9.67482	3.49218	7.86801	17.8496	20.4252	5.7025	8.86736	0	8.97713	6.01566	7.28293	11.4981	11.0346	11.0353	11.125	12.6633	15.1332	11.9683	10.8657	6.52704	3.9038	5.90141	8.68906	11.5453	0	13.7133	19.2671	22.3597	8.45934	10.4424	13.2288	18.8113	23.0153	8.06461	5.39605	9.34457	14.1371	6.79663	7.1358	14.5208	5.20755	10.2908
1016	10.4399	9.46997	7.13209	7.71893	5.45934	8.32146	10.9613	7.09687	14.1622	15.8429	4.75325	14.6287	13.419	10.4984	9.54972	6.30373	9.04052	20.3332	20.7571	7.24344	6.44217	10.8828	9.20544	14.8921	0.641862	8.83508	12.2298	20.3722	17.8723	11.8985	10.6634	22.305	15.5042	3.63389	5.76657	7.50477	12.5484	11.0783	8.27571	6.36236	19.7869	6.89405	8.09942	7.20461	9.56968	4.89252	8.2591	13.6533	11.6086
1017	4.3345	8.72414	13.1057	7.96463	10.7951	5.75113	11.0431	9.96999	18.8921	8.5876	14.1193	8.06379	15.7478	3.23035	23.3732	2.4828	9.08488	4.00077	9.90299	9.30092	1.87096	5.72886	11.2528	9.23975	11.7111	5.83595	9.87965	9.88989	10.5388	10.1589	22.4499	10.5396	14.5716	8.83596	8.73268	8.12735	7.62861	12.01	4.88649	6.42519	0	12.1671	4.40563	7.77189	4.67112	10.604	8.98697	3.92468	13.3786
1018	5.66587	9.16578	12.5536	4.82595	11.0198	7.2551	5.17303	9.26576	0.0321669	7.27567	9.51519	4.48776	7.13478	9.84938	7.28218	17.9714	12.9377	9.45979	5.97641	6.11246	10.8002	20.6579	6.75063	12.1847	13.5417	4.72789	10.9078	13.8774	10.2003	6.8202	6.51415	5.44783	9.2084	2.55629	5.53353	9.32965	9.95186	11.9088	9.87185	7.23815	17.6777	21.0491	11.5722	3.65395	7.66503	11.9522	19.9833	14.0663	5.0908
1019	3.21277	6.60201	1.1986	15.4542	5.88461	10.8269	7.59862	12.8469	6.36571	13.1185	6.60004	8.82783	10.6297	10.4621	4.35202	13.9739	10.684	5.3988	3.84851	9.98644	9.44912	10.7709	10.4488	7.72647	0.203415	12.3167	10.5552	4.04688	10.3958	5.70167	1.99854	5.26176	6.75599	12.1835	2.52206	6.35366	13.7518	6.90791	6.60418	13.5948	9.15028	9.48851	9.69993	12.2807	24.6649	5.02072	10.121	4.4387	3.06713
1020	10.8674	12.0519	12.0178	7.97057	10.0914	14.5987	5.22296	1.55579	12.6094	5.28558	11.2337	6.7894	21.1195	11.2439	3.42202	5.43665	4.95843	11.3925	10.6944	11.1742	16.0327	12.0895	16.3426	3.84352	9.10677	0.424429	0	19.0389	6.92256	21.3869	11.0312	3.58798	12.1217	17.8233	7.10823	7.84481	18.1646	5.94801	10.15	13.1808	14.4878	9.27755	7.27982	4.50591	7.01121	9.31622	12.5915	9.25242	6.11354
1021	7.50783	9.38721	12.1987	8.49353	6.05372	14.96	5.48488	18.1743	6.38445	10.0276	8.89391	4.38973	7.56937	3.5597	13.4252	8.53953	19.4845	5.13437	5.64324	9.76514	5.85527	10.162	4.19117	10.4802	14.2159	14.5349	17.9374	5.69839	13.5923	4.37927	6.97203	13.2185	5.72786	11.9807	8.46681	8.83703	8.62445	11.0844	10.2586	3.73991	13.2109	2.83873	14.9885	21.1801	14.3306	0.239706	1.02637	9.40851	7.45462
1022	5.77594	7.11351	2.27349	2.89566	5.49356	12.8602	6.69732	7.31604	13.2607	6.15901	8.97809	17.7989	10.5263	12.0799	11.0551	16.9169	1.53166	7.37302	8.32235	25.0132	3.41011	6.65494	11.2146	11.8681	11.6205	7.50343	0	8.68738	8.96545	10.3362	14.1399	12.8519	10.5569	10.6227	6.45156	8.2345	9.48471	17.9191	10.7086	12.765	9.82806	20.7742	8.87858	24.0757	15.4825	5.7167	17.3048	9.90022	9.01834
1023	10.0592	22.7196	9.05655	27.0705	16.569	10.7185	20.0725	13.6317	19.58	11.4942	6.7885	9.88027	17.6315	7.02533	12.1687	9.03462	8.25921	23.64	13.4228	0.123843	8.31416	8.89319	9.38223	6.78535	5.3296	9.53839	19.0918	11.2978	10.8811	5.77373	14.3832	8.67566	12.1988	12.2044	13.0975	19.6402	4.00492	8.62748	8.28727	19.8552	9.29193	12.8185	0.292597	0	10.5111	21.183	12.4887	13.1301	24.7248
1024	10.0339	13.5559	13.5199	4.13342	8.32507	10.1669	16.4257	16.1272	17.3562	12.3451	12.5352	21.5021	5.86545	15.9385	7.6539	10.1317	6.45387	13.4168	3.77265	17.8091	15.6533	10.3696	7.55838	10.6592	4.31382	5.78289	9.88378	8.8091	15.8942	17.6981	8.17587	7.76832	9.37048	5.75857	2.68276	10.5007	7.94511	7.10776	16.2119	12.7022	9.86658	14.4762	15.6877	11.9491	11.3889	14.2945	10.1128	15.978	4.91762
1025	7.50916	11.6157	3.89362	15.9647	5.59177	3.63369	9.15247	18.1691	1.79548	17.0796	20.1268	9.25334	1.4756	0.2099	6.80466	13.928	18.1268	4.00964	8.01968	17.1397	11.9191	21.6033	17.179	10.4402	14.7881	11.1027	8.83604	6.79855	14.9057	11.5299	7.0831	11.8687	11.1798	13.1261	17.0027	5.27957	11.0714	14.5262	6.75305	6.04921	6.19876	8.29221	12.2971	9.77808	7.61752	10.5178	7.80535	8.37465	15.1891
1026	10.059	4.74066	9.28537	12.6775	17.2737	3.28109	17.6226	7.1275	14.5052	11.5288	7.21904	9.23321	13.4981	14.946	0	11.658	1.52876	16.7685	23.7848	0	5.41538	5.79811	6.7012	2.13881	5.64973	15.9119	8.7953	6.86303	4.22769	5.43034	12.1197	19.2138	21.2941	9.00324	14.9574	12.5681	18.0359	8.82142	9.28762	5.21044	8.55324	7.65185	12.1615	14.8935	8.84033	15.5745	17.5634	9.17965	0.0641123
1027	3.07374	6.09976	20.1809	10.7833	5.54767	8.49471	5.84152	10.5319	0	0	6.75684	4.21377	14.8967	11.844	11.1432	11.0234	26.6861	0	4.62666	12.5663	17.0396	9.89041	17.711	18.4065	12.2292	21.9813	10.1114	10.0743	9.95044	3.87586	7.95682	6.59393	6.08687	8.89835	12.9929	11.3219	0	6.68905	10.6864	9.97356	10.3988	7.59456	16.017	2.61066	9.87333	8.65577	0	5.56418	15.0541
1028	26.4209	11.0195	11.7318	4.25868	11.96	10.4639	6.37655	4.27688	9.97649	12.066	10.1406	6.24961	6.23157	6.88432	32.3868	8.16465	12.8014	11.4153	12.1027	6.40852	8.49555	8.63122	5.97599	1.21318	13.7999	8.69631	14.1189	7.78617	6.85459	8.43922	8.75956	12.0088	6.73609	8.10347	10.1867	4.17448	13.1956	8.12741	10.3387	9.86159	18.1638	11.9875	5.9653	11.0069	8.91563	5.33917	13.157	7.90514	12.392
1029	8.69277	1.69623	5.8418	5.7521	13.0942	10.8223	7.10349	3.0895	4.53206	14.0141	7.32727	10.6896	1.18593	16.2685	1.9404	5.16665	0.16927	6.84987	9.61079	0	7.86489	5.90759	3.7438	24.1651	8.94651	4.52382	11.2255	14.9463	7.80588	11.1505	9.37848	4.21239	4.72735	2.47919	7.0535	11.5987	9.47325	11.1493	7.31789	6.66206	0	4.28867	6.43184	0	6.02892	9.16268	7.95007	11.3071	5.07177
1030	0	6.2064	14.1485	17.1108	10.2442	4.50962	4.6264	5.49184	10.8753	7.32229	5.84098	14.607	28.6737	0.360629	3.63886	4.50259	27.1572	7.82741	8.35219	18.4348	12.1856	10.2879	6.74229	4.26126	5.48845	13.7518	7.34038	5.00836	7.40413	8.13975	14.4388	9.52594	7.77404	3.60419	4.79384	3.51621	5.85262	15.1856	8.05771	9.81762	2.96829	12.7247	11.956	16.9556	22.5002	9.43521	12.9061	9.85995	5.78046
1031	12.3155	24.3402	12.8971	10.5723	3.58264	8.05795	13.42	4.1568	7.19457	8.28681	3.89977	7.97861	6.8604	7.75294	15.4954	18.6891	9.0478	8.81566	12.2176	11.0425	12.1892	5.24819	11.0328	17.9208	9.78737	12.0006	3.12789	4.10464	5.08076	13.9334	2.53023	8.99937	4.67194	4.81022	5.03904	8.96715	11.8328	3.94546	8.90764	11.6232	6.116	8.21984	14.5077	9.49458	4.09746	13.0069	0.370258	5.3505	4.43664
1032	13.2862	8.0683	10.6908	13.3044	6.88376	22.9234	6.08411	8.59904	10.8815	24.8684	21.7678	16.1524	5.6585	5.67299	12.6307	4.29311	4.16603	6.86007	7.1635	13.2533	6.3362	16.8342	11.7642	7.47726	9.66938	4.61165	8.36804	5.94446	12.9066	8.19963	7.55835	13.5522	11.52	20.6125	6.37238	7.39631	11.4561	7.80962	11.6592	0	15.9206	2.32755	4.21879	10.0914	16.0309	4.40736	18.8731	7.06213	1.52998
1033	8.58227	10.502	4.29189	1.73226	1.33037	6.384	8.759	11.3306	4.52554	4.80076	2.7828	6.63376	3.90127	28.7312	10.5711	14.7904	9.66678	10.721	8.55117	7.43465	0	1.86762	9.80542	6.1739	14.3654	6.13645	18.6078	9.74463	13.8063	11.4805	8.20138	4.20255	8.44287	3.59103	14.4332	16.8439	0	12.8745	1.90391	25.3833	13.8778	2.88655	11.3941	2.88452	17.1437	5.58098	4.55383	9.8881	20.8354
1034	5.67391	7.51889	8.20754	3.57713	15.8433	16.3299	8.08669	0.060071	5.11528	4.82247	3.877	6.93574	4.04829	7.40547	7.8936	5.62716	4.02695	10.205	5.85261	5.25598	10.8069	5.40739	6.29953	7.65733	10.7079	7.98781	7.05449	18.0175	5.15444	11.814	15.7089	9.12772	9.16097	2.72251	8.36621	6.20128	13.432	8.99704	12.4828	3.40168	4.61134	10.5544	0	4.84109	2.32453	7.53867	4.71748	3.37754	4.09988
1035	3.50912	10.7883	3.87724	6.64193	24.5029	5.07457	11.1077	17.2327	7.19916	4.7036	14.4637	9.86803	20.249	9.7598	11.7494	13.4168	14.8277	2.68391	11.4024	7.48249	11.4389	9.28775	16.1679	15.5177	14.1142	6.93596	5.77568	15.27	8.98511	0	1.09362	7.45937	6.10054	10.3698	9.80376	11.1372	6.27912	7.85934	8.85482	17.0006	8.67356	10.1298	14.8582	19.4596	7.21979	21.1995	11.3685	15.3713	14.3696
1036	23.7179	1.24871	19.7174	15.8631	7.05709	14.3616	5.71098	13.2844	13.2065	4.34639	16.6969	2.83542	2.79534	13.2364	14.8232	3.64109	5.32602	16.0012	22.3344	4.49872	16.7971	8.78328	11.5649	14.3939	8.63794	26.1466	16.642	9.18303	12.671	11.9779	8.39649	7.54124	20.6096	12.5022	11.8693	18.9942	11.1483	13.8864	20.7447	13.7916	12.2691	27.8202	5.45516	15.0883	16.9561	11.6993	17.8143	2.85825	16.7493
1037	8.09237	11.2522	9.65053	11.7506	10.9638	5.07212	17.7874	5.35127	17.4607	4.6508	6.88823	10.9044	11.4165	9.41972	3.14993	20.5877	5.10438	12.171	7.38227	16.4547	12.0118	25.0987	5.61536	8.52237	6.30615	4.15127	9.56171	9.73424	8.62062	10.2125	11.3933	12.1363	9.30818	10.118	6.52145	3.09159	9.88966	9.74673	0.294262	3.79609	4.75666	8.36928	4.03835	10.7571	2.67269	9.01622	13.6486	21.6384	6.70049
1038	16.1451	9.39376	9.0154	5.97375	9.21402	9.09196	6.02348	9.96432	10.8576	25.5087	15.5683	5.71895	9.13354	6.89373	13.8398	5.91666	10.1345	15.0385	16.132	8.01833	8.30563	9.12176	6.74823	5.57833	10.4492	6.02541	10.1206	14.527	15.2482	13.3091	7.7931	15.5132	10.8543	13.4229	6.92176	15.7562	20.073	7.23535	13.5564	0	13.2134	4.2821	21.1346	8.53382	4.83629	5.02053	6.38058	10.3681	11.7088
1039	8.67762	10.6812	7.50368	13.4738	10.3779	8.19484	18.3941	24.5289	12.6838	10.6898	8.21448	18.3657	7.26338	10.7671	6.20799	8.53541	10.5426	9.6763	0.611769	8.12448	9.92864	8.06333	14.2593	12.4972	10.4741	12.2525	13.4014	8.46603	10.1228	10.9333	22.8858	11.9422	11.5575	18.2466	25.879	8.09595	10.0362	12.4599	13.5385	15.1859	17.5933	12.6856	12.4372	1.8939	6.21836	13.0954	9.36719	14.2257	13.7894
1040	2.49127	0	0.752108	7.20157	4.18457	4.24126	6.39876	1.88891	4.11533	3.91871	3.45976	6.12614	1.36856	2.27254	4.86248	3.66131	5.3913	9.22501	14.0624	6.17129	6.11322	9.59852	3.76621	10.3292	2.60917	6.96696	6.22538	7.62865	3.32389	5.56065	2.07091	7.95175	4.94728	0.378734	3.34272	4.57095	10.5148	7.01071	7.92929	3.1495	8.33615	2.3042	6.08579	5.14821	3.36273	7.68271	3.23583	4.83374	2.96726
1041	25.0438	29.327	24.9536	21.1354	30.7823	24.9818	29.8492	28.4652	30.1732	26.2497	27.8406	23.59	31.4782	25.7761	23.0381	30.3693	19.4139	24.0154	15.7063	22.6815	18.4395	18.4521	26.479	25.2144	19.3867	28.9619	23.5843	24.2158	28.0076	27.2671	27.2307	24.7418	31.029	32.8625	21.2797	32.1508	22.8089	25.4612	21.5785	43.9217	25.6874	24.4275	26.1928	18.0845	23.5135	15.0708	26.1398	17.0898	26.6893
1042	17.2105	9.78546	22.7172	20.8579	10.4273	18.3833	10.1933	14.5112	13.6554	13.4779	0	0.505007	13.4265	8.77725	13.6417	0.857644	14.2871	6.51011	11.5847	11.8971	11.5205	19.5285	13.2936	14.768	10.7797	7.93346	13.5894	13.3536	20.6988	20.2546	14.5554	8.58093	14.6026	7.09706	15.4524	8.8875	16.5758	12.0686	12.4095	11.8815	13.7892	12.734	15.0731	14.0681	18.3408	12.8751	11.5408	13.8493	6.62152
1043	7.76705	11.6591	10.3679	13.1974	9.04519	10.0859	9.61431	4.16345	7.50343	5.71928	23.6095	18.5173	6.33891	13.8165	13.0129	19.1989	9.41468	13.2792	12.0576	6.16184	19.7559	9.08638	8.79375	0	11.449	13.7484	10.0887	10.7826	9.27885	0.079065	9.88365	15.0287	9.38383	9.75977	8.9642	14.8441	6.53036	9.42923	8.22875	7.47831	17.5188	7.53197	6.71445	7.06133	6.15967	17.0389	17.6776	4.42962	18.4969
1044	7.86259	0.0609575	7.73408	8.85202	6.3879	12.8914	7.81585	9.78458	12.2306	8.59632	16.3173	10.5945	18.0136	6.08845	14.4743	6.37286	13.6509	6.07254	10.3129	7.98266	8.1621	8.91909	5.30114	14.1072	13.5811	7.81782	8.15009	6.53027	4.75716	11.3718	11.8488	12.7234	6.39779	12.2004	9.61876	9.60353	8.24503	5.18774	9.10772	4.61291	0.275671	8.8843	19.4169	18.4923	10.3667	11.4412	12.198	7.18308	7.2843
1045	7.20269	14.5169	7.71952	11.8233	11.1722	14.4027	7.2042	5.78138	8.13026	7.2059	5.01965	5.93315	0	7.30979	0.113206	13.1884	4.56557	8.96885	9.59625	5.40305	0	6.6507	15.1259	6.55879	2.41772	10.8523	14.7107	9.23519	5.7556	10.9976	8.65231	5.24391	11.7748	8.63595	8.00993	6.59412	6.82348	7.45971	12.7947	5.78259	9.46302	19.067	2.72346	4.74827	7.94083	12.0128	4.69759	36.1662	11.2123
1046	8.22668	15.7072	9.9128	4.17917	3.4616	0.0876636	10.7689	8.05045	6.82593	13.7675	3.72557	12.757	10.3942	7.78944	12.181	8.09642	13.5658	8.67514	0.7326	11.0728	14.2278	4.44553	6.03484	4.81276	10.6941	8.57762	6.3605	4.33504	5.85605	7.39447	7.67083	9.44025	7.1734	9.88595	6.502	5.62056	7.61712	9.4725	6.17148	5.28388	12.9355	4.37136	6.32663	11.5675	6.28933	7.74308	6.81281	5.61103	4.69857
1047	8.1638	6.77232	9.91275	7.10842	6.97629	9.42529	7.13089	9.58646	5.45262	9.19244	7.51417	10.611	9.30187	4.1495	0	7.68214	4.95476	8.74339	12.0406	10.1393	9.21366	11.1586	14.1913	7.02457	11.1706	0.0430892	6.03043	10.2968	8.96053	4.47658	7.13353	4.29452	3.58093	4.93613	7.68183	6.37113	5.00115	12.5371	6.79224	2.75536	3.00876	9.84713	4.37036	13.0057	6.32784	4.44218	3.28245	4.07905	12.7916
1048	12.8527	4.64124	3.81508	5.6448	13.7763	4.74691	7.25313	7.72111	0	1.60787	4.95299	7.62485	4.91142	15.7488	10.7437	6.21347	9.18467	6.35489	7.79374	2.7881	0	6.49273	4.30003	2.93663	7.26092	6.93462	4.82619	7.32051	7.49728	7.58037	6.548	7.6405	4.18587	11.0191	12.327	3.95628	7.88114	7.81711	6.96897	8.5626	8.98557	3.37107	5.16857	0.668537	8.33625	4.03634	5.82283	3.0633	8.0615
1049	3.17887	7.52976	2.11494	0	3.78643	0.75383	3.77153	10.0472	11.9133	10.2643	7.56046	3.74101	4.76675	8.27163	7.93262	4.3596	5.57125	8.15549	6.11293	15.7023	12.5674	5.66786	2.71415	14.2485	10.651	8.16386	6.43423	6.30148	5.86423	5.01774	4.40589	4.35423	6.92461	3.2244	6.82144	7.401	8.00226	3.55615	8.01891	6.57162	0	7.46149	7.928	7.15557	9.36239	7.65688	8.59232	3.6949	1.17668
1050	4.88593	6.91415	9.78264	11.3295	21.4646	40.9126	5.77616	8.92509	12.4821	7.27874	8.41248	5.00133	18.6373	13.1062	5.57797	3.60098	11.2623	9.61837	9.1428	6.37865	0	6.76867	11.9601	6.67061	5.18978	14.7761	6.54851	4.22593	9.2023	27.7992	7.13814	9.66617	14.2127	5.43742	7.39296	5.50684	7.25453	6.79691	5.69263	7.83011	10.4842	4.52839	6.08611	20.2025	8.34839	5.26586	2.96359	5.4694	11.3067
1051	8.33321	19.5381	8.34371	15.6689	10.0728	0.00169816	10.5362	9.94366	0	9.59238	6.32912	9.78074	5.02762	13.9816	4.21828	6.95345	7.34503	10.0496	9.13024	9.39468	23.7877	2.07867	6.38546	5.30472	11.4468	6.89342	11.3456	18.353	11.0445	6.99245	6.05247	5.53236	2.92651	5.33288	7.27369	4.81095	7.90646	10.3512	12.3022	7.1045	12.7236	2.0075	3.98982	0.0855944	8.09189	14.6798	4.99991	18.2488	19.3553
1052	7.39235	7.17811	9.80307	4.33645	8.77116	4.00077	5.08714	3.44248	11.4968	9.23124	10.0797	9.7127	17.748	6.15568	20.5327	1.12284	9.54901	8.45216	8.19223	2.32311	15.0003	12.053	8.75538	12.7575	12.9701	1.75645	7.68981	15.7399	4.70831	7.33013	3.2226	7.63326	6.26123	15.7966	0	12.6391	14.1777	12.4726	9.46574	7.94973	0	2.22241	6.50902	15.8659	4.84839	7.55886	13.9436	16.1144	12.2671
1053	23.2759	7.34572	13.4971	15.0902	5.45072	8.52984	12.5568	12.6524	13.2392	12.8253	6.26201	13.2417	6.15818	11.1818	1.82798	11.5796	8.19766	9.71626	4.43522	9.28562	1.03937	7.74844	3.87604	5.62098	1.28187	8.60662	15.0217	8.48464	8.18363	14.1064	11.8339	9.76019	7.83655	7.05625	21.8501	0.0563793	9.21983	14.3585	9.41351	6.80437	9.98884	5.26072	7.67512	3.53613	11.657	5.16998	9.42218	2.99933	5.94375
1054	7.36017	3.53088	7.73084	9.09547	13.1443	7.85587	0	13.8734	9.42399	8.73911	6.58394	6.63186	2.71353	5.50469	3.285	17.4534	5.76364	6.40323	13.7608	8.80437	6.80906	20.9136	11.7125	6.80757	11.4995	14.8844	5.46519	6.54527	16.6407	8.59458	8.48558	8.46425	13.3495	13.2058	0	12.2746	8.31807	5.73223	13.6973	19.083	11.8779	3.32556	5.01391	7.62455	8.99645	14.3839	13.2778	4.13782	13.6649
1055	6.98201	6.64692	8.2349	1.30805	3.93428	1.82228	19.681	9.61566	7.10577	5.94188	8.31232	10.4071	9.8245	5.98887	7.74086	11.1348	3.8415	12.3192	19.3915	8.00303	4.73223	2.45127	6.63368	7.81632	5.49259	4.44178	7.65741	5.63409	0	0.704349	21.9995	4.69906	12.9181	7.42813	8.8812	12.7829	13.0172	5.96159	9.22527	4.42025	11.5944	16.6622	0.57952	5.38536	15.8907	3.7114	7.36059	1.51086	8.17848
1056	5.04899	9.31494	12.3172	11.0543	7.69943	5.5886	6.14216	5.57593	14.3691	10.0758	18.6622	9.69448	0.984708	8.55979	31.9026	15.7409	16.1918	11.649	5.98584	20.1183	9.50669	8.89375	9.65882	21.159	4.35973	6.75757	8.00092	4.88382	18.8255	11.6841	7.87396	11.8182	0	5.69477	11.9531	12.3485	10.3986	6.33521	12.1633	14.4725	11.5501	31.4323	26.4805	7.20134	14.6339	5.44432	10.0968	8.3323	5.94385
1057	9.01237	8.65146	4.28774	7.76518	3.36212	2.65657	9.86736	6.47275	2.25739	6.10154	16.6646	12.7839	7.94063	13.7431	9.17951	10.092	12.2731	11.1892	7.0004	0	6.92782	11.5847	15.891	10.0963	12.9419	7.65455	11.8911	9.23322	10.849	7.35455	9.50306	9.72802	20.0527	3.42495	10.2169	6.92915	7.26318	13.5672	6.64578	9.41282	4.47423	21.4764	11.0202	15.2011	4.50555	13.0792	5.63117	6.54743	11.7922
1058	19.0997	12.4562	12.8149	8.72171	13.8462	10.5723	13.054	15.2886	16.3682	16.5919	11.0622	5.96594	19.8478	6.07214	5.58175	5.62633	9.49201	6.36449	6.86663	9.18678	6.76415	8.04277	8.05816	10.6609	7.34629	8.68296	0	7.25797	7.45753	1.38594	7.15194	6.11389	9.34622	7.3366	7.51773	0.125184	7.93031	9.49845	5.9374	0.010846	14.1983	0.0183696	7.10263	8.14739	7.06319	3.19779	7.28936	9.85411	7.75739
1059	8.60937	18.4235	13.1879	15.6302	12.2544	18.0594	17.2992	14.21	13.2575	13.6221	7.63139	16.7803	11.1177	15.7062	10.1534	16.6956	16.0839	14.2385	16.0944	26.5054	25.4327	19.4652	17.0689	13.1061	27.4715	25.5461	26.3797	19.6422	13.0886	14.0483	16.7388	26.5846	13.0964	29.2867	24.9143	32.5265	14.5141	14.926	15.4569	22.9119	13.1084	13.0661	25.5431	16.7502	15.9645	27.509	25.015	26.7855	3.79034
1060	0	9.56278	15.2999	25.6961	22.9071	13.6061	15.2487	10.6321	14.0925	18.9013	11.9472	14.6044	4.70557	10.9719	15.4068	9.20803	8.64305	12.3277	18.4902	10.0548	23.8436	17.3708	16.1304	24.2676	19.1566	18.0371	11.2349	13.9941	9.52962	15.1242	9.25964	12.9891	10.1397	17.4688	14.6319	16.9741	8.70946	9.63702	14.1895	23.765	16.8858	38.543	14.8693	11.1718	13.9436	16.0294	15.4776	27.4043	17.219
1061	9.51027	8.40844	29.6679	8.34488	0	8.67958	10.9394	8.83573	18.2902	13.9584	4.53181	2.54387	11.5282	6.18963	0	7.53458	9.52188	10.7022	9.6191	12.8472	10.1785	5.60952	13.8561	11.6988	8.70257	10.4734	4.47625	14.7018	12.2914	18.5467	7.81601	10.9653	7.01435	11.3535	16.9016	15.7966	8.1121	6.39925	8.19048	11.6575	13.7956	7.29928	13.2582	7.91133	7.02898	5.42556	7.57004	8.98718	13.0592
1062	17.0012	8.3622	4.77236	7.83691	15.0664	4.45534	9.12911	15.2251	0	9.21313	11.5213	24.653	16.0808	14.1351	28.2216	8.13445	10.1489	10.6816	6.72983	9.2027	5.79884	5.99356	7.8192	14.3537	5.97316	7.4411	14.7273	9.47751	8.9544	5.74069	10.2234	8.93542	12.5244	12.9064	10.7123	8.70092	15.838	7.97291	8.20637	3.9838	9.60902	11.192	5.77007	9.043	6.87295	5.63456	15.0816	6.63158	8.79449
1063	13.3836	5.95999	2.99777	19.2406	15.8041	16.9621	11.6096	7.90897	9.70799	2.43247	5.08182	5.45831	9.38291	7.27795	10.8368	12.5673	17.737	10.212	12.5036	10.137	14.0898	8.15841	12.6919	11.0778	7.61112	7.46023	12.6248	9.16169	11.2862	4.55875	7.73494	13.8429	12.2457	7.64265	9.08737	4.95104	7.16692	7.7297	9.736	6.41278	14.7893	4.34846	15.7447	16.5741	19.6894	12.7076	19.2058	8.91842	15.2067
1064	8.58401	14.6766	4.16088	9.57438	5.59985	10.4964	3.49544	16.2174	8.62993	7.55188	11.962	11.1101	3.87134	5.33142	5.05219	17.7442	0.024133	6.76191	13.7427	8.72856	7.31054	4.62326	0.388388	13.459	6.85137	4.14885	14.2759	0.537869	5.32118	8.00721	7.37276	8.84876	8.88561	14.1633	7.85078	10.5582	12.3788	10.8885	12.8723	10.8812	4.96515	6.56464	5.7051	12.4249	13.5575	0.591568	3.79812	6.09983	5.39154
1065	16.3459	13.0783	9.60365	9.86238	6.06704	12.1171	4.34293	13.4718	9.72613	13.1554	0.0721278	8.89879	10.4851	10.5398	6.33916	10.1156	15.4167	18.2463	10.4884	6.1117	11.3679	17.9948	18.0964	7.43181	18.9538	17.4775	10.4185	9.64691	13.9717	8.76243	21.3319	11.5748	11.5854	8.77236	10.4863	10.5352	10.5708	16.56	11.181	14.3425	17.2103	5.78743	12.1533	10.7509	6.72598	10.7209	11.0836	6.37878	13.8899
1066	6.7052	7.59889	17.6261	6.55484	5.23473	11.1077	10.7818	1.50079	10.7273	4.85769	13.9359	4.85484	4.20613	9.53921	6.88598	14.5968	10.3974	8.58333	6.13829	9.29	3.90641	0.122446	4.66036	0.0536681	3.10899	15.5093	4.84927	11.9929	9.4721	10.0162	14.0834	5.60802	8.19594	5.88967	10.1899	4.32141	8.2611	11.4102	8.30741	8.6429	3.89203	3.67598	7.8583	8.05404	6.26548	6.41319	6.87053	7.82654	4.49397
1067	7.36321	12.411	3.91413	3.65892	14.7418	7.37654	15.431	15.468	2.1489	7.87728	9.72745	10.0335	14.1833	23.1996	11.0496	4.63538	9.65824	3.01041	9.89202	14.6981	14.7939	10.9694	8.13838	7.00644	7.83919	3.11423	17.5322	17.0865	7.396	8.02114	8.83377	9.39003	10.9034	3.017	0.0834768	7.70442	8.60565	12.1781	8.52635	2.77657	4.6932	2.41324	7.36528	4.14069	7.07179	16.8121	5.39422	7.87191	9.48583
1068	9.56625	0	6.41722	3.04202	5.26758	7.17299	10.1341	3.14711	12.5744	12.7874	10.7296	11.1177	7.64341	5.30371	8.91387	9.06735	18.4528	10.1732	6.08322	0.00308767	1.66316	18.3091	7.91617	3.91565	3.04937	7.88409	3.00682	5.04983	12.0592	5.96381	5.66255	11.5974	9.83416	12.4953	9.08371	7.11569	13.1417	0.00714052	9.57651	7.77512	5.01799	8.58715	3.88541	17.2205	12.631	9.64661	5.21032	5.03436	7.76988
1069	11.5404	19.9418	5.54013	6.18893	9.31136	8.02616	8.88793	7.59298	14.1026	9.265	20.4909	6.72544	17.9133	7.51167	7.29397	6.39631	0	9.3014	6.3126	18.9269	7.04741	10.8487	10.3027	6.73542	18.7539	8.45417	6.85415	8.35082	9.71822	15.2589	7.6817	6.24838	8.67132	6.29102	10.9726	13.3424	7.21546	17.2171	9.2142	9.7627	9.14166	11.5888	13.3903	2.70864	6.21328	16.0185	10.3082	14.8471	4.68949
1070	7.83193	3.39533	7.70007	5.16337	9.62874	4.27124	6.76316	8.46437	3.94245	10.1432	11.0058	8.68723	5.5774	16.8531	16.9184	14.7191	14.2342	6.524	16.0618	12.4158	9.70368	10.8957	6.19964	17.1198	9.53492	14.1371	11.8792	7.54422	5.30348	6.82886	9.15819	8.66058	9.07841	10.5705	15.1193	3.97688	26.1742	4.83589	8.55436	10.783	2.26578	3.58744	6.15022	5.09371	0	11.7506	6.40688	20.5179	21.3665
1071	4.68712	9.2616	10.6295	4.65474	6.12293	4.00624	14.012	3.38533	15.5336	5.80642	12.3963	5.16375	0.825871	11.5432	10.391	8.74274	15.02	4.13601	6.65145	2.19547	12.1898	10.2053	14.2031	8.6119	9.76567	6.17969	9.18581	6.5538	10.5078	8.10865	4.62438	3.1289	13.4748	5.966	3.99645	9.43103	3.96326	10.3421	8.4931	3.14449	7.14643	6.94436	15.2733	26.4771	15.0738	12.0444	4.28118	4.32482	24.1272
1072	3.59191	6.01309	3.12884	6.29807	12.7826	10.6538	7.89106	9.89707	8.51445	6.7674	0.55312	4.02575	5.85608	7.93917	4.26079	3.69469	3.87756	8.91004	5.8232	5.94691	5.09795	4.33272	0.859013	4.4331	5.43	3.71564	4.98609	15.4708	6.79686	7.87085	5.33108	15.5498	5.06901	6.9125	9.18732	8.09084	13.322	3.72627	20.5417	8.54977	5.27624	1.68135	5.68482	1.92012	10.5225	5.24354	13.32	5.67191	3.40995
1073	9.15619	8.48664	7.07295	18.1135	10.8751	5.67357	15.6215	8.944	10.802	17.6631	8.23377	16.6652	19.2583	7.62329	16.2017	11.665	10.0942	6.41186	18.2913	17.0837	10.7719	7.05469	4.32522	11.7288	11.8073	13.4325	8.49013	8.53965	9.76715	13.1665	9.26803	8.46191	0.733996	23.3053	11.2375	15.6699	6.63791	12.1138	13.5096	25.5081	19.3717	9.53977	11.59	13.7735	13.9837	9.4354	10.9673	8.88223	8.22688
1074	18.7255	20.9568	16.5807	4.71548	11.8942	13.1451	5.45817	10.0549	6.2234	6.1479	10.837	4.05143	8.53112	0	11.4804	11.0595	5.35597	2.03717	19.9396	6.66416	9.28698	7.79275	7.97114	9.41952	7.96957	7.42685	6.85595	4.87472	9.4641	11.136	20.7254	7.01755	16.9659	8.11741	4.93515	10.4243	12.3904	16.7656	7.84633	3.20614	10.5752	15.5206	16.2813	9.78552	6.70539	12.653	5.50637	11.4456	2.37762
1075	14.2209	4.40178	17.7073	8.34753	9.07132	10.639	7.97793	8.87825	8.08489	24.2484	14.9809	14.8742	9.05423	13.0232	12.5437	6.91856	8.21211	8.70145	9.30141	5.5395	9.46846	6.44623	12.2305	13.8458	7.74618	7.76106	11.6005	11.5114	13.8085	11.8064	6.83107	9.49662	7.24952	10.869	14.0944	13.9784	4.96149	9.89068	4.32759	16.9916	11.4432	10.5357	6.90514	9.76249	20.4706	11.5955	18.4508	15.064	1.72315
1076	11.6963	13.6287	15.1878	15.5281	0.177201	19.5533	14.9876	25.3332	9.93572	0.0289875	7.84847	16.3291	5.48882	17.7332	13.6427	13.4993	15.4828	17.5544	7.62564	6.92054	17.4053	17.6155	6.89021	9.05232	19.823	22.3317	4.77289	18.7572	13.602	10.8602	10.3901	11.7875	18.7652	13.5809	10.7702	13.0571	8.05741	14.0309	20.4406	13.8414	7.84217	20.7563	11.9529	9.29088	6.91001	13.4488	12.9595	18.182	24.3974
1077	15.6578	6.36365	6.31032	12.1637	24.0445	13.7548	13.0957	7.83045	20.9714	11.2193	15.8047	6.4334	7.12808	10.8756	3.98284	14.936	10.2775	19.5185	8.56508	21.1489	8.46713	9.66842	37.0062	3.34857	6.56798	11.1011	12.3823	5.08365	9.87165	12.3911	10.259	7.50974	6.9399	6.57418	9.86851	10.7247	12.7888	7.82523	4.67892	5.20638	9.13035	4.29515	7.04598	3.56197	4.04122	6.74676	9.89216	3.86967	3.21562
1078	3.30349	14.8889	9.70365	16.633	3.47076	7.95469	10.165	9.20795	0	9.61632	7.47771	16.4638	26.7694	11.9142	0	10.3319	10.2272	14.5132	4.44249	13.7284	9.66542	17.6113	4.75215	10.8475	9.88974	9.27277	9.68615	8.41461	12.3161	12.6172	14.3387	9.32675	10.5622	4.49463	12.8484	12.5685	5.86067	9.96042	6.24676	4.77867	11.2639	8.76744	9.11573	6.28115	14.5561	7.21739	7.57184	6.4279	6.40927
1079	11.1288	12.6036	5.97893	8.3825	11.9327	10.3483	4.02792	8.00446	15.9922	8.35898	10.8622	7.30614	11.5106	2.49502	10.5786	4.43331	7.21861	11.6933	3.29796	8.35671	7.94342	8.37752	5.56278	11.5927	11.4656	4.64164	20.1609	13.2499	8.56227	5.21423	9.07411	19.0607	11.1611	9.60948	7.94275	2.07831	5.84387	10.5091	5.36107	7.99049	15.6852	18.3719	10.0006	14.0536	7.7368	9.86456	10.6439	5.61405	4.74649
1080	6.62239	6.16324	3.50328	9.85732	14.856	7.53984	7.26091	3.38597	7.77285	3.02398	2.7638	1.3104	4.51789	8.06702	13.5768	17.1315	6.61325	4.11339	12.5805	9.78492	6.87926	6.26166	8.45194	2.4798	6.23703	5.37123	4.59397	3.68945	7.18929	5.0681	4.53598	0.187425	6.33191	4.33096	5.71284	9.75617	14.9564	6.49156	7.53443	6.00086	1.41181	5.28226	6.29093	8.21861	6.11354	3.76503	4.46707	3.59364	3.2475
1081	22.3827	26.734	21.7047	16.7303	19.377	24.2703	27.3836	30.7976	25.7809	28.6074	23.2938	23.2559	22.422	17.4463	26.4504	15.6929	27.1645	18.4758	20.1509	12.0836	17.3935	23.6533	27.9341	24.0909	24.0996	26.3381	29.1464	27.7168	24.1279	28.5653	23.2971	31.2266	20.7556	22.9992	19.0201	33.7468	17.461	22.43	28.2554	26.6107	28.0888	26.7041	33.4406	29.0912	13.0071	21.4369	22.5551	31.2598	18.5167
1082	17.2422	11.7968	18.9944	11.2728	11.8592	10.7015	13.8198	10.7405	15.5497	9.03273	12.3549	7.99935	10.831	8.76738	11.4255	14.1896	9.22705	14.0484	0.991619	21.4188	23.4102	19.0569	17.1496	19.0093	9.55886	13.6883	10.8503	15.502	9.32624	16.8205	15.5881	15.2007	20.2996	13.8187	8.95979	16.8809	9.7669	13.3983	12.9601	13.0371	8.62267	9.28564	16.8157	10.3889	10.8702	12.0258	13.0587	16.088	22.2433
1083	5.39058	9.83762	9.89629	15.6312	10.4991	10.2362	6.58731	9.47063	6.49676	5.94544	10.1797	12.2416	7.00102	10.4275	8.74786	7.63937	8.61394	5.38923	16.683	10.5557	7.09965	11.2889	6.2912	10.9938	9.09523	7.84083	7.26568	8.55639	7.32285	0	7.72587	9.47294	3.01313	9.31256	12.3173	3.83451	10.1207	6.62863	8.8924	4.69079	23.5485	12.2706	10.5758	8.48971	14.4557	3.66369	9.00487	8.75554	8.39907
1084	8.62834	6.43127	7.79438	2.54604	7.35375	8.91388	7.29835	0.997407	0.754151	19.6468	11.7138	8.56212	14.7442	9.9739	7.22682	4.30411	4.19694	11.9791	6.89463	7.07995	9.08257	4.68495	6.09236	1.10847	16.4157	8.65988	7.38834	7.34071	16.3312	10.5814	6.56393	7.03305	6.06703	5.44833	6.95328	4.18403	5.18964	14.4957	6.00829	1.01371	2.7683	3.04208	4.51998	8.36526	14.6102	9.03027	5.58262	1.62793	7.26435
1085	9.52485	8.23003	4.15759	4.24553	3.74929	5.585	14.0403	6.66414	5.12838	5.31303	9.191	4.57362	17.0857	3.30187	5.77141	15.5231	4.82562	6.3192	10.7807	3.89911	6.98393	6.47394	3.93579	3.5429	3.04051	7.97418	10.7619	13.5802	5.99826	9.71774	6.21113	7.34734	9.27543	8.57783	12.3529	6.21531	14.3074	6.36515	6.58236	11.3136	7.8992	15.6836	3.32609	6.05187	6.07527	17.8218	6.11362	3.1487	7.13923
1086	4.73395	4.45046	5.31271	16.5546	8.78979	10.1452	9.66637	4.86916	2.00254	5.88881	7.92552	10.7974	6.93819	8.57764	7.56165	5.6286	10.8116	9.43277	1.90812	3.53645	9.09671	4.95518	7.99069	15.891	2.48352	4.03173	7.41012	6.60522	9.34584	4.40056	9.31992	6.74171	11.1491	10.4132	7.10441	7.20351	9.34177	7.09729	8.80593	6.67721	5.42412	6.50922	5.88789	6.46514	15.5281	7.74124	5.7505	10.6391	1.97905
1087	9.66465	12.839	4.17418	15.7565	5.32067	4.75697	5.61562	8.14404	25.9561	10.8163	9.00092	16.3529	7.08018	10.9258	8.26283	4.75944	10.0311	6.02091	9.236	11.203	5.36868	11.434	8.53848	6.83992	9.36412	15.23	3.27459	8.62492	5.97081	6.70147	12.9846	5.60507	9.49801	9.9459	9.26124	5.30135	11.2677	8.4969	5.45375	5.67943	8.69794	3.55655	6.36688	4.76235	11.7724	8.24458	6.36473	8.42064	7.88888
1088	9.94932	8.29762	17.8426	0.00397776	8.15437	10.913	3.62331	8.3096	5.64759	8.7953	8.89534	0.316751	6.44055	1.40534	10.3951	7.61254	12.1157	18.0577	6.74703	14.4411	7.47287	3.70484	11.0793	8.73872	14.6354	5.07569	8.03475	8.38431	6.90389	9.04841	9.94585	9.75934	4.52357	9.69292	13.7008	7.34321	0.00851004	9.287	6.50738	21.2126	9.9182	10.936	6.50666	11.7179	4.51342	4.87007	9.34786	6.66901	15.2727
1089	5.86101	5.22004	6.61984	7.40175	10.0408	6.93812	4.70442	16.6209	4.91104	2.93025	4.68131	14.5899	2.9393	21.1072	0.581602	7.5188	6.40022	6.16361	14.0275	5.99739	7.21267	8.48631	2.53656	7.30524	5.07	5.79002	11.274	0	7.48373	9.09646	3.82749	7.42586	9.08665	5.46043	4.61743	5.53421	7.58	5.30944	8.99994	3.764	3.62039	6.72992	6.26942	6.44914	3.0541	11.4005	17.7549	9.79773	8.04925
1090	7.16867	11.6245	2.52496	7.11611	12.4381	8.10878	7.28402	10.8787	4.03275	7.13341	8.72252	14.8711	13.6064	6.66428	17.3405	12.2506	8.07372	8.29633	5.83468	4.80655	5.775	13.5185	9.1821	12.2709	6.88897	9.94829	11.8641	12.1932	11.3154	8.15877	8.16234	12.3274	8.92156	11.1188	0	13.8077	15.9831	9.24046	6.27174	12.2382	5.64254	6.0378	5.30834	9.1455	17.6086	9.41424	4.29438	13.4709	3.40726
1091	6.40962	6.66264	20.2504	11.1226	13.8902	9.93078	8.69173	12.4506	24.3724	9.99032	11.6527	10.6704	1.41264	12.4062	0	4.71634	17.1491	9.52146	10.3141	8.32415	6.97792	9.86253	7.09538	13.8832	7.7279	10.2582	5.58242	15.9007	10.6597	5.71395	11.8584	9.64938	2.85345	11.4836	11.6913	7.42223	8.01285	11.6822	13.7666	0	6.51846	8.36382	16.3991	13.0602	6.12585	5.30747	17.9249	8.91618	11.1067
1092	12.2806	10.22	9.55527	20.1214	0.344015	20.2161	11.998	11.5074	9.08773	16.5943	8.8754	4.67259	23.1463	5.11788	11.8835	9.24092	21.3561	13.4413	13.1319	12.8518	12.5148	0	12.0652	12.1566	9.98243	11.427	13.4426	6.07251	10.5086	5.82633	7.67485	9.91358	5.71856	9.86753	13.1735	14.5063	7.50233	12.0952	7.97203	9.14773	25.6775	20.4488	12.7879	17.8568	5.87075	27.1112	4.37068	15.7	14.912
1093	10.0947	6.75709	15.8057	11.6139	23.6544	11.9486	20.202	9.54611	11.7291	11.4196	11.815	8.23162	7.0552	15.3629	27.0646	8.35431	6.98696	11.9001	12.6744	9.68732	36.1822	12.5146	14.0932	21.417	12.9712	14.3266	17.8058	10.635	26.0011	16.8193	10.8521	12.0788	15.5989	11.5165	27.6181	18.9684	10.4004	9.36441	6.40151	28.1938	10.9842	10.5348	11.6008	1.45745	12.4592	11.5463	15.2942	11.1504	8.73485
1094	11.9558	10.157	6.98318	7.60978	15.3612	9.6677	7.0461	15.9022	14.2289	14.9775	20.7647	12.3832	8.10953	12.6339	9.31591	16.5004	7.58775	18.1928	14.3663	15.1559	9.78788	13.6148	7.17862	7.75065	5.66937	12.4353	10.3734	9.078	0	13.7077	9.98105	14.1089	17.9135	12.0773	2.15161	9.31857	16.8087	23.9025	17.7772	0	12.6933	6.54643	9.69021	28.307	18.5428	10.3558	8.66975	8.74374	5.91675
1095	12.1946	12.5491	12.9681	8.32857	9.16606	5.58531	9.31542	9.60307	11.816	11.0932	8.18289	13.4209	10.8082	14.3116	7.64395	6.28016	14.8165	9.88351	6.40801	9.59333	8.10164	6.86712	26.8122	8.24905	11.3638	8.4833	6.05343	8.47825	20.3394	8.68553	11.0192	10.0543	15.4859	8.78057	18.1544	8.98016	6.9012	8.19431	7.39075	9.19861	7.88093	6.72531	11.9981	10.3986	1.249	11.7876	9.57427	5.04834	7.86737
1096	15.967	16.4739	5.63783	6.80732	9.46621	15.3787	7.10248	12.4935	8.23064	12.7151	5.50317	3.93998	8.11153	1.86788	6.01837	7.24286	4.34066	4.5547	8.02078	10.3513	8.92262	12.3377	3.20168	8.08328	15.5157	6.37199	8.80402	8.1031	5.23336	10.2321	6.87784	7.24204	7.66222	5.97053	6.34298	7.89162	4.91262	7.82413	20.0021	19.449	9.31544	20.6221	8.10099	6.57492	9.90274	4.46732	12.6352	4.86625	18.6129
1097	3.32939	13.4126	10.0186	15.2326	6.07906	11.1546	14.5545	2.23676	6.2811	7.90991	9.08583	7.64914	12.1106	18.4215	12.6825	4.24664	6.13526	9.79578	8.32293	18.5947	3.34825	6.13608	10.2403	6.83134	9.65909	7.74022	11.1017	14.687	0.557782	4.80797	8.53767	5.22389	7.65258	7.72109	12.4043	8.97794	12.2525	5.22614	0	9.10449	9.979	10.5313	4.03895	6.63718	0	5.3799	10.9358	10.6637	9.99857
1098	17.7014	5.76225	13.1542	2.60846	6.65463	2.13218	5.14153	8.87903	4.5084	7.75633	6.99165	4.6526	10.5502	9.5553	5.0323	16.8626	8.08606	4.29532	7.52283	6.1194	7.80828	9.2342	4.54367	5.8874	7.87003	12.6699	10.6159	5.91205	4.95945	12.3339	14.2267	11.1382	6.07278	11.647	3.40833	2.84217	6.82305	6.63215	11.2161	3.33874	6.46121	3.41131	11.0803	6.46793	24.7282	10.0647	8.15417	17.13	10.6251
1099	2.89817	6.381	3.1017	9.43922	2.94614	5.87724	8.66429	6.50273	5.71298	0.41029	8.40614	19.5085	5.08943	3.65853	3.01846	14.3051	5.46791	10.1188	13.404	4.51561	0.581324	15.9145	5.58773	3.47067	12.3515	6.3392	4.35661	8.94019	10.4251	13.7145	10.8099	8.26354	12.1206	9.81701	5.05543	7.28489	10.4031	5.83859	9.202	9.3294	4.84739	6.77835	8.99524	0.0944272	3.51281	4.56549	8.1468	4.31049	8.81853
1100	8.98406	4.75193	7.06088	8.30817	14.9356	17.924	8.07659	4.7558	6.16307	7.76772	12.4974	25.2894	8.32581	8.39244	6.27433	6.24287	9.15982	18.5965	4.3801	4.52688	10.3617	7.07069	3.41793	8.58373	11.3197	7.70072	12.959	4.51569	5.83772	6.44293	6.48099	10.2917	7.17763	6.83221	5.04508	6.03003	1.72907	6.8582	13.4642	7.14643	10.7441	2.97591	10.5241	9.64005	10.9495	10.3985	7.89236	14.1431	6.16352
1101	9.72722	13.0494	8.54605	11.3545	4.92093	3.26499	3.65718	5.57434	7.19079	14.4463	11.2906	4.39044	10.7481	9.33173	6.77604	6.27044	9.5461	0	7.37856	13.5234	3.92497	3.60156	11.9068	7.03873	10.4945	4.94037	6.91452	20.7797	4.92552	18.1357	9.10449	0	10.2397	9.51446	14.718	13.0084	8.51837	10.449	0	4.65913	3.90947	9.24922	4.04651	14.0784	3.11479	0.143489	10.5602	3.31799	15.6534
1102	8.76137	8.45194	5.98121	6.67881	7.22632	16.0062	12.0202	9.69119	7.47543	6.47724	7.31341	3.81362	10.3496	16.9094	10.9339	7.12026	8.40237	7.91798	9.36851	9.13374	3.15665	4.89773	5.77092	10.1335	15.1363	5.29729	6.14583	3.66472	11.5486	6.43463	6.4315	6.52846	6.39309	8.19122	9.69123	4.80567	16.9172	9.74125	7.40551	3.61307	7.84331	7.85821	1.924	9.94054	10.851	25.87	9.54796	3.44123	9.24789
1103	7.02933	5.21868	3.6921	12.3711	13.6385	9.00897	12.6156	7.78799	6.07562	9.02211	2.6444	4.58054	16.295	5.72011	9.49853	5.50744	8.14089	8.5184	10.2622	5.01168	25.225	7.95718	7.46723	11.7971	1.86806	11.8635	7.02755	11.1092	12.5197	4.1653	8.76379	10.4527	0.660766	12.7587	9.37525	6.11335	5.94222	8.57428	11.2399	13.9605	18.5643	4.77708	14.4314	7.43462	7.33913	2.80996	21.5385	5.91316	16.5465
1104	1.67098	5.65893	5.35904	2.70322	7.11798	5.74451	4.80306	3.01441	4.93266	17.0241	7.13989	7.06379	4.18926	3.89083	10.4508	25.9216	12.4565	12.8938	8.23224	8.21213	4.88445	3.92945	5.63878	3.14503	6.37988	11.734	7.49136	6.30966	10.3445	5.43865	6.39699	4.54731	9.03497	5.80716	7.71544	15.5145	9.85841	9.9714	10.022	7.91885	3.7062	13.8285	0.561363	7.87496	0.922231	4.77983	5.29109	3.48731	10.8009
1105	6.74027	4.89016	9.88353	15.5408	13.9967	4.38464	5.70619	15.5454	5.6167	0	8.38889	3.13631	4.97354	9.07719	3.06604	11.9185	18.4749	9.30969	6.8337	6.69268	2.98745	25.9316	13.8832	10.2039	18.7354	4.92086	7.70747	11.9288	9.92695	4.05736	5.97054	13.3532	7.45231	3.28674	10.5213	2.84059	11.9507	8.89023	9.31687	5.5925	8.20191	0.055836	13.1785	4.14849	7.06641	7.89484	4.82694	17.6472	5.0112
1106	13.2228	10.3176	13.3331	14.2966	15.4915	10.3178	17.7156	13.7788	8.81857	10.7268	13.4653	9.44515	9.35361	6.75427	12.2877	7.21953	12.9621	10.7845	13.9112	13.777	15.9069	14.7441	7.61681	9.37345	5.71258	8.51896	11.8546	8.63526	0	14.1704	14.9791	9.98927	7.64857	5.69504	9.17244	16.4485	12.1323	12.4662	12.7445	11.0026	6.12619	9.1799	10.9113	9.49114	9.40397	12.5433	5.37108	17.0055	7.78171
1107	9.11758	8.76304	11.9463	11.3993	2.171	7.47561	10.3531	8.88856	19.0802	3.74703	7.55457	9.21198	15.4732	22.6185	10.2039	4.71238	3.6659	2.81317	11.4654	6.08002	0	5.56518	5.24051	10.0323	9.53423	11.2727	5.8832	17.0651	18.2463	15.2892	15.1256	15.2328	15.542	9.35609	7.27003	5.42168	10.3105	9.74432	11.7398	4.25573	10.922	9.38986	8.30539	6.08463	5.84968	7.93331	7.92548	12.6424	4.41067
1108	8.94132	8.30506	15.4077	0	20.199	9.52372	7.27719	15.1292	8.92067	6.20548	9.98234	14.5171	9.78743	5.12522	9.0933	11.7462	0	15.7325	3.20488	12.3863	6.16916	0.593479	20.2306	8.85521	5.04033	10.4143	6.83143	7.58553	9.58387	15.3692	5.76293	17.2873	8.52386	24.0944	9.38502	14.3455	11.2916	9.52971	10.3958	24.4208	0	2.99057	15.0698	8.22977	8.38054	13.364	11.9235	22.4022	11.8874
1109	25.8051	30.5932	18.7901	17.3475	0.302496	16.3495	17.7753	15.8343	25.7263	24.5833	19.7232	18.5517	10.5046	12.1803	21.4154	13.3407	17.1914	13.4335	24.9632	20.6561	27.3838	25.7091	18.8272	20.837	15.7789	23.3373	27.1851	8.40632	17.0669	10.4967	20.9841	12.3172	27.3271	14.4641	17.1062	15.4717	11.3498	13.7754	13.6713	17.4304	29.9825	39.695	21.0476	23.0774	36.1227	14.2629	15.1229	0	12.4967
1110	16.9968	7.0946	15.0871	23.5259	15.7162	7.56893	18.6529	12.2167	19.9318	0	11.2334	10.554	15.324	16.3316	7.10534	5.69031	15.4159	11.8523	4.64247	9.64238	13.0885	18.8393	10.2884	11.9502	10.9546	11.2936	8.61267	8.06135	20.0615	10.7148	12.932	11.1285	0	0	19.1339	8.44706	21.5444	8.50623	7.36751	8.46967	24.7598	10.4802	7.6273	8.87048	16.592	10.3633	9.86029	17.3748	9.34905
1111	11.6187	17.8815	18.7472	9.3604	11.0785	10.9213	12.697	18.66	14.4245	26.4107	12.7829	24.6215	15.4359	9.47375	30.4249	6.2771	3.85857	8.61804	13.0095	7.75866	13.8738	15.1279	17.4814	13.4309	13.7495	0.0248301	11.6266	10.8333	5.79319	13.5805	10.5192	8.52933	21.5404	26.9511	8.80658	17.6761	10.3828	7.85103	9.43371	22.9577	17.3261	22.6649	26.4237	20.2001	11.9098	13.4132	16.3733	13.6944	8.26049
1112	9.41193	13.4249	6.65821	11.6923	9.87177	13.3297	13.4453	9.12418	0.414865	7.7359	12.6441	7.75317	14.2904	13.1874	12.3824	10.778	16.4817	10.3035	8.47131	7.48767	16.8609	5.26044	12.6258	23.3882	12.6832	29.1506	11.738	14.3498	9.72876	6.94387	24.9127	27.7112	13.3612	10.1571	14.7246	14.4483	2.86804	16.7781	24.3043	17.4079	10.78	8.45571	5.87143	10.8831	0.234567	12.0924	11.0509	10.1568	9.66577
1113	13.5765	14.7843	7.47378	8.93699	12.8888	13.4401	10.6226	9.31439	25.9147	18.3061	10.0771	5.32305	10.214	11.8509	5.85906	8.82012	17.6428	7.93897	13.1254	10.1591	11.7988	9.4897	11.9849	7.72295	10.4141	9.43585	14.9662	13.5409	8.74308	12.3157	14.0937	5.62923	8.02226	6.19429	16.9831	10.8389	14.1795	10.9338	8.02699	8.1756	11.5389	6.70405	7.05871	8.95209	15.6837	12.7124	16.1327	12.7035	20.2479
1114	18.7109	12.6323	11.9882	6.18192	9.50043	14.7171	9.53345	8.44088	5.76373	12.8981	4.40639	3.68662	0	11.6736	10.4079	13.4906	15.1307	21.1656	9.43383	27.1037	8.23687	4.80415	14.8444	12.6987	7.1983	15.1481	14.753	17.4778	8.94294	8.63659	8.05133	13.3975	10.8338	9.84136	8.06172	13.7335	6.77199	9.06056	7.82	7.56811	7.41226	14.633	6.78919	6.22266	26.6985	7.61519	2.7275	9.78729	13.5622
1115	9.97787	6.31301	11.275	4.16327	5.90827	7.18443	6.23586	17.0381	8.72201	7.13806	11.7996	10.9854	17.3867	4.59379	9.76093	11.6789	5.95336	7.88728	7.67316	5.05662	10.4767	16.5317	4.17667	11.076	8.98217	7.38915	9.17114	2.71717	23.9371	5.40478	6.95257	7.7059	8.32114	8.82999	7.00459	10.1672	6.73915	10.618	7.8919	6.18122	10.4628	7.44728	12.1844	7.02114	3.47675	12.1717	9.67875	11.2291	4.92845
1116	2.8366	11.1928	1.81939	7.14376	8.32004	8.62067	14.8999	8.16813	6.86925	8.06681	11.5707	8.53965	5.23176	6.3644	8.5773	7.11117	3.46834	7.50803	16.7152	3.18941	6.10591	9.15989	4.62763	6.66032	11.3771	10.1796	7.98021	4.95461	0.0505266	8.53974	5.34053	9.942	5.42175	15.9805	9.6058	9.27004	8.83269	7.86066	7.29605	8.95713	6.66873	11.5327	9.05313	6.63266	0	8.84885	9.75258	4.18046	8.27512
1117	8.0181	4.70287	12.6754	21.0517	5.73999	14.4382	2.70328	4.53663	8.27297	6.85803	15.836	19.3418	7.03229	15.8403	7.12775	12.5387	14.2815	4.74039	7.21134	9.27035	11.4355	5.02814	4.34589	3.90125	14.7078	8.28218	5.29087	11.0799	8.08275	12.8041	2.70937	5.41729	8.15666	8.81371	5.35785	3.65674	9.77596	6.81199	8.91388	9.48505	5.66169	3.04982	5.18136	4.68657	13.2793	9.13749	4.84494	8.6846	9.52992
1118	6.58645	5.49592	0	3.42043	16.2371	6.06395	5.31874	5.01945	3.54873	7.40843	3.88482	0.117012	7.86858	4.14709	3.42775	12.5349	3.12873	11.4461	10.0422	10.564	3.51243	8.28319	10.9222	2.90339	8.57856	0.29652	5.83233	5.33358	7.99052	0	4.66286	6.075	14.3208	5.70432	5.97771	3.92738	7.93253	7.39964	7.93025	4.52159	2.54343	1.21927	11.027	2.7264	3.79669	5.84799	11.1481	0.353024	4.66495
1119	2.26625	6.47788	14.2757	4.52333	4.73893	3.71551	5.89098	7.48163	6.13748	5.17785	5.76492	9.07776	7.21641	6.53717	4.92669	11.0803	4.63837	8.53973	9.67551	9.76818	4.61075	7.47554	8.70285	6.26803	1.35464	8.79962	10.0289	11.6516	6.66969	21.0599	9.82579	4.46407	10.022	7.52768	4.34418	7.83475	10.9729	14.18	11.0154	6.27603	2.84635	13.8131	8.78379	23.8048	8.32875	7.79736	8.431	11.8361	11.5162
1120	7.62892	0.775701	0.0663919	6.4225	4.29519	5.044	4.62411	5.82728	7.65185	8.01055	13.3936	3.39453	6.93241	8.03728	2.1087	2.45733	11.5971	13.6323	6.18892	6.45644	6.29339	7.66781	0.231167	5.11999	7.55543	5.97422	12.1175	5.86816	5.21393	4.85498	3.39463	10.3265	0.0531348	3.81427	15.5552	2.86315	10.9289	4.76638	5.61722	1.33188	5.10986	3.32051	6.42116	10.1664	3.02752	11.4516	1.91193	1.43723	2.97411
1121	7.89817	12.4066	7.99635	3.51556	5.21973	7.12695	3.53848	3.98489	4.37455	5.07539	4.04011	8.69132	2.86459	1.1848	4.0504	0.0188203	2.28433	3.74667	9.32366	8.52316	4.45324	3.21448	5.08602	4.37003	3.65286	7.95211	5.76672	4.79318	7.86511	5.37494	7.66686	6.27364	5.06937	3.65096	3.36659	3.60458	6.79236	4.2552	3.87585	1.5454	4.76024	4.78386	8.17938	5.98144	4.03698	6.47263	6.66306	5.36076	14.4419
1122	3.7635	3.82928	3.25688	4.98051	6.16596	2.94025	5.15938	3.32416	1.76717	1.63512	4.67233	4.91789	10.7091	7.99975	5.21095	16.221	5.7853	3.61521	3.8223	7.47828	6.06826	4.73986	3.72769	2.87865	5.30447	6.41659	3.94405	9.27998	6.90977	0	5.45528	4.24119	7.68502	10.3875	2.69862	0.878658	7.84166	7.13968	8.46733	4.06906	2.31536	0.00576192	3.66798	0.0685013	5.1945	4.54144	6.96651	4.59232	6.90392
1123	3.51058	4.57399	4.40869	3.39739	3.75149	2.46308	3.73946	3.75124	3.14593	5.29144	1.38439	4.57239	10.0888	6.221	7.67405	1.84816	5.93009	5.0552	9.70633	5.79643	6.1489	6.53335	5.44917	3.6689	5.12527	2.13935	5.1306	3.75472	5.62799	6.92417	4.76562	8.98197	5.29986	2.88142	2.63598	4.50488	0	7.68598	6.02951	3.32203	3.05685	4.9719	0.183196	7.97628	2.99782	6.2121	7.70307	7.66498	2.3412
1124	20.3308	18.9962	19.2454	18.0701	9.93045	17.1395	20.2883	17.0623	19.5628	20.5064	18.6364	0.163848	14.4923	17.1335	23.7422	7.04291	16.6908	13.434	4.33131	0	0.513695	26.0696	5.57509	10.9955	21.4853	19.1597	13.953	23.0462	22.8381	31.2117	0.818809	19.9508	23.1969	17.2771	17.6013	13.9595	27.4017	20.4511	23.4306	16.9324	15.2943	14.8713	14.268	17.6794	22.3384	10.488	11.0019	0	3.70231
1125	5.95856	5.34865	7.92158	7.11318	8.58312	9.98416	11.6283	13.3038	7.65137	14.273	0	29.0491	14.9221	2.06288	10.1446	21.3256	6.63587	8.31077	12.1445	20.8792	19.866	11.0988	23.097	12.3673	9.96523	0.000220356	12.7238	11.7962	10.972	10.3505	24.6513	6.48818	2.72076	7.94356	9.00995	1.33484	0.00455047	12.2401	0.00893709	8.31478	7.43443	6.8805	15.7008	5.92795	16.4564	8.67587	12.8105	15.1555	11.6125
1126	4.86533	11.2661	7.74682	5.72018	10.9145	7.96111	6.12713	7.99108	0.0766938	0.595079	16.3462	4.70513	6.49483	17.3376	1.09706	18.2282	7.21783	15.6342	7.60198	8.56561	6.91744	6.51828	7.05212	15.4792	6.00183	19.1562	1.66682	10.0168	8.80884	12.3218	5.53702	6.51792	15.2427	2.62412	4.02202	7.95139	17.373	7.68275	15.051	4.83444	2.11895	6.00235	0	5.71457	0	6.86549	5.57754	10.9637	16.7424
1127	19.9389	5.54082	11.0652	6.46002	12.4676	19.618	15.3056	11.8785	6.67917	17.0589	12.7243	8.6967	6.66164	20.9944	20.2786	12.1131	8.63116	10.4685	13.5061	24.8798	3.12281	10.4605	11.3808	0	8.91654	7.99838	18.5192	8.98339	13.7369	6.85143	9.71303	9.08773	23.1751	10.6611	23.6253	24.9563	17.5472	9.96599	16.5153	18.6811	12.9526	11.0732	9.54663	6.58555	22.0977	11.7758	8.03113	1.61745	16.2186
1128	13.7805	24.505	24.5218	20.0101	4.56566	12.4816	14.3406	16.7652	32.3851	16.743	12.9967	18.4917	4.25482	11.4862	11.2016	19.7175	7.98211	12.3757	13.6221	9.52276	21.6857	12.2929	12.4155	22.0752	11.3425	16.1285	11.4104	11.4049	9.18661	9.8106	12.467	19.1303	10.3449	23.5782	9.88277	0	0	15.0734	9.02318	22.7955	32.2797	22.4599	21.927	27.0294	11.4773	14.276	24.8971	17.2552	6.65903
1129	12.3248	12.7577	13.7708	24.3104	34.1063	15.2413	15.2487	16.1115	16.7053	10.8112	15.806	17.3173	22.5795	7.54265	14.4918	1.02731	27.2454	13.7274	19.7528	7.89834	24.9306	11.4044	25.9855	23.0451	20.6506	15.0748	14.7679	11.0565	8.84078	12.2998	25.5305	9.00183	7.21221	17.1818	11.6022	39.9467	12.1105	10.7394	11.981	18.1735	14.6777	25.6308	20.1058	12.8705	12.3735	19.241	14.4373	35.9528	18.404
1130	12.0728	20.3145	13.0616	0	15.7043	14.3731	11.9326	17.758	16.77	9.83066	9.82371	0	10.2326	18.9875	10.6987	14.1329	10.5898	13.7552	8.15108	15.9198	20.1389	13.1938	17.8547	27.4108	0	8.96456	11.0872	12.3517	16.7028	6.66273	13.6851	12.6212	16.3495	20.5618	22.949	13.7328	8.82583	12.9515	7.88432	11.3412	16.5313	12.2859	11.1272	15.0548	10.1891	10.3393	15.5975	12.4009	12.2623
1131	12.7117	10.3879	10.4845	18.6851	9.94303	25.8065	11.6877	12.9746	14.3845	8.27045	14.572	19.1627	10.3183	11.1418	9.86022	9.8228	8.85811	10.2316	11.9686	10.0791	9.57343	11.8071	10.1092	8.6829	20.0788	14.0046	11.3006	15.194	7.62967	10.1964	14.9468	9.47273	8.73264	14.0158	6.3217	11.5756	8.57671	10.6364	9.22245	13.1357	14.7187	13.7733	21.7894	24.7314	7.44675	9.72962	11.0562	12.6561	6.14305
1132	8.46819	7.18396	18.2884	13.9863	4.4116	12.4895	18.7373	10.5969	13.6652	8.26943	5.56695	8.29995	6.86704	11.4966	26.1276	13.4697	10.8315	11.1783	5.56872	8.51341	9.14719	2.92751	9.39694	12.1316	12.1517	10.3983	0	9.94154	11.1838	19.2748	10.4625	11.0703	10.1377	9.27328	8.91608	12.3899	9.18173	7.39686	9.84707	20.8477	16.8448	11.4256	8.62714	0	8.35845	8.07382	8.52289	0.0464617	13.7647
1133	11.3013	10.3116	4.79127	8.67856	12.7575	6.65814	4.48851	11.3875	0	21.1642	11.4818	9.66954	13.4576	0	4.63868	7.53969	9.31425	7.74177	11.2573	17.0835	14.7598	10.0364	11.4486	7.51415	6.93766	21.8801	8.87499	0	5.56396	7.38777	9.49037	17.9797	11.8103	8.37895	10.039	17.1874	9.82927	12.9516	21.4705	17.0892	9.17327	19.3975	9.11175	8.00337	10.0423	15.6378	8.10485	22.5328	7.61593
1134	11.3301	11.5686	9.71152	11.8806	8.23762	8.72325	6.81405	10.0763	21.8222	12.562	12.7711	18.9003	11.5709	16.6491	7.80909	15.8868	0	12.2783	13.0234	8.27079	10.3279	8.2978	22.2361	8.95595	15.1508	11.0874	15.2132	9.65142	5.73633	9.34784	7.58711	11.36	8.09724	10.3766	21.6147	7.40919	11.6815	6.69164	0	5.46877	8.55814	7.6339	6.30294	15.3918	8.19598	14.8254	9.50457	9.51008	14.8341
1135	13.4219	10.0452	7.02991	0	8.85589	3.76337	17.1864	8.66735	7.43156	10.6773	5.64043	6.23445	10.1392	6.97076	8.96633	8.64023	22.686	8.3909	18.2544	9.18395	12.547	10.064	7.24627	7.38146	8.97727	6.58851	13.8742	10.7382	14.2936	11.4853	8.03538	6.2667	13.1757	8.85134	6.90318	10.7083	13.3413	15.6826	9.19383	6.6263	9.82591	7.67713	14.2508	6.23007	7.76424	13.0423	13.0044	8.69912	5.99397
1136	10.9928	12.7297	23.2429	18.5137	13.2454	9.32526	7.40288	11.1612	2.97675	13.1257	11.1344	8.76175	5.45242	13.8278	15.7692	9.52824	6.35781	14.8607	6.87911	4.75482	6.70015	12.4348	5.11113	7.09541	10.7181	7.06877	11.0392	6.57145	14.8705	13.7546	6.4714	11.2062	7.36061	11.5837	5.35309	9.52876	8.00064	8.17501	17.2256	9.63275	11.3155	7.90306	12.5276	8.68796	6.09671	6.89931	18.3443	12.6544	10.0629
1137	11.2886	4.33523	4.08981	9.38992	15.9125	11.0952	9.0055	9.46599	7.98932	4.94562	8.02397	9.28507	9.17497	6.91954	3.88712	5.99923	10.4793	7.90658	7.6552	8.37668	4.63333	15.5517	5.91071	11.2052	10.1794	6.71758	12.1542	19.5698	9.35776	12.5572	5.65575	5.60085	6.95202	10.2227	5.5929	6.32849	8.26219	9.9295	9.97616	8.76682	7.15442	7.90644	8.39855	5.26389	5.51188	6.44829	9.48692	11.539	12.6395
1138	0	4.23032	9.30004	10.7584	5.89576	4.36738	11.1428	5.38839	11.6611	6.55551	9.60287	11.7855	13.4026	3.37988	4.4974	3.81178	7.27326	6.2183	6.6412	11.1682	8.26907	7.93433	7.68083	3.21283	8.90173	9.88673	6.58407	8.67585	7.87884	2.18532	18.4622	14.4223	8.91482	6.62201	7.67053	7.80007	15.4047	8.00012	8.35842	4.25333	0	7.74501	4.69669	11.275	31.4966	8.62127	2.53178	4.83612	7.43668
1139	8.4126	8.8929	0	8.10744	5.03653	3.39824	1.6023	2.52369	3.2994	4.59924	11.3828	7.90077	9.3844	10.627	7.74565	11.1687	13.61	7.43823	10.601	6.6498	3.90321	7.75268	3.00543	6.40973	6.90464	3.40341	9.87234	7.30591	6.78272	7.148	5.20344	0	8.46943	0.11385	4.6398	3.33944	6.89614	7.58469	6.82172	2.83828	5.87802	4.25218	3.16798	5.36165	4.89793	6.3829	3.8465	5.12505	9.24676
1140	7.33206	5.59893	9.43732	2.23496	7.10431	4.98498	16.5802	3.63464	4.90318	9.80338	12.2061	5.22497	5.90281	7.89117	7.52077	9.79828	0.0128174	3.18099	7.15345	5.43016	2.37057	5.3551	9.01642	0	8.56032	5.44525	6.39917	7.1043	11.3766	12.4797	5.95835	8.95529	10.1954	13.2398	3.51666	4.2016	10.0295	7.20784	6.91341	6.32273	9.33497	3.33841	2.85605	7.91976	5.77837	6.57658	7.83549	4.24106	15.3461
1141	2.87078	4.60854	3.33546	5.55196	5.48994	13.9694	3.97889	2.22864	3.10303	2.44798	5.32004	6.1389	3.03082	8.30732	4.40848	7.60565	19.5159	10.1508	7.28274	6.5982	3.86222	5.98451	5.28427	8.40698	7.04969	6.2689	3.38481	9.597	4.15585	5.25448	7.21991	6.86236	4.84969	6.06889	4.27742	3.53277	7.42983	6.72763	6.9673	3.11307	4.64037	4.89682	6.36072	3.37443	11.8216	6.74432	1.24433	4.50072	9.76874
1142	2.80934	2.13607	8.08293	8.18625	6.42721	3.26734	0	5.17478	6.73604	2.95721	5.68756	4.66692	4.10148	4.77446	4.10201	5.37572	11.7829	2.65143	14.5783	3.59711	4.28137	10.2123	2.21703	4.35488	0.622501	2.7767	5.22407	4.88565	5.83078	8.17871	3.55269	3.27444	9.62741	0	3.65752	1.7821	8.50293	6.8142	8.86943	2.01787	1.14413	5.37445	2.95595	1.87791	0.465477	5.81193	1.73591	9.81591	5.78712
1143	4.51185	4.27501	3.8715	9.47536	3.49568	7.36598	12.1993	0.997876	0.274918	9.79738	3.05855	5.65479	8.69776	4.6893	4.37668	11.2885	5.66167	6.11388	5.14649	2.80247	12.6748	0	4.17058	5.38793	11.5811	6.24916	5.21907	12.191	5.42632	5.44257	8.66325	5.69241	6.49303	5.70111	10.8397	6.56097	7.39542	6.68625	9.05644	5.64661	7.49568	2.65486	3.78032	0.274864	14.7877	3.25119	4.10043	0	8.72767
1144	3.9528	5.86607	2.3064	11.7049	12.2539	1.79171	3.19011	5.38663	9.2787	1.35245	9.10847	7.47458	12.2921	3.69379	5.60437	8.68417	3.92261	5.03662	5.04447	6.02353	3.08029	7.72465	5.14504	3.97719	9.37629	6.67853	7.68946	8.55313	4.08115	6.50775	11.3704	7.6404	4.56553	4.0231	4.66548	7.71719	7.93253	0	0	6.08519	4.0861	5.31762	4.80176	6.05302	3.14381	6.11759	3.16082	10.4084	9.24765
1145	5.65112	4.397	4.34507	6.93837	7.71299	5.27995	3.97281	3.43531	5.50781	11.2008	0.00762436	4.38189	5.27338	9.01117	6.9334	5.79814	16.3183	5.51336	6.97929	6.20582	6.4075	7.13521	6.37195	5.03463	6.96161	9.0209	5.41669	8.7616	10.0082	3.75218	8.84303	10.2372	12.1164	6.73158	4.19174	2.99295	9.93769	11.2208	18.1992	2.48936	2.83721	3.38945	6.38883	6.91904	6.98109	9.22516	8.14139	1.12058	6.89584
1146	17.3884	1.24505	4.5037	0.0861647	9.06695	16.5756	8.83014	8.03892	8.46956	0.502674	7.44234	3.12809	2.93555	0	7.95452	3.3188	7.01464	7.135	3.20985	5.91462	4.43725	15.9961	5.42746	6.06486	4.09025	9.78244	7.41026	0.0682278	11.4929	5.06555	5.75387	4.6484	1.60434	4.46639	6.929	2.56791	9.53301	0	1.78888	3.86531	3.88304	0.0922585	10.378	4.14395	13.5536	3.23619	7.90793	7.3621	2.16649
1147	21.3787	23.3886	19.8581	15.7397	12.9633	0	12.5959	23.9349	19.5914	25.2507	15.8124	22.6364	6.19431	28.677	12.3266	12.6322	11.2173	20.8945	8.81471	14.0118	20.3766	11.3423	24.6141	30.4677	12.5237	17.6848	24.1095	21.8543	15.2558	18.3536	18.1211	16.778	14.7214	12.9241	15.4061	23.2374	8.42453	14.9088	10.5746	24.1209	33.6676	22.024	17.3003	28.267	13.5613	9.04611	12.8857	25.6819	14.8852
1148	11.8431	17.592	21.915	17.4875	10.2684	31.2676	9.2848	22.948	20.2383	15.4618	8.04139	11.124	15.5657	16.3738	22.9197	25.8038	11.7128	29.0389	16.786	12.4312	18.4171	18.4458	18.9426	18.7069	14.6218	17.1603	12.3294	10.4779	14.6609	11.8511	16.3226	19.6684	18.2001	22.7072	25.7937	20.5111	20.2961	14.5521	17.8987	27.8914	32.9109	24.9131	29.1708	20.2336	16.9515	30.0383	23.6744	14.6762	12.5294
1149	22.2619	30.8927	22.3445	22.5948	25.2173	15.4975	29.3679	24.2203	21.897	21.2256	33.3155	29.5694	36.0061	16.582	23.8535	9.69476	12.841	10.2845	25.0047	36.9851	24.0923	17.804	18.8105	17.5989	24.6127	18.933	22.8175	16.5069	17.7116	23.1144	14.1947	16.2432	17.6266	24.1377	20.7226	26.896	10.5185	31.8824	19.7321	18.4476	0	27.999	16.0073	20.9364	12.9555	19.9526	29.3136	22.1931	14.6458
1150	21.3885	16.5443	10.1837	24.3803	9.36874	13.8878	12.3023	17.6104	29.0122	9.5316	10.8722	13.6938	14.712	10.9919	12.4253	7.73788	18.8372	11.8162	10.0217	14.2716	11.7139	19.7544	18.5168	15.3436	9.06098	27.5786	21.7164	9.80606	6.45745	14.0538	14.8826	23.6727	25.3511	19.861	18.3034	19.4517	10.0378	14.6341	16.2441	14.8516	29.7734	21.336	13.1356	12.2526	13.8591	12.073	14.9443	22.2159	7.11866
1151	11.1085	11.7255	14.0623	12.4177	13.3736	17.7261	15.6359	16.4852	10.6704	11.8746	10.447	14.4825	12.0568	11.6998	9.55516	8.92715	12.5997	10.6691	21.6717	13.8206	11.7138	17.6107	12.0207	15.617	11.9256	14.8287	10.8386	7.32457	13.4467	10.1874	13.1162	14.4394	11.0012	12.1515	12.2581	17.3648	12.8379	6.36182	14.7442	21.927	14.8802	14.4795	18.8517	23.0601	13.9304	10.9971	12.6312	14.6546	7.30255
1152	11.3401	18.2509	12.5827	8.80691	8.39945	10.1629	15.0211	14.0036	11.7412	11.9561	19.663	12.8903	8.46049	11.1862	11.4421	6.70529	15.2843	8.5494	0	14.3365	23.5301	7.05313	18.0954	21.4081	10.8027	13.2042	9.72806	8.29954	11.09	10.6786	12.8657	7.40347	13.9872	18.9557	16.7398	23.1149	7.66748	10.2389	16.1391	9.32791	13.8077	13.8586	10.9709	0	13.74	13.3449	13.0335	12.9068	17.0397
1153	6.86107	17.207	11.2376	12.6719	14.945	7.64696	7.12	12.3294	11.1215	14.119	7.6525	7.63536	11.0687	7.95273	6.37444	12.9602	14.707	19.2839	13.4413	7.81714	12.6632	11.6185	10.6584	8.94271	8.27183	0	10.5993	10.3495	24.4744	5.81286	10.8741	9.79746	6.09584	4.96709	10.9872	5.07433	16.3466	7.47809	6.96951	16.3029	7.74093	11.9155	7.70129	24.6518	14.2125	10.13	16.044	10.9284	4.29865
1154	15.6903	5.60076	9.06492	8.0991	9.5072	11.4442	9.67011	5.8977	7.88541	10.425	9.97867	19.1339	9.6935	16.8305	15.7351	18.4646	0	7.13448	8.94454	13.4203	6.94453	6.77694	6.42973	6.53619	12.4754	12.8714	11.8902	16.3664	7.91279	17.0394	5.37741	8.96545	12.1701	12.6413	8.71443	6.19813	10.1678	17.0713	8.16994	5.70015	6.3367	6.21443	10.3147	6.80839	8.17954	16.197	8.39309	6.30785	15.1629
1155	6.51362	6.76214	16.6949	12.6685	7.02521	7.3775	18.0114	7.17943	5.82007	9.69687	9.21495	11.1454	7.69351	9.45228	8.02514	12.969	14.806	10.8835	17.8089	7.84144	7.16532	6.56443	8.01269	7.51969	13.5551	8.06677	9.62353	6.95948	7.99297	7.84115	11.6184	9.68989	5.44274	7.80969	6.19838	10.6551	5.61688	9.11485	8.62533	7.05078	7.41784	7.35264	11.9183	5.54981	8.37599	12.7224	7.7567	9.32212	9.50027
1156	0.32843	6.30988	10.11	5.96044	10.8975	6.96249	4.33558	8.96959	4.97338	12.5574	13.0566	6.07501	14.1601	5.20479	8.7711	10.5575	6.67852	7.04661	8.18028	7.63446	11.5428	5.19151	8.82898	5.13628	12.187	5.95346	8.93549	17.088	6.09262	11.6758	7.57369	6.33922	5.67318	5.05799	8.16714	4.42199	8.66214	8.569	7.44467	9.88492	9.1423	6.52617	8.49304	12.715	3.04558	6.36318	5.30845	5.09782	8.67386
1157	16.0065	5.00007	8.78991	4.17872	9.828	10.2911	6.29926	6.32364	10.0659	6.60864	5.43829	5.61109	0.945817	11.7334	5.43257	4.98811	8.35612	8.18878	3.998	7.1264	6.21767	6.42635	6.49983	3.68547	10.2952	6.46231	4.47161	8.03055	9.04278	4.45204	5.47061	8.17624	7.30223	9.87654	5.43161	4.47164	9.63286	7.79298	4.3374	1.74531	3.81572	9.81924	6.24153	4.07413	10.5791	2.94248	8.94244	6.71711	9.45359
1158	4.83479	11.4928	3.91709	6.27951	7.15527	6.34349	7.55556	6.01932	5.67075	5.62293	6.30808	9.33272	9.14813	9.53586	7.83001	6.62831	3.96214	4.6491	7.75515	8.00079	4.86123	12.7579	6.15433	4.85261	7.95762	5.36702	9.05454	7.33643	7.54132	10.3265	9.3865	9.33078	5.64585	3.3959	5.06916	5.87815	12.5837	9.77589	12.591	9.50735	3.4382	4.59709	7.98194	6.62162	5.17614	8.47072	4.00312	7.05494	14.7664
1159	5.92814	1.10654	3.35687	4.53685	9.50007	8.15742	4.04877	5.18178	3.03922	7.60781	7.36869	0	12.061	5.41259	14.409	10.0619	4.76903	11.779	8.1784	5.73078	3.64748	6.24617	4.78314	10.9584	3.4686	5.6676	3.14237	8.43948	5.94888	7.93252	8.83494	2.18536	7.33053	5.28328	8.13076	3.36932	6.44687	8.96296	4.73482	3.70208	3.6471	3.90087	4.391	4.26661	8.90172	6.75932	8.94313	4.79445	6.68339
1160	4.02165	10.186	4.43956	6.29176	6.16287	5.80979	3.73092	4.4199	3.39014	6.71459	10.8285	8.49279	0.104861	9.79383	0	3.1561	6.61669	5.27142	12.6725	9.1837	9.64276	5.6769	6.28223	3.77401	6.30777	6.39458	4.34627	8.1511	8.46574	6.22582	2.51953	13.0599	4.60703	7.46955	5.21267	4.43205	8.73946	6.08975	7.6814	2.4746	7.10868	5.61488	3.37588	7.19462	6.78265	7.0103	4.01137	7.30575	11.6134
1161	5.80915	4.09306	4.50741	4.45141	6.14457	11.4078	0	4.48568	3.85217	9.32024	11.4022	6.0598	19.103	0	5.70446	7.86332	5.06447	7.0056	12.9311	6.48551	4.79415	5.89374	3.28297	3.32299	5.85753	6.09487	7.02259	12.0442	0.0257651	8.0653	10.6072	0.607428	4.73641	13.1561	8.01998	4.58249	4.37236	6.88167	4.31327	7.57188	7.51145	4.6824	4.11919	4.69407	5.8857	5.7327	4.16153	6.42317	10.299
1162	3.86788	7.31442	4.35792	8.65051	5.34516	8.32963	5.60937	6.36309	10.6009	3.43141	5.01743	4.03927	4.27902	8.15983	9.01011	10.289	5.08077	7.65687	2.81869	5.6214	6.27943	4.77163	18.7534	4.11174	5.39385	8.25505	2.59103	7.51228	5.90229	9.71734	9.92702	7.14056	8.47751	5.2686	1.8974	1.83499	11.9715	4.51591	5.99214	3.51294	2.90458	4.192	4.60496	2.73348	0.937155	5.29989	4.43132	5.08151	10.6381
1163	5.64061	2.35863	5.97714	8.75364	2.07458	6.26734	2.89713	5.04167	2.33597	4.95717	7.63242	4.10668	5.70718	8.9673	9.59824	10.7406	5.0294	4.56007	7.46429	3.43771	4.02472	5.59734	2.60624	6.39106	8.81179	7.12884	9.21296	6.73464	4.06599	2.1955	2.96	2.93984	4.62077	4.36099	4.34821	5.7417	7.31111	7.36083	8.26659	2.73088	3.13134	7.4976	2.60822	3.0377	8.28142	8.39186	5.75096	6.09385	5.94093
1164	12.2141	1.94663	3.56001	7.21573	14.3752	2.67361	6.14865	1.78281	6.5509	2.54494	8.65057	14.1651	16.9301	10.0857	7.40516	10.0113	2.75533	10.7812	3.92349	2.69105	3.94676	9.69965	5.57459	4.81083	3.60466	2.1988	0.0451341	5.72441	6.70128	7.95245	4.76021	6.28697	3.52522	0	7.54194	2.25559	5.33907	7.5355	9.31251	1.78088	3.68656	4.48438	4.07123	3.28231	7.79034	3.99015	4.47827	0	8.00794
1165	8.51342	5.52493	8.02375	6.78356	4.23215	11.1034	7.85569	6.36085	7.73332	3.85321	4.32839	4.11721	4.92997	5.99606	5.15985	14.9795	8.54178	0	7.64992	11.0574	8.33026	9.55047	11.0701	4.97438	7.12757	10.3539	15.077	18.2276	9.26912	6.24874	4.86428	4.33733	10.5811	8.72698	9.08434	6.75427	6.7232	10.8692	8.41989	4.78608	6.91525	4.80423	6.12993	10.5149	6.20144	7.68621	8.02916	14.1525	15.4123
1166	0.0179379	9.27064	9.94266	4.83529	3.52139	5.48946	9.43355	0	1.70899	13.9651	3.21861	4.30447	12.5472	6.22862	2.76722	9.32242	11.7749	15.4711	8.5227	3.84664	7.29459	7.76196	0	10.1372	10.243	7.82592	8.58975	13.4185	14.5843	6.4351	6.79901	4.3351	4.71542	8.99847	1.14193	5.21996	13.8894	15.0362	8.02489	2.71938	6.5749	4.66781	3.51818	9.92493	6.58384	6.71163	7.53248	3.89964	4.9478
1167	15.3051	18.1948	12.7831	12.3706	20.3416	19.2346	16.0908	25.2535	10.3198	18.7102	12.651	21.7864	13.2979	12.7862	7.75801	9.72917	16.7975	18.8187	15.5893	14.9608	13.5816	9.67136	24.6072	20.7764	11.2678	12.4002	19.7065	10.5084	13.9185	19.7541	32.501	15.7548	16.3284	11.1108	25.1187	16.9799	13.1431	16.2598	20.0891	35.3594	12.5691	16.0278	16.9034	18.2218	28.5154	16.1506	15.7456	19.9415	12.3582
1168	20.4068	17.1716	12.0098	20.4088	19.9308	11.4322	26.1689	20.5991	40.839	15.306	22.9164	14.2156	12.2651	23.5974	29.693	12.2656	18.1153	10.5944	14.0178	22.6034	20.6083	25.6136	27.8232	21.4504	19.0781	17.2373	16.1593	4.48821	19.8127	16.5732	13.7199	29.0012	19.0652	14.8223	17.2301	18.55	13.9124	15.6092	9.77171	19.3144	15.5329	23.5976	16.5457	24.5084	15.2883	8.55676	22.9703	19.2893	13.5155
1169	24.2033	23.9393	34.3987	20.2387	17.8717	18.2522	22.065	25.6934	12.6688	21.1971	13.3545	18.7127	10.8357	14.385	22.904	11.643	20.2238	19.8406	14.4102	20.1124	21.4974	15.7634	0	20.2509	22.3079	22.1105	17.2494	13.1907	17.2543	16.8325	11.3419	16.5368	23.343	26.0863	20.4047	33.649	14.5983	9.84198	18.1285	19.7495	34.0652	24.4313	38.1233	15.8878	13.7337	30.4699	22.889	17.8128	7.26674
1170	16.731	17.5055	14.3966	10.5982	0	16.617	15.053	17.4012	16.1597	15.26	11.1724	14.6233	13.489	10.7436	15.5594	18.4969	9.9021	16.8911	8.53843	12.9379	12.1751	11.6841	12.5562	11.4801	7.18156	18.368	17.9859	20.9133	17.2187	8.89077	23.2711	12.8001	12.8933	12.3503	12.6952	19.1264	7.45325	17.9214	8.22516	12.188	15.7416	13.3017	14.4691	11.5503	8.77562	11.0684	14.9069	16.0257	14.4824
1171	18.023	18.1492	18.2226	12.8228	29.6053	11.8345	13.3532	16.3658	24.1848	17.2499	24.8794	13.987	14.7875	9.45453	13.8777	10.9827	15.1604	13.7417	10.5919	13.6694	12.8002	15.5378	28.6148	23.6859	14.7514	15.0276	11.7319	18.4398	14.9723	11.4651	18.349	17.0564	21.826	12.3515	16.2047	16.1232	11.9968	18.0995	20.8087	16.7914	19.9536	28.9807	19.4474	20.1058	23.0605	13.31	19.1035	16.9894	9.34843
1172	11.8375	16.3528	12.546	21.3136	11.377	13.7529	24.226	12.5015	12.4757	10.6196	0	10.9563	13.1941	20.2295	11.0297	9.47414	10.1427	10.9316	9.70406	20.855	24.7	11.4998	10.403	9.71569	7.47746	14.8136	18.3951	8.23812	11.1723	25.7442	10.7499	12.2875	8.22498	8.08204	8.99264	13.5001	15.5342	5.78194	17.1263	21.5008	15.0118	0.00138483	12.7005	7.51267	10.7495	10.0835	12.871	9.79526	7.44649
1173	10.5125	8.72354	9.88725	6.68572	7.59914	14.3505	9.44522	11.889	9.07546	9.78144	11.3162	16.2896	9.23267	8.6692	11.9076	6.78385	12.3218	13.2942	17.0103	8.9846	10.4624	10.4894	12.1685	17.6327	8.67552	8.11636	10.0545	8.52808	8.03837	10.9728	12.3917	8.70908	17.0052	17.6459	9.73372	12.7274	12.5237	10.751	7.08559	13.7644	12.3386	10.8258	9.92795	9.82423	13.0682	9.1452	4.3611	26.2682	9.75403
1174	15.6208	7.56035	8.76474	7.23482	9.67288	12.6947	10.0509	9.96101	7.13561	10.3598	20.3478	8.99446	7.67199	8.56015	8.89044	8.67136	9.83347	7.81525	10.5074	6.71168	9.97869	8.43594	5.46267	7.35445	9.43324	6.37255	7.50468	12.6957	11.1527	7.81428	6.16647	14.866	7.28421	9.11581	9.7698	7.0343	21.1499	8.89433	6.0474	7.54262	6.97462	8.3196	13.9964	16.1038	9.85063	15.475	7.62039	5.62761	13.0461
1175	6.89769	5.40569	7.31077	9.92666	10.3577	8.20071	7.49412	9.22264	8.40261	9.41472	6.127	6.95281	10.1499	7.69893	6.39098	9.62535	6.15471	6.66051	7.75034	6.82318	9.56522	13.0774	8.16262	6.07758	17.7009	17.6869	13.7982	8.65214	7.4072	7.34648	5.60876	6.29623	6.87596	8.39545	12.0116	8.18538	6.35656	16.3783	7.46212	7.68212	4.68516	14.7918	8.33312	8.81874	8.88402	9.85797	8.38927	3.607	7.9599
1176	7.33371	6.9126	10.4077	9.03734	4.92314	6.59041	2.82175	11.1577	13.0409	8.11161	5.22858	10.7664	13.0353	7.31682	12.8744	11.2821	13.6151	4.11798	13.8569	14.9691	6.37159	8.79594	5.03064	6.45331	9.66989	4.92267	5.10269	0	9.12412	7.15307	8.16814	13.8566	5.69225	6.39657	8.98237	9.47638	5.70157	6.77644	13.5183	5.51855	5.23805	7.87887	4.39924	7.63969	7.09644	7.19302	14.7356	6.14921	6.56641
1177	5.42058	6.67116	3.87646	5.8827	15.9487	5.81752	6.40649	3.01897	5.56114	7.81262	10.5562	4.62964	4.75542	9.40788	8.38679	6.17904	7.86272	8.26262	6.46431	6.95676	4.1537	8.0878	4.60868	9.5956	11.3062	4.13841	4.91483	10.2348	5.38617	5.52358	5.07057	4.96449	11.6866	15.2639	7.52505	4.97185	4.72431	4.99042	7.46763	4.73144	5.44028	5.99528	6.41047	3.59586	6.22634	6.68472	7.98631	7.37014	10.6037
1178	5.42794	10.3651	9.93784	10.9608	4.26888	5.00637	5.5694	2.41795	3.96409	6.29366	5.28779	5.68781	5.55434	8.22396	8.53048	9.89259	9.3497	6.63362	7.25288	5.35447	3.7108	5.86325	6.23362	2.95976	6.33154	6.14999	4.40206	4.85977	4.74292	11.9512	6.06285	5.55309	3.93526	4.90013	9.17849	3.30836	6.42865	1.98814	6.21402	3.42754	11.0315	4.05493	4.9304	7.76481	7.00573	9.82579	2.94162	3.82656	7.29459
1179	2.19538	2.35417	4.64986	5.53727	6.24729	5.13542	5.58	6.06407	0	5.09658	5.08458	7.11272	8.12978	9.69543	2.55245	8.61198	5.65746	11.6515	8.32356	2.73791	6.08246	6.5287	6.75926	5.04496	7.4723	4.40386	6.11011	7.43844	10.7853	3.13855	4.16147	3.61045	4.57612	5.49843	4.90637	5.54657	8.13116	8.41856	6.04478	6.85325	3.58483	5.84996	5.38536	7.08407	5.28303	7.35644	7.0843	4.34091	13.498
1180	8.7269	7.04191	5.21651	7.81355	12.5586	6.13057	5.61184	4.34289	5.91525	5.56964	11.2972	8.42922	6.63433	0	5.63444	8.55207	10.4419	4.72148	8.56024	6.85009	3.98884	10.6772	7.49039	8.52523	10.7047	8.69467	6.68353	6.73122	7.19066	5.04401	4.82168	6.17854	5.61712	11.4362	6.95926	7.64322	11.0119	7.64193	7.31097	4.10601	5.30981	8.78829	6.3193	4.31097	7.67546	11.5942	6.00473	5.62009	11.161
1181	9.82259	5.66149	3.76877	4.93084	7.71111	13.7799	13.9244	4.12746	7.48361	7.29613	6.67095	10.1311	6.39869	6.46817	16.1728	5.94394	8.36257	3.83491	7.79423	5.45867	9.65632	7.23472	4.26887	5.17873	13.5843	9.10179	10.9929	7.63188	10.7492	6.398	6.31095	3.92435	10.0028	5.5903	9.23733	9.09894	8.85881	7.81777	6.36638	3.62617	6.07503	4.62775	5.32401	2.83791	13.1045	9.11512	12.9927	14.8789	10.3613
1182	5.86076	6.8534	3.81907	14.6531	7.28945	7.44516	2.64219	9.07252	3.19961	8.015	5.29619	10.443	7.01482	10.9214	5.55013	19.86	5.77968	10.7685	7.79039	6.54439	3.28047	9.09482	8.93969	3.4957	3.82446	5.311	6.6012	16.2117	5.8353	10.6697	4.22788	4.3316	5.83162	3.22972	5.99886	3.87839	7.63141	9.14374	10.7272	6.48602	5.1991	5.14791	0.931058	4.32456	6.77835	7.50129	4.56052	6.54656	8.94062
1183	7.64336	0	7.85018	8.61359	6.03322	6.61631	2.53207	4.44748	4.53748	1.50878	17.2755	2.23184	7.92617	4.55834	5.68001	0	2.58749	9.31668	10.3172	5.45543	5.65497	4.58206	2.2277	5.2994	4.67976	5.09663	8.22574	4.91962	6.89726	5.54417	5.7634	5.41875	9.57215	9.51022	5.5736	2.70882	10.1268	6.71265	5.85849	2.00257	4.72996	2.87367	2.53867	10.7954	5.11051	6.05161	4.75524	8.32982	13.016
1184	10.124	12.9848	4.39498	5.69009	16.198	0	4.06513	3.64547	5.48306	10.4013	8.90368	7.23934	7.08151	12.434	6.55583	16.2281	8.57907	11.1476	6.75123	5.31949	2.99304	9.73479	4.59936	5.48647	4.89984	6.61543	7.37146	7.39877	6.39669	4.71543	4.74259	6.05601	4.9828	4.0681	5.41483	6.48738	10.6093	5.25974	6.80246	10.8312	3.88641	3.83617	8.17052	6.20416	4.26112	4.99191	4.63783	2.76385	5.77289
1185	7.04671	4.42904	5.48496	4.91838	7.81253	9.20751	3.12028	2.36989	5.5499	9.15415	5.76236	6.30635	5.73555	4.67297	10.7182	3.81879	10.3654	0	7.69939	5.02341	7.27007	7.30122	7.58534	4.85461	13.2452	8.41784	5.75386	6.46446	11.1382	3.96092	10.0695	9.44878	5.83679	5.25746	6.47487	5.62058	8.77574	19.8152	7.9635	3.81315	3.33845	5.026	7.03511	4.78979	10.96	7.33733	4.84498	3.17433	5.38418
1186	8.46323	2.66193	5.17224	11.2265	3.5912	5.64445	5.51417	4.97013	3.882	6.8598	4.52145	6.38936	9.86748	6.23933	5.03767	10.3179	1.19714	6.86711	6.38378	10.2336	7.34926	11.6397	9.90879	3.42558	8.61898	3.68795	9.76229	7.20328	5.08186	6.00573	8.03145	6.10337	6.98998	10.7641	7.43734	6.38791	7.79792	0	10.9351	2.38161	6.34341	7.7449	6.67944	4.08566	6.43254	4.8619	5.49174	11.2326	10.3715
1187	10.1635	11.5305	13.2797	8.53711	11.4831	5.17184	6.98847	14.5307	5.00064	8.25127	5.13629	10.6665	0.376584	4.60711	5.42642	3.38312	13.7195	8.32652	11.8631	14.2063	10.1789	6.67588	4.62102	3.61428	4.04934	10.3988	13.3567	8.81102	8.44347	16.1677	11.1215	7.84031	10.9381	0	13.6265	7.94796	7.57182	17.7348	1.64652	1.51723	10.7066	10.6236	5.66644	5.3696	4.17098	7.9265	0	11.1531	9.09351
1188	16.344	25.5282	23.234	14.4689	12.607	28.86	19.4831	24.9023	14.5403	15.4733	25.8365	13.137	29.7643	28.4875	9.11472	12.0713	27.8975	22.2182	16.9847	21.6883	25.1073	16.8078	18.9883	37.4977	18.1125	22.1586	13.6342	9.88203	15.8492	17.0494	0	13.4997	21.8148	36.162	20.4656	25.6849	12.1727	13.8889	11.8755	39.6552	32.0734	21.9921	26.265	14.1565	9.0817	13.1784	21.437	18.2035	9.387
1189	15.8049	23.3087	27.7796	19.1479	14.7159	17.1443	36.1184	27.5912	44.4082	27.4707	9.29987	25.0263	19.2005	21.6112	30.1098	19.8247	11.0697	22.799	15.8558	19.2204	24.5208	16.2517	31.3705	22.6223	18.2809	20.5174	17.6181	24.7461	22.4181	24.4449	44.911	37.1986	18.4139	13.9819	18.8118	24.5419	15.4436	11.9853	30.5139	25.5808	22.3378	29.3396	31.0704	43.1254	32.4248	27.4418	35.2753	18.0972	16.5119
1190	9.68901	9.91167	14.7427	12.9668	7.50218	10.0592	11.7269	13.1274	11.1335	10.3732	18.3932	8.70397	0	7.76291	7.98066	12.5892	8.68546	10.3015	9.41156	12.9866	14.4109	7.80532	25.3014	11.6607	7.78455	13.8983	15.5099	9.47267	21.2232	14.9283	11.9713	13.1867	10.3892	10.5272	6.81317	22.5187	10.3545	10.854	10.9508	15.0552	13.8109	20.6376	16.5142	11.046	7.69931	9.3731	10.8109	13.6508	10.8905
1191	10.6661	13.6184	10.4718	9.41305	12.5565	22.565	13.8083	13.257	12.1032	14.1825	13.8766	12.5073	20.0955	22.9587	9.14744	7.91545	13.5175	8.83801	15.877	11.7036	10.1788	21.7932	13.1827	14.8224	7.90036	18.9029	9.50915	14.9823	11.2424	12.7403	15.0658	12.2368	16.3367	10.7779	25.8345	9.36404	10.0441	22.2636	13.7598	17.0478	14.989	21.3848	14.5511	10.9745	9.42055	19.2357	13.1272	14.7243	16.7796
1192	22.0256	14.7382	12.5213	14.3454	8.01821	9.81968	13.8133	16.4588	12.22	8.43312	11.8689	10.3641	6.52069	8.1214	12.9281	14.5043	21.8345	20.2146	10.4552	8.4889	10.2928	10.4415	10.5187	12.8488	9.96669	10.0538	10.2336	12.2467	12.8212	12.4031	14.741	10.0814	13.6439	21.4831	9.45865	11.7718	18.0157	12.2448	12.2788	9.57346	14.1287	0.00045554	11.3707	21.6561	7.94608	7.314	12.279	13.872	7.74598
1193	8.37344	14.0217	9.94823	12.4483	14.1842	10.7165	12.1203	11.2775	17.7551	16.8212	9.38186	12.8354	5.987	8.88226	20.1074	11.3685	14.2428	11.3641	9.13031	12.0384	13.6627	8.89441	7.43151	12.9014	11.7445	10.4169	16.1859	11.1516	12.3343	9.17745	9.52521	14.1515	18.5515	10.7632	7.42231	10.7662	9.9549	11.0412	9.44831	11.0117	8.3412	11.8999	8.46219	10.969	18.0084	9.57185	20.1078	12.0842	7.77687
1194	12.9188	13.471	11.6259	9.14237	15.4044	9.81216	16.1966	10.4415	13.691	6.70129	9.50002	21.8031	9.54698	9.69696	8.22441	9.36084	10.0889	10.4035	9.62155	9.07768	17.6229	8.20617	15.1717	17.8177	11.5006	13.1899	8.7506	11.9779	7.93259	9.5366	11.4318	14.784	8.52793	10.2093	11.9903	9.2823	7.28044	8.14891	13.5131	11.3016	8.64633	12.7874	17.1051	9.15143	11.0993	17.6968	6.93865	8.51853	16.189
1195	9.46686	8.32119	8.43753	8.19681	8.03111	7.85846	8.42845	12.5285	10.0971	6.41919	9.95603	9.68989	21.5596	8.91435	9.74492	10.9171	8.93744	10.0716	8.92289	12.8228	8.8128	8.29506	7.38376	6.54416	20.9454	10.2075	15.9406	13.6285	6.22653	16.7534	17.9904	8.71849	6.06323	8.31839	9.59041	9.5545	7.74623	8.21135	8.79478	7.77658	11.5341	14.644	9.2994	5.33162	10.2242	7.92373	11.7247	14.888	10.24
1196	8.8301	9.11269	6.4586	9.15349	8.27626	6.82927	5.29865	6.53238	5.94611	8.65538	7.05508	7.82679	11.5272	8.18099	6.92712	9.49669	5.41962	7.99464	14.0902	7.65523	7.94283	13.7782	5.91777	6.91076	8.70866	3.5535	8.60154	6.03348	7.79462	7.7623	5.11604	7.407	7.12468	9.50453	6.4073	9.79203	10.312	10.9177	7.33406	9.08713	10.2368	0	5.02912	12.1987	10.538	7.97751	7.59186	6.03693	6.556
1197	5.5823	7.03749	12.85	7.69194	9.60789	6.10906	5.77882	5.54826	4.95226	15.803	7.7268	4.54323	12.3047	6.50681	6.33273	12.1497	5.23735	8.41242	12.5578	6.04429	6.88966	6.29701	7.31279	5.63036	6.06381	6.19966	5.51302	6.8468	7.81643	6.3011	5.73793	11.4177	7.96693	6.84912	12.4918	4.76984	12.0173	3.04437	14.7091	5.02724	8.34263	5.86266	9.61915	6.57978	7.98715	6.90454	6.41728	9.12972	8.99604
1198	4.54532	3.1005	3.96377	9.30336	9.70942	6.69464	5.8496	5.36699	4.24909	5.40397	6.62104	7.2338	0	8.62008	14.0876	7.93613	7.39632	7.50351	0	13.0821	4.98285	7.93768	3.57857	8.63547	4.43004	9.13865	4.47004	12.9612	8.57428	5.59052	4.53891	4.29448	4.10436	7.93572	5.44383	4.76755	9.21974	6.16228	3.56844	10.379	4.32653	6.42702	5.25663	5.64686	11.9817	8.65482	5.55011	3.37355	7.51706
1199	7.90249	6.66724	8.98022	7.33851	6.70977	9.53601	6.97899	5.4617	7.85263	7.2072	5.62037	4.49241	12.4583	10.3555	4.51967	3.76206	4.64002	4.89605	9.93356	6.10044	5.20376	6.55143	4.20112	2.22825	10.9554	4.43887	5.28559	0.698871	4.03441	4.8069	3.88146	3.72192	7.29159	3.63154	4.54774	7.41304	5.05512	7.1118	5.64272	3.74029	5.64372	6.35616	2.79245	6.44611	5.09524	5.34795	5.45249	3.72202	7.30892
1200	13.8612	9.91993	10.116	18.9256	9.17283	8.66176	8.5471	9.56377	5.88972	11.7844	10.8469	20.163	11.861	11.4947	10.9193	11.0253	22.2856	15.5138	22.6222	16.0415	12.8078	9.94945	15.4754	14.1587	8.52216	10.7995	23.6006	13.6043	9.15324	13.3698	22.3385	15.562	16.4901	20.2613	13.9346	9.36797	10.9283	10.0917	12.7357	9.83413	14.1744	6.67947	23.331	0.119482	8.44477	12.8766	13.2237	4.8079	8.70205
1201	7.76783	8.06585	9.18595	8.72693	11.365	11.1044	14.4189	10.9427	11.1069	20.5263	20.2733	9.95512	12.8478	10.7211	14.5173	14.1057	6.1223	19.9093	6.35018	6.68107	11.1164	16.0011	9.17165	14.0431	10.1946	9.54816	10.5178	13.9816	8.1155	3.5878	5.95851	11.5818	13.0069	13.1498	22.0583	7.72544	14.3328	9.95048	11.5113	8.28747	7.39724	10.1552	5.1206	19.7474	8.86789	16.1161	11.293	19.3711	14.6613
1202	12.2151	8.65914	1.18934	9.31118	15.6034	8.17948	11.6851	8.73709	7.14309	7.17903	11.3939	9.35394	10.0031	12.9087	12.0686	10.5593	10.7792	10.2209	5.90553	13.668	10.9277	5.59083	2.85539	12.8792	15.3794	14.2526	7.59685	11.1357	8.99726	13.641	7.44921	8.39026	7.14215	12.4729	0	7.72504	14.8055	7.85009	10.8283	6.67244	6.12021	13.4369	5.77136	7.89691	10.2766	8.88476	14.176	0	8.07019
1203	5.6289	6.14971	12.9795	7.99944	6.86411	11.8295	5.73593	14.2086	3.6677	10.4765	0	6.19351	8.05429	9.26411	11.377	7.43702	13.0542	5.34807	11.8463	5.97336	13.7647	8.61649	6.65248	5.6617	7.61141	7.45028	11.0917	7.22542	17.9752	3.52464	3.89545	5.43845	7.42672	10.8928	12.1643	9.42044	4.27039	8.54108	9.9564	7.91129	6.13806	4.51121	6.8152	11.0991	4.85055	8.92787	9.21363	11.3533	18.0187
1204	12.4701	6.34905	8.85236	7.86373	5.63543	7.93678	8.28645	6.16511	5.54681	8.15615	19.262	5.87097	7.79638	10.337	11.3566	10.1409	7.52255	11.0774	8.94811	14.5476	0	10.7579	11.3015	5.16172	7.02245	7.46472	0.0636972	8.38297	10.7004	3.09673	6.31671	7.52258	12.5036	6.12121	7.05475	3.66392	9.48322	8.29669	7.35091	7.90275	9.78438	8.81124	4.11477	11.2285	8.10354	13.2787	5.17369	10.9284	0.231635
1205	6.31334	12.9381	8.94577	6.42222	3.62045	7.36377	4.2216	4.78184	7.08992	10.1305	6.10462	8.77945	8.57371	2.98513	11.8007	7.33366	8.25317	6.63286	12.2901	3.09555	7.81801	10.7029	0	4.90539	10.8442	2.06607	13.7882	6.58072	5.12171	10.0528	11.0613	7.09371	9.24317	4.67973	11.0569	12.1476	5.48267	10.9964	0	5.00354	9.98283	4.55444	7.92625	7.36749	11.4404	4.69292	4.1395	4.75413	12.8387
1206	5.21789	6.99381	7.49051	7.15518	16.4354	7.08502	8.22527	4.15961	16.9089	7.59067	12.7881	5.44461	14.0811	7.8904	4.33475	7.09065	6.72591	11.0627	6.28309	7.34114	5.70569	13.807	5.06297	7.27028	13.7846	10.3211	6.07118	7.8049	6.20242	6.44484	5.27903	11.2321	6.84933	6.1304	3.36685	4.58096	6.42592	11.7682	12.0405	5.39259	2.58518	4.35684	13.5975	6.4041	7.68711	5.18785	13.9118	10.5283	7.46755
1207	9.49208	4.52966	7.00142	12.4807	5.99216	7.34199	5.97722	8.40307	11.6211	7.52538	9.96716	4.462	6.7362	10.83	8.69527	5.96407	4.18346	6.45367	4.37959	14.2484	4.58363	12.0748	11.2552	6.79113	6.62667	6.22865	11.9167	9.31099	7.97498	14.2157	6.93554	9.40337	6.89003	6.61398	4.46564	9.69056	17.9028	4.926	7.52375	8.6864	12.1233	14.7458	0	9.0091	15.1692	4.46187	7.82589	19.1379	12.9936
1208	11.3964	11.0964	15.7323	6.45983	8.51446	8.63068	14.4999	7.90105	0	5.4782	0.439396	8.15361	10.2197	10.9673	6.51199	11.3274	6.71159	8.01517	7.7014	0.169304	10.187	11.4307	12.806	7.46568	7.82033	14.8026	5.51174	8.35003	12.1235	8.37529	7.33973	8.93896	7.56105	7.69674	7.39956	6.98289	6.6579	11.3338	8.30579	12.0455	6.47335	9.13034	13.5052	8.01217	7.76534	15.7424	5.21156	0	6.50877
1209	15.6372	25.2984	18.5068	14.6552	16.7968	21.8666	18.4026	25.1371	31.026	11.1529	8.92454	21.6238	9.8267	12.6015	8.41852	15.016	14.3621	5.766	13.6735	18.234	23.0891	1.06884	25.4194	21.6631	12.1942	17.0663	9.84156	13.6234	13.6358	23.6914	23.426	14.8367	12.887	11.9811	18.4991	28.6952	9.71043	16.2456	19.7473	28.2639	25.2211	23.6186	19.8182	19.1158	17.3946	9.83107	15.8312	19.1189	10.5075
1210	6.03642	6.01645	8.83533	10.0031	8.39021	9.64455	10.2072	7.6717	11.0165	11.8709	11.9514	4.52304	8.28269	6.52333	11.511	6.09729	4.59957	4.04437	4.46843	13.859	6.91375	7.78697	6.91174	11.3614	4.71496	7.17546	10.8975	5.8595	10.6935	10.1865	7.94949	7.69765	18.4316	10.3636	10.6681	14.7389	7.18966	11.7003	0	10.2727	12.4119	6.6706	11.9912	13.3583	14.0911	7.24747	7.56212	10.4631	4.57104
1211	16.3706	7.02769	11.9982	14.7648	11.871	12.959	10.026	17.9324	12.4705	10.1655	15.5297	12.1408	13.3858	20.0699	10.8066	8.44532	9.05267	8.31629	12.3398	7.22083	7.48082	17.9926	11.3645	7.72416	8.77804	12.5615	5.20855	15.1947	9.67688	8.82848	7.48779	9.7338	10.0391	15.8656	10.8694	10.2466	8.83668	11.2852	25.093	15.6867	11.5963	9.78955	10.9683	7.79121	0	9.81065	13.9006	13.1806	6.6647
1212	7.07858	10.4452	12.3845	11.5334	10.7297	13.4308	19.9465	7.34674	8.63818	10.5735	7.56735	12.1519	9.83063	12.0534	12.3455	12.0564	11.1432	22.1369	14.6583	9.5891	20.8506	10.6655	10.7725	18.5146	19.1761	12.3195	9.35357	13.579	18.1506	13.8512	19.6249	10.5564	7.68213	11.2623	11.2517	11.0606	9.06238	10.3214	12.3969	12.4484	14.5507	12.5178	25.3145	9.63328	14.5422	17.7433	10.2352	12.6381	8.13447
1213	8.89083	15.3279	17.9983	8.52663	8.93505	10.8095	9.50408	20.0348	10.8049	11.439	10.415	17.0539	14.2443	0	7.92235	13.4165	12.2817	8.13247	9.9494	10.4694	9.27982	11.4623	11.5941	10.759	8.26986	13.167	23.0673	9.22925	12.9469	11.7512	12.7577	14.9136	9.49149	10.1217	16.3275	16.9829	8.84735	9.41039	0.0407884	10.8363	12.1038	17.7631	10.2712	11.5014	13.5208	8.05134	18.4245	9.32853	21.5819
1214	10.4522	20.2004	8.57225	6.55284	8.55032	8.08416	6.9959	13.0395	10.6048	11.4694	9.70545	9.50554	9.39742	19.7115	14.3494	10.6444	12.3164	10.9093	10.1578	13.6438	11.2891	11.4786	11.1482	12.2752	7.69789	10.3886	11.3367	8.75799	12.0426	13.2726	10.6929	20.3939	16.2078	10.3848	8.78952	8.96953	10.5424	8.1789	13.8259	17.9178	12.1348	12.0931	9.10472	11.9192	9.32145	10.787	8.28327	8.67929	7.34553
1215	8.54231	0	8.42119	16.0235	12.523	5.67269	7.20472	8.65489	15.8959	10.1158	10.2402	9.27067	8.80131	10.1788	6.12248	11.3328	15.2387	8.94187	11.9401	10.6256	12.2401	8.32033	16.829	15.6867	11.1634	9.1197	13.2232	8.51009	7.56156	11.6716	7.77471	10.6246	6.84892	7.66019	7.93684	9.16109	17.5749	8.67939	21.5603	0.0582741	8.1342	7.79132	0.0429217	7.92375	20.5612	9.70559	10.6103	8.82074	8.77237
1216	17.8213	18.9021	8.43027	0	8.28857	9.44254	7.87786	8.11099	7.7702	9.83512	9.26049	10.6599	9.67108	0	9.04838	10.2534	5.7023	9.305	7.82775	8.82361	10.4341	10.5468	7.19291	6.98342	8.68509	14.6868	7.29948	16.787	6.57181	9.3729	5.85551	7.61585	5.9228	8.2611	15.3626	12.9861	9.53462	18.3867	7.22432	9.84407	8.30729	9.98855	17.1311	18.9456	8.65671	16.4686	7.7927	18.712	10.9598
1217	6.64163	3.69623	7.9253	16.1211	9.37986	11.0488	14.3212	7.01868	7.5919	10.2227	6.88233	11.0767	8.56654	16.8598	11.9974	8.39609	9.40371	7.42263	12.0164	6.24835	8.53407	5.42617	6.80481	6.15827	7.17463	8.91501	5.14979	8.09121	6.31729	8.50396	14.6164	7.21732	7.94477	5.5917	5.69637	4.9856	10.4307	8.27072	9.02007	7.86018	12.7249	8.38376	4.48371	8.13488	1.31411	4.77885	13.072	7.77715	10.5848
1218	10.647	10.1882	9.9569	6.5654	15.331	10.0628	7.08771	5.42052	5.47346	6.07453	6.79967	6.46727	9.26181	7.13484	10.044	10.2535	11.6082	7.72421	8.24571	12.4127	6.32216	11.2804	12.0713	6.41443	14.0416	4.63443	5.73372	7.36641	5.73262	6.1922	7.52988	4.97443	6.7424	12.4864	6.36659	4.47554	8.39952	6.25343	4.33521	10.0327	2.58369	7.91709	4.98855	5.36764	9.6455	7.80557	4.58603	5.8943	12.9455
1219	7.51918	8.1957	5.47782	9.90914	6.00129	8.84523	6.82884	4.76984	9.73375	8.23349	11.6484	7.15015	8.55848	7.46837	5.85283	9.10419	8.6536	13.0669	8.39628	7.10767	6.65549	5.04022	5.31095	4.12285	10.2985	7.03199	8.7302	6.62481	10.3062	6.36938	5.71068	6.27238	10.689	8.00273	6.73152	6.39326	9.5818	7.5136	6.50349	5.04293	5.45244	7.08514	5.70389	5.42486	8.34694	7.60156	5.53329	4.50614	8.44001
1220	10.4336	16.4172	13.112	11.6483	16.9209	13.5019	14.0307	12.9273	13.1396	11.2163	15.4654	8.80662	10.1196	9.94665	13.8319	17.2787	9.51982	9.4421	12.4383	11.3319	12.8884	11.9756	12.2035	15.1813	11.4258	9.2145	12.3295	10.4374	10.7702	24.6762	0	7.47799	8.48629	0	9.88707	16.809	11.1103	10.5581	6.17769	13.9808	19.3259	17.3986	7.30185	10.4476	9.9808	23.246	11.6161	9.56108	8.27008
1221	11.4982	8.30991	12.245	12.1113	8.29413	11.3707	10.0438	11.9663	8.95504	23.6323	9.55096	10.7733	12.424	9.40644	9.64072	7.77982	6.4443	10.611	22.3193	15.7577	17.3197	11.4655	23.5363	11.0569	11.2182	11.9833	8.25667	7.09313	10.951	11.5217	16.1749	10.4698	11.0513	12.8971	15.8796	10.957	7.35455	7.76686	9.94754	10.2494	11.843	12.5265	12.0796	17.4017	12.5582	11.6542	15.4608	10.9863	13.1017
1222	24.7821	12.605	12.3028	13.787	13.4791	14.8013	20.1361	25.1515	19.2546	9.91525	13.7832	13.2993	18.1528	21.8407	18.3366	12.9609	23.5707	12.8776	10.878	15.1926	15.9027	25.3927	13.5041	13.4577	17.4713	19.7253	17.118	15.4222	16.3581	13.3766	31.4716	25.2817	20.1619	26.2616	12.7115	20.4159	16.6215	26.2833	25.0803	16.5401	13.1106	22.4304	16.018	15.4142	15.2462	11.1368	14.7529	21.517	8.70338
1223	12.6795	14.7184	8.53435	6.02933	10.7395	12.9831	7.74614	5.98925	7.47019	8.87501	10.8582	25.5935	10.5421	11.1223	13.4073	18.7056	10.9459	19.1625	11.8503	10.5662	13.7608	7.11405	9.96186	9.62373	7.93877	8.10795	10.259	21.7597	17.0196	10.1094	9.58887	8.88031	8.61919	9.06436	11.2063	10.7506	17.8833	6.79535	11.9787	11.8313	18.2054	10.5526	10.6676	13.3743	7.91872	10.4609	7.32984	7.63303	6.77613
1224	6.35757	6.95436	10.5592	14.7902	8.02583	7.61802	10.7114	10.0573	11.3974	12.293	17.2971	7.02942	10.3207	10.085	6.60578	8.53798	9.79892	0	6.96084	10.1411	8.09926	6.60463	11.3901	9.95557	8.56022	20.1308	7.95934	10.103	12.338	6.02718	4.79831	7.92987	15.2707	7.91362	6.41159	10.3618	11.9505	8.72165	12.9589	13.9422	8.46023	6.4995	6.66203	9.29206	14.6228	7.09426	7.21423	10.5709	13.1242
1225	7.92962	5.77858	9.24562	6.83344	6.51652	6.88431	9.21396	5.78879	9.64932	7.11763	6.59906	0	10.4847	5.61465	9.59229	7.27562	7.30995	14.5551	10.8716	10.476	5.89715	10.6253	5.46639	12.9825	14.8868	0	15.1671	6.35973	8.28744	3.72224	11.3599	9.17085	0.180457	10.2449	17.0015	8.07576	8.31917	12.5543	9.46847	11.1806	7.14208	0	8.90852	6.63352	6.89354	5.61121	18.8876	10.34	12.4165
1226	7.78688	6.77198	9.61687	6.67559	8.41374	6.85688	12.4307	10.9992	7.86742	8.15823	7.86118	8.91043	4.34797	6.68501	9.31464	4.87458	15.0062	9.50893	4.94246	6.6472	6.15334	5.06903	5.64082	0	6.96669	9.54692	9.03969	4.783	11.0206	8.78436	8.02007	11.3978	8.88742	9.2252	7.5114	10.2541	10.4012	6.37596	7.00783	4.80212	5.22712	12.2541	10.2617	12.9481	9.15763	10.6142	8.0714	7.52946	12.3342
1227	5.92709	12.4233	9.19644	14.6642	12.0174	6.08451	5.10624	5.37634	4.64625	8.0653	6.03086	8.79873	9.30339	8.19687	0	7.8455	10.1302	9.51319	7.0402	7.39715	3.07783	12.2416	4.29304	11.1818	5.66521	12.5621	8.34966	11.3237	1.56809	6.11551	6.59565	6.99941	9.99309	6.95595	3.19736	6.48537	1.06028	7.74121	5.98535	3.53139	6.79815	3.38781	6.65852	6.85814	6.93118	3.98226	5.90144	4.97061	10.2101
1228	5.51627	11.6279	5.89052	5.00648	6.38029	10.4914	4.06929	11.744	6.61478	4.99705	6.32117	10.4466	7.9781	10.1494	7.77137	6.41971	0	0	5.59776	7.08165	5.33417	5.30649	6.14465	5.45468	9.79686	4.9682	5.53255	5.25529	4.94196	8.52585	5.85628	7.67149	7.21467	7.10467	4.11655	5.89043	8.61068	8.00956	11.3877	7.56395	7.00523	2.81757	7.91901	4.25374	10.3845	4.26953	4.7919	7.06952	6.37044
1229	7.08917	4.39346	9.29726	8.45422	9.2126	9.40793	6.51167	0	11.0054	5.72993	6.23286	6.34207	6.32668	6.95296	11.4994	8.32149	7.2741	14.3296	7.1013	5.40845	11.5667	4.20505	7.85928	11.1059	6.07016	3.76099	5.98849	7.46302	6.745	7.14105	6.13446	4.72075	10.135	10.3327	12.0772	0	6.68843	5.19377	0.00738996	6.37811	2.88232	12.1329	13.5231	3.37664	6.30637	11.9307	5.9738	9.82213	8.69327
1230	4.44796	2.68033	3.83969	3.97394	3.51043	3.2531	4.00428	6.25883	4.81675	9.49672	3.03874	1.32015	3.33518	2.14775	2.67835	4.81603	4.2343	2.56964	1.96305	2.94057	1.80735	3.79432	1.17075	2.40926	3.63948	2.60823	4.36331	3.34909	3.40645	2.30973	2.93444	3.53544	0.0958796	2.27129	3.1773	4.41411	7.54484	3.62238	5.9528	2.53102	3.39348	3.85131	2.59625	7.7194	3.73423	1.77735	2.27588	3.90825	7.14824
1231	3.76045	5.23269	3.1436	3.96178	5.47028	2.73281	2.91209	0	3.35112	2.83055	8.64193	3.0031	2.89026	3.09176	3.4804	4.06094	3.4642	4.02804	0.0441027	1.63039	6.51139	2.42919	3.44283	3.8415	8.21518	1.60945	3.3559	7.79746	2.34207	0.0917265	4.2285	2.53019	6.05878	4.65958	0	0	7.2126	4.63789	7.16614	8.43055	4.58848	1.74103	0.313608	6.46631	0.00624159	2.27666	2.71975	5.50991	5.53526
1232	6.74342	7.80437	7.40915	9.18824	7.2569	7.7978	9.59367	19.3543	14.247	10.9759	7.68836	14.8144	5.82017	8.72144	5.75036	7.97275	11.9346	9.18815	15.3189	13.5318	8.67037	6.99736	6.35757	8.0455	7.72132	13.8474	14.6854	9.63048	7.79925	8.84308	9.01802	7.21308	7.94873	9.9394	15.862	16.4931	8.23841	8.47257	7.74427	10.0065	5.88253	5.54973	21.8837	12.95	11.377	5.84562	9.85368	8.18755	8.26031
1233	10.4755	9.14505	9.3562	8.83534	14.6294	10.0389	10.009	10.1827	14.2748	8.14125	13.8857	13.046	14.8004	11.9887	7.33999	8.90447	12.0697	12.8357	10.4675	8.07307	12.9586	21.1565	20.6925	9.5592	7.76222	6.54566	9.47171	12.3984	19.6686	9.7089	9.17812	5.7536	9.19213	13.9668	11.4349	10.2906	9.1071	11.3475	9.36463	10.0063	17.1607	22.9697	14.2147	10.844	9.54691	10.053	11.5708	10.6966	7.12824
1234	21.5776	13.111	10.4182	9.35205	12.8918	11.1087	21.9007	14.4043	12.233	12.0857	7.56259	11.0601	10.2318	15.1348	11.4152	8.5855	9.49252	10.0866	8.81294	10.3146	12.8721	12.2951	10.8107	23.2248	10.6603	10.0101	11.8219	11.7439	8.06548	21.9199	11.1564	26.9197	10.8974	11.7601	13.8995	10.1081	9.26425	19.1683	11.2084	10.9689	13.2469	10.6167	10.0888	0.0199383	11.2283	14.0132	12.7955	13.6894	14.7139
1235	8.24801	14.3416	13.9433	14.3175	12.3167	24.2618	8.30366	0	13.7555	11.593	12.0921	9.52555	11.5537	10.3585	14.383	10.1764	11.1992	13.6468	11.7427	17.9854	13.345	11.1183	11.0832	12.8045	12.4144	8.71551	11.6645	14.9514	10.3352	11.677	21.4262	12.0947	23.119	9.10926	12.2282	24.6475	10.3722	12.5909	9.55762	19.8353	15.0896	10.3017	11.0283	18.9228	13.6359	13.976	11.1598	10.3006	10.3511
1236	10.3033	15.2715	15.5196	19.4856	8.42372	5.44171	13.449	14.4936	11.1093	10.8161	16.2977	8.33476	9.57421	11.2025	24.1203	12.5662	13.7267	14.3628	13.4498	10.9976	11.5099	7.52843	9.746	9.93951	11.6769	22.8638	9.04486	16.3591	13.8845	11.9528	9.87519	14.6007	10.3611	12.9181	10.6539	10.9126	19.6928	11.178	11.9142	7.90944	13.8844	19.4022	10.4745	11.5484	10.7305	10.5354	21.43	19.2614	12.4106
1237	10.9307	12.2367	16.6847	9.37897	10.7328	12.4867	13.2148	12.5564	10.5535	9.25318	11.176	11.075	16.4693	10.882	10.5316	21.5386	10.843	12.0011	10.542	11.347	11.0395	16.7659	11.967	10.6338	9.62944	13.7279	18.6989	9.70187	13.5629	10.1641	12.5893	9.15969	10.3895	12.2533	19.2029	8.66427	9.80575	9.6566	12.2322	8.0307	11.5377	7.73074	8.31629	10.9358	12.2687	20.9262	11.1893	10.8515	16.2298
1238	13.7097	10.2669	10.9487	14.3162	10.2079	9.02075	9.24157	12.5819	9.534	9.41987	9.3692	14.8818	15.6605	16.6716	9.48494	10.9762	12.6665	11.5494	15.8841	5.80542	10.4647	10.5454	18.0876	7.58293	13.5539	11.1921	8.1471	7.00764	10.3046	8.36893	10.6911	9.45545	8.71802	11.6536	7.93255	7.91093	8.09442	10.5878	12.281	15.3883	7.96718	8.96737	15.4104	9.46801	10.7169	9.70654	8.92348	9.80394	9.22728
1239	9.8034	9.9099	8.73686	7.19032	14.56	13.8577	7.37126	10.1679	6.12494	15.3878	10.2476	12.9392	9.66448	9.80096	10.8158	10.4028	10.3693	9.7318	11.7749	17.3742	10.8212	7.36956	6.64178	11.959	14.7269	8.87978	8.74641	7.06067	10.631	14.9638	8.90279	8.73748	13.2195	11.4686	5.60875	6.55897	10.6676	8.73801	12.5787	6.89283	7.24894	8.86951	5.67344	11.1252	16.7554	10.89	8.0818	7.79084	8.99522
1240	10.3777	12.6649	13.8924	15.7027	8.25714	12.9133	29.0386	17.5229	14.4052	11.2223	6.39706	0	13.633	14.9255	14.1539	11.0155	10.3373	11.0495	14.178	12.0554	17.8294	11.8814	14.6636	13.6745	13.1353	15.0045	14.591	10.3677	15.2627	14.5952	18.0976	15.2838	11.1514	13.9624	24.0723	18.7144	15.8949	21.1811	11.0137	16.1405	15.3321	21.3127	10.0641	17.8912	0.0202979	12.6768	14.6023	12.4932	15.4621
1241	11.4076	11.2478	8.03727	0.290151	10.6698	10.3622	11.1157	12.3865	15.6102	11.4911	22.1063	15.6008	7.44286	10.4384	9.775	5.52759	11.9596	15.5219	11.868	8.08395	11.4052	13.4247	18.3271	10.9679	12.7915	10.5178	13.0778	11.5238	16.9442	9.55695	23.848	13.7184	10.747	9.64734	8.90726	16.8577	15.0521	7.85609	18.8725	15.5735	12.1811	11.1874	15.8082	10.2246	12.3518	9.32205	10.5451	10.1285	8.90713
1242	10.0735	10.235	12.5507	22.3085	16.8434	7.6914	7.17969	9.68917	12.4221	10.4062	17.117	12.4397	8.87351	9.20576	20.2252	18.9049	15.1083	17.6213	9.20272	12.8096	21.8623	11.4001	9.78094	10.4896	13.2076	20.2684	22.4677	14.0892	9.39004	8.20455	12.4291	14.5179	14.2975	8.84031	10.7517	10.3139	8.71783	16.3535	10.5863	14.9702	13.4023	9.09076	19.1325	9.45874	25.983	12.0319	13.1006	10.1	10.4995
1243	11.2827	16.2163	10.9061	7.65405	11.9077	9.44448	9.02374	12.976	14.2384	10.1017	8.59978	11.5185	8.82621	11.3962	8.45996	0	10.2721	7.50859	11.7127	24.1606	7.99446	19.7598	12.2493	15.738	8.44997	9.57638	10.2016	9.83413	9.79058	10.1109	10.6129	11.5752	7.05999	21.7535	6.87243	10.1065	6.62246	8.67584	11.7173	8.96742	10.7595	18.5715	7.606	11.6292	11.1784	9.5765	12.0858	18.9681	9.63054
1244	15.4886	7.60583	11.7804	8.05757	9.92274	17.0878	7.8248	8.31605	8.07463	9.53788	7.85842	23.2658	21.5275	13.0465	9.73435	24.8663	8.13213	12.8947	9.32323	12.7538	8.32956	0	9.81874	13.9981	16.4127	9.35119	8.59373	10.9018	20.161	9.45857	10.4437	10.1915	12.0346	12.5667	7.07141	12.5288	15.8555	8.17862	7.47581	8.08764	12.1031	8.60897	17.7207	14.2709	9.14544	17.4792	15.8686	8.02419	16.9818
1245	7.64466	7.2133	8.30772	13.6968	7.40189	8.21194	12.5364	7.87271	6.31444	10.1027	7.21789	7.91563	5.61007	7.86955	4.00642	9.9211	6.64619	11.0739	14.6672	0.234548	6.02889	11.9388	7.72753	5.09549	8.81869	7.63618	7.4392	12.6134	0	9.93919	4.41934	7.52833	10.4861	8.39441	7.79483	7.73193	7.1275	11.7474	7.46285	5.89273	12.3437	4.89877	6.13873	5.15123	4.48211	0.00242528	5.86746	5.7255	10.8084
1246	7.84114	14.2138	8.70116	9.35173	6.432	9.86939	6.09851	13.6129	7.96757	8.9919	6.09476	8.57504	6.26153	7.36839	8.37691	5.91651	9.61199	4.99695	7.16801	8.46108	6.22804	10.3066	6.40164	3.8386	9.36736	9.46544	7.01063	6.95248	7.52608	8.76947	5.78347	8.64823	8.07743	6.65196	13.577	7.43074	7.36406	3.85007	13.5907	4.96246	7.38664	9.98402	4.97151	7.3129	10.5356	17.4431	5.47643	9.00572	7.13692
1247	11.7578	5.53838	7.253	8.12939	15.0795	12.5078	5.39922	5.03973	6.73592	9.33201	13.5175	6.29534	6.62952	6.43257	8.23329	8.64852	8.83103	4.47819	7.53897	8.86085	11.4627	5.55734	4.85022	5.8956	5.68279	6.86708	6.0828	3.87694	9.70049	7.82197	4.06277	6.84728	7.81246	7.8944	5.85101	12.5862	7.81286	6.27294	0	13.3439	8.55506	5.76018	4.58462	8.02221	9.00207	4.11428	6.30489	9.05772	6.32567
1248	6.49767	4.34621	12.4536	7.38948	8.587	6.37724	6.49126	8.6762	9.32094	7.53331	4.90968	10.0995	15.3624	7.51679	11.1739	6.6585	13.7655	9.96435	3.806	7.01908	5.28137	11.2983	11.3218	13.072	6.9046	6.9281	5.22884	4.66942	5.02903	8.13727	5.0243	9.00643	7.08202	5.58678	10.5813	3.72979	8.46378	7.76479	14.1865	5.41452	5.29163	5.37564	6.26719	5.84347	7.27865	6.55329	6.73564	0	5.75219
1249	7.6286	10.7186	6.11762	7.41965	4.89878	5.53439	5.29208	3.90789	4.91066	11.2809	6.18168	4.28965	5.83332	11.8004	5.861	8.541	5.33595	4.89066	10.5352	5.56113	3.57805	4.43308	4.85918	7.23021	5.22953	4.38499	5.30673	15.1711	6.19598	13.4059	5.27891	2.68295	11.2515	4.7022	4.52067	0	7.08904	8.11963	5.0944	6.64704	2.64495	5.2101	7.70655	10.1955	10.0226	10.8005	9.41325	16.497	8.49565
1250	4.43423	4.74754	2.66686	0.0699366	6.23677	3.15961	3.84217	3.51666	2.05164	4.645	3.95982	4.77949	4.06156	4.88823	3.49122	7.19212	4.49839	4.69522	4.45322	5.17	2.81498	3.87373	3.53237	2.09628	6.58638	3.86212	3.05114	2.24451	4.00004	0	6.74225	3.52221	2.80999	4.8197	6.1792	4.67642	10.0612	4.16791	5.46111	1.83207	2.29024	2.21212	3.73662	0.699921	6.07131	6.53343	5.49037	3.96874	18.0179
1251	2.60005	4.00161	5.75572	6.04214	5.52802	7.54104	2.92699	4.71081	1.60632	4.42255	5.14652	7.72915	5.61323	4.92298	3.60807	6.96164	10.961	3.41031	4.41672	3.91425	1.58565	2.78683	5.29737	1.67829	6.99408	3.71133	6.81406	4.26666	2.32518	3.85395	3.15781	2.35367	3.01112	2.40464	3.37161	1.70477	5.17882	4.56867	1.14392	4.11147	4.06271	4.18442	2.86162	5.86719	4.23868	2.09052	2.28157	1.85606	5.36465
1252	6.57478	2.99625	3.60683	7.03293	4.73327	6.17905	5.77236	2.54671	3.93823	5.65958	3.61681	4.15498	5.03104	5.47292	2.47248	12.4928	5.70776	4.7881	4.70304	2.9871	5.61086	3.01648	3.46634	3.74705	2.62224	4.70561	5.53712	6.05344	5.13925	3.38981	2.31247	3.26575	2.74952	5.03543	3.85447	3.01893	4.20772	5.24533	7.51773	3.10962	5.07363	3.78448	4.32264	4.46816	9.22307	9.70735	2.3943	7.82167	9.30653
1253	6.14072	4.34069	3.74788	4.14625	4.97464	0	2.4911	6.89803	3.07828	6.0315	9.33544	3.16487	8.2366	6.45792	4.69358	2.20579	3.2921	2.70919	4.45461	5.19068	3.27077	5.00997	2.21184	3.39502	8.14756	5.51698	5.0059	0	4.93035	5.33207	3.09276	2.40929	3.0337	7.94713	3.12736	3.24361	4.02291	7.71795	7.31412	6.05694	4.67032	7.58009	2.77342	3.45868	5.17571	3.33611	3.78325	6.16549	8.46416
1254	5.46457	4.55715	3.81465	5.01458	3.95211	5.72531	4.97833	3.33762	4.01699	4.82738	3.6094	5.00011	6.12624	8.00921	5.13697	9.3241	5.07298	4.93829	5.89945	4.38464	4.52871	13.966	2.83814	4.23762	0.0224978	6.30691	1.66251	5.10376	4.21783	4.72591	2.63917	4.06114	2.93128	4.8511	9.15246	3.91032	3.75823	6.31416	5.37219	2.77193	0	4.14778	3.21671	3.89573	6.32566	3.96715	5.65806	5.81959	6.53061
1255	9.74439	8.67106	7.01084	9.60971	16.317	16.8458	7.57677	7.74135	15.4485	12.2997	7.86078	13.4211	5.33773	5.74408	15.2046	11.3756	11.5398	6.87918	6.16642	13.9021	10.5712	7.964	20.2502	10.4592	9.28001	15.9215	9.43305	10.3978	13.2547	11.6478	9.48209	11.1178	8.2887	10.2327	8.06984	16.7559	8.10659	8.56008	6.5579	19.0187	25.7548	11.1483	13.8963	16.3339	12.8057	14.7449	9.75393	8.58036	8.43948
1256	11.4052	11.8325	13.6172	10.3138	12.5067	12.8225	9.2793	12.8236	15.9166	12.9885	13.1983	11.7469	20.4424	9.96095	10.3168	8.82682	13.9485	12.6379	12.2691	11.8117	12.0733	10.8312	18.7885	15.2773	16.8434	13.1982	15.0658	14.3593	17.1692	9.27742	14.4697	11.026	22.3492	17.5309	26.7604	14.8946	11.6799	15.1843	13.1921	15.2785	0.00570591	15.7245	17.9874	15.5416	9.09253	10.4282	23.3254	18.6473	6.92348
1257	15.1991	27.198	16.1589	28.372	18.9489	15.5235	18.3218	16.555	18.3084	17.212	25.1452	11.9668	15.81	18.9124	13.5732	12.8664	18.4835	23.282	13.672	12.6975	23.426	22.585	24.1682	27.9265	15.3006	15.3332	16.1149	11.3329	19.1468	14.476	20.5032	13.3923	21.9955	14.395	19.0595	15.3103	12.055	11.5055	26.9061	16.2971	17.3232	19.0567	18.6275	15.7232	10.1879	12.845	16.554	9.39544	8.83593
1258	11.537	16.1745	15.825	15.4144	14.9444	14.3339	30.2031	27.3699	19.4402	15.446	13.3179	26.2078	15.1227	14.4493	26.2762	12.592	12.1023	15.6193	18.9327	14.9768	19.0927	13.6493	0	14.0608	18.235	15.1936	20.3042	15.9594	17.2344	31.4484	18.3733	33.2687	15.5347	16.6448	0	24.6986	12.732	26.9083	14.3631	16.1053	23.2355	17.497	18.1009	12.841	25.3993	10.1265	15.3971	20.0729	12.5906
1259	26.8999	15.4807	27.796	13.9843	11.8582	17.8693	14.608	14.5003	16.1948	16.4678	14.8099	11.8288	14.2186	21.182	15.2269	16.1627	14.3937	21.0406	25.0327	24.9653	17.0258	16.3175	19.4469	17.122	15.9683	16.2505	17.0112	30.2823	12.5822	15.8486	19.2273	15.5832	17.2962	16.1387	20.4251	11.7865	28.1976	9.82774	12.1717	15.4183	17.5839	14.6646	14.4768	21.1705	11.4802	26.2208	15.362	17.6724	15.5266
1260	12.395	11.1534	9.22465	12.9066	10.9967	9.35914	13.8088	16.6401	17.985	12.6027	11.4361	21.6907	10.9899	13.1126	13.044	12.4858	18.249	15.5419	10.4861	12.1652	19.701	12.5782	31.2385	25.9236	13.6884	14.3137	20.7862	12.5093	13.2859	13.839	28.8399	12.917	14.0934	11.8802	21.7063	16.8641	10.8839	19.4157	17.7447	11.0489	26.6359	13.4917	12.6397	14.7408	10.6146	13.065	10.5822	13.106	11.8708
1261	11.4273	21.7752	10.8004	13.7364	13.2943	17.6623	15.4914	12.137	14.4003	12.1271	11.5279	10.0002	10.0247	10.9547	13.4502	17.8582	11.5651	9.76594	9.05125	12.2682	12.2069	11.8972	11.1187	12.7003	11.522	10.5331	11.398	13.1968	12.4535	12.9023	8.17466	10.6752	11.6995	19.1603	9.5249	21.2189	13.913	9.64561	19.7092	12.8128	0	11.4944	14.6467	12.2657	9.91317	10.1963	14.351	21.8479	9.93375
1262	12.3879	11.8095	13.4718	13.8815	16.0966	8.41573	14.3366	12.1201	14.1033	10.7882	18.4252	10.8849	21.0501	10.9713	14.8785	6.72557	8.90828	10.314	10.1617	18.1291	7.90125	15.165	9.92286	13.4165	16.7566	13.9613	12.2889	14.0837	18.7372	11.6271	9.1356	20.613	13.3237	12.0214	8.97845	8.23199	10.9043	16.4936	9.18909	11.7553	13.4368	10.03	15.1827	12.7171	13.1773	18.8071	13.0292	9.64088	7.28834
1263	10.7169	9.18658	11.7933	10.352	9.26689	9.27354	18.3982	12.0322	9.82682	9.95034	10.9935	4.64592	9.72427	10.1838	10.9473	8.88599	7.96085	10.603	12.1579	13.088	18.3355	11.721	8.64659	9.24633	11.718	19.7537	9.03002	13.0712	12.087	22.1798	15.5778	10.4246	10.356	9.23731	16.5014	9.09442	9.29894	10.6052	10.6057	9.30494	11.0885	24.1804	10.2894	12.2333	10.396	9.83263	10.261	8.67797	8.77023
1264	6.78746	9.41016	10.2511	9.11844	10.649	10.2303	7.24573	10.6269	7.06675	7.4712	8.56237	6.68279	7.67468	18.2847	5.67399	9.63267	7.71318	15.1805	12.8627	10.1471	8.36168	10.7107	6.64063	6.94094	8.63893	7.95656	11.1984	9.56503	10.8268	0.0671326	8.89511	6.27605	13.3434	8.2964	10.0512	9.60994	9.22454	8.52834	8.00352	11.6512	19.6384	8.52885	16.6753	11.5502	10.0693	8.89193	16.0506	13.3712	8.8125
1265	10.5629	8.5439	10.1926	8.66804	6.12792	8.41407	7.56154	10.8491	15.232	9.97838	7.92884	17.201	9.93577	7.47815	14.0161	7.28243	11.3627	8.62527	8.92171	7.94298	8.55628	6.79829	7.15545	6.201	6.28689	8.90392	6.5411	8.1914	6.12254	8.32244	7.11271	14.725	16.2923	10.6339	0	14.1526	6.47848	6.54333	6.64536	18.2306	7.53153	6.72911	0	7.22955	12.5705	9.39446	6.41371	6.70315	10.1354
1266	15.1066	6.95443	11.0786	7.7402	6.75587	13.0656	6.53195	11.1336	7.11632	10.6	9.04364	8.58863	8.3947	6.24453	6.63336	9.24879	10.8511	8.27055	14.1297	7.21759	0	7.55795	8.93621	6.43468	4.79532	6.48969	7.48466	6.09811	8.02012	12.4678	4.74031	6.62057	5.40458	7.83935	9.52179	5.27687	7.88341	8.78535	11.4329	7.06323	6.20958	7.29419	11.968	7.92158	8.91804	9.55066	8.48422	8.64627	18.2799
1267	3.43129	5.44162	10.3672	8.38425	8.0801	6.92348	6.53903	6.44177	6.24637	10.844	8.96315	6.30588	7.35143	12.5706	9.23666	8.70173	9.83947	11.1115	6.92248	6.73749	12.2888	13.229	4.27831	10.2058	13.0191	6.16883	12.2559	13.8677	7.71932	4.95847	4.85739	6.59219	5.24919	7.7998	6.50557	4.27556	7.40333	7.063	6.18898	6.29633	6.0981	7.10763	3.32525	10.4954	9.82327	6.96381	4.91828	6.04406	9.90807
1268	10.467	10.1136	5.8265	7.2393	9.5552	11.5578	5.21835	4.24158	3.61473	9.63148	6.56323	6.94013	7.78818	4.86988	6.83767	6.33636	6.51826	4.67629	9.35515	6.12831	6.37093	5.34575	5.0058	4.3229	5.89019	5.90921	5.1258	4.95979	7.79686	9.60688	8.31399	4.59133	4.62936	6.91168	6.33566	6.12068	15.607	9.22428	4.88544	5.56789	6.53988	5.7683	3.82681	4.63975	7.99877	6.92419	7.94604	5.47869	7.1507
1269	6.71771	5.61166	6.99382	7.97325	9.17745	5.09808	4.86845	3.77762	4.40844	6.00659	6.55606	7.05975	7.06625	5.32981	5.28226	12.8425	7.03211	5.91104	5.95129	6.17606	6.27769	4.99683	7.057	4.60792	7.68458	6.00998	3.89098	4.45696	2.95068	4.02901	4.35251	6.56513	5.60871	6.21968	10.8747	5.15505	8.4032	3.69565	5.5951	6.26879	2.82124	5.37545	11.4461	6.20656	6.51907	6.37386	7.96384	6.48387	7.85035
1270	9.51496	7.42563	6.95645	17.0211	14.0824	17.4967	7.77224	8.59128	7.11733	11.0834	13.1712	7.39363	10.0825	13.4611	8.97515	7.98976	13.726	13.5577	8.86035	11.1824	11.7597	7.47898	7.69682	8.46456	6.92291	10.5456	5.80283	12.1316	6.26764	13.4081	8.52812	9.37339	10.9697	9.98563	13.2931	9.72817	10.83	8.96784	8.46085	6.88185	8.52598	15.4965	10.5418	11.3156	10.531	19.9314	8.87879	8.21045	20.2232
1271	14.4775	7.89612	8.25128	5.12095	15.492	11.3899	9.13496	5.8635	10.5585	12.0579	16.703	5.81645	15.5273	8.2629	5.5713	10.859	8.33756	9.17457	18.6137	8.72925	7.83198	10.1248	4.88232	8.77008	10.7779	13.6987	12.7612	9.33233	5.49009	0.271582	6.75903	10.6486	9.81764	18.7477	9.52975	5.17964	9.51749	7.00503	17.2362	7.19313	11.1237	11.0822	7.63873	8.21477	9.67682	5.14829	10.0276	11.1235	0.015274
1272	6.03075	6.69153	8.30121	9.13749	6.40894	8.45868	6.41667	8.75932	5.73493	6.65695	5.70034	9.30843	8.62369	8.17072	7.3419	14.0157	10.7032	11.3371	8.95087	11.2113	6.70437	12.7552	7.4828	7.39402	16.4756	6.74807	7.19274	4.79623	11.8256	11.5037	11.0763	5.53816	14.3765	0	8.23357	12.969	7.59029	7.76619	8.01086	7.65525	5.28021	9.12308	7.58743	7.57385	8.79858	11.8163	8.61902	8.52232	19.4812
1273	7.85773	13.0856	14.9212	8.06681	10.6749	8.20207	9.00762	6.98938	6.51527	8.05645	6.80515	7.02364	9.06281	7.69013	10.7666	8.35802	9.85046	6.62217	9.55631	8.30424	7.34237	10.3152	3.64649	5.07127	6.54422	5.054	7.14066	16.9288	7.41718	6.86582	6.71853	5.98911	4.29594	12.7219	6.86688	2.93592	6.80727	6.42242	6.68268	4.94572	4.37725	7.89918	5.95937	7.60077	14.0284	6.76808	1.10539	6.84281	9.06877
1274	9.1521	6.91296	5.6206	7.90884	6.56538	0	7.22122	6.31545	5.27985	9.70644	5.26964	11.5646	5.62685	15.308	13.6407	10.9975	12.5937	13.86	6.14192	7.95599	7.03606	8.67639	4.61266	7.40087	8.82064	7.04281	9.00953	6.5423	6.69166	6.67441	5.21091	7.32547	8.23461	9.73805	12.7349	6.87983	8.03341	8.35339	5.87379	5.63462	4.07191	12.81	4.4681	6.53169	6.61831	9.82368	7.3503	6.67671	9.64958
1275	6.50897	7.30653	11.0993	9.37264	6.32319	10.9198	4.56627	9.07908	4.75903	2.77844	14.0713	8.51364	6.57862	7.06526	4.42367	5.75155	5.41856	6.91089	7.12218	12.2151	8.0673	8.18323	4.96734	7.08837	2.25621	5.06242	6.90217	9.85988	0	6.06374	12.0567	3.79086	4.84166	6.70848	8.52576	5.02459	8.18613	4.4644	8.5516	8.0275	13.8678	5.47392	5.83156	14.684	7.41932	9.67831	7.09674	6.84558	8.17591
1276	13.2536	7.20172	5.9927	5.33523	6.59438	8.05087	4.83735	4.89422	7.73667	11.9245	7.48286	4.98384	16.0708	6.32103	8.16884	9.84797	7.21936	4.5629	14.9331	7.19423	6.24816	9.92714	8.44008	11.1017	13.1071	3.56356	14.0932	6.74875	4.96269	8.16004	8.84856	11.1626	10.6276	5.15694	0	5.9709	9.13452	9.70762	5.70544	8.45626	4.41756	7.41239	9.82157	6.17844	7.48348	5.4947	7.78274	10.2396	9.54014
1277	8.20161	6.10088	8.66523	6.46197	18.4214	9.4855	8.38148	11.8	0	8.99209	10.9482	6.36512	0	14.959	14.5086	16.0426	9.03933	8.27689	0.605986	0	7.62683	0	7.50849	9.2422	4.18236	6.19342	20.1539	10.4532	9.56208	8.55504	0	15.7131	13.0609	10.829	18.6815	16.7378	6.78623	7.2159	11.677	10.1661	15.5963	8.09951	8.77925	6.6941	8.38909	8.00869	6.67158	5.54875	5.97166
1278	9.13692	5.59193	12.2276	6.30375	5.77721	0	9.77646	10.9918	23.0451	9.97334	9.05925	18.3593	13.3472	6.65551	8.19949	7.68337	9.28586	10.5861	12.6321	22.0441	12.1714	16.977	18.2049	6.54522	11.2999	13.7639	0.0577295	9.75397	15.7041	16.8946	17.1841	6.58022	0	10.592	9.01463	1.24418	8.78527	12.2756	14.6119	8.60619	8.83257	6.08216	9.23993	10.1311	5.42147	12.0046	9.61543	12.4898	12.5168
1279	15.8659	31.7871	17.9644	25.2712	9.66016	25.9964	32.8857	26.716	29.2533	18.7705	10.789	20.6714	15.0802	12.1064	18.4037	8.45463	13.826	15.1117	12.5835	11.1634	25.2119	15.562	32.5581	28.9218	19.6132	28.3276	16.8859	13.4529	32.0789	21.603	23.6179	23.8785	23.7754	15.5202	13.12	33.33	24.3294	27.8216	13.1897	32.4333	23.9067	16.5211	30.1322	21.0757	21.6335	11.3259	32.8524	23.5005	5.35748
1280	7.34997	10.0002	9.19856	5.59068	16.6186	11.2256	9.57837	9.08754	9.6708	7.98069	10.4848	7.77539	10.1254	8.65025	11.0537	5.25467	6.2028	7.88164	7.22051	14.1461	7.33042	7.34972	9.50847	12.7758	7.68488	10.6972	9.58149	7.23118	6.64426	15.354	7.71865	8.10365	8.21532	14.1868	9.35991	11.4189	8.34156	6.7755	16.7965	9.88674	9.3894	15.9037	11.6033	9.10128	8.60676	11.8422	8.58461	11.9616	8.46192
1281	9.14126	11.0634	10.956	14.5152	6.492	9.75463	12.8364	14.8332	10.7255	11.0987	10.2296	9.108	8.64286	9.6948	9.20717	6.15443	9.66507	9.94109	7.83968	11.3692	8.99405	9.14204	13.6961	13.3737	7.11394	13.7969	8.2897	11.0647	10.1424	12.4699	19.2446	11.969	13.2551	5.75682	9.40924	11.8374	10.2393	7.58084	10.6005	9.73481	11.2286	8.64941	15.0789	18.6772	8.54534	7.81184	7.41312	8.93352	6.86899
1282	18.7683	10.9152	17.7384	9.65198	7.23806	9.18393	13.3937	10.3513	24.572	14.0375	13.8219	11.0343	12.0511	8.28331	9.59388	11.1941	13.1352	11.3885	10.2753	10.8202	20.8149	20.1853	13.0752	9.12551	8.43528	15.6984	21.5032	17.2376	10.6929	8.73314	9.75042	15.9882	9.52805	9.13246	20.589	12.171	12.0889	15.7831	11.6678	24.4224	12.4465	12.6181	15.4763	11.0421	9.41877	16.7831	11.1238	10.5541	17.405
1283	8.19323	9.0903	10.9051	11.9562	14.3557	8.43496	9.08108	19.0837	12.3001	9.94732	10.6525	16.3908	10.6817	9.17762	10.81	9.15511	8.50707	11.2506	17.7478	10.4119	9.96184	8.71324	11.3138	9.02282	8.75697	0.0377487	12.6263	8.2101	19.5669	9.58593	12.3996	9.95688	19.4759	12.7971	10.9317	12.9833	11.1161	11.0321	8.16193	11.341	17.7634	11.0299	10.7719	13.1958	10.7271	9.4157	13.9849	13.5167	5.15826
1284	11.1694	17.5887	11.0461	10.0161	6.77118	10.0218	7.5755	10.5266	10.7535	11.6812	6.92935	8.58973	8.67886	16.0869	16.2422	14.1616	11.1638	8.80805	10.8159	8.34921	6.99607	9.48667	15.7664	12.4068	10.0253	16.1379	8.64844	7.86667	7.54111	10.1446	13.4419	10.5326	8.49468	9.63339	11.2465	12.8376	9.19547	10.8279	10.1445	8.48753	10.7578	8.80641	11.7343	8.07387	11.9261	8.52013	11.0583	22.4145	15.6672
1285	8.08294	8.68039	8.71246	10.0467	7.90001	16.1043	19.3894	8.29933	0.0926455	11.6237	9.72083	10.7955	14.4626	7.72873	10.3034	9.34641	8.15886	10.4003	10.2947	14.8583	9.0914	14.2265	10.4273	9.20549	10.0195	8.62948	8.48828	12.7461	9.14944	10.2258	9.99829	14.4237	12.391	17.8211	11.3874	10.5758	8.76537	10.3752	9.09146	11.6486	8.53562	16.6459	5.96301	9.72827	15.8596	6.6428	8.53081	0	9.9443
1286	7.58295	12.8411	10.7548	8.5339	8.58309	7.5264	6.71075	7.21333	16.8819	12.0922	8.90631	10.725	7.00159	10.7779	10.3274	6.49666	17.6626	10.2466	8.58357	6.46469	16.9267	8.22366	8.16654	17.0855	17.881	16.3692	9.06123	8.53321	8.88985	9.11758	7.81088	6.51622	7.04572	8.25012	11.7935	15.3863	8.91074	17.5279	14.9171	7.2225	8.94499	3.85346	11.4821	6.95969	6.60664	13.3	19.8491	18.8816	7.83414
1287	17.9464	7.24813	7.21701	14.95	10.9718	8.90072	5.00444	6.66874	6.53903	8.77479	9.75206	9.76864	6.87609	17.4175	12.6577	16.5117	9.70601	16.1137	4.74113	7.89535	7.05159	7.65112	7.13619	6.76107	8.25379	7.35179	7.7425	9.00736	7.66725	8.58828	8.28766	13.178	5.85594	8.90028	0.154844	4.54883	9.35103	7.71865	7.34456	5.98615	6.53928	7.82769	6.75147	7.18426	7.49265	10.0077	9.25259	6.71468	8.75587
1288	6.98092	5.79282	6.78648	7.83655	7.0685	12.6691	12.91	7.00228	4.314	6.78574	8.75415	8.184	8.89876	6.35103	0	6.90587	7.56244	7.94219	7.0881	8.84683	7.46575	6.87654	6.83739	4.61257	9.39554	5.87632	7.73549	6.45822	8.28998	8.66444	6.64089	4.34176	10.7932	7.77238	7.7308	3.91999	14.4744	5.34461	5.47675	6.31227	9.96203	7.85236	6.57015	6.47738	14.1172	8.21819	5.29774	6.95787	9.1751
1289	4.78469	6.77977	6.68516	6.90286	14.001	6.17851	3.5203	6.93407	4.15062	5.9782	10.7485	7.62863	12.5811	5.832	9.80447	14.8195	8.23612	6.02739	15.3933	6.8382	5.36733	8.14521	4.07266	5.63075	12.4338	5.40499	6.3233	11.6449	11.416	7.11635	4.70707	4.99018	4.94513	5.74947	7.39708	4.32095	7.51714	7.03412	5.79886	4.95794	4.43237	6.81307	4.5685	9.56011	6.69976	7.45837	4.90498	0.065356	10.7292
1290	16.5831	19.9471	18.1991	12.4723	10.562	10.802	8.85314	17.9183	20.6048	19.4189	13.009	14.078	7.51424	12.0265	11.7473	11.353	9.28699	10.3086	14.7787	13.6974	28.9035	18.74	21.4071	15.6451	1.34225	24.3514	17.2125	7.52192	20.5234	14.7495	10.6964	14.227	12.2464	13.0188	13.398	22.847	8.26375	11.4773	13.8539	9.38144	13.6808	12.3987	10.6342	13.6846	8.94362	8.41058	13.0796	16.5553	12.5769
1291	9.45267	9.00267	18.1323	6.99532	19.672	18.2679	23.6904	14.3317	8.64868	7.3023	14.6159	21.438	18.2223	14.0843	21.8596	11.7437	8.61676	19.0424	15.603	13.0622	12.0736	13.2093	6.33345	12.4428	18.0923	16.0846	15.8831	20.7431	10.7892	13.7675	10.0456	19.7264	13.6733	8.0335	13.8787	9.36386	11.0888	11.539	19.2393	20.1019	10.7419	9.52879	10.3072	9.5772	17.6966	10.9856	8.80655	14.3153	13.6985
1292	10.8027	18.3803	9.94391	8.27427	8.25124	13.5614	10.1028	10.5616	12.1424	9.51323	8.98369	11.2376	13.499	14.0541	0.0153216	7.3714	11.1644	8.17213	10.5497	9.32426	9.42648	6.1533	20.1621	12.0609	12.3288	7.85063	13.7702	14.0626	9.36965	13.8986	12.5625	10.8605	15.0101	11.1487	12.031	11.0458	8.72777	14.1106	10.0719	10.7361	11.7713	11.8942	8.71961	13.4588	5.97866	9.72056	10.8226	15.2098	11.0501
1293	11.4391	8.42453	8.68549	13.1793	13.9262	7.96498	10.1825	9.68699	14.0277	19.4724	11.2061	9.16018	0	13.8	10.4292	8.93106	15.7395	9.88051	9.4977	16.0321	9.0535	11.0439	9.72468	8.51767	19.4767	7.68168	8.58649	10.9687	15.9727	11.026	17.1263	0	12.0695	14.5477	14.4074	8.02755	20.0933	11.9441	8.24649	11.0981	16.3139	10.5676	9.6816	17.4272	12.8856	16.78	18.4579	8.18928	8.32902
1294	7.69402	5.59996	12.0208	12.7061	9.11267	0	16.4166	8.2865	10.3611	7.48465	8.36015	7.36084	11.355	8.0593	10.4422	13.6495	11.7	14.2137	11.6591	8.75231	5.67212	9.05119	5.96955	11.1577	7.70675	7.49058	8.1477	0	5.14808	10.1456	7.56771	17.9363	14.0497	8.48554	12.594	6.65978	10.1355	10.5101	8.2917	7.83137	10.2175	13.613	9.62129	6.98615	8.43534	8.34873	11.2641	7.17237	9.68868
1295	7.85757	5.73965	7.23207	5.95139	7.83431	13.0455	6.08759	6.65609	6.40336	7.39548	15.2425	7.16059	12.7323	9.27687	19.566	11.2265	14.8527	9.22302	9.45782	8.67981	5.83617	6.88344	10.1988	15.0907	5.58185	10.5662	6.58117	10.305	6.14909	14.4742	8.06971	6.22794	8.89973	9.49027	4.61962	15.699	7.48192	13.8079	12.1059	7.12376	6.71691	9.18803	8.71549	9.79542	6.17434	8.65832	8.06351	7.29419	13.9791
1296	8.37551	11.603	5.20786	13.8585	5.25532	11.2056	5.18547	10.0116	5.72461	7.58232	7.9649	8.23111	6.51233	6.02608	8.21686	9.57829	6.2619	9.78635	10.0061	7.50732	7.91966	8.71604	6.16799	8.70968	14.8469	7.22271	4.49255	10.7811	9.41844	6.68731	8.59623	9.35481	7.40333	15.1019	7.75475	5.51093	8.61808	6.05363	9.26309	7.99698	0	5.29185	14.0859	9.33922	6.60607	0.210581	8.24509	6.66898	4.51774
1297	9.07283	7.24705	8.04344	5.97904	11.6139	9.33929	3.10669	6.31353	6.32136	7.43897	5.72017	6.86479	7.26175	8.69561	7.37681	5.6466	4.9945	8.28317	6.49037	10.1315	8.96943	9.22622	5.6908	5.63089	2.79343	6.73407	16.322	7.95058	9.3531	5.00817	8.71639	8.32261	7.32865	9.47458	9.20008	9.31171	8.0326	4.23361	7.0182	5.58237	8.76871	9.37287	13.619	5.76112	8.65348	11.2826	9.35694	6.68257	17.592
1298	11.2255	8.04061	4.86512	12.422	6.46968	11.3189	11.1052	7.96882	6.68746	5.70111	6.9791	6.74375	12.7278	9.69229	5.22516	12.7196	10.4698	6.33911	7.15893	8.72602	7.0494	7.15802	8.8245	4.31493	4.99966	6.31371	0.0450817	13.7973	6.28936	4.88435	9.37582	7.30782	5.33589	6.53192	6.66523	7.02513	11.0221	11.3307	6.78573	15.2278	9.3252	9.2181	8.06853	5.92371	16.6356	4.26343	5.02488	13.4176	0.00390103
1299	7.49704	6.01516	7.67004	8.16185	7.30263	4.49446	5.26966	8.26489	9.07862	8.69064	7.91839	7.72521	10.1753	4.28494	5.12164	7.78036	6.91344	4.751	4.79857	4.08712	5.09623	9.81858	5.521	6.42959	12.8313	5.7045	8.95924	3.86965	6.98701	5.35877	7.24342	6.03653	3.98332	4.16718	5.45121	4.50921	6.53618	4.99295	5.12376	4.92017	12.4639	8.92691	6.54711	8.04663	7.99069	21.3396	6.8789	4.49446	8.56413
1300	3.31539	5.7757	3.65596	3.55061	4.34172	4.19824	4.75853	2.1812	2.6729	4.60494	3.48973	3.04106	5.06882	4.55617	6.64043	7.54462	4.99549	4.28331	0.403818	3.73494	4.18944	4.20951	2.78965	2.77379	3.30565	3.2614	5.46459	4.18313	2.883	0.647642	3.14943	0	2.72612	3.69911	4.20589	2.90977	7.02203	3.56351	2.81311	2.36977	2.60147	3.02323	2.57352	4.60449	5.85212	3.4467	3.24308	2.56104	8.02681
1301	2.9547	2.86903	5.06322	5.60481	4.46441	3.28448	2.30071	2.28336	1.76352	3.92249	3.71692	3.24879	5.59015	5.77645	3.56785	6.41099	4.69449	4.75791	8.843	1.33239	1.77884	3.93909	3.32199	0.891711	4.36993	3.46982	3.90195	4.07724	4.14611	3.44135	3.43808	3.3506	3.17639	6.46059	2.0833	1.70512	2.79279	2.76716	4.99532	3.78613	2.32596	4.56874	4.68812	2.9357	3.22071	3.97622	5.24436	3.71897	13.6698
1302	4.00885	5.79814	5.468	4.35298	8.20243	3.65451	2.5227	3.18865	5.31335	4.39101	5.90052	3.94474	2.81016	4.08697	3.97105	8.19334	4.07801	5.0086	4.90621	3.3127	2.68497	5.77809	2.69609	3.82932	6.61971	3.08456	3.05595	4.52051	2.09707	3.50582	3.39743	3.37679	3.71176	2.98399	4.2086	4.44428	3.85974	5.37555	2.85488	5.59248	5.36162	2.94727	3.45169	4.37719	5.10988	6.66169	4.555	6.2285	4.02698
1303	7.58435	3.92332	6.91776	7.00511	4.80548	9.24914	2.62962	3.12309	4.41001	5.0954	4.49113	4.35419	6.12903	9.22779	3.49006	6.2688	5.58555	4.70898	4.77681	3.17473	4.72946	3.95495	5.66377	3.25669	3.84648	5.49748	4.73484	3.7572	5.61758	3.38938	4.9193	3.29425	3.72289	5.19882	2.27524	4.88578	4.10584	5.13085	5.07692	3.11907	0.835397	3.09978	2.89242	4.10445	5.52152	5.33707	3.87315	4.00211	8.05794
1304	13.5051	6.17159	5.6559	7.65056	10.6158	6.7805	10.1606	12.7771	13.8661	6.78386	6.09392	7.83285	12.692	6.62098	4.82559	5.60231	10.6199	8.89134	14.5443	14.295	7.49936	10.0802	8.9419	6.8785	4.58424	11.0621	13.8427	8.87351	9.34029	10.2758	7.92861	6.98868	7.58525	6.96685	16.8187	14.4808	10.5191	8.00186	9.53868	13.9322	6.18424	15.7532	8.84852	9.24199	7.02846	9.46057	7.07648	12.6731	4.18314
1305	12.9415	11.5626	7.99664	11.9107	15.2043	10.0406	15.5581	12.8372	11.5965	13.0883	9.69321	23.0039	10.419	6.68739	12.1301	8.82177	11.0455	10.5043	0.401337	9.47212	11.4478	10.7924	12.3733	10.5771	12.2287	9.39659	13.6395	9.30857	10.1679	8.4211	19.994	11.2635	9.87119	9.78315	12.6444	13.281	11.5554	12.5603	10.8095	15.3971	12.5289	0	14.7479	13.7145	22.101	13.3116	13.7745	10.7587	14.5446
1306	12.573	14.5009	23.1813	10.9879	13.9868	17.7844	19.3225	17.3966	12.5469	17.5804	21.3878	13.3906	6.71077	12.2031	9.3398	17.7966	13.6777	10.5284	14.6259	12.4225	12.483	9.61351	18.0325	13.1439	12.3103	10.8528	14.4363	16.0928	12.6339	12.6555	14.1809	14.2107	13.2181	16.6552	6.94808	14.1913	17.1744	20.2956	22.7617	13.2963	30.3579	16.2321	16.9317	18.5935	13.2712	14.4922	12.7053	10.5243	6.77044
1307	12.9581	25.3921	13.355	13.8121	13.4302	14.5529	14.1906	18.9832	16.0672	17.0632	15.5816	14.7534	7.5637	14.716	24.7361	11.7661	16.8061	12.204	14.9254	15.1821	15.19	25.8505	18.8803	17.8958	10.2868	16.9672	12.3255	17.0198	15.2597	15.5953	17.8298	11.8229	25.5445	12.1881	23.4705	13.7058	14.7695	17.2968	13.8047	14.26	13.741	16.0546	15.7625	19.3777	14.9216	12.8241	26.3726	10.5207	10.7538
1308	19.3973	12.9947	16.0858	21.6508	13.3358	16.8976	15.8671	14.0354	15.8929	16.7252	17.4483	13.1386	14.2586	18.6564	18.9174	14.8791	14.3335	18.2602	19.5368	12.3933	27.0613	14.7742	14.8519	17.039	14.213	18.0092	13.9132	15.1616	14.1867	28.29	14.5591	29.2289	15.7829	25.9623	13.4664	15.7297	14.6757	12.5193	14.1766	13.6475	13.893	24.7223	15.7679	12.3419	12.9806	15.125	11.757	26.821	15.7277
1309	10.7617	11.012	12.6204	13.4744	11.613	13.5575	12.6896	13.1943	15.8706	10.7452	12.1969	13.292	28.7578	17.4687	12.3816	12.7164	14.1637	20.8529	17.0364	24.6801	12.9358	11.0076	12.4486	23.7141	28.2351	18.3988	14.6855	17.0056	23.6678	13.7781	10.6033	16.4637	14.661	10.1019	13.8789	14.6664	13.5254	12.4891	13.1686	14.5995	12.1706	13.5988	14.3357	10.7086	9.99299	15.3649	11.3984	12.1915	14.2387
1310	8.44587	22.262	14.1052	10.3445	17.3387	9.4314	12.9379	15.3677	17.4941	19.5276	9.15485	13.6643	9.19293	10.9019	13.5271	9.86576	10.461	13.6384	12.9438	13.7953	14.187	12.837	20.1948	17.2881	11.0606	13.6144	16.2097	12.193	11.7446	12.9015	23.0658	16.0673	24.5845	9.50902	11.7767	10.7789	11.9118	18.2521	18.9375	16.7514	16.3806	15.3652	14.2035	12.9453	9.14747	17.0389	13.5825	12.0528	6.25923
1311	22.3196	11.1118	13.2504	9.33987	9.54073	18.1291	12.7799	12.7858	13.8165	9.80577	11.7304	13.9165	16.7771	8.71199	10.2136	12.3628	20.0549	8.97911	9.84833	10.636	14.5795	14.6525	12.7135	14.9926	12.9355	12.8207	15.1997	8.5957	17.6508	9.56575	10.8141	15.963	11.5794	19.0798	11.5656	16.8281	10.5779	10.9013	13.6355	19.5581	14.1682	10.6612	15.5794	13.4386	24.4328	9.49773	10.9109	12.289	6.963
1312	10.3131	8.7678	11.6893	7.38908	7.16372	8.47064	20.6613	10.9672	13.8153	9.72571	8.36388	10.4507	0	10.7543	14.1563	9.79377	11.5996	11.857	19.7789	11.3898	14.089	10.1713	10.3112	13.5348	11.7865	10.575	12.8293	22.5948	11.9009	14.5865	9.77555	12.807	10.7618	8.39433	12.2491	14.42	9.47315	11.3765	8.76941	10.0695	17.2799	11.0166	11.8962	10.656	9.31086	10.3644	16.1634	10.483	11.384
1313	10.1024	7.92824	9.90209	19.4493	10.9701	8.36956	8.40005	10.7306	8.2475	8.02271	7.89192	10.3124	12.9737	11.5719	11.6497	17.1313	7.69685	10.814	9.23448	18.6813	12.0676	18.6099	10.6529	9.51053	11.7542	20.4698	10.6042	10.312	8.91427	12.7303	15.7915	11.5933	7.95343	13.6063	11.2709	10.1556	21.0165	7.38835	7.62748	7.25968	7.18708	18.485	9.14548	19.2848	7.77882	8.21793	6.82436	18.8112	10.697
1314	12.0841	15.0552	10.901	9.47473	8.4492	9.09371	11.449	17.2154	14.7478	9.22082	12.0318	8.56307	10.4131	17.393	11.5649	8.95055	10.1794	16.3834	8.43105	7.32979	12.0743	9.00804	9.15171	9.63918	9.99082	8.62138	8.84244	9.12276	15.3943	14.8582	7.22524	11.5286	9.00486	11.4875	19.7216	15.7305	7.83551	9.91613	11.3731	7.92527	10.4774	8.9474	9.17743	9.87563	10.3106	7.61938	9.94323	12.0205	23.4022
1315	8.98379	9.05604	4.92961	6.99726	9.6471	9.44989	8.05402	8.70806	7.29258	13.1496	12.7931	18.2015	11.5713	10.4665	8.98271	9.99419	7.64293	11.4805	8.18421	6.57922	6.2287	7.69511	7.14727	9.89751	10.5641	6.30534	14.5759	8.13718	10.1549	9.20386	8.76766	7.28405	8.76697	7.42191	6.53675	7.18257	9.24518	15.212	10.6235	10.2022	9.07785	8.2902	15.417	7.39117	11.5998	8.08601	8.33135	8.01627	6.98789
1316	7.95211	8.7049	13.4297	7.56798	9.01372	8.98341	4.67621	8.18504	7.1279	5.54029	8.60697	6.64501	10.4476	10.0841	8.69139	7.14614	6.84291	0	13.6856	7.01328	6.51434	7.68431	15.6147	8.02784	9.59676	4.58403	7.02749	9.46981	8.63003	6.51595	5.84359	6.32372	10.8042	7.0286	6.88074	7.33253	9.96133	0	6.84707	8.85804	8.64179	11.9005	6.68832	6.99717	9.47359	9.11866	10.6632	7.63642	9.50056
1317	5.97291	7.961	6.41606	8.0279	13.0525	7.45647	13.6619	6.20264	6.27772	6.98416	10.951	6.7042	8.20523	6.2585	5.84175	10.2171	6.79424	8.0871	6.07491	5.97188	8.17622	6.44788	4.74895	5.59961	7.45064	6.3126	5.13091	9.31468	5.08841	4.79999	5.31521	7.38752	5.77139	5.54583	5.23671	7.03273	7.39675	7.56906	10.3952	4.65433	4.24317	5.08803	4.89139	5.36897	0	9.84948	7.57635	6.79804	8.73651
1318	4.57369	5.11358	7.7822	14.5431	5.77964	7.72973	5.01693	5.60561	6.66215	12.6808	10.3048	5.34461	8.38848	5.5935	4.27531	8.26963	11.0082	7.32063	5.11752	6.12573	7.45399	7.30833	5.41089	6.53892	8.06973	11.6214	5.04771	6.36583	5.12412	6.6294	8.61845	11.0456	4.91507	11.7614	7.16534	4.54548	6.61532	12.959	6.20155	10.2796	5.33806	5.88878	6.54357	6.17119	9.33734	8.0486	7.46252	5.79651	9.69986
1319	9.25232	4.0395	7.59443	6.86626	9.04463	12.8861	2.36281	4.23195	4.51841	5.34255	8.17123	6.19764	12.0306	8.26429	11.0974	6.26872	7.72001	11.4399	6.7012	12.4776	4.62934	5.58574	4.0541	4.97083	6.79108	5.07537	4.53275	3.89417	5.39767	8.20853	4.78287	0	5.85833	6.16531	7.5966	5.99354	5.9665	6.42553	5.58969	4.44197	7.20593	4.35713	6.45776	7.87114	8.60872	12.1589	8.54222	6.09626	6.36967
1320	14.1955	10.2554	10.6292	13.6529	13.0825	13.1742	10.7119	8.3386	13.2397	16.441	8.45223	11.9599	8.94539	17.6096	9.86901	10.8937	25.696	7.95475	12.1348	14.7675	17.6567	15.8648	17.9943	11.9179	11.3861	5.67857	11.6151	18.1433	17.5208	12.6896	11.8565	24.8268	7.85056	12.9072	12.6673	10.0407	22.4688	12.5401	8.04993	12.5276	17.3095	18.185	11.2935	11.5749	12.5415	12.8551	12.9018	8.76254	20.7752
1321	9.32858	7.97624	17.4037	11.7945	12.747	12.0715	18.5243	10.2198	12.4814	0	18.1783	15.3968	11.1488	10.4607	7.47981	9.90325	0	11.792	12.1002	8.96575	4.65074	11.0256	6.1877	19.2229	10.9704	8.18049	8.68467	9.19708	8.19911	12.0903	9.75046	0	10.3385	8.30391	17.1302	8.34697	7.11807	8.23931	11.2164	10.0647	9.39657	8.22333	12.6043	9.33674	18.5674	10.2038	8.54843	12.5435	9.61567
1322	8.93571	13.617	7.23612	12.296	12.4551	11.5522	8.06944	9.99892	10.8091	22.4655	10.8453	15.3302	15.9846	12.7268	10.2769	18.6296	12.4744	9.77677	11.777	10.4902	11.9621	11.6479	7.65829	9.38759	10.4064	19.6831	15.0392	12.6877	7.78407	7.99835	14.0852	10.0654	8.13852	13.2022	10.4411	10.4954	8.1492	7.72951	11.7275	9.79086	8.7745	8.335	8.12893	8.94079	10.7621	19.6192	6.95393	12.7848	7.90676
1323	7.71943	6.9359	7.92738	10.993	2.76597	6.37594	9.64136	11.5232	13.5199	6.71334	10.6051	8.89669	7.90108	11.614	8.72122	11.0126	10.1086	20.1965	9.93072	7.87912	8.8047	9.34169	16.1824	9.46625	9.41314	11.8678	0	6.90787	13.3905	8.67708	11.1614	10.9158	10.0792	17.8458	13.3316	18.5415	10.1452	16.4308	16.2962	8.01721	14.9252	13.4303	7.64637	19.7506	9.13182	9.13734	14.3473	7.16173	10.2641
1324	8.02275	13.2647	7.78412	5.95923	10.8449	9.00216	12.9136	12.8488	5.73722	10.1946	12.103	7.85119	8.22659	6.01863	24.0415	10.0701	8.23039	11.5509	12.7945	9.24454	13.7356	9.24052	5.2064	9.69456	13.8876	9.07241	17.0066	9.03127	8.57148	10.6589	9.92283	10.8531	7.50376	8.88996	7.2178	10.4349	9.53082	13.0219	6.58655	17.8954	6.74963	6.94796	12.9736	9.5784	7.1747	9.31586	12.0456	7.90198	7.28583
1325	8.56956	7.79156	14.234	8.33068	8.97839	7.06998	5.37944	7.81368	6.40763	10.8309	6.757	11.6796	10.9882	15.8388	5.41774	5.02972	6.13823	6.55567	9.54599	7.22712	8.28271	9.92324	6.42567	3.60672	12.3208	6.74993	6.75117	6.90793	3.5036	11.587	5.80815	7.44493	10.459	5.82233	4.65212	9.79921	9.46568	8.71868	6.47736	6.65329	8.48683	6.31753	8.60841	9.21483	6.33298	9.32135	6.19058	16.056	14.9458
1326	6.71206	11.402	7.65398	10.0333	12.1432	8.25025	9.68254	8.03177	7.25226	6.43657	4.8757	6.01337	11.1918	6.81568	10.7424	9.06047	9.19395	10.3619	8.93541	12.5658	8.13828	11.7869	4.94655	10.4055	7.05319	6.09883	8.4853	7.17017	8.54896	7.96636	13.9341	9.22333	6.277	7.14852	5.15288	8.89472	7.63011	0.00492936	9.84763	7.23038	8.50398	7.88458	8.68283	8.3386	6.95992	7.34775	7.14117	6.11388	0.0505095
1327	19.8447	7.27792	9.4436	9.87059	3.2199	14.5348	6.1804	11.3941	12.678	7.17287	6.69926	6.64014	7.58402	6.72705	6.59048	7.26356	9.33948	10.6847	11.1205	7.41161	9.80894	4.46164	13.6877	4.84623	8.20986	7.19263	11.1754	5.46023	5.42778	7.31093	6.64022	10.4673	11.7843	11.2372	7.20613	6.70695	8.41804	14.2116	16.3465	5.98845	6.94361	6.1252	10.2035	4.97752	12.8979	4.60992	7.89878	7.30717	13.8452
1328	7.46675	8.7023	7.34135	8.54402	5.89722	5.57205	6.49012	10.7733	11.3526	14.1009	12.9178	7.21055	10.6406	6.78458	7.72188	10.2959	10.9498	4.77657	0	13.171	9.2432	10.7655	8.5194	10.7848	5.41155	15.4817	10.4019	14.0024	10.9153	11.5447	11.9913	9.23162	19.718	7.57303	9.70304	9.82331	7.81419	11.4989	6.66569	8.77549	7.92914	9.91258	10.9323	10.0043	9.91061	8.18168	8.29851	8.30856	6.91779
1329	9.20502	12.777	10.3465	8.52583	17.8657	12.397	12.4069	9.05792	6.52221	5.64423	8.56634	9.02151	7.38892	5.40424	9.13912	7.84106	7.86918	6.3502	11.661	8.27733	7.71698	5.94219	13.1916	10.6676	10.9411	9.99451	10.8406	10.4921	16.1384	9.4768	4.84986	6.97172	7.85109	7.06993	12.4978	6.91633	9.25985	7.6043	6.78619	13.0566	10.9811	14.6386	8.92626	8.28319	5.72121	9.40801	15.6739	13.0599	8.39316
1330	5.51629	5.76211	4.43661	9.74838	6.59083	8.70613	5.03514	4.09968	4.00339	3.60651	5.42345	4.63936	4.6318	3.7575	5.71727	7.02279	11.4175	9.73262	5.97282	5.93188	7.91803	4.18244	4.11245	11.9961	5.80238	4.50394	4.63471	7.97223	6.09608	9.10087	8.18825	4.93719	7.33178	6.0824	5.49468	10.0012	4.17753	4.89135	5.32175	4.96687	7.69527	5.63314	10.3997	6.60989	5.40633	4.51381	7.09911	4.77576	6.85546
1331	7.64368	6.83727	8.41693	6.81022	7.157	9.5827	7.46131	17.4071	15.2318	5.9709	9.41337	7.55337	6.01291	16.3932	6.36797	4.21678	6.2135	7.17269	6.45202	6.71517	8.55165	6.95533	7.75898	10.1536	5.84878	6.58368	7.66197	1.68722	9.36445	8.7262	6.70396	12.1317	7.61767	8.29698	7.93237	9.12998	13.273	8.17345	8.23328	14.0662	9.33028	10.2165	10.1428	8.50224	7.43238	10.1524	9.83069	8.08208	9.48448
1332	9.99766	9.67362	15.9226	13.9405	6.99409	8.81944	20.5012	9.86624	10.1971	19.8602	11.8786	11.7142	8.44293	7.97912	10.6519	16.9551	9.13999	7.05714	10.5024	14.2849	9.48669	10.6866	10.553	11.735	6.5083	14.9396	9.38085	8.35097	12.6321	9.32039	6.30217	8.80064	9.38402	8.3864	17.9769	8.94999	7.0926	18.0716	12.1854	11.4967	8.47555	11.0126	10.4323	8.95791	11.2739	10.6712	10.1135	11.1749	6.09743
1333	9.61766	20.0999	9.9916	11.6326	16.1845	11.159	12.5457	9.28294	8.3564	9.85192	7.86289	11.2021	14.8177	10.6899	9.52814	10.4863	9.82428	7.03621	13.745	9.32461	9.18928	10.3944	13.3143	9.07674	14.8794	10.3983	13.2344	18.3223	8.0992	11.1512	17.2444	9.87176	11.9728	10.1489	15.3168	22.4387	10.896	9.73351	18.8098	11.4405	10.2126	11.4489	11.4261	12.0225	14.2983	11.7475	11.1187	22.3994	9.03922
1334	11.3112	10.1501	12.94	9.56083	8.62195	12.3286	12.0616	9.65057	21.0004	9.45672	9.12201	13.3554	11.5141	8.30329	23.552	13.6164	9.10191	11.4078	8.8024	11.2217	10.9486	11.3317	11.5402	8.99885	7.94852	11.266	10.5515	10.9406	19.308	11.4091	10.3726	10.4424	11.9324	19.116	0.00035041	10.6122	8.4065	9.63566	9.31095	16.6218	10.8834	17.6294	20.9762	19.4879	13.2576	12.4404	12.8572	12.8473	17.8105
1335	8.8049	10.0448	9.53384	9.15971	9.18827	10.0979	11.6763	11.2291	9.24655	10.8192	14.3453	11.2921	13.0654	9.68298	0	9.0684	8.14841	21.7305	17.9149	10.1332	11.995	14.1612	12.2948	14.7931	11.0182	10.374	10.2474	7.6386	11.3812	11.879	8.83114	9.24974	11.2581	8.73823	19.9278	8.94662	12.1562	11.7479	8.744	6.14292	12.7042	11.8883	7.55924	8.24614	11.5865	8.98354	10.7817	10.8708	9.27557
1336	9.54805	8.85872	9.05581	17.293	9.69586	9.33292	8.1457	17.7695	8.43165	10.1516	13.4582	10.4674	8.03957	18.5979	22.3112	9.30628	22.0554	10.1645	8.19478	11.1023	17.8413	12.1134	11.0587	7.86854	11.2734	7.83144	11.3835	8.77132	8.15651	8.97315	10.6864	15.8436	12.6307	9.6632	7.88295	7.92508	14.6125	10.8857	6.71349	11.7007	9.95483	10.0175	8.1938	8.02564	12.4608	16.5602	10.7977	9.09897	11.9272
1337	19.2536	13.5966	14.6379	6.83874	8.18202	8.94882	7.12329	7.40009	8.90796	9.30338	10.6134	12.5255	7.48955	8.68633	7.91967	8.94565	9.8009	8.92051	9.42684	8.32826	8.68246	8.99772	11.0967	7.77401	11.3681	16.8896	9.32581	10.9725	9.44515	8.34179	16.6348	11.0971	10.3968	8.09567	6.93038	7.06696	10.1366	7.63399	19.4933	7.62667	14.8119	6.89751	9.38336	6.64246	7.60566	9.15713	8.08431	5.85682	11.4248
1338	9.06795	8.8097	7.24285	8.17827	9.2186	10.8917	5.96769	6.77399	8.08845	9.40115	7.69316	9.14809	10.2834	8.28001	7.34554	8.06859	6.65052	7.78569	8.56059	16.0296	7.38822	10.4293	10.0468	9.96979	16.687	9.10807	16.6421	15.4913	7.29291	14.4124	8.56146	9.96139	9.129	15.2505	13.1387	7.60209	10.8453	6.87155	11.188	9.30537	9.58999	9.12536	9.15746	15.1801	9.00656	10.6062	6.36469	7.59517	9.149
1339	9.23901	6.16711	7.82178	6.83782	18.1669	10.1327	9.48206	6.52087	6.53627	11.5785	10.1897	8.10245	15.7027	7.62967	6.6063	12.3138	7.64762	8.99242	10.4282	6.92837	7.99879	10.7479	8.22414	7.63428	8.66588	8.10541	6.93776	9.85298	8.22438	6.68577	6.47471	7.66449	8.34674	6.22165	5.39903	7.32719	8.40374	12.3552	0	6.63228	6.34195	6.1308	2.32898	6.32525	7.67194	5.16747	12.9524	7.29881	8.93631
1340	11.226	12.595	15.0767	11.1022	13.9638	10.5003	22.7636	15.0133	25.681	9.85213	17.2067	11.0375	12.078	18.63	11.4806	18.715	10.3116	20.4938	22.608	17.2503	27.1692	11.9407	22.0393	14.5161	12.3831	17.5487	16.6992	15.7475	21.0367	13.4754	15.2265	13.7831	0	19.6733	10.395	16.8787	13.5354	25.6497	14.9877	12.1634	14.9064	12.6702	16.357	15.1061	19.8299	11.7994	12.2044	16.2734	14.5678
1341	14.4002	11.8478	11.3595	13.204	14.3205	21.1601	9.16051	12.4084	9.42076	11.4423	10.8752	16.4759	11.6121	7.07214	19.5818	10.0124	11.1002	10.6256	10.8614	10.7658	11.1587	13.7495	17.4886	11.7704	9.02523	10.9329	9.75951	14.4217	22.1006	13.853	12.7348	13.341	19.7786	0.165486	14.5029	20.0105	10.9109	7.76064	13.6602	12.6858	14.7653	12.1108	12.0893	11.9563	11.3672	8.942	8.13512	9.00983	11.887
1342	10.6952	12.0475	11.9705	18.0587	8.74599	8.72072	9.99708	13.0145	8.66712	20.3894	10.1247	8.15318	12.0221	7.01713	11.7802	10.101	9.48755	6.41896	12.0608	7.96871	12.2299	12.4211	8.60955	9.90704	12.4597	17.8151	9.78959	12.0657	9.3759	11.4813	15.375	10.4428	22.5086	15.6003	9.6437	10.1558	8.07575	7.47088	9.0825	10.4375	9.94275	20.1131	12.4027	12.4623	7.0751	20.6341	12.377	11.4172	8.30328
1343	8.38241	15.3471	12.7238	9.54838	8.93483	7.87886	8.19607	11.3395	9.62837	8.82839	13.1405	17.3826	10.2827	14.8198	9.48149	10.095	18.7864	14.8538	8.39168	12.0749	10.4485	9.46455	7.5911	17.047	17.6857	6.27379	12.7953	6.8512	5.46661	19.222	10.3246	10.8014	0	12.6094	9.02858	14.6483	7.07668	14.0797	10.1209	13.7373	17.7372	9.7969	11.9877	8.10306	14.9308	7.29518	13.6443	18.1275	8.56487
1344	10.0103	7.82625	8.89539	9.18834	7.90746	8.534	10.9337	6.7533	8.80745	8.46811	7.98992	7.60503	10.5112	8.61217	9.97007	10.8739	9.62521	6.0589	12.4598	13.4675	8.46722	16.5374	9.61896	10.6951	9.75564	6.95898	8.55264	7.78759	7.44138	9.75623	5.40623	10.6829	14.9076	8.65509	15.9114	10.4125	18.226	7.90089	17.9803	9.99001	7.03291	10.3682	9.93204	6.62715	11.9797	7.32938	9.04294	7.71291	10.4582
1345	9.60094	13.0966	10.043	5.98835	10.6472	15.1914	14.2073	8.06963	8.08051	9.64653	7.04351	6.60201	12.5209	6.39943	7.17225	5.94751	9.35614	8.08813	10.4963	11.7152	6.79978	7.45693	13.5165	6.23313	10.6947	12.637	12.7331	12.1071	9.2359	5.73911	13.2653	9.7163	10.412	16.2405	7.60619	0.0242579	8.52156	8.9072	6.67909	13.8217	9.36092	9.19756	8.78753	18.1709	4.98407	13.4313	11.1288	6.07378	8.26974
1346	8.26966	8.76292	13.6894	6.63109	11.52	7.90774	5.05776	7.95907	15.1198	7.73313	8.2389	7.18453	6.82321	10.4181	7.94435	5.36917	11.6846	5.69081	8.13934	5.39799	7.44329	5.94164	4.69611	12.2999	8.99824	8.59064	8.14854	9.26278	6.87965	7.79092	6.55817	6.92587	8.15229	9.61545	7.24799	9.22716	8.03348	6.36896	4.85641	6.10021	7.15634	6.95273	6.21378	0.00868211	7.50807	7.30206	6.03621	6.07951	14.9764
1347	8.32227	8.97069	3.82355	9.62434	8.46084	6.3815	6.172	6.6811	6.03532	7.96472	8.48106	14	5.38918	13.7634	8.46387	7.46428	7.93514	13.7128	7.0424	10.5869	5.74585	6.2354	7.12488	7.23315	6.54263	5.35236	8.9776	5.96636	11.9982	8.11434	6.34065	7.59666	10.5148	7.4888	9.04059	8.02496	6.38147	5.02961	11.9333	10.5104	7.27832	6.67646	6.84987	11.3587	8.41487	5.26601	9.80808	7.25772	7.16959
1348	7.17014	3.67154	6.01105	11.051	9.19858	6.71875	5.70034	11.392	4.12182	7.83818	10.8211	6.95426	10.8548	5.99647	6.87542	6.46093	6.24783	6.52463	4.42462	6.14219	4.40099	10.9103	3.27557	5.98471	6.7923	9.86466	6.90207	8.12162	4.43636	4.38414	9.01148	6.71828	8.3772	4.99584	3.96324	4.95586	6.22303	11.7238	5.20112	4.904	6.93529	4.88012	6.77899	7.64815	6.30961	12.4829	5.32254	12.8227	7.37306
1349	11.9229	5.83461	6.40723	5.60368	6.30081	7.00661	7.81161	7.36922	4.43787	7.83703	6.07852	4.60497	7.90566	7.2713	7.25004	14.9608	5.46536	7.5325	3.51559	4.63048	6.1366	5.3425	6.03943	4.31355	5.66285	4.02581	5.64248	7.66855	2.02872	6.18357	5.75737	9.99173	5.34892	4.95582	12.6604	5.6619	13.0157	5.10858	5.49855	5.64974	4.88454	7.23394	8.60106	8.55852	7.60073	5.5177	12.3006	5.22552	8.42998
1350	6.06806	6.33817	7.96682	9.42985	12.6277	10.3804	2.78293	4.45879	2.77372	7.94702	10.6452	5.74122	6.45571	6.86633	7.75633	8.2052	16.6796	11.6263	9.96448	5.76651	9.29026	8.59005	4.83133	4.07056	8.63201	5.68074	7.31891	5.94301	6.5073	5.53592	5.68364	9.48314	6.99014	7.40697	0	4.89843	6.75381	6.4249	7.63228	6.9942	3.78207	5.2834	7.54319	8.86024	5.08475	9.41007	5.70089	4.9197	9.71885
1351	8.76743	7.96787	7.3647	5.86488	8.91	0	6.0453	4.31459	4.39293	7.00979	5.96095	10.0236	7.68032	6.33053	6.48951	7.12301	7.10159	7.55386	7.0336	5.06851	1.91354	4.22528	5.27108	4.83197	7.90023	6.77745	4.98313	12.0477	7.72546	7.03819	3.20305	2.46819	5.06027	6.44993	10.1634	9.13637	5.63191	4.08931	6.05069	4.03157	3.63036	4.93486	6.01438	4.78683	10.4404	0	5.20296	5.32819	16.8404
1352	8.18134	5.63078	7.55968	7.06658	9.15024	13.6499	4.54006	2.74464	5.80105	6.18805	11.8079	4.80074	8.02681	7.6799	5.72999	14.9847	4.94826	4.87159	6.08024	9.37047	4.18201	5.63658	4.90458	2.11793	12.4692	5.01093	7.70621	5.48468	6.54004	3.82814	4.34528	2.59719	6.15518	6.09719	6.28942	3.41712	5.48217	4.63032	7.58546	5.3561	5.22435	10.6118	3.06073	5.36835	11.9652	15.1694	5.51717	4.92771	9.53731
1353	7.76986	6.28882	6.09302	5.36079	6.37873	6.17449	8.10352	7.82733	2.24392	5.22562	4.84505	6.03554	6.38773	7.46079	9.2408	8.51527	7.74431	11.4441	6.52984	4.15899	4.59568	11.0415	5.33298	4.15754	6.60773	5.25084	6.79757	4.04166	6.28763	2.70208	4.26224	3.64923	3.43553	7.25418	4.7897	3.32852	8.71905	4.92168	10.9042	5.36352	5.80334	4.92448	2.73013	2.84781	0.289324	6.41377	7.00441	5.59314	9.14331
1354	5.5627	7.07828	5.81906	10.1945	6.10694	5.89964	6.07864	2.56388	3.17914	4.11383	5.2186	4.7176	7.15792	5.84801	8.4857	9.40274	11.7833	5.84358	8.18577	3.23594	8.02496	4.90027	2.66052	3.40153	8.06691	6.13958	6.02427	5.10394	6.18909	2.94148	5.46398	6.2105	3.50422	3.861	5.35608	3.15352	6.64057	11.6768	4.93802	1.78774	5.39928	4.96515	2.53629	7.39117	13.7629	8.0186	6.89366	3.99692	8.29018
1355	8.21067	6.26423	6.08021	7.25126	7.38617	9.62044	3.91032	6.3428	3.75274	7.71644	5.19241	6.63385	13.5489	5.33761	5.72477	7.30421	3.94052	5.40765	7.14304	5.27577	3.71218	5.98643	6.58438	5.96162	5.59578	5.20067	7.0757	7.80647	7.00503	7.70798	8.66452	4.76684	3.4704	11.8221	11.3348	7.36749	8.54367	8.33958	7.13201	4.58926	5.0875	5.00719	3.59468	4.15998	5.02038	8.57096	5.92086	11.4059	6.7798
1356	7.71758	5.63333	4.09175	11.208	7.09737	8.62357	4.8766	5.57974	5.88209	9.82225	7.35968	8.10784	5.65647	12.2471	6.37235	4.56191	7.49547	6.4467	7.08791	9.79962	5.03195	7.405	11.2191	5.10581	8.61056	4.60587	5.87447	5.07789	6.53739	6.2263	6.25443	9.60894	13.1604	6.00589	0.777367	7.02809	7.34832	7.95182	11.3065	4.81301	8.374	4.32588	7.76621	5.32759	9.61773	8.17806	9.73189	4.40046	4.16752
1357	9.76154	9.14508	8.60206	11.1071	12.2732	10.4208	14.0772	14.9377	11.2931	9.58748	11.7863	7.88331	11.6446	0	16.7692	10.3028	7.73055	13.3554	7.49555	12.0068	16.2045	8.07461	10.5808	18.1462	11.083	9.72546	9.28756	6.9788	10.4496	20.0651	10.7605	14.6941	15.9773	10.1307	8.59136	0	16.1653	13.1279	10.9664	7.95997	9.91008	18.9185	14.7205	12.0621	9.3667	10.42	16.1241	10.0582	5.65394
1358	16.2371	12.7466	12.9772	15.0006	11.7553	16.6193	30.2646	24.8463	16.5067	10.273	16.5932	13.0302	13.8553	18.2091	16.1821	12.1715	13.5658	14.1582	9.93974	19.8572	19.7225	12.444	21.1604	23.2924	12.6459	16.823	17.1057	26.7656	20.2117	18.3549	12.6339	19.6763	20.6559	14.6087	28.9593	38.9861	17.0931	17.0049	12.8151	34.9843	14.5511	20.9411	25.2504	13.3346	19.5482	15.5648	15.0373	29.4416	9.04112
1359	21.7237	32.9069	33.4455	17.5164	18.3144	18.6115	19.3208	26.3842	44.1746	32.1165	20.5907	33.0261	19.5862	30.0206	17.2492	17.4288	19.0106	19.2926	30.5398	25.4602	27.3225	31.6963	27.4549	28.9144	18.3887	34.7855	27.8265	20.7502	22.5468	25.5999	38.7284	26.8456	21.5907	26.3633	23.7387	22.6844	17.6222	21.8328	20.6693	24.1204	38.2379	20.0877	26.7836	35.8613	14.9043	18.2543	22.8668	19.9282	20.8276
1360	10.3483	13.7413	12.6022	16.9339	19.1138	11.0783	14.8954	14.955	14.5087	13.6166	12.1328	10.3455	9.1286	10.5115	10.0189	12.6086	10.0352	9.27284	8.18454	16.7569	12.6789	19.3859	8.54471	9.57685	11.649	11.0013	15.0058	9.28919	20.904	14.2683	8.4482	9.79056	18.055	8.54953	10.7249	9.85986	9.64137	10.7578	12.3893	9.82595	13.1867	11.0011	17.1271	12.8508	12.598	7.98853	13.1253	10.7847	8.01936
1361	9.57009	11.9339	10.9997	9.93213	7.1442	21.4476	12.9675	14.1657	11.902	12.2864	10.2991	11.8247	9.25806	9.92471	11.2565	11.5293	19.5901	12.6782	13.1203	10.0719	13.7888	14.6458	24.367	19.7331	8.66949	10.0303	9.3663	8.91014	9.06342	12.9759	12.6185	9.56347	11.9425	10.3389	10.7989	13.0254	7.47718	18.3056	17.2242	24.6868	13.0886	14.0441	17.6162	12.1655	12.4732	12.5034	12.4258	10.7197	8.79347
1362	10.0145	9.2755	9.29383	9.96503	8.43561	9.41272	12.0473	10.5873	12.8276	9.36648	10.7569	10.1319	9.34796	9.31697	9.64399	7.21897	11.2183	11.118	9.28532	10.267	14.9836	0	12.3761	10.8622	10.5426	10.0005	10.2655	12.6275	9.05098	11.0318	13.6761	13.9164	11.026	12.7359	18.482	19.2062	7.30763	11.6875	9.07017	9.41421	12.5604	16.331	0	10.9749	8.51457	10.1012	9.03572	9.48364	10.5269
1363	18.1508	7.60505	9.55798	9.07301	16.5469	7.71792	9.19044	11.3817	10.672	8.02952	9.09111	16.3605	18.0871	10.153	10.4866	6.66815	9.97668	10.7393	8.7467	10.142	11.637	19.0652	7.61706	9.08932	10.7854	11.1281	13.0158	13.8279	10.1184	10.8915	14.1722	14.0353	10.615	11.4867	8.78373	8.6844	18.5292	11.497	11.3847	7.65469	18.0744	8.06626	21.6187	9.82192	6.45383	10.9673	18.4395	10.8011	8.04293
1364	8.70461	16.6913	12.9539	9.66014	9.33906	9.78265	9.79542	10.5959	17.5555	14.8216	11.1394	6.97775	8.22396	13.4717	18.7304	16.3385	0	18.3921	12.6514	12.4457	11.6393	7.46364	8.45742	7.99306	11.4518	20.3931	9.83673	11.369	17.0505	9.95919	11.9089	15.8608	8.9501	14.1532	6.86851	9.02379	9.88987	10.8253	7.176	16.6569	10.0061	13.8531	9.39683	16.1782	10.8009	19.0427	9.57651	10.9817	11.1142
1365	8.13643	8.57897	11.9442	9.6099	6.84577	9.10614	15.7213	11.3327	8.55045	6.98123	8.29023	8.21285	7.98078	6.7508	9.81999	8.01208	22.0203	9.74608	11.6762	10.2769	8.41407	8.92719	10.3467	19.571	11.6282	8.44176	17.454	9.11421	7.69526	8.60295	9.45063	8.92447	8.14147	4.5187	9.26045	8.66397	9.07148	7.77405	9.39	6.33308	7.40564	7.28557	7.50725	7.85895	10.8691	7.86391	6.7697	13.6359	8.99507
1366	6.74669	7.55783	9.83875	8.10367	7.03348	6.26996	7.07602	6.52104	7.03526	8.47118	17.3588	7.68272	7.49005	9.5188	6.97555	8.21747	7.2293	8.4259	8.75282	7.88526	13.5191	6.14458	12.6225	7.07882	12.1658	9.01122	8.00755	9.74326	5.70746	8.18041	12.0665	7.39039	8.08217	16.068	16.1541	13.4911	8.26344	7.89771	15.1402	6.84882	7.20627	6.43926	6.97618	6.8748	12.4238	6.35634	10.7968	10.0129	9.11034
1367	13.1288	5.70451	9.55473	7.49571	15.9387	5.89429	6.90989	5.42763	6.39364	14.5458	7.40971	12.0998	9.66335	10.3985	7.57379	15.5198	7.75958	12.1323	9.69663	9.67549	6.57581	6.11402	5.29414	6.68483	8.32161	8.77382	7.0375	7.62796	6.2372	10.6723	5.78348	5.80986	7.74854	6.72075	7.51085	6.94347	6.86718	5.5388	6.0652	6.99987	5.50632	11.7634	6.70162	5.02797	10.5192	7.95788	6.02642	7.89251	9.34079
1368	7.09731	6.97146	7.42303	12.6459	0	12.3518	6.30451	8.41672	5.92018	5.65711	6.54518	8.7379	6.83455	9.79612	8.29592	6.71991	4.68672	0.321903	8.16555	6.14794	6.76339	12.535	5.51263	6.48324	6.79029	6.17292	5.48177	12.8747	4.71313	6.07108	5.0843	6.53948	5.42973	7.77073	5.53179	6.90952	15.6782	11.1959	5.89356	5.97367	5.41071	4.95779	7.08105	10.7076	7.84994	5.84607	6.22362	9.21569	16.32
1369	8.10246	11.9401	5.83162	6.58059	9.60256	6.93861	5.09219	6.61639	4.63471	6.22401	6.97681	7.62627	13.9856	10.1579	7.19843	7.16723	7.48384	7.17348	9.72061	6.33096	0	5.71866	4.86175	2.92759	7.99587	5.04694	4.52897	4.616	9.45959	7.34656	6.79119	8.16932	10.0095	7.65755	5.8847	4.19229	7.2745	4.52036	6.2666	5.60608	7.55488	6.25844	5.97509	7.53924	7.49751	11.3727	7.58064	6.47212	9.73685
1370	15.5987	11.0528	21.6585	14.7098	24.8833	14.0085	15.4655	17.0134	13.2856	19.8302	15.756	14.2346	13.9146	11.8837	10.9119	17.5071	10.0421	22.7311	16.3591	13.324	21.7366	13.401	22.76	11.4419	25.6026	15.2696	13.585	7.92621	14.3497	10.9349	14.9495	26.2934	10.4824	9.28796	11.4331	11.4196	11.764	13.6785	10.5844	13.9084	16.2715	16.1139	16.3853	12.1472	8.79824	12.8287	11.1935	17.3847	9.66228
1371	11.3092	11.8361	11.5575	12.6679	7.86796	9.91015	10.4897	14.8492	13.9634	7.99851	7.65406	13.5537	11.2272	20.1558	17.7526	10.7939	19.9115	10.7917	13.1094	10.7113	13.1074	13.16	14.0926	19.771	9.1697	14.3295	12.5757	20.8558	10.6554	18.6966	12.3285	8.06079	10.2549	10.15	8.12099	10.2572	7.83829	9.92358	14.7785	18.2034	12.6889	11.5605	9.98458	14.244	20.5206	11.6641	10.2815	16.4899	15.7598
1372	9.78168	13.1995	7.64407	10.8422	8.66278	10.0012	21.17	11.2788	10.4231	7.2848	18.4564	10.2014	9.90808	14.6525	7.17978	11.5615	8.29829	10.0505	12.0551	8.53006	10.3348	10.5805	9.48029	16.0286	7.84152	7.84148	11.1798	10.9831	9.92953	12.3926	20.8077	10.5879	19.3363	12.6014	12.3956	10.2742	20.4708	11.9998	9.92141	9.0193	9.01187	13.102	21.1472	11.8473	8.56839	10.4087	17.7578	11.2821	8.39618
1373	11.5912	9.57785	10.4838	9.27538	10.3461	16.1454	10.6069	10.4851	20.6211	14.7113	12.1981	11.8686	10.8508	10.0334	9.92524	9.01211	7.60302	9.84933	11.4022	16.0118	13.1399	10.8258	6.88964	0.250426	7.82221	9.11717	19.7647	9.22034	10.0133	10.341	8.89337	10.29	6.87092	12.6729	7.74817	11.1954	12.5431	18.9309	9.46855	9.02655	16.0628	15.0113	8.23305	7.11115	10.7942	12.9497	10.9845	8.86539	9.03001
1374	7.96849	17.1565	10.1658	8.04406	7.91818	8.19053	7.96882	8.38826	6.28991	9.82174	8.27851	8.80778	10.9999	9.08533	15.4045	8.09148	9.88024	10.5599	8.2095	7.62453	9.06044	19.6361	6.17024	11.912	11.545	10.471	5.74359	9.54772	9.81499	11.3759	8.03504	10.0796	8.19423	13.4955	9.43365	10.6383	9.22837	0	12.5577	12.6829	11.9653	5.33289	4.59781	19.091	9.17902	8.259	8.85463	9.57828	8.37047
1375	16.2375	7.42865	8.51669	20.3529	14.7527	6.66724	11.2361	13.2805	5.19548	7.74705	7.53854	6.47854	10.1698	7.28802	7.50145	8.92605	9.54325	8.6957	8.80421	8.50661	8.88216	8.86087	8.04725	16.0537	8.40481	10.1117	8.06185	7.56385	12.0089	11.5413	7.61136	5.45671	15.0146	6.51549	7.41098	10.104	8.14216	16.5769	7.2278	7.0122	4.08343	8.28137	7.34223	5.16379	11.6022	6.53177	9.32053	5.94	13.7454
1376	12.6608	11.1059	12.7161	6.22262	10.8	10.7693	4.85537	7.76781	12.7062	12.6412	7.45283	7.56973	8.88035	7.95636	6.32828	6.36471	7.83045	7.59419	12.314	9.41448	6.8686	7.54309	8.42801	4.73074	12.3767	6.87006	10.3909	8.47296	15.6743	5.69431	7.43061	7.01848	4.91013	11.8255	15.6841	6.50931	6.59519	5.67124	8.51608	5.19961	7.02167	9.08443	11.2191	7.25442	7.3	10.5297	7.15683	6.20452	7.33079
1377	6.01673	5.58661	8.16792	7.35999	0.139803	6.36824	4.95977	7.13218	4.12813	7.55344	12.9921	10.5158	9.96574	9.00356	12.9166	8.11519	8.54676	5.39783	6.80939	12.8272	5.92367	6.18001	9.04008	6.93812	4.36377	6.71948	5.04873	6.61969	5.80146	5.84116	6.59494	8.55788	7.00002	4.6231	8.43129	13.8591	8.02393	6.63248	9.78526	5.51937	8.40559	8.46571	4.52556	8.4374	8.25035	14.7411	11.1526	6.09511	13.0977
1378	0	6.5909	4.22582	6.12933	8.72771	12.1657	7.34344	4.95673	6.72129	7.45292	5.7119	8.13238	6.33188	5.37411	7.53407	7.44473	7.62894	5.87666	4.91113	6.97491	4.57887	5.71034	6.87101	7.23048	7.08165	5.60035	7.51007	9.56496	3.85974	8.66418	6.85239	3.09185	11.6277	4.26774	10.7543	7.26926	7.28448	9.81908	9.91411	6.78882	8.75546	5.64489	8.1351	7.30207	7.85982	5.58431	8.44182	7.03143	7.79729
1379	8.83563	6.4653	4.86379	4.39583	5.90145	5.7737	5.90438	4.84795	6.66583	4.95886	3.96161	8.6374	7.75162	4.56715	4.54571	12.1832	10.7154	8.45315	6.02596	6.07516	6.36767	4.10242	8.22094	5.64306	5.79202	13.6696	6.13975	9.24538	7.89268	4.518	6.49663	10.5634	6.30867	14.5604	8.58785	8.47379	8.10973	6.76748	7.24612	12.6395	5.73357	7.40299	8.43004	7.40168	7.12709	6.5029	4.85634	11.1286	6.80999
1380	9.64504	3.96087	5.86436	8.86384	5.57321	3.58716	2.57991	5.16787	2.88522	5.18414	3.45847	6.08895	6.41268	7.27987	7.14093	9.89122	5.29698	4.54177	9.83194	4.58574	4.04857	8.46554	2.07987	2.81613	5.30942	5.22083	2.57029	5.64512	3.65124	2.46054	0	1.9694	2.99825	5.41497	3.43337	2.41403	9.20344	5.59168	3.49329	2.51502	4.10278	3.63217	2.67889	3.10336	7.76772	5.35884	4.63332	2.64088	6.84535
1381	4.69894	5.02265	7.02992	4.22872	5.30685	4.53253	2.14076	1.98252	2.68512	5.07762	4.23094	5.55031	8.33898	6.34195	5.44579	6.58592	4.40463	7.49785	4.42007	4.70683	2.26513	0	4.08828	8.00345	6.5206	5.08192	3.18357	3.93379	5.12858	5.81177	3.18694	2.68354	3.51072	3.39833	5.32084	2.51119	6.65471	3.27202	3.94031	3.81507	3.89308	3.85644	0.13391	3.56042	5.24725	4.54748	4.34864	4.85365	6.03987
1382	0	8.07125	5.68385	4.04093	10.239	3.40619	2.31577	3.49727	2.45356	4.8928	9.27035	6.05891	6.28556	6.35706	3.5087	7.27306	2.37801	5.44137	4.38099	4.13167	2.77865	9.95647	3.00412	0	5.05778	4.59598	3.19184	3.35491	5.33571	3.54993	3.79052	3.25623	2.84257	5.71956	4.82657	2.64665	6.93916	7.52726	4.01638	3.59503	3.70282	9.93179	4.6299	3.9929	11.95	6.31797	4.25068	5.76297	6.3177
1383	9.75008	7.17438	3.82872	3.69332	5.91773	4.79579	7.25926	6.08713	4.29438	4.56483	5.61844	4.08876	5.23526	6.38824	6.98247	11.9271	10.0165	6.16306	4.37727	5.32991	3.96676	4.23499	4.11556	3.86501	6.29409	4.73034	4.36003	3.64784	4.79053	3.36218	7.04441	2.8727	2.36388	5.88229	5.74e-05	3.58512	5.0031	2.97989	5.10536	2.59552	5.70349	3.64008	3.25641	7.39546	4.10299	4.53454	4.51233	5.97319	15.646
1384	5.53673	4.0605	4.5582	7.33792	5.9552	5.24826	2.92828	3.9499	6.34054	4.53899	4.09701	3.90836	3.59862	4.11008	4.3826	7.08967	3.7187	4.88911	5.37683	4.85357	7.25908	3.45378	7.0979	2.85727	5.49086	5.61081	8.95957	6.24549	4.84967	5.19368	5.59105	7.59407	3.49554	3.67269	5.80831	2.3022	6.20044	2.99596	8.78514	3.68901	3.95909	3.80051	5.56148	4.03439	5.83219	8.43342	8.32935	5.0594	6.71908
1385	4.94364	5.89164	4.9574	9.61076	11.4533	4.92813	10.955	8.07579	8.36983	9.6028	9.95422	7.02241	11.3084	10.7495	6.48384	10.4191	5.43369	14.3957	6.29738	11.2125	6.78293	11.3185	5.83163	5.53485	11.0885	7.46838	8.76792	8.52153	0.138478	5.28693	8.54558	0	11.4957	7.53251	3.68887	10.1103	5.8286	14.3881	5.85404	11.9957	7.85424	12.5494	9.74202	6.9432	5.95674	9.27136	4.76881	7.07706	8.8668
1386	18.5496	14.9925	11.731	13.2845	13.4679	14.2495	12.8942	13.8936	14.822	15.7411	13.9575	12.2934	8.03185	13.4706	12.7188	10.7501	11.7777	13.1445	8.12728	15.4079	9.35752	11.882	14.3051	11.0421	17.1118	13.4519	13.218	10.5239	12.7935	8.36629	11.8042	14.1534	9.0785	12.872	22.331	8.39876	11.8894	11.7243	9.94556	13.9299	14.481	17.7889	16.552	11.6724	9.45512	11.9443	10.2543	9.8424	0
1387	12.6324	14.0676	14.0795	0	16.7098	20.6852	18.7345	17.0635	15.1678	17.6382	15.7599	12.561	9.85808	9.24324	16.5853	9.70672	15.6903	11.8159	21.0545	16.7866	26.1664	15.3351	16.3437	15.5882	22.2271	18.0995	16.9276	16.7	19.6239	28.7848	15.7205	19.2182	12.1123	17.8427	14.8388	33.7141	15.0129	9.71275	12.4073	20.3163	14.7899	20.4117	16.0595	29.108	18.069	14.4826	29.9277	24.8205	14.5501
1388	16.0957	18.1003	26.9061	16.0289	12.4574	19.1259	18.5461	22.0186	28.5722	17.386	17.2921	30.0765	14.4951	22.8394	20.2027	12.6382	14.6559	14.2355	10.5661	16.2782	17.0609	17.0409	22.853	31.3218	20.8999	17.9395	20.3831	21.3044	21.623	17.08	19.2253	31.9689	32.6323	18.1622	19.2844	18.1863	14.7841	13.7937	30.986	19.5768	20.7001	24.3867	22.3036	14.9108	18.338	18.0781	13.2703	16.8998	21.965
1389	18.1479	18.6584	15.3609	32.9112	12.9197	19.4413	21.6463	18.2638	14.4094	15.3734	16.3611	12.3514	26.4355	13.22	16.5488	13.7188	26.6276	17.8753	25.5676	16.7071	20.3141	18.3127	20.2808	18.9712	0	17.8007	18.4381	20.123	22.0654	20.1039	25.0916	16.2835	19.4703	19.5027	20.4678	16.1313	18.4842	28.0143	15.4667	17.9717	20.8135	0.00232209	19.0824	15.2791	13.281	17.0314	15.7046	17.0702	13.05
1390	12.9289	24.1576	11.9403	9.0279	11.7662	14.0562	15.2026	23.2754	12.4553	19.3233	11.3589	13.9854	6.64502	10.968	10.9467	18.3298	9.40991	10.6164	11.4416	14.4574	14.1066	14.3375	21.4837	16.5902	11.6289	13.1201	20.747	11.3049	12.4611	15.3137	13.7535	14.2416	11.2085	12.9787	11.3347	14.8807	11.0444	15.2447	12.1948	23.6357	16.0927	15.6026	14.6217	25.3981	10.8377	10.2694	13.682	12.5099	8.54491
1391	11.6428	11.5525	13.9192	8.98412	10.0015	10.5444	11.2845	10.3702	20.2703	7.89817	11.6651	10.6591	9.46847	12.1409	11.611	8.72998	12.9305	12.6846	8.6269	11.6373	14.3225	11.7052	8.0347	17.5096	18.4271	11.1676	12.2053	9.86333	20.363	9.41041	14.9728	12.047	22.7097	10.9508	17.5741	14.0617	11.6431	12.3607	11.5432	11.8354	22.1135	12.2465	13.4225	0	8.28682	20.703	14.0267	10.9477	7.76741
1392	9.56959	11.716	11.333	9.86538	11.0641	9.83421	11.6507	10.4617	7.67874	9.91189	11.0809	17.9581	16.3002	8.76847	11.0985	7.87829	11.8914	12.3818	8.97022	9.48191	11.0046	11.5307	19.6859	9.91547	8.69414	11.6025	11.655	10.6126	7.25466	20.5827	13.3096	11.7022	10.0543	11.2983	9.02997	10.3711	10.1335	8.31683	17.3921	9.9032	8.29927	22.0852	10.1465	13.4769	12.7322	7.53117	13.7955	19.8042	11.2855
1393	10.1958	8.9717	9.41083	22.4304	8.28712	9.04641	13.3399	10.3463	8.92149	11.2946	9.02951	9.30237	8.92169	10.7259	10.5044	9.82562	10.6549	21.3332	9.07372	16.9132	12.8879	9.50026	8.62193	10.1733	6.90348	11.7419	9.63171	21.9557	9.46912	10.3083	10.5585	18.8151	9.12086	9.94917	8.33647	9.30386	9.08245	9.0055	9.05504	8.86653	8.18312	6.89955	15.7409	19.1518	20.5341	8.46735	10.6084	9.80734	9.81893
1394	10.6097	11.6022	9.53994	9.84873	11.105	7.89596	13.1441	8.15303	15.9422	12.3237	10.1198	9.2336	8.93489	10.9075	10.7101	8.07501	12.5201	6.76219	9.96854	9.29476	11.5331	10.0753	9.40396	7.92184	8.44651	11.3249	7.77947	5.94082	9.1144	8.55747	7.46343	8.88947	8.68939	8.62003	16.6333	9.75278	10.6327	9.86671	10.5031	11.5362	8.65773	6.55652	8.23472	7.54412	9.15932	8.6009	13.8394	7.66154	11.7109
1395	13.7367	6.9567	7.17033	5.54938	10.0178	16.5946	7.04962	8.2662	5.297	9.43479	9.6021	8.69086	13.5688	8.05727	10.4788	14.416	9.35606	7.32596	15.1741	11.2968	6.93511	10.544	8.32663	15.3428	15.5373	17.3041	6.92136	6.69985	9.05409	5.44654	16.0737	6.91331	6.49235	11.7967	7.02859	14.2111	8.48254	16.0605	8.09882	6.84745	11.5518	5.68224	8.21856	7.7592	10.1527	15.9984	9.75048	12.8848	13.5545
1396	7.49785	7.63572	9.16693	5.88226	8.63796	6.93364	6.44262	11.288	5.15442	10.0662	11.4287	11.1694	6.28578	10.7298	14.4511	7.32295	8.59277	10.4152	6.57469	6.61542	11.952	10.2178	6.14499	5.76292	8.91547	5.69287	13.2144	7.46559	15.8523	6.64659	8.53853	8.37028	14.3951	9.23559	6.77547	5.59804	7.94095	7.65309	6.76414	8.25402	4.78136	7.70999	7.40165	5.81851	8.39168	7.94658	9.54795	6.84987	10.8234
1397	4.73362	7.25063	8.82246	10.2857	15.2814	9.00576	6.5968	5.05679	7.29785	7.59684	8.48253	7.19475	7.24919	8.41766	7.51814	9.08443	8.53715	6.40201	15.6294	6.45119	4.42682	7.58604	4.94767	5.91743	7.3875	3.88785	5.14037	6.54792	6.94627	6.63881	0	7.52727	4.41616	12.858	6.95514	5.73227	12.0938	7.92933	12.1762	9.49458	4.41232	6.04062	7.45607	10.9833	8.02646	8.70298	5.37162	6.04029	9.02122
1398	11.5664	5.06779	7.68428	9.74292	7.12021	8.8594	6.90474	6.04862	11.6287	5.44884	9.08716	6.72356	15.2598	11.2646	6.71558	8.86565	7.1919	6.78842	6.92751	7.34523	6.25043	6.03965	8.46381	5.42881	7.12465	6.60241	5.35433	7.38237	5.53338	11.3379	7.01085	7.11152	5.85369	6.4222	5.9224	6.96145	4.53085	8.35296	4.8251	5.64023	7.83597	13.2113	9.21103	5.61531	6.93446	5.56845	5.82244	6.96247	11.0525
1399	7.51875	5.0892	11.0128	8.38323	6.71869	7.22941	8.38449	6.73382	5.35405	6.70165	8.1451	5.08286	7.36613	8.01994	5.96569	7.47234	8.91541	5.29029	7.6133	6.50685	6.58093	8.46358	4.88672	5.43755	6.93493	7.55557	7.35112	12.2269	3.95176	5.75756	8.31909	4.38219	7.0599	5.89059	10.4099	9.12701	14.4156	5.20967	7.44757	3.98674	8.07223	3.9655	5.54629	4.2528	4.94457	6.21176	3.55553	6.53198	6.42082
1400	0	16.8494	10.4698	14.5277	11.5732	12.7155	15.5262	23.6366	10.2629	20.1008	11.9321	21.9835	14.7897	11.5567	11.2037	20.349	19.1166	10.6541	12.004	14.8168	15.3788	13.9511	12.5952	15.7882	15.4567	12.5323	14.4479	13.4739	13.2143	10.6259	12.3363	12.2401	10.4096	22.0637	12.2362	10.9876	12.4373	11.7098	10.4424	14.3278	6.92529	9.22019	14.3158	10.44	11.4072	19.4226	15.5249	14.4713	18.3495
1401	26.1458	10.1838	17.3228	11.9971	11.2238	14.4105	10.5135	9.99883	7.04587	13.1305	12.4144	12.2055	14.6186	9.65227	14.6471	9.15301	8.34564	19.0566	15.3799	12.2902	13.737	11.3497	13.5559	12.8003	13.6808	13.5535	12.5649	14.3123	10.9667	11.3253	11.4001	21.0057	8.99862	9.15349	8.41271	11.386	13.6247	9.32186	21.9561	9.97535	20.3829	17.3549	10.238	19.7895	14.5315	8.61461	10.9805	9.03185	7.69727
1402	11.526	11.2515	11.558	17.0285	9.24449	10.7471	12.1017	11.5071	10.3074	0.0770833	12.9539	10.4832	5.43787	12.7547	12.9431	8.13697	11.5172	7.05585	13.4761	10.5272	12.1497	13.3637	8.76743	9.61745	9.73404	18.144	0	9.30477	17.2182	10.1772	10.3186	10.8811	19.2831	15.3706	10.3922	12.8814	9.93905	8.36827	9.36234	12.9385	7.53554	11.981	14.0728	12.2237	12.4097	7.0154	10.2683	16.6132	7.72165
1403	10.8241	9.53764	10.0597	6.14724	17.1025	12.0756	0.470472	10.6722	13.8754	15.7929	8.41038	9.65107	18.7583	17.9759	10.7437	18.4882	10.6618	7.15918	10.5773	12.1806	9.81036	14.5327	20.8636	16.015	8.8471	8.09866	19.6369	14.1102	9.06376	10.78	10.5571	8.54247	7.1779	8.90632	11.8926	9.22217	12.0953	18.1485	0	9.69238	6.68578	12.7515	8.30947	7.52186	10.6296	15.1611	18.0914	8.1885	7.88404
1404	9.93476	8.19758	12.4835	7.62918	7.12652	9.74812	20.0847	12.7245	12.2485	6.01851	7.81005	7.5641	8.9138	7.91663	9.74566	8.19362	7.27825	8.21869	7.81295	13.2332	9.03598	6.8473	8.36668	6.80558	8.42193	7.73191	7.05516	5.4649	9.29359	10.4144	12.3513	10.92	9.60395	8.39892	12.9584	7.99634	8.03427	8.63316	7.00849	8.65063	7.93396	9.3568	9.50108	11.0917	8.01108	9.45572	6.32765	8.25573	13.3409
1405	10.0254	19.0532	8.92045	15.8478	8.79724	8.27698	11.2323	2.1231	13.0693	12.025	11.3986	7.64073	6.54037	8.79624	9.58296	9.17288	10.8809	13.9317	10.3944	7.02986	7.6729	13.2336	9.05395	9.9387	13.7918	11.1598	13.5511	7.67939	14.2162	13.9367	15.5709	9.23319	14.2761	8.6998	13.1166	15.7846	11.8712	15.0756	19.0734	11.3032	10.9315	8.91196	7.34897	10.3881	16.3979	8.21629	10.7222	16.4706	7.79335
1406	11.0491	7.30504	8.16699	5.30394	6.52766	16.8126	10.7124	17.286	11.7568	8.32023	7.11392	7.5454	4.79527	6.75833	5.95164	7.53927	9.48914	8.82904	8.23221	10.719	7.24842	7.57731	13.352	7.57376	9.28115	9.48591	16.7679	16.5229	7.72974	8.31089	8.52101	9.44794	9.58124	6.66097	7.47245	8.14257	8.4597	7.40294	9.82872	7.54022	10.2559	6.22179	13.8668	11.3413	5.50687	9.68225	8.57484	6.38024	6.90891
1407	7.69904	7.17745	8.46212	10.0206	16.858	0.0543791	5.86309	5.17632	7.11751	5.83272	6.55685	8.10786	12.5444	9.29646	7.66468	5.84289	9.25809	4.5578	4.83675	8.34613	13.5836	6.89265	4.67826	9.04085	7.68681	7.60052	4.95545	5.19962	5.82549	5.46128	7.22536	6.1793	6.03859	5.29061	13.2979	8.78839	10.9909	5.90574	9.16701	7.38633	15.0121	7.40839	8.31169	8.08329	6.61739	7.29063	6.6175	4.03154	15.9946
1408	5.44087	6.23582	6.31453	5.69276	5.10948	6.87504	9.34493	3.18538	7.23142	12.7237	15.198	12.1583	0	7.06267	11.0034	6.14061	6.3269	12.9823	5.40097	4.94879	5.05262	6.73269	4.53108	7.76418	6.08604	7.29096	6.28433	10.265	5.60549	8.16407	7.52463	0.174198	5.91633	6.50559	5.75133	8.42348	0	10.6384	7.67862	11.4275	8.05454	7.00862	6.23464	0.575294	6.53491	6.77106	5.79536	10.1075	7.61356
1409	7.35497	4.20858	6.24216	5.80528	6.4371	8.28422	4.15075	3.69	7.0849	5.97855	6.21183	2.66036	13.6017	8.23015	6.51403	6.98359	7.12547	7.55482	11.8854	5.9082	6.33057	5.51916	4.23589	4.656	7.0136	4.40236	4.73633	3.66696	6.86649	10.8042	4.19476	11.3761	8.7146	8.95002	4.46963	6.38744	12.5475	4.7957	5.48301	6.75808	6.28247	9.78485	7.80074	8.5452	7.95387	8.37039	7.09728	6.44956	6.69619
1410	6.8542	7.04824	4.53142	3.81219	3.64613	5.17197	1.83431	2.55706	6.04549	4.4826	4.78073	4.26797	4.55097	4.38146	6.05752	8.52165	3.19784	4.55381	5.82788	4.40522	5.30636	4.62614	3.99777	3.527	3.56567	2.84052	3.77038	2.84786	2.25716	4.41867	3.67349	2.61795	2.57017	4.81294	4.4257	3.83338	4.31047	3.73915	2.45628	2.47657	2.75097	3.75303	4.7313	3.02566	6.0855	9.16976	2.91435	4.61332	6.21748
1411	9.52963	2.69142	4.40255	7.85194	5.48358	6.5292	4.75343	2.788	2.84279	4.57096	5.45935	7.54718	6.01266	2.98008	3.83647	6.32148	3.7871	3.94826	4.0388	4.50633	3.7281	5.56809	2.89068	1.9479	5.70384	3.72683	6.23857	3.09176	3.81016	3.13824	3.30847	2.70883	2.31855	3.65265	5.29813	2.48988	5.77995	3.9499	6.71549	4.03824	6.51116	5.78763	2.0971	5.17586	7.85399	3.95237	5.76643	2.4933	7.98685
1412	3.93904	5.48443	8.02053	3.56849	5.96872	4.89674	2.59027	2.55866	2.60412	3.5246	6.00376	4.17744	4.27257	8.57181	4.0323	5.07299	9.09774	4.60918	3.68756	4.80566	3.05616	6.55995	4.75623	3.73147	6.14764	2.89422	5.02523	3.87081	3.33881	3.71553	3.66107	2.27662	3.19997	6.16838	4.36249	4.59455	8.3889	9.91077	3.69319	2.54225	3.36669	3.77959	2.97327	3.7713	5.01522	7.6518	3.63618	5.45735	13.3602
1413	6.44717	4.7679	1.96101	4.84519	8.0778	5.84976	3.64507	3.10371	1.51721	3.11987	5.77355	3.26066	4.64579	4.87467	8.19336	7.61261	4.98137	3.53214	7.25969	6.08246	3.15148	3.60467	4.0801	3.55386	5.44388	4.97717	4.30715	5.91878	3.22935	4.92364	2.50864	3.13467	3.38163	9.3166	6.30344	2.70865	2.8073	4.10494	5.48249	4.72279	2.27779	4.8951	3.37523	4.14121	4.07661	4.19296	4.76473	4.02683	5.811
1414	3.91391	0	5.90774	3.86328	3.3461	4.63813	5.05167	7.84551	5.76545	4.83629	5.06226	2.75172	4.83316	5.02712	4.33509	6.30325	3.22499	3.64538	5.42837	5.51208	6.88821	6.58577	5.81768	0.0300454	6.19309	5.69297	3.91451	3.49436	3.68665	4.65469	3.69499	3.57233	5.13561	8.59978	0.002084	7.0288	8.49173	4.03	3.52801	4.79247	1.79347	0.0007647	5.56236	3.37289	4.31855	4.13656	3.33655	5.51592	8.2329
1415	7.6729	9.19454	8.49469	6.68592	7.42478	10.3331	7.25411	6.33165	9.83145	10.2513	9.28494	5.35564	8.27872	13.6099	15.3853	8.70671	8.02641	13.8273	9.98611	6.50076	12.6967	0.181642	8.51069	13.1409	5.71078	9.62026	6.65085	8.15126	9.24683	7.51572	8.753	12.4186	11.0929	8.18823	8.73171	9.94478	6.84705	9.93271	11.3622	13.7036	9.88271	8.87378	9.71548	8.00546	10.9351	8.71771	11.7769	8.13154	9.5974
1416	12.0623	14.1934	10.2948	15.112	11.9521	14.5828	10.9391	10.1934	12.0451	13.5649	19.3181	20.6021	19.009	12.4988	12.9987	8.89576	8.91433	12.8081	10.3232	20.9948	14.1649	13.5503	12.4032	12.0208	7.68442	10.8054	21.0765	15.2128	14.818	9.6494	11.0367	18.0724	17.1913	15.1428	12.1458	10.4683	10.5093	12.0879	24.1844	9.57099	16.883	16.923	24.1779	25.855	12.0057	12.012	13.4812	20.3337	14.8779
1417	16.366	13.9171	36.9379	20.2623	28.2074	15.5477	16.4522	28.9227	16.7008	14.6054	14.4526	12.4692	13.4921	16.3894	14.0204	20.6118	14.0299	18.0623	18.0431	14.9829	14.7562	19.9628	29.9948	13.5482	25.8245	24.1796	15.95	15.305	22.1283	25.9101	15.0752	19.7449	0	13.2079	14.5259	24.9757	12.8186	14.3137	20.7819	24.0168	15.6422	24.6772	16.9073	15.1094	17.4498	22.1759	15.6962	19.1448	7.17277
1418	17.9097	14.3337	19.4438	14.0581	13.4142	17.4638	16.7436	15.5286	14.4072	20.1092	12.4195	18.6144	23.5621	15.3586	15.0218	13.315	15.6215	18.0682	17.1899	15.9006	21.0591	19.4229	12.8944	28.2872	0	15.5728	16.3065	14.9714	20.6696	16.8311	32.4003	15.8184	38.8586	15.8722	15.9496	18.6296	19.329	19.4145	21.7961	15.2215	21.6534	16.3166	16.8123	15.2084	18.1575	15.6957	23.7646	13.0785	9.35638
1419	15.3052	28.3693	0.00556254	19.9406	12.4791	14.9869	30.7362	20.1707	28.2404	20.9348	17.4453	20.9538	11.3429	16.3083	16.1191	14.6388	29.1188	16.9453	18.2154	16.3092	15.1927	19.9376	14.6544	20.2126	33.7262	19.6903	16.7603	27.1359	16.8151	19.2429	15.8881	19.6353	16.2513	15.0385	28.2551	15.3264	20.7177	18.5164	0	18.9148	19.2386	14.9934	13.6478	16.3347	14.102	12.2953	14.8628	17.2048	17.3871
1420	15.6408	11.5078	15.6019	11.1104	9.4844	12.7515	14.3386	15.4855	11.9372	11.7592	9.77466	12.6038	9.01858	10.1263	18.8679	8.63466	10.2606	15.9261	14.6115	20.8761	16.9032	13.804	19.5995	16.231	11.1316	11.2375	11.7535	10.9377	12.0403	13.7406	11.8139	28.7794	14.2163	22.9991	12.2041	13.5451	12.2773	21.0987	14.639	14.1613	26.0531	10.9947	12.0653	18.9936	10.3236	9.0301	18.2135	13.6587	7.68802
1421	7.05036	11.309	13.4765	10.4312	17.477	10.5095	12.6631	11.7981	12.5623	11.0059	18.4858	11.8893	9.72003	9.17276	10.81	11.2675	9.83933	9.97506	8.60359	9.79203	11.1145	11.6311	10.4796	12.8777	8.81566	19.1392	12.8631	12.694	23.6407	11.9763	10.9379	0.177874	13.8433	10.6783	10.693	13.2337	11.585	12.4679	11.6011	24.2124	11.4628	20.0492	22.3212	11.7672	12.7892	11.0846	10.0799	22.4424	7.00717
1422	10.2311	11.512	20.8016	21.4491	10.4171	9.48458	10.0113	9.79016	19.1894	10.7839	8.25484	10.3002	11.3799	10.0397	9.62375	11.0001	11.5977	9.0994	5.94651	11.5497	11.4341	10.814	16.7797	10.9003	10.3882	9.24815	13.4811	10.7206	9.13934	11.8539	19.218	13.946	11.2035	10.5044	10.6024	12.0069	10.1315	11.8958	19.3893	10.2883	11.6699	12.7954	0.0694386	12.6524	14.4482	19.6375	15.1328	8.01378	8.5653
1423	10.1268	11.3622	9.07348	9.74099	6.91031	10.019	9.35525	10.7732	9.43491	17.5215	8.72821	11.0262	21.1865	19.7925	15.1221	9.95742	11.7543	9.30658	16.2543	10.0944	17.94	11.9107	8.96932	10.7823	10.9122	11.9664	10.5892	9.40283	8.59863	17.2622	8.43456	11.0842	20.0708	9.58687	12.2109	20.4088	9.57254	10.4816	9.80274	9.06426	10.189	10.1998	14.2062	9.44819	9.72563	9.89554	11.0821	10.5313	16.9315
1424	18.6295	15.9819	8.07604	6.4644	6.87264	9.97507	17.9153	16.8529	10.3113	8.41642	10.6072	13.7205	8.28678	8.05863	7.25833	11.1107	17.3778	12.2715	9.26721	8.61892	7.737	10.5663	8.7604	9.37988	9.76982	11.2012	16.1512	10.1263	8.78409	8.47893	10.7431	17.3116	10.4306	6.49123	10.363	10.376	13.2785	9.75218	8.02658	6.50081	8.68837	8.9462	12.9153	10.6306	10.0966	8.4735	8.13912	7.75211	8.09301
1425	8.50519	7.238	9.0007	6.05424	17.4386	20.741	6.61267	7.57822	7.13222	9.25909	6.95464	10.1113	7.16184	8.41568	8.70169	9.27565	6.47231	11.3092	7.76198	8.10551	6.56517	15.1889	6.15557	13.795	17.46	10.1237	6.96395	11.1072	10.8416	7.3728	7.61615	8.02326	6.57087	14.2253	9.66708	7.59599	7.85439	4.0066	9.34592	6.58672	6.52143	8.35776	13.6474	8.34192	6.36089	8.92791	9.34281	14.4432	7.34532
1426	6.29295	7.65508	6.53555	7.10216	8.8152	7.73365	6.25943	6.79416	8.68069	6.94546	15.9412	11.7498	7.15843	7.79845	8.66858	15.2037	7.21798	9.03635	8.11785	6.98135	6.27422	5.51884	7.45181	7.96317	7.27183	6.87027	10.9564	8.57884	8.88553	8.02624	11.9642	6.39291	7.51306	5.52044	13.9152	5.63439	7.48836	6.17242	0	10.5869	12.3024	13.2034	5.01254	6.6812	6.4563	10.297	9.24979	7.70427	8.27104
1427	6.65598	8.36417	5.31279	13.6087	7.06614	6.29628	9.45379	5.86512	11.9803	7.46933	7.94835	9.84029	8.65486	7.69431	8.15543	8.54606	10.4813	9.22332	7.68111	6.53285	6.91033	6.0726	8.72837	6.2695	6.59875	7.17396	6.18642	12.4823	6.66474	4.79863	4.88776	0	6.2676	5.62877	7.7261	4.53783	8.73568	11.3733	14.698	6.93421	7.08804	6.16368	5.69523	11.3866	7.93447	9.16271	6.70889	6.10405	7.35586
1428	5.40813	6.47817	6.48426	7.2778	8.02495	6.09424	7.37899	5.62651	3.80207	9.36545	7.68832	0	8.89623	6.78763	7.38135	6.5343	8.11303	7.41248	15.9417	7.22141	6.26865	8.39459	8.15181	4.71665	11.8574	6.55974	4.82482	6.46913	5.28816	11.3794	6.28555	10.6929	4.87519	4.82696	8.16862	7.38695	6.23175	6.1883	6.65439	6.17682	6.0211	4.32824	9.91442	6.05437	13.082	7.52672	5.92719	4.14156	17.8793
1429	11.4592	8.59174	5.63724	6.76099	7.49368	6.39515	6.01154	9.43625	4.96963	7.47379	5.61679	8.75849	8.53684	12.114	5.41077	8.46981	6.88567	6.44007	5.81431	10.2277	8.85275	6.09899	4.92398	7.08444	5.79454	6.47988	6.23028	7.48119	6.11697	5.11091	8.09891	3.59184	5.00874	9.53869	4.44965	5.27436	12.8449	6.56324	5.84285	5.48822	0.00383945	4.9617	4.15289	4.04393	8.78313	5.96445	6.12386	5.20868	10.8635
[truncated: 571 more rows]
[truncated: 152 more columns]
