# Supplementary material for: Distinguishing and phenotype monitoring of traumatic brain injury and post-concussion syndrome including chronic migraine in serum of Iraq and Afghanistan war veterans
Source: PLoS One. 2019 Apr 26;14(4):e0215762. doi: 10.1371/journal.pone.0215762 (PMC6485717; doi:10.1371/journal.pone.0215762)
Supplement: S19 Table — (XLS) [file pone.0215762.s045.xls]

## Sheet: S19_Table
S19 Table. Raw Spectral export.
De-identified ID / m/Z	control 1	control 1	control 1	control 10	control 10	control 10	control 11	control 11	control 11	control 12	control 12	control 12	control 13	control 13	control 13	control 14	control 14	control 14	control 15	control 15	control 15	control 16	control 16	control 16	control 17	control 17	control 17	control 18	control 18	control 18	control 19	control 19	control 19	control 2	control 2	control 2	control 20	control 20	control 20	control 3	control 3	control 3	control 4	control 4	control 4	control 5	control 5	control 5	control 6
400	15030	26428	0	23631	11316	17489	23104	9946	8096	206	0	20550	13146	38239	8154	21312	13277	11848	19081	8878	13042	19384	13731	9263	13810	16328	8986	0	15282	15208	42364	16541	25617	20270	3736	0	19221	20885	20367	3503	10919	13406	6857	28944	3302	50325	36474	53612	5422
401	53670	12855	40867	16285	22268	27071	6267	7029	12984	27670	57341	11279	34747	30935	8643	14460	30241	35753	20502	15326	707	17640	12689	10331	19947	19817	28385	57598	42467	18096	5257	17873	33433	48847	19580	18272	128493	66060	29560	14838	20459	12330	0	9218	11066	12539	8072	14583	42744
402	11661	6313	6300	6535	4526	10671	0	2859	5313	4262	13223	6733	1400	19712	20921	24296	14012	7168	5403	10346	19836	10546	12530	8432	31053	18965	0	252	27251	7357	11130	21064	0	12947	8940	23770	49774	51164	18908	8324	10289	0	3729	366	2582	11368	16933	3476	6642
403	0	7529	3666	9757	33331	19481	8539	10981	4638	26303	15019	6891	21935	14213	28847	16913	11993	32569	14723	20738	26594	23474	11294	18065	10	17243	30559	45227	29394	14262	53500	12168	27412	20297	33172	15975	45597	22934	39662	16595	6428	9838	8570	3504	21786	17632	5542	14969	25836
404	12735	6510	15396	24598	0	501	361	13602	3842	0	7211	2777	13985	20541	16662	17165	0	8508	20131	10228	5472	9805	6998	14014	15494	17403	5809	9504	17766	12697	28055	9599	10596	18441	23823	11490	18914	16730	32675	22548	17707	0	0	9239	290	9780	8550	764	8817
405	18857	19792	1499	19761	20717	13383	10077	17012	4570	19050	23470	11730	31684	15224	18421	12721	17558	7573	7181	13547	6874	11297	8803	12277	2818	21882	14895	9546	4952	8617	15547	29407	10375	15617	34076	9226	9635	21026	27998	19239	11472	9491	8366	2296	10571	12275	4164	28634	8651
406	5077	17721	5060	17053	606	13119	7143	7584	0	15641	14866	16222	2669	14135	1594	20212	4658	4102	4741	7077	5214	14485	16641	6223	8743	13610	4957	1354	3658	7909	20734	4599	31003	0	29317	0	27571	14767	1551	427	2710	3364	10557	945	383	2234	3704	15270	31727
407	6927	4185	39103	20930	11635	11014	1896	20896	15121	24427	22998	20096	39677	39397	15807	15830	30612	21501	9699	5026	6755	0	13539	6235	17945	1824	2872	15426	2726	17258	17162	10706	12294	11930	2343	15786	1551	2240	25215	6708	7895	8960	12732	14840	9781	32939	36624	18353	2284
408	0	0	2609	13388	27356	0	8947	1303	1981	23553	15107	8294	11184	6144	14917	9947	6588	6535	3742	6051	5361	13859	1830	0	8824	11203	15425	2172	8097	5359	19248	17929	6161	19476	13370	20839	15716	4169	1425	0	11980	7101	9441	3945	9297	0	18033	5250	25037
409	57910	24574	26754	31463	22934	23012	21123	9082	5230	34440	20071	41519	18663	40476	45212	30085	38562	35673	12930	14128	19746	24355	15760	18198	29934	29213	26242	14507	34130	23826	11974	16527	24374	40530	47545	17435	18386	36706	28192	22462	38662	30070	16002	3194	14296	44727	43456	27626	31317
410	0	29036	26649	7001	14269	291	5182	8035	8480	10769	17085	9164	9180	14775	17730	19028	24960	23637	6305	200	4803	8995	8769	7686	5532	19753	6618	5917	9106	10781	19478	0	25449	5100	5520	3751	14026	5233	4232	5571	4618	9383	229	2154	10272	5346	13157	25405	14449
411	24599	17588	13943	21207	44377	18754	15568	2555	0	38435	23582	32682	30324	20962	14756	36287	19734	20205	5550	12842	6907	12248	8414	10029	15366	10287	3416	22223	7091	14235	15007	21473	15053	16528	27335	8758	15876	8815	8199	23545	16247	12814	21566	16420	27279	15494	46783	11238	26660
412	28972	52926	581	5999	2182	18249	2527	9931	843	14369	8228	33546	9428	5662	2119	9641	22118	15041	8934	6092	8064	7153	390	5143	2652	512	940	25421	14125	9490	31444	2003	3124	22976	29145	1988	6963	4908	29078	19261	7382	20167	2043	16256	31	11765	27174	10092	9510
413	23446	32661	41946	33762	21428	17096	17431	28597	30078	31704	37316	29932	33654	30311	42220	39691	29605	44104	12335	13409	10150	11408	8335	18669	17422	10280	22635	25064	4262	33603	18622	19414	19627	73419	32726	30601	12456	14140	21538	10260	23217	13529	24963	26783	14424	42515	54139	18507	67995
414	7927	363	12671	13372	5726	20551	808	12187	12079	45736	14175	22233	27345	7560	20032	17288	14587	15228	7067	11620	12813	8212	9146	17842	11817	18826	9515	3136	14065	21665	4665	0	5105	38116	11098	12723	6730	8204	0	2023	3894	0	7205	225	16611	18560	49180	0	3487
415	7984	15905	24570	24531	27605	53404	7371	17729	570	7914	25316	17107	32568	20538	48194	23613	26479	25613	18162	2478	14699	16297	6330	11912	15513	6515	0	22160	32274	8057	20452	23774	19489	22672	23998	15308	25170	14870	37834	8890	8358	39182	17949	15631	19337	20967	8681	33480	30897
416	640	1878	5586	15128	1892	17895	1759	4771	3028	9889	17621	14576	16606	29054	0	7385	10047	5552	15148	5520	1823	13254	6453	6631	10770	8688	6966	7392	7868	18173	10639	3602	5873	886	10483	5598	9188	5938	19722	8326	6050	5209	722	7348	940	8363	630	11925	9524
417	14621	17716	15945	14252	12815	4026	947	837	7892	6025	17397	33569	12314	19209	24396	23795	26989	38044	13184	8270	10809	13990	15891	2410	5430	8138	20554	22036	18576	8490	12338	13890	11749	22929	8315	2944	42109	9459	19439	4619	17592	5557	225	14925	12703	28613	21257	5462	21169
418	0	26877	10272	23437	5137	0	291	0	136	19366	13357	0	1692	0	4100	6855	393	6636	0	5492	8393	1375	1450	17585	13117	9347	4544	14743	6135	5269	4782	18207	16616	22154	23591	11857	4494	15952	5642	2262	16177	6264	1288	3964	2704	8076	20619	0	3864
419	29016	21506	8262	14673	14561	12428	6390	19895	5708	19235	14651	36104	32975	12473	30611	24628	15632	21470	18211	9069	2779	14844	8276	148	8344	17640	15648	9842	8325	15249	11436	5567	5436	18387	27838	16076	8802	10015	11911	15783	14530	3548	1896	14617	0	11877	26889	19303	16327
420	0	2186	3985	1808	8277	1737	10339	22182	1299	10882	613	53	8088	7442	16503	14943	5811	11410	169	6143	7491	2559	768	2144	4402	412	0	11738	7340	3900	40322	30787	7726	9469	0	9882	17131	0	13890	3194	11092	11131	10096	174	10405	7575	3777	6097	27035
421	3110	93	27954	14982	38541	24420	9198	4932	0	15968	21710	23703	32232	147644	44843	21499	11070	24067	7234	12703	1788	17353	9071	12377	12099	14208	5717	14774	17650	5310	11789	3260	2784	0	26451	2326	7062	25800	19537	12070	8732	6233	0	7567	0	12526	7120	39210	15977
422	12499	4226	2877	8256	3259	937	0	7309	1547	17749	21101	27796	24664	34378	7144	13381	28013	0	4897	10799	5372	3032	4319	3593	13635	27231	4439	13284	4132	1120	0	642	14321	26661	5306	1013	5964	8723	2305	5554	12	7114	7453	2877	22	33389	13422	0	3994
423	39410	64106	10452	31057	34936	28692	9709	5548	22388	39711	48459	21729	32958	39253	14423	27252	37776	45849	12075	4856	11348	20278	21531	5300	12255	11757	19792	16597	20051	20489	13760	26924	1854	29949	24028	19446	19782	30661	16307	28263	41885	24908	6485	19536	10275	26791	31942	9869	16137
424	10544	13849	28706	9473	5103	0	0	1806	0	21383	20096	23032	5467	15024	15948	24738	5254	9853	7514	7605	0	12921	1672	1332	224	2593	4358	6375	21258	3410	11889	31637	10490	18428	0	5900	11411	0	14952	1082	3794	21462	428	12232	25514	0	4153	21995	13760
425	41339	49035	48101	28788	42782	25713	31540	19499	17450	38934	43826	20597	56705	46543	35946	13633	26802	27346	8488	8550	21692	11792	25808	16130	21912	16829	29457	7838	18731	33146	32382	1838	27027	26121	27316	38697	23416	15185	29982	34310	17462	25515	35263	14162	26734	52247	35515	42204	11841
426	21725	33597	5612	18589	17726	21508	9258	9756	738	7392	23059	9526	36947	25754	27830	16260	12405	3978	16851	1774	8647	16605	8589	6885	15480	4703	0	23765	5521	18024	13389	44075	22079	10830	10964	9647	4256	33261	22424	7974	5839	14356	0	170	10238	16437	7591	10027	14115
427	30637	35749	10915	13498	9989	33390	26380	3503	13040	41204	19517	25712	25483	17398	28895	17676	34889	44953	13862	9790	14877	20216	5275	11643	11526	12359	53472	20023	20778	20672	19339	5994	10903	29042	34647	17730	7321	7124	19194	40472	21435	15481	31261	15194	2522	20336	47946	35800	13994
428	22139	2507	2039	0	21458	5862	6081	2945	0	16220	0	13631	22884	6649	6850	10509	9888	2405	0	3659	0	14342	6114	5530	16665	11692	297	17823	4797	11665	0	697	1089	14248	0	1498	31000	9733	11139	7636	8005	9771	7246	10015	5562	12409	24993	0	12269
429	49339	76243	44318	49557	71303	36064	30276	12430	50239	53626	61979	38786	18787	49740	75558	37153	39070	36622	10005	9413	28246	29240	25642	26235	14657	36399	21746	40895	23640	13438	61132	57005	62678	32387	50203	39678	17251	45611	52052	34341	29628	21899	17117	40621	30339	30233	27686	49077	16048
430	32171	6078	7503	20360	0	12576	38777	9412	22317	25271	36934	800	10193	12526	17142	28402	30023	18964	22501	3035	8130	3864	6554	7143	52	35787	19531	20167	9210	16295	16460	22270	10628	62816	12174	10655	20702	31720	0	28373	13963	23837	0	9982	14165	9225	5910	16501	22480
431	12707	14830	19179	22362	74806	34727	9367	21651	17486	51062	30555	45620	84407	36402	44917	27731	15075	41555	9359	8965	17078	58463	28801	13242	41821	20429	36698	22092	28309	38514	35363	7141	46010	11777	65716	32913	27021	29666	30216	6124	7588	34306	29468	23019	32042	39811	40578	14040	34497
432	0	17784	0	10584	25120	2353	0	1934	4732	22041	48150	33064	43740	8920	20504	15427	15141	20469	3465	728	5882	4443	4271	4857	10848	12570	4772	0	3732	0	6187	7328	2593	30395	26917	0	8154	0	3336	31231	4	403	1668	0	101	32	7186	15559	494
433	80933	31888	54242	27921	28022	61492	13388	10992	11801	10417	15008	21177	35714	59241	28118	20497	23074	29275	24256	12837	24704	45201	22745	8455	19588	17442	19623	22500	29311	33311	43524	38965	24057	0	0	31903	35495	52713	17139	20396	44323	47464	0	36104	35366	42955	14688	42500	34444
434	20926	2196	0	0	25124	3867	0	12389	1449	12555	16734	23203	29265	4982	17589	14080	6203	8979	5766	14089	19900	3097	3983	5143	17435	7191	3215	3950	28403	25041	7949	23529	0	15233	6015	0	1342	4934	13861	0	0	13825	6604	546	7399	40368	2462	20765	25311
435	23888	21727	28860	48122	25740	28139	4252	29983	22851	23353	20697	19159	33339	58523	16227	35165	58885	40180	13194	5784	5940	30369	15646	26528	6421	12695	23749	31562	21469	36771	13387	6577	50017	25771	21934	17016	24834	51644	27584	25039	29781	18570	42033	22415	17252	23122	11915	4788	47255
436	19360	17524	0	31378	23231	8316	6538	3247	369	7133	0	17165	37176	0	6120	8590	18336	0	11779	13751	8219	18912	0	5327	30	5956	2689	4510	2387	6425	2863	14834	17440	7913	51648	2928	7450	3331	2414	8648	1	14439	8297	9522	8808	9419	13759	14635	4465
437	15567	33017	69806	19343	33797	31529	31774	26291	27307	62452	87394	92114	20699	63947	27856	39426	29304	47892	0	9585	9724	35070	28128	12750	41152	18740	26919	25728	38237	17360	20655	0	20132	47570	37068	37988	9208	22590	14951	28724	25102	16637	42535	45414	14334	48777	30084	28960	33533
438	1863	13626	28452	22034	27095	23364	3578	138	1173	14486	12854	1508	6783	1778	0	24809	11967	0	8066	12363	18662	13501	8046	13721	0	33309	2539	5653	0	0	10008	16820	2401	0	56376	0	4263	23416	7175	9	0	11182	3356	25688	2267	29848	38087	0	9671
439	78557	58823	8136	25066	29751	24849	21373	12077	15209	49015	51486	70483	47593	34820	48053	42095	44135	62611	22358	11177	23328	12469	21589	415	24123	2195	15830	28969	31730	19823	19170	10961	36433	37079	32704	25219	23587	6322	14681	65303	19873	29972	8961	32740	50213	16835	36367	66979	10732
440	8861	17482	8239	29357	23893	33360	4578	5850	12650	17840	0	25660	2784	38414	29504	15285	13343	3001	471	8357	4785	18669	8437	332	11024	16447	5438	9561	0	7730	0	4027	8593	33932	4350	0	9803	0	2263	0	19937	17998	1524	8254	1001	0	12826	7749	26614
441	28866	28649	25539	30650	12939	25574	9902	8302	20255	42052	44292	78099	72537	32292	27335	26330	33746	48941	31241	19455	20704	15807	8944	16351	12672	12625	3532	17786	17313	7529	10618	48392	35460	25028	20187	18382	14944	16156	20423	28138	40675	5385	7337	23794	16296	47683	74660	38438	32100
442	26728	19134	29171	14278	5745	15399	8113	0	898	25351	0	7135	23302	4483	6528	11523	35525	22947	15615	1822	6048	10465	5719	7601	10269	4626	8704	8390	2857	7726	3436	4661	2250	10740	35565	18250	4087	14166	2138	12417	6193	4359	15012	282	4134	6404	19383	13233	1059
443	18729	26974	0	22209	20860	21949	21180	20757	12537	48423	29273	37326	56491	57551	39210	24384	22812	37695	19991	15581	4532	17754	26054	11454	16884	11700	13981	21835	22027	30089	16849	23382	18916	33119	27450	12924	17433	34281	23679	346	12047	17787	4161	8382	24867	45881	27997	12424	12155
444	10715	190	20648	7991	4075	6637	12226	12395	13668	29772	10143	17480	5079	19637	22523	6448	4762	1136	0	0	11304	11146	1812	3500	11545	62	13466	7510	28714	15890	14168	15094	34196	21684	3998	7202	13275	6526	2790	8793	8125	10274	6741	34673	28019	5463	18801	8439	12888
445	31096	26967	31790	38003	25532	17405	21179	22433	28932	31514	32946	13180	34755	15152	12301	40933	49824	47808	22904	23178	24329	28638	32071	29972	24195	33610	40792	38383	69418	64568	111337	37740	70624	21666	30385	19162	37378	45057	33598	59402	23361	30012	26210	2657	50724	88128	48562	43167	47164
446	20170	44672	837	6663	34820	1353	22047	2675	6192	25844	20102	12980	14418	14625	14278	26406	13503	8320	13142	6137	10035	12246	20066	17772	2848	16139	8951	7745	23541	0	83441	15605	28991	17238	7898	5608	34170	18471	26893	13656	14637	14136	9628	14367	21158	24474	16008	37027	14919
447	18694	24774	9828	5223	36327	51192	39453	12826	20201	33465	16445	19765	36119	22053	29622	45878	23519	25159	7507	9794	0	17133	16735	14015	26854	19649	29939	26302	34066	28674	63157	37802	36713	6585	28426	22071	15588	27597	27603	34406	17169	4797	8073	2864	13810	25152	28657	2405	28731
448	13144	2124	4878	6049	1418	5557	14194	1019	0	18540	6554	21291	0	12015	4118	11535	17901	5806	5421	2498	10041	12274	4397	705	784	19093	6523	23154	1562	13412	29775	10670	18508	14776	4326	14205	5384	8700	10560	10838	0	3982	5861	6025	21569	0	23862	0	17599
449	34485	30120	48009	30354	18766	20029	13600	13879	1095	23524	29497	11347	33008	27266	49137	32420	18406	43042	18717	4612	18908	23867	23861	5056	22699	6693	28488	20042	28576	12639	18045	44204	22787	7234	34934	14731	19697	15286	32898	6697	16021	21288	14182	5423	11163	24606	13812	26967	25200
450	0	33639	0	23215	32729	12304	27454	14360	5199	59	30855	0	26932	4613	2530	31369	25330	4943	9229	2063	2926	18210	6018	3305	12741	6170	18698	5039	13167	24983	29295	23088	15230	25189	2903	9497	12219	8576	5568	4040	9125	0	571	0	297	22885	21521	708	11833
451	20306	16583	10783	22926	17553	15241	0	562	22652	33271	28052	39794	24158	30354	50535	16835	15612	45949	7851	11848	440	7753	9539	5593	26841	16458	8018	11495	9670	4429	10851	6593	12375	6378	22359	27641	21634	8918	10122	7974	8152	43345	39716	13667	15345	26418	23386	5714	49466
452	0	0	8833	43395	20659	9122	6439	1219	0	8718	31946	0	16084	26338	15805	0	13212	4371	2919	10426	19002	6541	3201	21934	22764	11651	10252	7680	0	4845	0	11480	15652	6754	811	8396	7668	2535	40360	14517	7278	1790	561	19964	17657	19263	17151	21156	13138
453	25211	32313	20253	47641	17868	32136	18241	7689	32201	58669	28467	62600	40076	43463	33018	43662	36089	48468	9558	19709	12729	9144	15167	7925	27302	13692	26461	13952	19552	16754	19708	27947	2118	55671	23167	0	14802	23285	0	30717	8571	23680	15311	11337	19895	55828	17299	16610	66177
454	72360	10783	9173	23264	32079	27904	8777	8018	0	11838	21648	8848	15214	32482	30271	17290	25114	12773	8901	15403	968	21273	16787	2751	7785	1217	27220	14503	7632	23738	10597	1979	14116	0	3605	23418	17598	0	23373	14714	9715	3664	4335	15573	6420	35047	20115	14851	24725
455	38752	81676	25425	40527	58258	42381	8197	23776	5233	53514	43901	30269	54128	63847	65759	31452	33986	34995	8096	725	9761	1348	11105	3815	22903	16832	1509	17664	6615	14600	33087	20485	31283	35320	36116	27703	24200	31731	41587	25270	21491	13649	6764	32685	37035	14973	35059	33063	35995
456	4353	7228	37713	8810	21	3857	13454	1648	34836	13755	41697	44073	33555	23574	24334	15640	16778	18521	2684	7446	0	13467	8047	7738	10291	18633	13443	6513	2651	1832	5712	11774	9793	50294	11300	5028	11255	15750	6815	19110	18271	16837	0	5356	6101	0	1651	10247	21661
457	16581	15466	21115	50801	7700	78276	27102	1039	25941	63731	27708	25931	0	45831	29720	39362	54066	39135	5505	11837	16339	13067	11559	5209	3565	15201	6605	12219	19934	15893	23360	48748	11545	2467	44477	27440	25211	20879	16013	20999	22651	19083	23389	14764	9148	45980	52458	42392	45489
458	28541	3508	36211	34936	26419	24850	4589	6034	7503	9410	13040	11229	54421	18357	34249	17788	16792	15636	4372	4265	0	10114	12613	12780	452	11520	15844	6953	19993	7432	8938	30369	12505	22084	0	12869	0	6419	4090	719	27710	15532	10413	68	2934	4686	17788	22893	25193
459	27249	23986	860	26369	40861	31729	5804	11871	8431	42883	32028	35085	26212	19518	4493	16359	27578	23067	4483	13075	2984	25608	6857	11185	15605	7168	10730	22889	22135	14733	36297	29686	27628	17185	19380	8169	14179	18394	10100	7594	7496	16513	15453	18620	34522	17699	10415	2357	24687
460	13800	1737	16538	12110	13661	12700	0	5911	1797	8263	1819	8951	0	4615	40811	29554	17493	18847	6173	9113	9058	13663	14660	5060	5833	13384	14980	14479	7703	17513	7087	0	5105	0	0	12747	5352	14561	12814	732	6282	12735	13771	4331	7433	5399	0	10794	13224
461	21942	31873	25279	29125	14366	17644	9028	7306	39159	12704	30853	15162	14653	173	19855	27191	16096	17597	8845	14448	9646	12561	7809	10959	13871	8857	14792	34009	22598	20938	21072	40880	28273	19848	47057	11956	28714	10527	36968	8565	7756	7396	695	19278	4977	8859	10517	11655	25911
462	11376	12341	7631	15602	17538	9477	0	1169	3593	13273	30328	15717	13368	26840	1636	8514	4812	9938	10370	9373	6884	12686	13906	1819	9404	8726	14146	36204	2792	2627	6957	3277	7338	6166	8282	0	549	0	13746	39249	20019	8056	18307	0	315	2993	21002	21425	4569
463	21216	33152	18260	14195	0	33817	0	9648	8345	51510	45093	16507	17734	52462	38546	35293	17683	10323	25354	0	3536	16433	7276	11192	3624	8431	3299	14623	15249	33933	14482	17966	7380	10922	33148	18360	11999	43997	10159	2201	2489	16715	24913	13383	16659	18329	8643	19895	49767
464	8490	20978	29522	16502	22918	10553	7369	930	15209	0	6966	16984	9183	25760	37651	18877	6227	27361	5860	4083	13603	6829	8618	4351	5220	16948	6869	13145	16343	4137	17555	17366	13004	0	38826	15492	12878	7017	6916	17261	2437	0	0	18471	26331	8688	14015	9986	154
465	29717	49228	31036	39664	55076	22129	18749	30224	24120	57283	10374	16739	44265	39962	43483	12687	35272	14790	6871	22664	6489	8021	3557	14524	8516	22638	0	17723	11742	13827	10603	15018	25000	24193	4229	5391	18597	19235	17924	12492	16884	36608	11299	12764	9944	17318	33007	14051	25777
466	4280	15007	0	0	22142	778	15233	17488	4958	9541	38719	35033	25745	15046	3459	14794	2835	2049	16825	3305	1722	8276	8990	10073	7376	12119	23743	0	5704	11100	8537	31405	4233	12785	3350	0	11113	14926	22732	0	15282	0	574	6347	23890	433	6946	0	19095
467	42233	14481	21823	42131	20078	43385	21837	4511	3035	55772	64883	40962	65123	42288	52999	41730	33354	54106	8051	11607	20169	14360	10392	10594	42950	15879	7622	21976	14845	25340	21293	33469	39203	54955	49666	29518	37662	14811	12899	23317	17763	3468	3584	13061	25954	61988	20389	28781	45147
468	13991	30194	8050	26649	45530	40709	3286	8358	14126	2823	37370	9261	29319	0	24898	13910	17813	24260	15680	14035	7725	12259	8107	9466	6896	231	248	19462	4651	25632	17542	2946	25520	22972	0	345	11888	11149	11456	8559	2196	20592	28207	41091	4442	649	6751	21598	19821
469	24462	15302	42479	17770	20553	39506	16715	24863	8011	71604	33434	28690	26256	46625	39750	50963	38217	25240	6242	2940	1536	16059	11584	11195	18331	14316	16926	13322	27705	24748	11235	49962	9591	10026	26406	6338	20018	22363	19698	17433	31874	17909	2508	22977	25511	55571	12887	48767	17816
470	31486	5693	17353	3578	24365	19432	0	2401	10294	22950	39865	11807	2113	5471	0	21079	0	7060	7369	1953	6812	21347	3613	5477	9572	7293	13149	30903	7469	0	12496	25216	31746	9189	0	19131	3272	14280	9977	147	2448	12225	7962	14339	2397	20044	0	20783	49
471	32772	18034	18525	35216	26434	47284	32046	15289	14540	56472	34632	45407	73591	40040	48557	47426	62455	42004	11176	18856	7784	9511	12232	3972	7624	10338	13093	16353	17953	19545	22622	18309	13941	39227	50347	6214	30668	29618	17050	35766	12249	36619	12080	9336	25569	37108	16485	39460	34316
472	1608	612	11582	5595	156	7754	7958	5422	3112	9591	4999	41350	0	14885	7009	7484	34662	6202	487	0	11155	0	8525	11214	12755	20298	2324	14177	16762	13088	3340	7435	5516	6967	4243	15178	18655	78	17656	3590	3312	4250	5708	17411	17659	4700	9075	1787	21087
473	23932	22859	13917	39620	32425	27881	6052	22227	18252	21612	41563	40112	23984	19422	32516	37344	28825	25249	5187	15387	17034	10314	11432	12943	2862	1992	8514	18944	11789	3654	9638	27669	9120	14787	26090	20020	12530	5944	12013	12157	22350	25276	0	7501	7904	25389	14991	33745	40930
474	3806	2940	3892	10111	11654	0	18211	460	0	9573	31510	13070	30883	7314	16963	11238	8400	11036	5017	5575	1496	12394	810	0	12261	15499	5348	18264	17735	3164	14837	5746	11582	20701	0	3302	4807	5321	3826	5296	22565	6393	37036	18472	25568	17873	0	14039	7164
475	9379	33967	609	38467	29408	43587	0	5249	11951	36904	17168	62994	41157	25992	19448	17405	30848	15123	12439	11135	5146	10833	15186	5686	9498	10564	17543	17350	16222	21940	0	19969	27666	2126	45718	12091	21104	16889	6664	4700	19568	8222	0	28653	5014	9072	19006	0	12240
476	7895	9929	23652	13618	13121	9195	13984	434	25792	3865	5925	6790	1889	8260	43046	29898	16037	18990	12652	4673	2811	11157	3084	3631	33	7710	17635	14869	8165	10746	22080	11561	26193	9605	13248	9006	20069	11091	17988	20837	2190	6163	2621	6893	721	19083	15067	17909	19725
477	10353	61286	14305	25984	38153	14490	0	7548	9746	36363	32517	31179	57550	34672	20160	13423	19361	57882	6692	13924	15952	10345	7302	7101	23952	15076	10654	20671	25835	23527	24943	16596	17604	19137	15649	7612	2341	17714	20615	0	9253	24097	20416	48691	29288	26751	1708	5379	22917
478	4188	2612	16813	13229	24218	9498	8901	6019	15760	12005	0	0	38696	12776	15052	34413	21508	6583	8921	7128	12187	24715	15767	13918	5937	4876	12989	8326	20568	19728	2301	34017	37994	2535	31551	14895	23952	20428	20697	1172	88	8873	17201	2219	4092	9462	9025	11812	12743
479	56852	52838	12853	39032	31550	25208	5317	5653	0	48663	46983	52627	41412	26379	10279	45430	19440	46669	18086	5218	0	12946	23241	10364	0	6879	10194	34742	15483	19152	38845	25174	12039	17441	7457	22321	24408	16317	24004	13000	5952	16898	20747	10066	39615	47264	11894	20466	16235
480	13933	3634	6905	23154	14715	20363	8365	3491	21848	2182	18093	30028	18145	26215	44394	0	18914	29513	9732	9935	3249	21744	13061	23027	45199	45030	8022	11969	3939	22512	12285	14119	9485	15408	36875	0	22506	17351	17927	12175	5830	4698	4668	4385	20977	5921	18576	9007	11917
481	27370	22590	15954	27428	82082	46141	16805	9488	16903	62740	34467	41667	49335	40443	25559	76164	32616	33564	8493	8721	18774	7854	8849	1001	8808	14972	8619	27072	15119	18304	6784	7356	30336	23079	17219	20735	18269	34701	29994	2681	16241	23877	4985	44991	24941	35947	23400	17578	37025
482	10225	26424	15331	24913	33151	25034	7028	0	6313	31928	43680	30615	40561	0	3401	5868	13052	16797	5938	26	12165	3508	5742	22072	19464	5390	12026	9167	6397	21109	14860	12051	21254	22894	13067	25654	15036	7600	33773	10381	0	55899	8774	18065	51481	48088	35275	10522	35164
483	17478	16598	20140	12860	19779	22452	7599	15487	17734	25661	17867	73356	20116	40022	30238	64247	42533	22561	26726	30774	0	28889	16000	9779	4761	17488	22100	41912	4332	28297	13965	13646	8083	23287	34455	8103	17089	15089	14579	16965	45600	8402	7430	11743	26694	35552	27395	23586	32447
484	48368	27683	8445	32322	13899	26021	456	9058	21372	33608	22591	13949	24593	31961	7577	19462	20038	16870	2111	3784	16585	1275	4563	915	454	11728	9808	0	21011	3023	12333	22224	1992	32616	1762	15392	16843	23901	16132	2062	55	2168	14667	5485	18747	20499	11216	14710	29854
485	15088	17174	40081	29474	33905	35589	33105	3667	8800	40395	51222	41841	25171	71376	30868	19725	32394	37702	9481	8985	9235	21924	23813	11320	23095	21464	1727	36299	15886	24563	27567	12721	30670	5687	25599	6184	13246	46583	6862	25527	32501	48226	10637	1654	14546	28520	14478	28640	41859
486	13941	16019	11959	12636	12227	21236	0	13671	6119	38556	1320	30135	20287	23935	12523	33643	23011	26325	9828	10440	1024	21626	5338	0	2046	11986	685	14699	11344	22485	5882	9896	6976	14502	13230	574	8579	6417	16348	43856	1148	0	28385	1349	18263	28278	10726	20683	15119
487	28471	2299	25906	29344	34056	16886	18448	10606	20832	30996	58195	41656	35997	49741	43344	15946	39422	32254	5416	21085	17071	0	15433	10060	14879	19630	27475	11523	11366	17657	23454	12783	34218	16421	25687	21626	25252	21172	12140	10535	28835	29396	299	14565	0	9098	9483	6814	3099
488	13018	38898	17440	0	36557	0	19432	40	3598	22349	9953	14058	23954	10270	11955	11404	22030	12330	9024	6558	1423	24708	29191	1115	8073	101	12182	31158	900	878	0	4868	4708	14334	12255	17177	9229	7601	10669	18189	46276	13373	27916	7240	15521	26210	0	4989	1345
489	18731	1513	25068	67295	16333	47787	4406	39220	4343	57781	42959	25724	51034	45043	85031	24991	22461	45502	28951	18190	19180	45944	201	9108	13729	36980	3632	5480	49141	12090	35498	10298	13210	34124	25869	8113	27949	13308	28286	0	1356	25246	8163	11421	8151	9689	43802	39189	14819
490	28868	35691	11333	35760	0	0	0	18823	15803	6403	27233	62778	11775	19227	35927	6342	16814	3990	0	0	1147	35135	8735	11726	9299	8328	691	7107	0	14787	11232	3950	6659	182	50893	0	16538	1078	7599	8178	19293	7027	4858	5730	3809	19885	7368	1070	14732
491	22049	8201	46509	68081	52788	15629	26211	0	751	74219	51495	45370	26316	26777	36995	37639	30196	44235	10558	7440	18742	1180	29510	4906	25525	24033	38304	23443	30271	29245	27516	26917	30513	17002	30419	18818	2484	40451	33858	56281	16567	33359	18725	5913	42142	41111	31235	51371	34028
492	39254	66050	20667	8671	7132	7688	13139	14403	1892	0	36076	3691	3410	37506	0	866	6003	11865	6446	6759	21144	14569	0	8692	5559	3997	0	5555	9379	3398	6285	27762	10424	14138	9774	14710	28188	32471	35707	48828	1046	13743	588	19427	11152	32969	31713	12709	56805
493	65342	43025	22989	86876	57219	62020	14234	12089	7462	113637	23881	85356	76749	24599	55711	66918	47495	48145	31495	22414	5756	32979	46548	21127	32157	26692	10045	35429	24541	65068	20392	13701	31844	28724	32665	16753	12012	4974	40692	1435	37679	28139	18980	7538	3933	0	13545	44881	5343
494	0	3735	23928	23840	20673	8377	27254	1147	44902	16136	4005	401	59680	37753	18932	24084	4049	6752	4590	0	0	6398	0	5753	19807	3920	55094	0	18038	0	16938	37972	14691	14156	0	7376	0	15979	32613	20024	20921	3910	3940	4702	9119	13702	0	5354	41086
495	39513	46046	25462	56288	55250	95987	0	35725	17528	28873	78846	114342	35870	37553	37545	58013	67958	69211	25361	29045	16992	36112	33884	24135	24945	31875	15102	72569	29772	40665	21212	0	18905	59150	51723	55249	58652	36179	49164	41604	26744	61364	12931	21179	73139	50666	43481	42476	7123
496	113349	62268	24014	121684	79262	83777	57585	74065	91383	138301	137263	138147	88468	139269	128014	77248	104746	81475	42485	73303	39700	117862	107973	116498	50063	61494	74099	249180	137294	225296	137053	190376	135544	81057	63710	85928	363065	365679	327124	78409	23711	41542	113745	126919	57696	20791	98177	12539	114433
497	57202	69558	146214	65834	62550	48510	22024	22952	31496	79951	56370	113872	70108	98748	66399	45783	55795	64221	17030	30170	26811	29080	32256	29876	18561	25254	58369	63388	81047	50346	41023	49176	21134	80573	0	18351	122065	79457	68801	13261	56354	55792	19616	57988	33705	88717	30412	100774	22620
498	62321	8762	0	34561	3874	3779	11482	9861	3088	20849	0	4094	46994	14385	0	28217	14380	33186	7764	3866	11337	19678	9134	1228	1070	2295	8706	27464	0	37613	0	0	38907	0	18425	12327	31830	35188	0	21291	11480	14872	18930	12319	52026	33805	7332	0	0
499	22718	39488	49312	48695	110645	73090	8261	6592	20490	54531	76389	76500	35679	31129	125621	41206	70799	83110	11720	12466	7841	32144	24793	13266	12200	10505	23236	18134	54391	6102	25534	28473	11272	23807	25286	16423	0	8066	52361	9131	43692	17894	4149	12138	14316	39808	12123	62594	43082
500	5897	11351	30840	15978	18430	11199	8511	6152	7363	2087	22852	51326	32241	23366	12337	41142	41823	29223	7284	4313	5493	13022	27588	5033	14747	15577	0	0	13617	35095	16701	15806	0	12996	0	17896	20901	22298	16967	8778	0	41972	16450	9303	31554	18615	38030	2663	8709
501	9385	32680	34558	14691	27334	37524	23319	8644	14626	64926	50900	45346	20973	40543	47756	21321	36464	41152	12343	2504	14150	11366	0	14342	23148	14418	25164	24667	30043	7365	13571	12410	55422	8082	46780	7594	39283	14013	22741	13851	40945	2442	15955	7473	20718	21575	10072	19391	35697
502	6829	42545	58854	19554	4589	18164	0	8420	20427	25784	54462	17284	38013	56159	10137	17250	47215	24567	21239	19456	18463	4285	27015	25880	9303	26894	9539	55877	15561	11842	0	27976	41100	37663	23176	24801	21579	33214	0	14535	36523	14473	22286	14406	22077	65588	0	4028	34010
503	21076	44677	33993	15015	11918	13698	21074	347	4808	66052	29043	38330	66328	22428	50021	33137	23053	35865	437	16058	2940	23809	25063	10758	24364	10737	33287	15121	34874	24404	32424	23466	25279	8645	14015	10636	17163	24434	58952	11110	0	13755	15443	25184	5629	4732	36324	37162	28770
504	13337	6920	20662	3077	15525	18730	0	0	0	150	15712	19430	0	8752	22260	5252	4821	19578	8024	2491	0	298	6970	3672	22703	14616	13496	38682	9288	20341	20692	22209	0	4947	22392	41817	0	27981	37743	18989	12828	4112	0	14044	17076	44478	62919	13071	46
505	56725	41015	17771	40132	20045	49419	34606	28435	7520	37125	20632	71197	37247	53708	31148	38876	43917	34933	21525	12390	14651	15480	20022	11528	18345	12468	20620	18085	24491	28075	7498	14085	48179	44616	48641	13459	31014	0	22864	3556	7424	17509	20961	23379	56735	32511	13352	13935	40567
506	77685	41623	19060	4933	13426	13900	0	114	4077	49462	35681	12698	33663	31539	0	13960	11870	25241	6927	4328	3232	26867	8973	17454	26342	18726	22339	26094	13558	2180	14583	3881	7591	27137	921	36433	0	12403	27209	18145	130	0	15734	21478	15249	24888	13400	13986	44427
507	47456	30883	34123	43439	41452	53907	18300	31767	3316	52385	64696	20885	34952	21496	38587	53344	47880	36777	11673	8523	14969	12993	19427	9408	9419	2434	0	628	1349	26766	31074	32578	11761	20700	72866	0	30487	27957	15939	9797	32109	48785	7093	8888	0	4453	15997	37604	29758
508	47667	18373	2473	2029	35306	18278	4697	24263	10093	3338	9123	16259	0	4430	19749	28506	6011	28541	11355	9851	0	5732	3151	5237	26288	16901	26801	15337	10362	9206	14222	28692	5902	45261	14313	5758	32614	12775	24457	13406	17990	2947	7292	4688	19659	0	10814	6452	32034
509	25010	46733	16674	49191	71443	31772	11058	12335	12897	45410	27375	48682	45505	46747	34656	55054	39074	41737	19377	10591	23387	17970	16281	13132	13415	13575	69	61982	20834	20218	64981	17945	44729	3827	11465	25358	33466	38268	14165	21089	10717	32822	18297	33243	1877	63738	22865	22166	21417
510	0	0	0	14113	31077	0	7154	17097	29487	231	30068	0	49444	38900	23474	31582	28621	21843	9664	1908	0	15634	16592	16439	18186	17190	23025	9900	18273	718	0	0	0	3935	25135	8474	26517	40025	20837	8136	17	3608	6382	21765	6957	25743	4910	74410	35042
511	52059	16418	38462	0	38208	58129	7489	13017	24328	74418	63162	61200	31379	60371	66807	57727	69534	34311	7000	15044	19821	13157	30697	362	3700	8843	15233	15084	23028	22050	60909	29094	19597	14121	39823	22504	7711	0	13585	19404	11299	15723	7349	16949	34677	47937	25289	26774	16697
512	20026	8421	11776	38564	9774	20823	431	7303	8597	8859	36069	31729	23479	70658	24693	37993	2680	1190	1259	6988	10158	13209	1090	36368	3969	103	8968	6017	14805	12386	7585	22989	4839	11536	1545	11466	24770	32037	11134	20675	1334	17136	16569	1862	44131	20630	17441	4688	23933
513	36718	25244	44150	30645	56086	55656	8008	8581	7028	50117	46937	42951	30544	38456	57013	40390	72660	81823	2446	15518	3199	26497	16332	3727	17240	30449	37442	24184	25034	18389	22291	11511	20899	9795	19195	25896	8255	10494	33918	14176	14657	25127	5691	11070	53909	48139	34936	53447	27234
514	16817	32647	1981	19402	0	0	0	23955	8283	20366	8839	39049	17306	18159	15579	18446	24777	24571	753	6900	11501	13262	6679	917	3672	1412	9534	23699	34034	20589	12102	20415	1541	5792	15171	0	1997	26079	1685	2226	18840	23387	7663	7978	2462	0	11627	12779	0
515	30169	304	16535	74696	56018	43886	22090	3279	165	46801	69690	32351	45269	96493	42774	37939	41413	36327	15421	22989	5291	28109	17334	19415	12364	9982	17604	14989	4306	12502	12543	16909	36357	13328	1761	5903	24863	8667	16849	21072	10402	4955	11936	19333	4245	29983	21070	7407	19679
516	29855	37388	69893	34498	5012	56113	20785	13087	3359	50538	5969	56638	27051	25961	50800	21857	15292	36996	789	16066	10008	18781	16021	19088	25084	7397	0	5578	20715	40229	35453	10405	10487	20646	15795	32589	42496	15012	32770	11195	1153	8057	17145	18219	25365	6398	7451	11620	26349
517	28645	45576	9896	41129	35143	17958	20875	8888	5608	59969	60613	24035	39825	36129	35866	30833	14748	25464	19233	4314	5536	36872	10661	548	3477	15103	15759	37379	16651	0	5788	29985	22227	30028	18711	10746	16579	32696	5603	18167	12650	29877	1465	9460	25142	33720	18653	44839	22453
518	122809	130523	153118	67204	119130	55414	49591	58242	125751	113059	99534	89855	88741	60095	80098	62926	87745	51479	53232	60132	26805	73225	45807	83669	32963	62865	93234	165779	148778	140078	93510	106615	129431	81788	96856	76412	209259	250105	336877	55027	58215	0	93342	106501	109872	76148	66361	48770	24087
519	54503	39723	97949	36353	75146	53956	100	32958	13583	56188	51553	64458	21061	68939	47680	51608	44708	57998	36116	15439	30118	0	33080	0	32102	24665	33333	68912	59734	43937	58269	49629	31555	19404	56745	31507	85659	89859	84477	71	11475	63252	27428	66629	10464	39900	26203	33416	30727
520	102752	91712	67194	27510	103920	51028	85142	24300	36315	56056	65927	10879	67063	78588	110314	34141	47486	46214	54337	60323	47718	105293	72255	113303	42079	80384	55177	155880	149598	153195	146378	181608	181986	106892	81143	45720	160701	205035	292050	35155	51572	66732	48183	60050	48246	78435	66423	41366	71757
521	85705	43374	44982	93559	15035	68047	17461	21739	99551	80698	21821	110423	75353	45232	55113	48686	49420	29389	31098	23976	19232	42692	18885	37735	55800	25492	47821	41496	48648	54415	54021	46631	81099	14430	20758	33919	51852	80438	98243	78556	158783	17506	17895	14169	25078	22925	45902	38265	29403
522	63769	0	20221	47612	54101	25163	46526	9658	41328	41631	85624	65565	61410	73813	69468	29083	44931	35674	26847	30184	11398	46396	22871	43308	0	27094	69403	133329	135361	97766	84462	63892	91598	0	29673	21985	128915	206633	230808	22100	0	42702	28859	52715	48419	23285	48856	28658	38136
523	16439	71953	66496	56470	98782	43407	9879	50766	20555	51871	70628	67142	70763	5918	67188	45022	47317	56506	11568	4018	5461	36006	20106	15003	41366	25334	16444	24780	924	23549	0	51337	26513	65722	15986	6021	72066	65752	86922	27662	46407	15189	32801	9950	109	38865	17298	17340	18853
524	41791	43701	0	45090	9197	24000	33479	28507	10868	37441	58648	49385	34048	85298	55545	44352	17895	18608	18929	20498	31379	40962	36171	35162	31463	28679	0	56642	50797	62640	102553	102117	54702	5521	76665	34802	66137	76208	57316	18771	19007	13643	18742	26989	66522	43317	29198	22053	20705
525	57794	25950	72154	40859	16804	89777	15398	14036	26935	45366	74769	0	49904	41665	95709	42635	63349	45171	18337	24946	15225	12667	13993	0	17294	7739	33836	55526	43376	15932	15973	9883	339	58094	0	15979	33760	29901	38374	20966	43687	359	20754	23634	35765	73836	15382	85405	44631
526	8673	0	0	23716	34883	14234	8406	5223	6744	21446	9787	83470	0	10827	5550	20622	26731	16149	3560	7850	0	12036	15693	14732	21552	7054	9345	758	11865	11129	0	23727	27528	17239	45168	13941	18745	20674	0	1276	18246	23257	15821	14150	22520	24471	944	10014	17277
527	17407	9962	16698	55500	41015	28615	21457	18191	27655	74598	43737	19247	72630	61214	50417	31971	38362	24795	11558	11543	8316	8870	10619	24199	17107	4771	16564	37415	29490	18392	19609	21788	26418	23380	3553	18284	12516	30744	31581	10722	22078	18732	15579	230	6478	16100	40627	19444	17493
528	64631	0	55409	13526	11189	46340	14268	6504	15634	26090	11933	21422	0	7555	11749	19919	23986	23839	9958	1641	6591	13423	3429	4215	1473	10280	0	9769	22690	24862	30810	402	7162	65499	13526	14656	5864	10884	15296	17240	3648	24389	0	24588	33451	15301	10155	0	29531
529	12908	12852	12395	27206	37738	16092	1964	17285	5907	27120	94462	65077	73098	44388	35403	48359	26954	22513	8727	4828	5885	13047	22116	6433	14244	396	15352	28825	8753	20978	4137	33571	20578	53519	17098	2881	12700	16682	15697	8326	19444	45590	12125	14472	6351	5459	22841	26773	9004
530	17918	31212	16793	8374	19672	14372	12893	0	20107	18477	0	15282	3593	35068	5948	24582	19418	19977	9968	9983	9263	14899	19379	3171	2084	31372	8786	6625	2396	6162	7527	18474	12040	5050	13699	19629	1700	18090	13805	955	34967	7	45379	3600	0	30190	15035	29379	8824
531	20280	20134	13685	21697	26169	56421	4673	24625	14075	51541	48637	54995	58077	21218	22865	41731	39133	40993	1904	7079	31152	16334	11460	10551	13072	10183	27102	16236	9123	21105	13681	9598	8566	39559	11531	32877	24033	17863	37080	7579	7558	3730	8265	30543	49528	33627	54248	6546	23818
532	17665	4143	16804	33528	16476	0	12929	3115	744	5489	46575	17499	21980	21755	0	27513	26232	14841	3890	13532	7755	14209	5641	6859	222	7355	15651	3997	19201	13060	0	28762	13363	14198	33103	24837	15392	31121	6481	6057	1839	5459	1588	337	11446	36871	4766	0	12281
533	34929	29338	13374	30254	44840	84907	347	2703	10327	69212	59452	63023	50004	49017	85767	28308	31953	54845	8078	19821	6396	3489	14658	15272	15322	3116	15170	10746	36106	21829	16095	0	23333	13377	45144	0	8968	0	45936	16908	20587	8599	4964	3543	5495	11425	26770	14945	33368
534	22564	15309	10080	21134	2037	23077	1429	1462	513	26787	26978	14814	9489	2730	17193	33594	12566	17475	10253	2729	3372	21777	14344	4734	20454	18795	5943	45850	10778	18571	31082	31268	32528	22724	7229	39310	22851	18904	0	7540	0	18152	22400	19192	35747	23325	30015	18921	21294
535	24596	17970	18468	37600	43906	32949	3286	13838	0	33580	50885	30172	54189	60537	59693	35456	57119	44061	11135	6762	7978	18403	18956	16982	16709	9950	8215	20314	19667	23229	23934	26177	11138	20940	22236	6381	16067	31893	40874	9706	17669	24388	3063	0	20255	26136	15394	19255	26712
536	20125	10861	35079	38994	28798	26883	29990	18092	30338	28804	53340	36666	1661	22087	22893	21588	3064	34893	4062	4851	22707	23347	10722	4136	16910	79	6474	19932	14861	27846	2460	18431	22799	22129	7482	0	14013	0	1895	4515	9279	43770	3748	11787	12342	38239	5796	22953	48450
537	25339	26810	16961	26168	34748	53405	10849	12330	18950	54269	43493	57380	54060	35231	28504	33535	53601	29939	3241	18328	8153	24336	7831	9789	17954	3728	29826	21555	27784	19787	24176	12180	41934	20509	22910	19958	18811	14386	29118	15803	30100	120	25485	18048	8422	15492	19781	26641	12457
538	6851	0	16360	0	24066	5508	10595	14281	7032	30445	16576	12357	5914	9176	39178	16368	20600	32023	7925	17853	11472	17256	20135	2647	14956	4990	21024	11809	29866	10813	12127	17748	10684	27320	47801	5822	27978	19342	24924	29282	17195	24571	3967	6966	22897	17171	0	6014	10611
539	40404	13839	32678	30091	37726	44351	9825	12040	11880	52329	39527	56098	45487	27195	31595	43093	38661	47468	6463	51	10410	23310	9362	9479	29459	16277	4233	7290	5556	17640	38340	37752	15149	23991	37173	4898	11638	24801	39832	26475	4117	23	15214	26824	17919	44077	7766	25081	16629
540	4894	50007	27962	52735	19565	31590	16627	3214	7465	29312	50428	45478	17868	376	50786	21948	17537	18429	34150	3151	12352	365	19502	3421	22109	19808	347	50445	0	21531	10583	4844	0	32071	25004	15225	22318	22932	24797	0	101	32469	22742	13779	31508	33926	37545	0	13794
541	34291	59401	43538	28209	63832	37506	0	13043	0	34583	41607	13619	61097	37004	41415	48466	41310	47304	15689	3402	12255	26367	6490	10379	6799	9599	30823	21737	59703	2201	18587	14153	38139	44886	17862	16933	25986	71953	10362	46114	35737	21407	4270	31290	14786	23903	21688	37170	16603
542	106073	146600	93090	55267	60345	38672	78501	0	21851	91017	82248	75296	97887	117102	63569	48006	52924	66094	42409	88088	42151	74981	74255	85429	61752	72149	123789	157934	123153	130787	135345	158570	146482	126692	110204	50927	118751	215917	231937	92214	67154	136919	45932	46452	118376	58657	45762	1948	33522
543	90991	68171	36175	53556	32631	41783	7710	78029	10955	56561	42352	96328	82598	66043	79999	45358	37901	42575	16292	27430	18764	9105	19648	31947	1457	28913	0	54043	33013	58082	38335	53766	61904	24167	22928	0	0	89830	75337	27125	22292	44193	21619	43766	40498	11786	27396	70154	32064
544	92475	70260	42907	71545	42544	72813	46476	26467	53578	68591	58517	117102	43067	66301	9042	50572	39842	47055	39321	34761	34602	75040	14709	50048	51081	53176	128818	86049	104751	100695	64105	72663	103028	40610	4526	44494	171687	226795	319721	18426	76599	0	61518	96716	48454	85697	0	21898	36202
545	31895	37496	82377	50250	69998	23492	12966	26235	8730	54122	71913	0	92739	68451	93999	62542	44361	17495	8461	12177	11801	662	51883	0	24303	27559	19395	50618	28934	59750	45990	47530	49893	27197	30508	0	73348	79707	79373	30321	33663	78187	9489	21292	6497	18697	41765	84942	15212
546	53779	0	40560	5461	28478	41357	51683	28799	18486	74419	22313	50498	19587	40054	21026	614	37921	38427	31017	29687	34465	41784	0	43985	18154	41514	41397	33942	36149	76782	55852	0	0	8798	69194	48145	78580	110497	0	8	0	39815	13356	62725	0	37528	0	37527	4502
547	24604	70187	21149	72085	51598	44509	8193	660	30376	52077	115859	123941	37293	35756	81567	67768	11193	52943	11451	8161	12534	35907	65078	18592	20927	12082	10423	27821	44827	20756	42496	56984	61431	34664	17238	58970	36218	41683	106742	63174	47095	24	14938	11688	48880	13851	31761	25857	63339
548	425	43307	0	50554	3112	5808	21649	19505	18810	9641	25083	35815	15821	59868	27195	20912	28000	50068	22243	484	24515	11852	0	9056	1220	102	16185	3214	17927	17592	21973	23711	33477	67650	0	0	13066	0	31365	0	46908	35561	13243	13979	2126	15199	26744	40397	0
549	86510	13508	112433	49956	59918	51211	16019	23824	30005	68036	50214	38068	38763	46153	58809	54201	58287	29768	9948	19033	5170	61446	32998	11679	44194	25341	26283	35906	4598	44775	42410	10005	11564	22097	17836	24765	43624	51739	28159	51256	10612	12849	6531	6405	62864	30474	29063	32369	69055
550	21373	29819	3550	19816	26341	24600	21472	8429	6769	61142	28388	14422	50022	25816	2732	39276	11867	12394	0	10417	1200	0	0	0	812	12372	0	35822	10515	0	0	36619	1971	1878	65443	23868	26654	30968	4067	23118	0	5840	1311	34566	0	0	9306	15919	4639
551	44720	26602	17402	65891	84700	63975	20447	6991	29298	41169	108727	60773	76455	52458	83834	42188	79308	57404	27449	10861	6549	36162	28023	39034	33583	11812	20253	26844	28995	50755	75639	0	43335	40828	21144	3670	56849	30315	42600	34128	76037	37232	12275	15365	74021	39548	12678	0	79333
552	45694	15337	83090	32004	26244	64204	26185	10453	5850	58483	8653	56304	20416	0	23267	0	13053	45165	17695	11944	14575	12445	17010	0	27191	13995	24941	25161	29529	18465	0	42504	26492	22187	10006	21409	34479	52483	32534	15510	0	3574	8381	7954	39727	44864	21700	30336	19574
553	113644	67513	52078	61040	79760	57892	11521	17882	7775	9480	43672	81458	72897	106864	16674	63784	54154	38250	4208	20271	2236	35107	25437	18655	4265	17996	20580	20179	3382	28429	41406	56494	16394	66844	62520	35046	7510	13249	44352	49041	44652	29084	47282	39958	39793	40000	22556	23714	21783
554	46461	17457	17126	26126	50230	10755	15988	7883	50743	36104	0	28720	1881	47407	0	35180	18571	56356	11912	8927	18468	18734	17407	14206	15860	3919	23223	7720	25352	24313	21319	31255	23002	13992	28607	0	0	9399	39337	0	25586	18016	29111	31618	30807	38465	7665	26297	63472
555	11152	57816	36665	39189	52909	86293	10846	26609	9409	81054	96567	85095	120055	30649	85843	78081	57954	57539	11658	14048	19135	13764	10039	13507	48141	33067	7653	36179	20182	27088	24001	23987	24326	36647	46422	54403	40353	37817	12131	46300	37165	37746	22397	27970	21772	29075	27728	90731	38465
556	56228	51243	26332	39327	46900	63793	0	9549	5430	27506	18943	36605	4029	35398	28643	47674	36773	3305	6100	6099	18603	13232	9577	3895	9216	7406	7459	52307	17741	29072	27012	0	16661	0	31587	15705	8800	36771	12923	61922	4974	67	2860	17875	11194	24483	1931	13874	2388
557	51521	12795	33366	44712	19678	21060	12851	19356	3497	70869	66149	23516	39353	62380	52114	31074	50786	56353	13523	14134	11531	34816	22949	7278	10981	18234	23864	7741	30370	12753	10260	55962	40155	24904	64428	23552	24009	7068	30985	121	37970	32695	37686	1503	30126	8157	38367	34260	73082
558	36896	2783	10807	27586	26377	16492	5524	20389	12626	26770	36914	43968	12164	56587	69820	15947	16699	3381	0	874	3365	4832	7307	5018	13139	11632	22107	12276	9637	27030	3283	23214	16964	23890	27744	22360	36407	29646	21609	17352	9638	22679	45188	14413	13153	37408	37763	34096	33843
559	64158	46018	2723	68127	48020	31985	5380	27532	0	26945	23432	45551	54440	38340	49729	35159	42272	40381	5198	6584	10558	24757	14021	15123	7351	23200	12080	46158	5427	12090	44370	13542	17178	12193	10553	35290	0	2928	29851	20975	13788	10590	4923	47169	43844	20672	25052	31378	13137
560	59754	4858	1727	11803	26727	6485	9093	374	2469	12418	15636	32224	19627	8016	13135	16004	11166	21057	5976	15156	2046	16248	23295	8690	8757	5055	5474	11634	19074	4981	9635	29556	11038	0	35812	0	53465	35863	20508	17	5036	19626	572	6624	18743	0	1169	25255	24379
561	7384	54277	43299	62110	43816	39989	2520	28833	9682	59007	42793	5344	32543	49807	38273	40396	53029	42965	8019	0	6487	14835	20755	3865	16189	13743	27070	20114	21877	40095	20332	21447	54745	47683	0	24496	13526	21396	25388	10964	28155	20735	17002	20189	13203	28301	36712	33709	2898
562	4525	3207	32651	31488	16876	22504	12572	4411	6823	24014	16479	101723	0	23728	22056	42310	26104	0	10290	18219	5220	8834	8216	12231	13361	814	17707	15714	5266	0	15531	0	1999	0	32138	7310	27434	17879	25277	12729	23325	8888	12291	24123	16755	32803	4327	40536	35359
563	3993	11891	52725	29544	24946	53317	15722	30602	13771	33438	68087	53036	45929	59663	48079	48815	59855	79733	14070	2751	14048	30139	15830	15294	20178	19895	5983	38711	27063	37461	27744	7617	37031	27806	18457	13670	23830	5373	35655	24083	48044	3796	105	1779	0	175	27707	17831	20377
564	33148	21949	12630	41189	24943	12641	17590	23143	5470	17973	0	6699	32265	33515	24142	33821	16324	0	6326	13605	10217	25369	6402	11857	18515	15608	22251	14406	31291	19895	56880	62291	44167	12067	26261	17532	14448	63399	14599	30686	11159	14738	8680	25769	19729	20414	27693	19562	26859
565	62807	9519	42762	41243	109805	69058	0	21150	0	43052	39976	70742	76013	35925	43399	19786	16369	50860	13823	18712	19798	14221	23475	30616	14478	9767	26725	19917	0	16797	20303	19454	31269	32270	13808	24801	16040	25947	43102	8156	17399	56460	8666	26899	57036	39152	2605	30849	47077
566	22736	42459	56741	22763	19277	0	28995	11297	4767	2447	45966	57740	52925	59544	53417	29599	30442	23823	0	13240	14347	24543	9522	11557	2757	28044	15214	57847	91589	31045	0	50172	67755	34303	72769	2231	66745	88103	90560	50256	39883	40824	10096	21140	62587	54019	9001	2495	0
567	55678	16786	8098	32075	67588	41926	9166	3709	31607	84418	101706	31187	26234	31138	27292	65866	71150	35474	15953	16077	0	37269	22707	15256	29901	41977	65803	38651	22264	25603	54266	27329	27581	40478	39560	38191	26447	39602	57289	3776	37495	14147	22643	18855	24364	37668	48317	67090	47464
568	23684	0	32832	12516	53462	30415	14390	7802	1116	5400	18740	29503	35590	4137	30401	1706	0	20224	12137	9736	27024	0	34210	10700	0	13778	657	3972	26989	58438	24376	41055	29214	5024	0	7608	44507	58796	77982	16619	24581	24091	15270	10249	24258	40054	2957	0	10317
569	30520	48355	12852	55593	49394	40858	9107	16095	8420	110226	43815	44777	84463	100615	34403	59782	104285	44380	8847	8584	20453	43951	20863	8063	20980	15511	39658	45443	54418	7770	8039	4446	21418	25976	48170	53794	0	14452	36246	27230	0	3531	8324	34074	43882	48406	20267	36141	27218
570	19773	7529	21236	48437	16302	24215	10078	12334	22078	42504	22866	39794	23582	8304	58672	23403	33517	23222	6692	22226	0	23913	14045	9401	32335	16642	12728	26114	10438	13263	24666	25865	0	17667	42593	1056	35938	38583	0	6738	18917	2419	29635	51331	8952	4009	37813	0	23732
571	53289	24287	69446	43216	68914	46285	15395	23832	5510	39900	96054	52243	37998	62085	57673	45401	27273	50991	9651	8254	10264	13618	12345	9744	9118	4232	1731	38603	7936	28780	12539	18003	26726	7223	17081	37950	45176	0	53915	20791	8404	21961	1561	30407	9753	22078	0	13306	17523
572	10328	27266	23962	13668	9017	13961	6763	87	12084	38182	39207	19856	21439	0	12889	25672	22262	15422	21553	13000	2779	0	10284	5524	2913	5079	6052	30345	17872	15570	0	0	44571	33453	26293	20136	19317	36204	33895	7425	16209	25361	12342	25926	29809	56417	40747	26709	24919
573	29052	1975	20693	60013	50431	44546	16559	21951	13174	37828	51891	70850	46624	64357	62327	60571	38886	79537	15363	5222	13852	27936	5429	14457	19695	18475	7318	0	17856	26119	32025	31051	21510	28622	22308	13760	28316	14637	0	4040	9404	3089	3167	33011	0	7235	41231	55467	35255
574	9010	19864	0	2374	12319	18104	16903	3468	10623	32482	53580	38049	13186	33452	52777	20600	25248	25947	9321	3619	4845	30286	11492	4261	8984	7880	7071	23477	7602	37690	6887	34422	0	29064	5402	9822	5956	11809	29782	24160	1510	20146	5341	6391	19461	4725	11618	16742	23620
575	63273	38224	76105	29037	25104	33446	23757	7273	17655	28907	67503	38791	43718	53128	65742	27302	52815	46340	17279	20600	6334	5367	12358	1512	15742	25809	2441	45443	26061	11279	37249	10832	56342	58846	26062	15350	8810	26654	21808	9803	18849	15294	17586	60781	67049	41758	15939	33213	25001
576	30702	63594	41294	66485	57241	18007	0	9263	3175	20377	35017	42034	53616	25710	20191	20937	34752	65277	11663	0	4220	16664	21156	23041	9339	25513	9721	17283	21274	48282	15526	49588	10561	19492	36909	27752	18490	19550	51106	20224	28692	10647	11250	39288	20886	13884	7931	39409	28357
577	59458	32128	0	90866	40960	52117	5317	3910	13004	83382	44069	80700	14735	32965	55909	41994	47394	43714	22172	17772	24629	34453	15998	13213	3599	18227	17126	73329	28192	53924	7567	17610	37754	50729	55829	23301	34392	48056	44416	11320	42536	34301	17392	18862	41899	52174	35156	4286	41554
578	51927	30133	52126	0	0	36658	13610	18701	965	14484	3279	37474	118436	62811	33497	10444	23975	6126	2731	6686	5984	20708	5050	7424	23868	14702	25909	7427	30775	13188	10123	23102	34335	20205	4014	1258	26143	16343	16889	8254	9968	10162	34961	13083	30383	19755	41853	38349	394
579	39031	15584	25595	59938	68956	49951	5608	29491	8417	58862	123595	42882	31664	22010	9917	56984	34771	99783	8642	10786	20104	37318	29970	2606	45651	30636	27670	74887	34511	0	26266	44138	36633	51287	38937	8696	27459	40367	63980	25760	14117	24650	3540	16434	14835	22534	26724	41009	63779
580	10343	2543	36493	25028	38021	39492	15914	17555	6204	45416	24042	29256	38673	24087	39461	33731	14151	0	6967	0	0	0	8469	2450	0	20972	19323	0	18110	41781	28719	6907	23289	6632	33730	27351	25605	56376	10985	7700	17846	23262	3012	15	30278	7856	8064	10380	14628
581	32740	47191	45789	35983	60139	34184	10904	3949	0	71290	72732	46056	55255	51966	39662	35488	64716	59022	12113	16948	28814	21936	13122	14707	25623	4020	38933	47548	16580	23598	45157	37585	0	20726	8168	18571	11449	18544	15536	11862	15840	28436	19443	11026	23940	15290	30265	13364	34391
582	13695	21931	0	5501	17282	524	2192	4594	373	57457	27483	22225	30665	0	42137	25959	522	4194	1997	25	5248	35443	13545	2100	14789	6491	4538	28745	29687	0	5159	11626	23145	15877	35282	19657	15758	0	36092	6099	10978	17775	805	8700	45635	22436	5589	12728	27157
583	61130	36376	34806	72325	48973	50228	18210	25913	15968	51941	90368	52136	98981	72279	73688	67408	117929	68783	61051	51196	31470	21981	43950	27961	62603	60175	72555	70538	24789	65247	103880	100409	125667	109592	26157	39285	41441	74798	44169	32690	6428	33090	16692	28278	35541	39871	82186	81348	20396
584	33204	29875	11438	5932	0	51684	151	5265	32235	141	21024	19901	20810	16971	0	31763	1873	73858	25845	27712	26733	0	9965	9976	7954	16	0	21224	18157	4902	72130	44223	0	44640	0	39406	34730	31560	41242	19580	37395	10329	6034	31221	14445	59169	19012	24472	29210
585	24271	53961	34036	69953	90009	31287	13925	8002	23605	34307	45831	48683	68301	58653	84205	52479	86941	28079	0	234	8250	41899	6055	13057	10662	24922	46150	0	42150	54213	20572	971	50054	17967	71431	7145	16757	30658	16607	49343	5920	42096	11269	20706	19076	14814	8487	21353	35082
586	24291	39010	18301	31056	17703	9063	19481	4669	2675	90801	46117	37908	24292	17896	5806	1630	22379	14501	11896	19993	18102	16129	14667	7646	5119	14120	6136	48124	21994	12611	14877	35245	18478	45424	217	9625	39273	4148	37352	43535	11699	15326	12925	7708	23378	37936	14324	39222	15587
587	15120	24672	50540	67521	57661	22523	411	11101	23211	33671	31440	49757	68442	50869	51697	29334	41188	46057	14766	7389	3251	0	7160	7427	9362	8175	10436	19567	10962	22415	7263	36698	0	24165	46923	37619	20769	18367	8982	6382	11501	52526	1844	0	19522	19402	16444	42405	30333
588	45158	25404	23503	8447	19386	3201	2211	3433	0	42200	30102	1047	24154	43179	13028	38497	23003	15576	5489	9986	8581	6314	5126	3985	12145	9094	8093	9992	8222	21395	16694	553	12119	18932	30241	6645	0	18954	1585	5824	8755	20121	0	50537	0	16627	6082	16200	58018
589	30856	5038	26507	65962	28783	46144	17817	21337	11470	65028	58323	63622	36517	46533	50976	68383	39238	38129	4345	7502	17318	24297	6474	14349	29776	15900	29553	38109	12217	22467	12220	35057	15740	17134	40235	27123	22007	4951	34665	10016	35645	34831	8283	0	24217	20143	32200	53121	0
590	4058	21578	0	33570	20704	43213	2382	26246	17924	39530	44265	48273	17974	25961	61112	1823	41421	38998	4936	26140	4117	28481	13459	16778	0	18442	22050	0	18948	21438	11387	25908	15860	10899	34241	47510	15126	22634	51306	27052	23747	24667	766	39938	15858	7835	18483	5382	27662
591	37896	39980	74980	47822	41778	972	19895	0	8316	47027	60696	98555	31088	33608	61996	58915	62309	30790	6243	9398	3576	15808	28992	6390	20449	20116	19790	38715	22330	35370	43747	33721	0	23540	12865	4256	30626	54924	30501	13202	0	14606	23310	16652	32187	39071	8908	12947	23998
592	0	22774	6466	0	42582	57757	10151	15529	13629	31029	0	18109	35559	34511	32633	35146	17791	27060	8627	7362	9344	2124	26550	21037	6468	6034	0	30984	4884	28224	24617	46092	40482	17808	14883	5182	23222	0	0	5840	16	184	5033	0	30237	12516	10668	37338	20981
593	49472	3631	38781	55556	61212	56583	34177	15094	6897	70954	66244	99871	56070	38509	55061	34168	64265	38809	14492	20051	9908	18603	12779	9468	15282	15543	18191	18415	28153	2702	19265	32664	43836	21965	13846	50057	44335	45780	33543	36840	28331	15918	15468	21717	22392	36191	53455	17973	77894
594	51597	50043	20940	58397	8085	5779	5597	7444	6241	1851	120858	1668	16430	54416	37276	39473	10564	3364	12111	6438	9609	43393	16390	17648	13585	30774	13891	34987	50292	24794	36042	8073	21923	11352	10453	9970	37377	9254	29565	20	45453	8573	26864	7316	23934	22782	6750	21935	10836
595	59863	27675	18281	21242	57404	71833	9374	4917	12766	52492	73617	79681	64117	57502	34123	46671	86417	49430	20678	16987	20240	27333	27566	8862	46292	10779	24690	68962	13492	45204	18241	59052	36002	60375	8892	42467	16702	33077	60089	22321	0	7389	8350	46003	0	0	33305	5637	13135
596	0	34063	7428	95058	62597	19321	5071	855	5039	37421	41237	42961	41356	0	37728	21379	21509	22770	0	10639	3857	7016	0	9571	19082	13368	22848	17664	8199	3720	29760	19944	16795	0	3870	8720	28769	67787	6759	22425	20695	38	6445	5245	36943	68242	13535	23147	23542
597	21756	41433	23752	88006	63364	66739	24429	15061	18093	59363	39433	96210	36838	107644	44712	63742	43475	38816	22324	18775	4137	11372	15080	13237	0	19475	0	16528	27494	49301	5997	15725	21644	64590	20395	13161	26127	32466	37156	5835	33761	50872	4266	20588	10736	59686	21654	51711	31507
598	65111	33461	3191	0	40629	24740	43373	13435	13277	17990	71046	37564	35707	45012	664	39483	41994	25856	632	12060	17789	12138	21469	12163	32484	2824	20105	49955	18339	12118	14946	10986	21303	15972	0	77953	21948	26314	7762	32336	26868	8311	4523	4084	15368	9559	17212	8142	8406
599	35246	37405	79397	40157	54101	26079	0	10869	17682	29526	31197	58976	31874	61376	68747	62201	41313	42132	13562	22639	12284	25051	1663	12300	22508	34618	8687	17765	23737	10076	9883	21956	33638	25133	66093	43641	36877	25019	32784	5292	23369	44911	25389	27140	22506	43853	0	47612	45004
600	19886	18199	16411	45885	0	13523	29049	26977	0	24110	37951	39979	34404	35457	43870	28101	16584	24519	14292	6964	10550	28970	7971	17109	18974	60	21446	6465	2679	8366	49159	46600	50756	41882	28887	21691	21678	20005	46482	16360	25665	15002	1656	11339	55156	17610	41747	34800	14553
601	39623	5116	14818	30638	80224	75633	14515	24247	17073	37405	58832	69661	36528	60967	57669	34291	58519	42151	8133	5750	9237	0	30171	3497	11071	16236	27476	25071	40154	28422	11978	3431	10789	35412	50843	13766	13579	71054	26705	11235	46	13768	2379	29842	23256	11459	676	14979	37729
602	6344	22735	24711	21700	13575	25316	14079	1196	2980	0	51904	28728	21170	63756	33218	23877	31568	41620	25691	15019	5844	29604	19948	5545	21628	23809	6611	34317	35971	40677	6061	18485	25506	0	31898	27764	39956	22864	33894	10547	14975	35803	23691	19315	14785	12909	27264	13116	42350
603	37482	70027	37367	55348	60286	57614	0	1366	25584	43461	94230	47102	44208	38115	46227	29800	69325	31324	10848	12153	9142	16165	12346	9456	0	41915	41588	30475	38744	47879	57087	37436	14410	42520	11852	4845	18250	37872	20087	32759	8556	33977	0	36483	16921	24116	35151	80981	54740
604	52765	81817	23161	0	10399	30231	34412	54170	29360	45351	0	52981	35533	465	83767	19076	11776	82447	6616	10189	23318	22132	43349	15617	15328	20381	40175	43047	32189	14859	31049	37958	13679	74986	104019	115030	45406	37518	46575	57089	19876	34534	12203	20676	34474	61934	31014	67961	1253
605	18174	38557	18037	83169	42372	68439	22736	0	11102	83609	113515	51963	43578	73880	53461	48147	41113	70188	24950	19590	12146	20756	12128	0	42647	18779	743	8121	37349	54754	11979	15931	17788	16065	35539	14720	28714	41773	75581	5367	36745	38273	38136	23265	44846	20663	25437	37398	28843
606	52267	54259	97960	31777	0	13117	13179	40665	71542	70071	42558	28522	39708	8669	19371	69324	59360	40544	5030	11255	13839	27288	24452	30892	19946	8501	55873	0	21782	29133	36718	12516	18355	71111	56160	55986	12418	43439	58578	29004	70565	0	83026	18890	35839	59338	156419	43843	43142
607	41476	20137	25213	0	104381	38500	16784	16193	8744	68845	58198	85576	70298	41709	54576	57960	31191	33406	18593	5076	6584	15260	23416	13518	28787	26377	36272	54400	64412	42493	9068	50998	27545	15264	41346	35728	40635	30195	16473	8767	34331	66403	10533	60235	28896	43200	13113	13825	6680
608	45728	87315	71207	27849	4168	22677	5864	0	0	9852	23124	31689	33621	36124	18964	23726	55964	36373	10309	6854	0	21300	0	0	6003	5596	20160	59143	12428	41641	43451	6178	13567	7688	10431	9268	70680	36011	12449	13633	44229	7	10043	19263	12820	15901	3125	23459	34585
609	26275	4499	39614	83929	58049	93910	8731	55144	20646	50172	110077	39974	93569	61314	102846	37858	0	46951	11431	24993	44452	25742	36455	16365	27781	28738	5597	0	31398	22958	21363	30920	43056	64734	33218	38732	23953	21377	33861	11345	6515	23573	10096	23510	6265	33758	15755	81764	60684
610	45893	6098	57845	42459	50397	72085	7140	1087	0	56598	37889	3265	52232	18315	58038	47013	79274	49237	24706	9614	0	22858	53234	14525	26412	16875	20747	40494	33858	0	0	22876	52816	1500	24043	40447	23380	0	53723	5187	42406	71125	13743	0	23375	156	26804	0	49553
611	35896	43310	19364	24770	18743	0	13788	11788	14162	58831	47964	86910	55395	60297	61643	48220	41955	61971	3428	29865	18350	10803	6887	18449	6391	12369	32373	106079	20167	33921	44791	43266	24374	60094	83098	23392	29615	40565	0	44165	5940	24	14402	63349	24872	52626	14578	28673	48255
612	0	26151	27545	13231	39371	61794	3272	48847	3732	74066	0	42248	41906	77419	34145	43645	46940	47541	0	13332	1419	42771	0	5116	4960	29112	39956	25240	16145	38414	26452	17317	439	26190	15303	27674	34074	22406	19865	432	4861	36845	32166	13925	32186	23	37241	0	34249
613	93110	63510	49485	44879	57583	24707	6295	24546	16680	97591	56610	46401	42401	48504	36347	29796	58640	42610	25981	0	34141	16237	23714	5005	16911	12380	19656	28962	23075	14771	48589	16633	23724	26745	16069	40891	63060	58864	33554	50080	28764	23137	1065	29891	42399	49961	12150	29401	1307
614	0	63603	62856	32481	82398	42497	8900	13588	18285	60066	35062	0	25620	18336	13419	24420	35609	36759	5351	33878	28169	4115	37800	9562	31463	32857	50567	21702	14864	17377	23999	9035	21052	69456	52308	50205	31771	80393	30235	8430	0	18679	114025	15455	32974	27395	14386	77428	28331
615	115943	34681	5536	30364	45411	55136	16331	27953	0	61272	31253	65455	44623	53906	48054	57306	49005	50728	56286	5244	21884	15292	6995	5024	15682	10261	26407	27270	47761	40939	40909	36621	53478	24439	66741	13403	12654	0	30974	25471	54473	28356	16825	21896	7137	67301	56203	10422	49541
616	119066	110273	138902	92664	107447	72723	78165	100638	62477	62746	33186	70904	67473	81022	79817	73828	124346	110481	67817	133007	101845	29643	64010	76320	102510	108428	119051	77580	56367	103132	76745	94390	0	352154	243029	331923	18508	31524	28220	121009	92603	72960	136576	116353	85346	226034	208663	302849	47730
617	31565	44224	32412	83764	35114	74025	12909	20443	54366	17347	19177	94231	96637	118014	60299	60438	54085	82534	31012	42425	51186	34832	41355	8100	39258	71657	50787	0	29994	35128	23135	0	133212	156624	110807	128283	43964	49292	50984	65936	40633	38861	69884	39168	92800	112707	162802	81956	24957
618	17803	67000	16978	34799	2119	27651	87671	8615	13051	59014	29507	0	11559	39	17023	33966	26119	27601	635	13366	12364	41354	10216	16615	58	24065	9507	47289	0	42982	41254	49569	6571	60975	43380	54247	13174	24641	40126	0	20971	26033	0	3657	20629	33099	7830	31531	52511
619	21724	4539	43362	72125	73292	32719	4897	19731	9216	76426	112273	58928	103377	129938	81743	36176	36551	51906	24329	10594	19130	23631	24592	26716	19039	2606	21989	20349	85140	30029	0	19975	50751	28287	0	15156	23582	33904	33910	63130	8670	11554	20575	67574	23473	5871	65336	21958	7106
620	17800	42714	37263	45971	13208	36468	33814	6314	13481	9196	32320	69952	35233	34751	24540	18862	50113	40311	10205	18231	13312	35944	18336	7252	24394	15503	12084	85511	17806	16376	22515	11817	57929	3777	53187	32875	28243	26170	61929	8664	469	14323	15159	19560	8252	41977	15181	8454	14043
621	27500	56492	21391	54594	95685	61795	0	14778	0	115819	61974	45137	82003	48937	35219	37869	56105	67201	26343	11400	15442	16905	6762	6062	53120	15839	28342	28454	47642	42423	57273	54207	23980	24595	18688	21198	24419	60949	17581	16825	20913	14092	13149	14511	24324	32288	26899	27389	9310
622	18696	10791	26721	46803	17169	15594	43	24462	4320	30099	21475	18374	28518	22352	72422	11613	250	57731	3989	28644	6376	18352	13672	1972	15652	3013	20426	0	45419	26332	37921	25119	25542	28787	77338	3365	25732	20946	17546	17764	0	14755	35501	25551	34032	34935	18687	40815	18308
623	41508	13174	0	60827	76349	54778	18372	14182	31914	51668	55800	58619	53638	60881	50802	65243	86038	43799	16154	6474	6560	40287	12750	23065	17703	7386	12524	106835	11495	18826	40204	34570	37554	20495	37193	51282	46051	53407	41630	22827	34624	17232	35146	52439	42378	44952	28883	26762	22337
624	24961	27595	5961	13436	31927	40080	8575	2332	10231	10840	19487	51531	58575	1885	4536	22281	0	35504	12364	32	14953	30557	28558	15057	14543	36631	37993	15965	10098	24751	42908	44666	28280	19288	15721	0	40100	39930	52778	10984	21749	19868	3453	9238	32819	40018	17684	16439	46250
625	26051	20981	23822	84098	29533	35953	37354	16244	7752	55271	41106	47906	71009	64843	97148	56203	86559	42708	1880	21040	12441	11995	21362	8972	19674	18203	24883	37057	10472	33845	14864	0	31339	35229	39734	24931	79972	23303	14118	10615	45456	8693	21953	28188	7581	45400	36778	64727	17331
626	27820	15707	7666	57929	36058	0	9531	2876	16788	0	6325	67993	22128	16175	38956	0	0	46644	11154	4900	0	27126	12459	4143	7515	3	11723	47344	13505	31508	0	22330	11101	0	68482	33104	43400	56710	32871	28022	15181	33581	5674	48470	6286	32634	66520	34842	41965
627	44115	83250	0	44577	21073	57400	0	46874	0	121950	60617	42809	37277	30991	57844	73848	90049	43955	21935	18974	25306	3977	24332	10051	16174	4866	5121	27969	50001	36777	34857	14604	18960	35300	36760	30189	39365	18920	8664	3706	32765	12758	26560	38734	20258	0	11711	5080	26904
628	17309	25721	67414	44749	67505	0	9190	27329	7936	29710	47680	15719	33440	76005	0	25103	1389	41608	9695	16262	946	25209	20327	1166	17649	16150	20117	34269	4593	27459	36043	19960	17596	42834	7107	13563	6638	31502	46947	17325	0	1567	27747	12431	15912	20580	0	43375	21589
629	2381	0	46806	67568	55600	69680	9574	0	2121	54577	68306	47019	41471	78664	30107	54364	78993	48386	22227	19330	15335	22720	13125	22330	14882	13057	29432	29271	20315	25981	24295	30654	35454	15503	41991	14781	39806	60601	24995	0	18590	31098	7139	15038	12495	40491	28666	7373	13141
630	25519	42278	29681	32142	11769	1103	965	4181	0	5858	31552	0	50103	22823	38152	13683	39976	37922	15904	16781	12013	9766	4946	4668	8805	42822	15331	30828	6520	10028	10116	14739	13776	51649	0	64368	38024	16219	33909	217	28893	10930	24261	14227	1904	11489	27710	24786	11161
631	0	153218	41426	92574	115812	58525	133869	56729	123079	95285	1225	95022	45932	25529	117145	75695	32695	64291	44349	38098	16648	14123	46963	40857	11887	29915	41909	39296	33306	56756	33456	36495	32800	305675	435368	499605	39046	26521	76586	63313	63869	82082	123402	67731	136534	227537	108662	195296	20343
632	118049	97031	2307	56118	15239	24368	37060	20700	72194	1699	82134	61987	29536	85111	41653	23158	29395	50872	4656	10400	14132	23236	35269	19098	10972	26905	15658	43450	22023	54312	0	41202	16108	85344	44384	90711	47054	25300	14046	54317	5395	15640	0	46105	98122	37196	17205	46933	55949
633	12357	17441	36426	71720	74947	41324	9097	0	27057	82154	71227	7555	68007	42285	65866	45712	74960	61670	13322	11272	51840	32504	12967	14516	39944	15871	28929	66379	31188	55023	38931	32325	19233	35761	49171	20603	46357	29968	51949	42897	35428	22664	44447	39549	122	11753	51633	14441	26929
634	31680	11557	28841	22019	29179	96988	5384	50351	18013	60586	57764	152704	26859	21528	2972	40055	27766	51598	11460	16247	21345	26322	9743	0	418	1682	23394	96121	24593	35079	50911	17822	18485	70166	12445	28899	68785	11226	26684	200	30311	0	20208	0	29256	98327	4611	62548	48674
635	41798	24466	43906	89978	66646	57886	20728	12229	2928	107431	59885	50675	57542	28235	55304	54700	31457	33789	4662	11612	522	35491	43211	25382	33275	26384	28271	0	47932	0	27284	33872	40586	7055	17265	29388	37797	23607	87393	18718	10618	82332	23558	65868	32609	35038	22589	45626	198
636	22475	7823	18802	44753	0	29196	21856	267	10300	12061	43745	29441	1912	72144	20029	24151	71845	22127	7973	66	4624	41809	17855	17439	10126	21715	0	146163	21738	31509	38362	19786	24979	70016	91424	23542	61468	53793	56729	1040	11929	40974	12573	113675	41766	669	18898	10744	30584
637	33431	50069	37121	94966	69234	24982	58562	43670	34618	120570	26572	98071	85089	98091	56660	97810	88121	85775	9419	33637	23101	31294	23373	31427	39685	12158	50380	107407	141683	151124	61894	77669	75422	88987	90206	109764	145162	239395	204929	29741	43340	37532	20105	11959	14825	71527	46041	51377	89188
638	0	14358	19343	0	40909	33822	19170	49442	0	1522	128176	9450	40490	49718	22316	45430	54896	28490	19722	14947	6586	28574	22273	732	18199	22890	36973	0	58592	57335	22897	20361	33831	54453	27654	24939	72706	64977	86301	30585	14083	29743	42621	42108	24822	36782	27741	16928	62423
639	77866	27713	29123	81322	77781	56439	0	11662	6358	86694	103052	30721	14163	41676	31184	0	55637	50655	13785	9612	35967	28281	20549	26143	16843	0	25041	106909	16955	21518	40584	37565	49250	24794	27156	76274	22514	74797	49738	1806	21077	43852	6793	87410	13486	49868	67256	28079	1381
640	32086	15033	3685	29694	24935	55586	22249	8617	8372	25144	0	85718	44088	43407	46279	74528	0	43467	89750	58	8242	24031	24553	0	8914	26825	577	107435	55609	46800	14570	29470	38467	25736	70421	70621	36338	14482	0	70433	29175	19125	7870	37665	21500	0	0	23195	32805
641	6465	26529	26744	61166	23373	40345	26928	30	3547	55561	95599	66865	71880	45226	75926	54956	61917	20910	4543	16731	9628	29215	3698	30743	8751	17160	31576	0	3621	8374	27118	40118	28733	6149	37858	1653	25564	41609	48215	24900	6241	19709	9767	34404	14196	87424	34522	33277	30037
642	4169	0	45858	15383	38687	33168	4571	0	17377	33843	44082	0	10629	28233	36613	34833	24829	11756	9998	9112	20058	664	22855	0	11500	26289	17968	112626	31659	10846	31944	49642	0	39510	44029	28267	50796	27863	73557	31751	7423	0	19635	5158	26190	0	13831	32056	56654
643	69588	32223	56174	44376	44950	84700	27404	1315	34113	53841	53273	59461	25373	60216	23709	59272	56079	44743	24739	11124	0	36001	4896	15775	18134	9168	17291	24442	22034	72535	15450	3042	19477	75313	6577	16025	21806	28747	35928	0	1707	40396	42235	31820	29329	44750	33357	0	12498
644	17048	22404	11458	46807	35974	0	21442	12763	0	8129	40770	31851	59857	23021	78072	30630	52683	17757	14387	16848	10897	7055	8842	264	11666	25128	307	37754	32032	13944	28575	35299	10408	26906	14318	10341	0	20294	38516	22969	15561	22063	11126	20718	28662	31408	48439	19019	26172
645	17399	23349	55710	52274	66894	75072	6025	3016	26279	88896	89172	46325	64563	44201	43424	27726	36786	97887	20103	10076	21134	36726	10550	11727	28132	18579	40541	0	50725	15545	12564	41046	37996	26478	5921	15334	46628	32792	74925	9946	31482	14401	20856	0	54139	29257	41799	35304	23472
646	48777	36672	38357	30172	0	57897	137	4375	21342	26965	43523	5390	21544	17720	61057	40365	35340	30859	0	19902	0	0	16744	27190	31761	22480	7332	72571	0	21344	26442	37363	28912	8442	31805	22918	9120	9255	0	33904	16536	30371	16603	62822	33772	16214	39105	54043	21886
647	36912	0	14484	74862	108819	0	11539	15741	13367	58026	80063	29256	67781	98850	75035	37198	65435	36860	19311	14271	8081	39886	18721	0	34956	18242	33636	57021	24595	40715	88932	0	0	40314	47393	7953	83391	23089	38476	9387	0	35810	35735	44190	20726	23804	44928	68665	16921
648	24370	57130	42046	64317	20077	54015	14940	49522	256	39827	37151	91589	28201	0	31975	46811	12081	16951	19506	14355	79693	37453	11758	15897	14050	34998	8207	55369	56311	24219	6364	29904	65196	0	59943	12664	40951	44265	54699	51730	28409	10639	16017	29981	28306	16409	51576	32309	24962
649	42873	5888	0	45358	57382	74281	2046	16040	11127	103991	30107	31466	66349	62009	89424	23648	79399	66992	0	23681	9894	22871	21213	32450	28776	18842	65583	60507	21137	43697	24446	38734	36759	59271	73030	8099	37358	72349	23482	13390	18720	9916	8394	0	16740	74658	40393	82889	0
650	67219	5460	48520	64425	36572	0	18623	46792	7688	28249	15599	85808	25450	68097	13737	51995	0	0	29640	0	16826	13899	25542	35763	29338	0	28307	172506	39996	78701	21191	24511	7128	24222	15492	11974	28981	113897	103424	58301	19810	26447	27377	85859	53220	48880	10534	0	26445
651	21477	76183	58013	64623	96164	85384	12384	63036	16028	72995	92788	50194	25380	61535	92868	60432	89155	99901	14396	31540	21970	32645	18568	1425	30700	38488	18264	85446	38138	57994	12047	34577	53641	35036	36218	30902	165426	72112	65376	1769	38406	35260	0	18321	0	41484	20858	28317	35222
652	51200	77847	0	32408	31654	40161	11154	0	20982	69786	22375	61110	67395	1838	12061	38691	42313	35282	0	13120	11578	30290	15930	24367	20095	38974	1531	45162	74848	23916	30694	36821	4371	21675	4891	0	36611	62048	0	14784	19059	36205	27438	30692	37688	44642	28114	12924	46770
653	34843	0	74156	28044	39316	26008	41373	6936	16525	72066	38507	97775	76957	47306	34110	45560	51592	71879	24188	6887	1793	58399	23289	8052	21852	1950	35118	35451	13118	42839	38173	31107	52058	26507	43395	37911	0	0	101695	60334	27938	12340	43034	5537	64625	7944	23796	23117	18028
654	49070	12784	0	42965	23678	46292	163724	11551	0	30136	63468	100438	39068	44884	94251	29043	27065	46019	10659	7427	7670	0	7728	22263	17554	37140	41451	39731	27068	23678	26008	70291	4906	34022	22827	66729	85539	48431	33683	398	10025	31133	13341	31675	39987	43638	12825	24964	6515
655	36906	89158	40843	52026	34588	57112	24627	0	27925	53166	76944	1308	58667	111284	34756	67552	49693	32761	13093	9534	13719	34100	21704	9743	18608	19682	11363	76862	24073	44969	17729	24630	17420	58826	40532	3818	18323	119817	40336	20444	30108	53524	23867	16236	65077	30387	10328	28745	51400
656	0	0	22563	5966	17543	19890	14861	8311	3839	0	39262	71956	18381	10978	8295	16102	46681	34746	8411	20028	4278	11230	20563	0	18914	22221	29315	45493	4627	39491	25763	22211	13986	6072	0	12795	32873	0	4484	2773	18016	9417	7058	194	13952	49464	39463	19218	52019
657	50249	45229	74685	51739	45038	31835	18919	30186	34980	103493	57290	81265	70827	26161	85160	26972	32446	74441	10761	15076	6758	17160	8020	13935	569	11797	7171	31507	38367	28897	26916	28888	47657	35035	48707	42379	25507	33851	18544	29205	23531	41898	45215	44130	26372	37832	26547	50318	36929
658	33498	32519	26493	21534	0	61521	0	0	2338	63655	72879	65339	19931	29580	0	32967	27291	13773	6274	5994	3150	17928	1358	7180	7671	0	33602	76342	35864	22628	0	34450	38803	0	655	40240	41766	27965	35590	6281	0	3340	149	24274	30529	1090	13754	54266	13872
659	179137	304835	203062	127662	106958	203802	292984	244026	270091	84987	112883	24007	54098	105348	127384	58049	78214	113017	80156	138173	102788	87982	84524	102384	54183	115379	97497	0	33503	46005	127229	102892	93450	626345	1059607	777039	49110	86106	63584	186594	154824	244679	386275	108988	438628	610857	340639	387652	120304
660	41856	206145	58963	69460	53912	86422	144350	120681	263408	0	45194	44002	65905	65609	41901	67931	26136	39564	73588	39812	27141	82822	36156	22932	39609	109825	53987	56129	34724	41742	26251	62523	24113	262047	78579	116999	44218	33923	71436	97310	56184	106425	131458	218173	56419	200523	90601	243540	45718
661	19141	34238	45083	49434	64468	46570	30585	942	293	112086	61442	56628	211846	46209	46327	61280	67854	74383	31230	14411	13976	47208	26767	16793	53017	43983	87901	63687	35842	33080	65257	65004	31139	107736	176005	132113	79758	85468	66856	38840	30103	82460	39519	39489	31224	101885	87506	104597	66780
662	161619	127804	110036	43886	66291	38693	54628	57127	46802	17847	77182	0	58580	51718	28260	6325	40518	75412	19497	34391	18269	64119	52403	10649	0	0	17458	91333	27977	69054	38121	58485	67985	62322	173964	86923	78690	0	87176	51889	67423	51364	136288	28759	109014	43843	35003	27726	92931
663	44237	72321	25788	44673	82288	51712	28223	13002	36528	105893	80627	75871	111645	87958	100334	94849	68039	27703	0	18201	7596	22321	26951	13319	52883	39243	14823	0	45855	28827	26120	0	0	116309	109828	135887	49846	146486	54230	34001	47247	54636	38247	43528	36843	154559	23137	102704	112
664	51605	0	31878	62852	30840	34650	20349	37526	15832	50226	48994	131096	28120	77255	0	55320	56629	12495	16592	0	9595	30778	20019	30853	28702	25472	30181	162139	74029	34914	28393	75439	71502	26410	129886	8792	80833	0	125146	93043	56594	40102	23450	49003	62419	161114	72203	23952	51840
665	26261	52301	0	79353	54901	97749	2476	150366	20738	79156	76733	56109	37014	50094	149152	35717	51466	65849	12595	49932	47726	25232	39878	5557	28443	17066	8009	58000	51713	25473	32712	13499	37672	67259	53267	138205	67089	115961	45086	63	23393	34681	4174	19380	0	26650	34988	59917	10557
666	25370	99701	51758	50566	43767	0	58775	45018	7168	25239	6029	46638	43618	0	100125	59392	42500	86404	32168	26943	39028	99561	29094	27174	17418	21702	18008	108287	62479	55120	77749	19962	33307	170454	0	0	60552	74436	54834	84674	73428	84436	192619	86933	151504	42809	4390	42272	16561
667	31546	42478	96125	81202	63111	76561	72860	18454	71696	127156	103185	18248	69507	63089	53896	39957	65255	0	122957	1254	10379	3497	28410	11593	14145	11484	24821	69133	20982	20451	46338	40479	26796	29775	65306	103577	61239	58612	28222	38490	5465	37870	27878	3459	2856	113366	91746	2395	121447
668	46009	41652	12791	31210	44617	0	39670	30438	17658	30408	0	43654	72935	100543	37618	14296	27964	48026	60671	33300	3215	17662	25519	6373	24636	35534	22295	92993	116895	47112	36318	25199	22595	76816	98272	40700	26815	4523	73543	46453	12554	58507	31513	23161	61930	36506	40350	38423	31241
669	44603	40338	54440	107516	42272	104292	128245	0	4028	67113	97704	104621	45220	73881	61186	79536	14931	71734	16276	13837	12445	48312	35699	13610	20429	5768	64177	42633	17957	67394	10257	29781	29747	52133	44411	21357	57977	82972	28146	30635	29757	38422	11117	37883	47119	41187	123122	45310	19200
670	77867	66280	143808	21909	22376	39714	16437	39035	22314	53890	11991	1137	49114	0	32208	0	66897	37135	26461	56326	27755	0	35497	22476	15000	0	22150	29391	23999	9203	41506	44532	42571	41239	0	48053	87203	440	42517	30127	17770	43798	43746	125386	0	27186	20020	43067	8062
671	62903	21092	40732	44242	52855	20392	43516	35606	35123	35118	61010	103410	122166	55546	3906	79841	38281	67736	15326	4049	18912	57243	0	3024	27381	53658	16034	53432	4791	40828	35715	12969	0	12424	30551	8720	54594	47814	40003	62174	38765	37180	16334	60040	44212	35646	65530	89815	47546
672	4691	18209	50771	32430	69000	41192	20874	9329	7758	33833	20580	18335	82137	113767	57970	23977	0	63391	0	8081	12652	23256	11958	24892	15379	68	20534	60291	62810	0	46904	0	38126	45271	51322	92676	63324	76788	15184	33758	2454	14674	0	31234	0	5232	1735	0	23082
673	42503	16340	52966	69988	58237	50513	10383	69545	13455	51969	15559	45565	28969	66147	69504	63571	73301	62896	41762	15994	31533	37229	12444	7064	30308	19946	26401	38728	35060	40168	46211	6109	38985	29554	227764	147482	2260	71315	32552	20817	27184	40948	42926	24613	35189	32983	32005	17947	62024
674	36543	19663	40676	0	36235	44075	0	37197	0	19220	134003	37811	40026	31566	103497	31813	17726	3808	14847	13009	0	51054	20883	20638	38466	7312	64830	33430	54218	69235	19741	74132	38547	43467	169467	51910	29758	28900	62852	124292	43628	50614	12137	12135	23077	140476	94400	28495	29140
675	31098	17814	26687	141266	69343	17724	37826	16943	20291	49198	85951	63326	53562	103577	89631	61145	57812	70557	16125	17252	55751	25058	12415	0	17772	15054	20604	72113	1018	35830	52580	10548	34217	0	69454	22773	91340	37920	56190	40528	24709	60196	46251	1956	73651	50717	0	60215	53938
676	43498	10405	75706	58754	21005	145422	38548	5718	37943	72700	58627	50035	1353	53517	0	42088	17397	25798	31509	19612	26073	0	50992	38028	37736	31392	31314	42227	19902	54744	37091	67508	48794	29071	79257	45444	100379	37547	100252	12165	10728	33706	30047	23251	45044	41146	44264	10651	0
677	26783	12332	27260	61025	91627	36413	0	11846	1744	54550	61612	143108	75032	57876	64954	55792	67913	64357	22412	18390	3983	31936	14490	12637	63358	13427	66783	126376	36593	29663	34810	58428	37372	75773	52998	84410	49371	44415	55205	51851	28421	21304	52766	37170	51570	28217	50777	18802	47642
678	51307	23591	26780	47891	9453	66885	4649	0	26315	77591	4665	80555	109639	23393	77327	0	46666	28955	13428	7433	20700	20255	21513	10495	39650	32667	32982	202288	51533	0	31849	63837	50108	35093	134003	0	0	54526	10237	25629	2157	18980	8705	18945	47973	53987	20520	11156	23462
679	61815	8890	14216	37669	82725	39136	15051	67728	58408	158357	56569	68482	63868	62332	39352	53732	58884	59307	16647	10858	17268	37771	40937	21186	22484	19950	0	3036	49292	73377	85550	0	0	68008	12855	32239	252791	111315	65369	69972	38939	0	117322	31057	27075	10222	31531	44233	89649
680	14610	54410	8135	34075	39913	59373	163	2786	7447	38584	53209	34728	20009	113380	13064	76358	37860	40788	13768	15036	0	38804	0	11182	17162	5607	24345	132619	37863	0	28664	68239	30912	45752	48433	61766	213	0	82084	19437	14398	27909	19684	15011	21120	37056	142766	48890	29470
681	71860	6611	38695	31739	90038	47532	2841	34371	0	75014	98658	70199	100476	55043	106709	40544	33453	34784	1412	15592	14630	29471	52963	8718	3494	13759	21395	65384	52310	29442	4348	21632	66878	0	15316	1723	83828	81476	0	33432	23967	37672	11613	21500	35199	46746	5573	85120	47224
682	71718	39401	2525	46724	12079	19429	2408	0	8727	37297	49339	20197	42364	43672	10952	44241	35398	31326	21012	10050	35409	27333	29762	41574	13146	10132	10345	213972	82703	41745	64032	48570	32790	32604	3479	47533	42330	32656	81207	25064	0	9106	19207	29052	2931	77012	11723	60939	454
683	10908	2185	52353	10608	86900	0	3674	52020	71935	56296	47323	59516	50621	35190	47947	41640	27220	50534	9524	5439	10275	56253	0	10164	17110	25925	105894	53443	38760	20238	22269	0	16880	2865	41088	5819	58738	103175	58805	21772	74242	46324	24610	28581	10307	29801	43959	29652	37002
684	23040	20175	23227	38572	3962	62504	2254	0	58646	2697	43854	79022	38769	32263	3184	43878	50952	55031	19911	17616	0	37416	31785	6175	4659	31666	22267	4609	9614	0	3558	58537	11666	69407	55982	99631	43318	1179	32443	19956	58654	17550	17218	47859	56721	61269	77059	65648	3842
685	33482	13757	56898	20518	99405	0	17141	50128	16176	76889	1803	92786	63519	41226	76322	58640	34671	30872	9834	23658	59626	36174	15975	16749	18858	20236	1287	48180	19010	54314	27139	75644	50064	16692	61717	33442	27148	42772	47410	1896	28266	2840	8693	12659	28060	63209	13536	30065	47966
686	68912	295211	278862	215619	58662	63302	158340	287486	217590	0	272943	79002	0	56899	37208	5097	32352	0	19714	93	23704	22518	15991	8330	15821	29630	15066	37203	11349	0	31739	18200	17095	143979	35616	56009	50636	95973	42294	70530	81086	210640	136877	69809	37438	68883	40449	35596	64908
687	53386	63966	0	25052	55552	61477	13174	22460	16576	67649	872	62213	146093	152217	72326	69159	76115	70712	35102	46206	0	26598	15344	14675	22697	43362	39144	41015	54416	67567	5545	43793	45895	28565	25751	53357	56712	0	39139	31760	19444	28987	118260	23421	58556	6723	11554	0	3123
688	183365	533	311731	56545	0	389	8128	10043	0	90639	70118	0	0	14797	5496	39682	0	0	0	0	23002	6787	4905	1816	2187	119	60593	37408	0	0	33235	0	638	4486	2920	0	21031	45419	21407	22978	17496	9057	0	0	30415	75212	52327	34771	38851
689	272439	240308	132121	170820	241032	261008	374839	351309	412968	74456	144189	224475	196930	194377	152598	110166	144399	249069	200854	145571	239478	147942	78392	137317	160486	132966	288861	111500	68609	86591	210809	290494	86846	1244923	1130649	1537028	157348	108030	102276	207745	349538	220750	611014	545525	465462	675335	1002444	919583	102716
690	0	58807	86861	81309	120060	38540	0	168281	148133	113254	87538	92232	71809	14057	90827	111897	70436	0	63182	96182	17629	81563	39213	9885	86133	85226	115789	49879	70066	79485	103115	1337	124272	340947	753546	286121	515	91967	43423	62423	146504	46745	97448	156450	139109	322861	387667	304639	54134
691	182098	64973	15424	160398	178944	126056	218593	420677	378657	153012	0	49290	60124	151842	123658	71050	82378	164236	133520	38810	77758	62356	77518	25340	21698	93049	87489	211407	47081	103998	53582	123230	55126	350176	278522	583943	204554	185195	138813	148449	152024	283339	251676	239657	135283	351581	231321	407203	239925
692	240471	115431	199398	161250	50401	34282	109934	25809	59871	0	90695	50489	52546	32583	107363	43651	22859	20223	0	30804	566	115274	8868	37392	20362	27204	32888	1149	183912	27361	2539	55135	72312	148047	198862	154200	11239	52161	41118	17714	125041	58144	242243	68404	130904	221710	479864	221892	0
693	95832	69939	112674	0	74976	80358	100059	32283	25279	43246	82223	113635	79428	91575	158525	63771	83172	74567	93447	7188	34622	17163	44749	32196	51957	26418	56821	68104	81963	32538	73068	21666	14064	171880	275574	114715	51155	51494	31252	50814	51051	39470	206865	87177	37717	154503	99160	157378	87526
694	97581	69625	11981	65080	19696	33115	6843	35549	90638	112849	137508	65514	9956	18527	50364	36650	55082	63862	49296	7948	24508	47473	13419	31722	0	29990	68066	62888	20929	45807	15049	53431	16257	188183	67881	117400	196880	28662	56396	68345	33585	30614	175530	149282	140369	55641	100281	277265	0
695	81268	9910	123749	38855	117351	80748	124248	177570	21501	65604	57250	44247	94388	30444	75117	102812	48537	65480	4595	15898	4713	3499	7255	31957	36437	20389	35920	91287	19283	0	38567	16994	76879	5471	16267	15790	1040	61473	61668	15628	71070	62518	130375	41024	107774	138831	155444	107316	68831
696	118423	141412	0	91079	19172	23049	106574	125387	75783	3090	85717	57042	37394	58048	66703	3209	691	43272	57635	31478	25231	54349	99294	32288	37307	19538	54535	231446	35899	102320	113504	52323	30693	165761	156876	73154	144056	98445	85421	26567	40890	33925	38772	83262	117187	29632	103659	73251	79355
697	0	27487	194297	81513	49974	108599	0	17707	87121	70711	73988	77452	86966	80879	87009	88992	84253	55190	0	13711	27003	25936	2836	14225	38555	1586	30263	76340	37652	29185	72520	26964	39744	95392	132205	147193	80788	60474	33608	32377	22817	49061	66660	40682	81361	202550	58291	224079	41300
698	48723	45847	0	83943	64891	12586	31815	13755	76656	70044	0	50870	32426	76428	104448	47961	75140	47086	43186	10753	32827	29818	22491	47574	34349	26112	36584	40896	31430	27130	10304	42275	33926	87470	112749	21389	62469	68061	82692	34320	0	24744	62655	38731	185472	0	47543	70874	22113
699	59649	109896	4732	54900	31215	71018	36702	24558	20891	91482	33250	32624	51567	134466	20994	0	40577	48750	0	19151	23609	21674	25945	27585	30800	42147	24698	83899	15884	29417	24220	52286	30460	193460	217316	81501	49694	68824	20004	53839	68076	42451	133147	114820	56988	273674	22263	70767	51952
700	158657	13963	111053	91325	94118	14049	31619	177447	44239	34765	126976	67798	151469	1241	0	73428	30714	0	17299	7158	0	14309	18064	21627	2391	0	58422	64106	52388	111703	30657	0	48929	49291	0	105534	1541	62074	45464	15958	47703	83653	46994	85374	42447	0	43294	58439	492
701	67522	53412	78609	99631	83578	94200	67425	58645	11943	84381	71458	63714	75725	90406	164087	105502	47830	81317	16515	16094	19719	15374	8863	44697	53803	79367	19213	43007	2949	58536	20293	61695	25850	74118	31790	20719	94854	59268	53345	31747	78683	169467	0	42225	51552	84456	62290	35849	34039
702	26988	49011	67880	13600	17623	0	26706	0	174846	67765	61425	22523	44320	63238	25286	40415	14716	52503	24679	2590	18825	58306	41136	1294	15722	36653	16216	80241	68486	0	36653	39043	45468	146024	155486	61132	53963	41263	142599	41106	13079	8364	114952	3951	33782	42906	0	81612	60288
703	116735	535504	408016	277372	247147	298786	222997	191380	146975	241962	197364	187036	124561	204594	106102	76725	41589	89497	53174	96654	98734	96132	0	115091	64264	0	76096	251086	180282	77216	490995	77850	272130	223447	250440	555995	179862	144611	175934	259302	91665	158733	357052	95045	190869	204471	405075	313921	46655
704	60594	82289	97252	147607	106694	802	177984	107828	165525	1940	158350	136873	64573	0	196590	34385	61125	0	47563	65725	0	93884	161459	42315	47850	82040	46365	99922	143396	398922	123261	244183	154015	358382	35276	67589	150375	95537	91082	71903	103420	75258	308321	176189	61472	99435	68204	67331	32024
705	457939	60237	67155	60612	0	183563	51567	136423	25471	103346	190162	115036	154905	125334	38146	25200	114116	51145	57839	39542	60249	43356	11812	20749	23510	26824	110240	179756	0	65088	43910	0	44131	108703	36932	142008	90663	145930	134080	5693	85213	35069	94622	119103	280648	18666	38722	42348	43939
706	29178	127066	17189	15121	75574	39284	56941	11507	57758	72931	43808	104167	51061	67034	31345	68044	27051	58742	20787	26111	0	30005	32840	47845	20982	44146	15673	95212	68406	64240	0	102702	31131	36265	44322	0	69628	65085	167813	61715	24557	65801	35020	21123	0	19296	172071	49970	0
707	39998	30616	116515	77319	114563	62571	101211	12798	26232	155596	627	89902	54397	83516	73563	73894	72462	18637	29668	13001	17629	22242	57072	15020	15923	46174	94515	172326	38617	60858	42481	91558	34048	62211	115881	69322	47536	102603	15916	79311	10573	26780	10427	222523	131913	45324	197894	34339	64547
708	90881	54322	105190	0	27652	20682	7175	55282	7151	86890	134108	31227	0	14696	42604	47341	358	51924	18514	0	10763	44489	27456	30954	42300	5101	11417	53855	28641	0	39357	22996	39711	30408	0	43729	77925	78104	93588	58535	45607	41960	41378	2918	201	6351	29954	107871	2318
709	15868	66112	28303	91472	39055	40582	45982	6166	13901	131591	60401	90314	29714	68879	56270	48302	84849	134728	10772	29669	23911	25183	36651	23363	0	29131	130814	104551	60123	54359	106048	17406	15107	106313	45268	10470	36527	80810	42647	43325	25737	0	92790	93087	100323	27218	0	58376	98203
710	112526	39198	62806	64429	26227	11153	24316	33736	20616	46081	60258	107202	61058	38768	65837	22697	49476	46574	28229	38910	26025	20571	0	11939	28257	62579	24748	154934	51986	89252	50111	0	93180	122338	232794	305098	111621	77578	47455	75446	77422	59261	36825	76707	44639	13843	43783	189217	24309
711	68301	69592	3686	43314	60697	55810	69051	27705	34210	47481	113232	45031	122034	33417	67433	51623	38084	73074	17390	5364	15840	40662	26146	57706	83249	22351	33380	43094	0	0	95128	82451	40420	27179	73604	45206	104505	63015	76531	30992	81995	145639	22319	42109	11747	62610	114767	180321	18778
712	6969	55501	26957	16049	55763	105264	24861	3883	4842	36667	31809	33926	77957	75858	20953	36062	30061	0	4811	20190	19846	56964	21985	26500	52629	9308	24356	74882	58350	23860	30692	31444	5710	7351	230953	84929	0	70646	100487	0	103057	0	20476	0	51574	204385	0	35011	46919
713	52632	82909	79815	27626	72309	62588	43274	16908	9054	46933	82832	41110	66140	53653	0	65960	25141	56140	15622	12503	11807	19675	7746	0	0	10328	108446	39572	18404	49671	0	13097	41133	23379	32921	113517	78305	31887	33645	23623	98879	25158	10360	63317	24550	77126	56118	33202	2116
714	20894	59052	74843	55017	47772	0	33239	5830	5540	48121	34207	16467	0	0	67130	29986	33264	43754	291	59835	48688	63996	57819	8817	52351	11373	8385	34527	45629	21695	28228	0	30692	10993	28429	13779	73671	39238	67503	4539	1204	18075	176925	0	8751	2234	10639	25564	112185
715	62233	18209	0	0	85285	60538	41604	10626	53992	47023	97003	74696	111407	122277	36245	46976	71405	35229	17753	19411	0	62637	7375	11040	11617	34173	11000	72830	88086	43797	71515	81198	62581	72588	7738	41532	113655	28732	17687	16126	73941	11847	112915	15279	122586	50086	32716	9956	1167
716	22701	93514	73569	79340	64310	30127	5644	20768	6269	28586	14893	60670	45489	375217	41189	2283	32064	23408	29781	35992	24379	28799	23907	22085	21456	24371	39768	0	220537	46882	24442	0	83985	92593	46452	83204	13044	133225	77843	77476	100047	42205	71975	80487	83634	83041	68796	76507	81553
717	73265	21279	70601	38853	10700	54480	14334	186	8295	70436	40743	55950	86791	0	49279	84730	47251	27811	7986	377	24237	20226	26544	33279	19579	108588	25746	90990	34156	0	19018	46900	30399	108056	62176	229501	63945	198788	39362	194347	15457	30706	3044	62110	219944	26790	22377	90263	38004
718	180876	56550	62982	109794	58035	84218	85301	385190	348277	123637	160708	160	73238	88293	84071	40961	35029	103100	39807	80766	31117	82615	72806	39272	39102	0	56828	82725	32705	46885	25942	57166	0	72076	84865	19623	154620	124037	195217	435	43602	62078	330072	202008	95296	98710	21400	0	1143
719	98535	119219	31311	24625	102195	29867	37227	37428	0	77663	80766	114377	37383	0	69632	48978	81517	45880	28274	169	16887	69920	21973	17469	33121	38100	11425	162716	94330	47282	146726	36513	81676	39534	22246	23676	109389	54958	77271	32083	7665	18895	11797	26575	22487	16285	153706	280136	73533
720	123819	50838	67438	43929	37803	21252	45583	15140	36134	5764	0	0	35378	60545	10622	41314	48128	124977	1438	40697	0	66776	58739	35180	9659	23654	49841	126043	45877	124793	30543	2593	84938	72258	16793	0	83722	66090	58369	24029	18873	10875	22173	76773	54969	17131	50019	36429	21850
721	838756	382743	615301	677779	413954	607297	906117	1155258	726244	137642	580293	415149	431080	448466	542701	133828	299349	429914	328010	324783	492103	460857	345169	251659	400858	507940	800383	394644	291666	137604	194009	356372	382507	2047984	1896051	2372912	371064	431654	460433	800201	1541922	1616785	1534668	1170749	512919	1273617	1702439	1684443	558537
722	557172	864298	751765	349645	260074	533450	788964	771615	412558	455262	0	250855	243587	232584	122579	336453	225239	233638	199176	225750	182301	167934	127147	65132	76358	147134	362994	89893	187946	47901	119995	211142	168214	1401328	1618923	1959572	120769	139793	0	416448	425387	401283	671287	738210	478762	1064341	1147133	1301343	142995
723	10764	244059	132816	113391	193914	112059	282460	239335	267206	87081	298572	303803	119734	119847	196627	82450	87548	92285	58677	66670	115865	49032	53165	55017	97194	98021	154156	169003	79864	160666	0	114393	72764	373579	416485	352195	38619	114860	677249	347815	192900	125262	499678	150699	165272	547332	694868	401398	126770
724	247433	321644	116524	158552	135524	70021	430439	300324	222903	234467	80752	144717	121048	8302	0	46065	41381	80132	70536	41103	79609	65792	163458	68324	78257	70426	105623	226631	0	25210	143779	113598	79793	326327	278496	241491	98606	76702	114115	146451	78	48333	243028	311277	211071	391747	387902	497638	7128
725	305503	240896	272522	135731	1553	202373	313523	196410	232249	148861	132531	217957	90716	86702	124951	110283	85101	118823	38668	140499	55972	27976	27251	53846	47845	107933	27153	0	127103	84392	37794	39890	77535	272011	388828	415020	100974	125883	165796	0	259939	137949	294150	503148	220974	77466	366338	363901	81496
726	169433	45951	293411	0	186740	53901	75194	68818	91547	72434	144284	43709	37781	234625	25633	927	54701	52233	38581	70426	38724	73151	87896	15054	121627	155	100536	110567	0	86485	207255	0	105122	158383	324488	366419	139336	124691	0	242309	126124	179436	136770	158741	133798	463227	0	250721	59322
727	8396	206426	133084	114429	78954	125273	226171	61348	189862	85154	150831	157010	102233	188618	108946	133496	70942	66046	75976	115370	21929	57879	24146	57584	110435	72068	48905	67456	98395	46424	65123	80700	63849	350077	218070	153098	87089	184362	86673	119987	68036	93903	208505	53039	320081	233247	350906	173455	47919
728	165247	68018	127063	65774	45192	52120	206586	129187	133715	151162	173728	79520	101466	46050	65476	68182	85984	109145	45480	118997	27413	28185	47325	15089	25322	112943	59473	136497	60382	120640	2567	62473	12970	87754	111563	261656	92902	0	119693	82628	56556	89987	82728	330272	10267	246713	307293	265509	96171
729	46112	187118	123044	122366	140074	172263	49667	460895	549468	81125	125617	72395	0	58924	97367	70939	43794	55953	55468	21887	33395	114909	81639	41004	167804	65949	133145	157121	54957	64701	81463	92020	22118	253509	321411	89531	59990	115803	98277	187511	70153	622	269625	34014	285000	210257	115736	292308	171872
730	64121	366781	265349	41073	19915	44305	79192	109668	25642	46283	117528	130311	153192	105828	117150	115794	107782	104871	67015	127123	55435	58072	26776	6045	4522	0	26480	50195	12101	4120	51642	21550	145376	488585	181875	171992	42808	138574	244904	106286	0	183249	13213	106021	454196	302012	323372	0	23795
731	80185	213915	216116	135815	39939	141548	143176	221737	77413	78341	135894	0	47107	131698	98999	71049	63588	78596	33018	50226	62804	80978	14058	39191	44976	42387	105817	135633	129197	120863	72250	40285	84240	137493	183613	116786	169028	91234	74939	53659	142941	199757	47207	102577	41549	0	0	298763	55736
732	118092	12734	100123	129715	72997	97732	96809	159500	113218	92732	0	91313	64133	0	61167	87081	46770	48308	40511	26265	77007	51218	21201	0	116752	92895	82435	134446	74286	164559	45145	111276	64763	152963	200237	150215	96694	78124	118229	215711	183487	95194	101510	173416	84209	267785	158179	527364	71367
733	52337	185424	51157	79143	113227	201194	124107	11365	124540	78855	66929	83624	0	128597	276733	61489	79102	92625	56663	44128	96883	150514	70697	56858	51849	101846	99633	161725	70594	0	88844	48483	82897	190549	122399	183514	240741	274537	141091	48857	65978	47769	142090	276781	212393	179303	102058	248941	76302
734	73198	93099	139758	96316	134302	54421	130994	108482	142293	143586	215305	59013	351023	50909	141065	82555	2708	108842	100285	99508	58520	89381	60217	73565	171775	101233	126286	151488	86699	173775	83736	76699	95701	117914	87495	187840	137036	207778	280441	47416	136977	218033	146876	93603	69833	10269	208619	209104	173799
735	129293	63566	75567	52241	67607	57525	43173	48838	217697	102899	53151	106514	63047	59654	279147	0	74777	115642	58550	56167	122640	0	64260	87691	0	67895	139327	162239	64521	33633	47777	114125	71494	114623	189601	5368	103817	127345	80621	122948	39854	44827	28584	272096	174588	335194	162215	54660	18307
736	226861	569	148742	27197	60224	2864	2082	302318	32901	0	59866	261618	148629	15687	52664	167006	42965	36706	82975	55560	16145	164991	40186	89278	34889	18213	11335	86920	51847	0	0	14183	30594	157192	59628	215414	144085	152802	126925	34280	82762	55530	261249	0	81497	78834	16138	380716	33701
737	136045	177169	71996	51685	98219	65328	189815	463721	239603	209450	749	189122	44924	83677	67295	25789	103393	62097	44322	34796	73605	12153	66825	51924	202292	157853	257641	89982	45310	105562	120397	52908	113688	214212	338678	348386	60329	188893	174014	129850	377250	63965	913620	48444	196020	99445	715991	46912	179461
738	4033	201976	299430	134049	47110	28268	26619	61993	82768	0	218940	36733	35142	47547	27402	74017	47213	39782	33182	21678	22133	62747	66492	0	12003	50673	83588	144786	55885	97281	38757	41046	39967	92799	91610	211500	120382	37922	44488	91061	44235	135282	114405	242075	86451	116271	119633	203636	182528
739	269496	163126	167742	99261	70660	76716	63188	82583	53451	108347	121232	106734	50469	81422	48491	92259	61726	62463	26473	5432	10973	7532	38802	7306	31234	4350	86639	4628	32169	65225	0	18261	125673	181326	75592	38526	40217	95384	54172	57512	22721	92796	128605	32922	115391	184570	61580	112692	0
740	288969	935031	940087	538636	328684	630397	955559	1021545	1405980	615226	526330	522346	281445	357175	599079	132127	124429	150919	223639	145576	117673	377860	356194	281073	98478	236785	622449	232270	633228	749591	514184	482472	375107	893702	662467	1300440	300536	589426	714333	1203872	1327071	751387	1208537	857113	483029	732712	698171	361182	506010
741	230592	266409	216138	96299	135819	74344	235144	669805	607327	233810	113742	211547	205942	149790	69009	91036	129432	119523	118009	56141	36523	137865	92206	44501	83714	53337	118431	114993	81057	346832	166484	0	147228	426539	122962	349145	66818	212015	192072	416771	427160	162753	183403	463358	263393	212717	284701	474835	101468
742	236162	308518	263170	48063	76314	185150	285768	478991	160173	60698	140459	84005	67253	0	102738	77248	62600	29503	0	1339	22257	118257	89113	120051	91424	168556	131302	105225	110125	132745	104569	157030	129023	104276	92713	358748	97483	100339	81282	213069	138045	2117	384771	536957	16484	180414	673772	168168	55453
743	91246	211534	200069	131428	52870	91340	82643	166214	61422	32043	119411	93074	0	121160	24677	50426	21048	47528	37764	41255	75239	53923	19432	15084	12523	55651	56623	100236	76626	62356	0	87530	23389	122030	29597	180503	132327	74532	40965	59318	120198	146800	2859	72860	263795	156203	167700	137604	110997
744	257643	193932	260517	126924	0	134950	154443	267062	363054	163492	394507	175892	171655	162136	141798	147476	58712	96103	33612	71644	25337	54294	103030	23143	69397	55231	43234	52619	54789	11329	67596	28935	93043	239549	134698	119236	110712	82239	73822	24906	58779	70123	120652	201321	57614	67307	56315	45296	33770
745	296400	124811	22143	59062	111490	103332	57963	91493	126671	72430	154410	116590	81382	99048	70405	40387	70000	79234	159827	42526	138858	98218	150480	32250	96583	62285	108517	251403	108419	198864	137120	182971	100952	78298	220482	67538	112788	148134	170735	244328	89196	113050	120189	121039	110575	50427	279930	48037	314960
746	134775	188948	49708	192262	309149	79822	238425	264929	87185	194232	55589	16101	0	96749	60289	38745	85083	41972	51625	67389	43353	31996	55913	44722	77210	34816	75804	0	107307	47464	55506	19431	131056	215165	134533	118488	58426	111742	169792	63965	0	144287	79333	45109	107245	257921	26457	75568	53229
747	192690	318174	67873	60608	381146	111678	17131	0	124563	10474	88583	270966	154616	61021	50044	55869	105845	50948	3277	28498	47423	123725	39783	30299	151680	97082	50362	154553	81078	51060	163935	73988	54790	206059	165967	85085	211477	415606	175790	42125	161363	63236	70769	73008	139047	146108	272102	87044	68937
748	86651	203145	95346	62123	69346	5449	170027	541820	438497	119989	80733	72148	28023	91688	102041	60454	49261	76973	121721	50239	113646	43027	44399	12661	7112	40962	137139	109651	51077	28530	141376	51526	103804	162073	277076	80732	274377	335827	161320	146596	59188	156044	67490	264663	69357	519106	140663	149194	48779
749	346651	238677	68868	156539	63392	55684	1036	8825	234222	25266	217145	43357	53293	66793	130802	75877	135985	55244	16475	37218	27255	134154	140094	16089	92417	27231	36144	88402	54083	102451	71038	88077	383003	137357	153899	60717	4934	4669	333783	75823	179683	0	14901	24195	157096	2139	147728	67828	51458
750	11461	83747	97482	0	71655	115380	207454	65243	64183	237786	101343	0	126520	58042	62869	29808	45629	0	46327	107962	1136	116537	89597	60620	118175	19343	99446	61795	111763	100369	201381	104223	40237	126423	227519	67474	75624	187071	382010	60913	25335	232345	395551	43011	45838	73949	63818	0	227263
751	77655	107726	27821	168709	9346	0	182549	10360	19896	90328	46565	419474	69507	78694	167713	39646	73638	64069	41163	23589	82261	116986	57448	47767	37593	49748	63048	244279	110020	35825	61497	104621	0	150752	106240	141512	126199	471	7232	90985	0	197251	15971	11357	146587	46397	53192	55240	34589
752	100259	133742	14216	79778	239156	52963	29911	47921	107069	186266	297539	94728	41330	73970	79849	95257	22125	111561	0	16048	27336	71033	22514	15422	36390	26150	58991	121101	54515	95370	153213	17241	52162	82614	364266	93441	210681	59977	300510	45222	42147	9144	95128	7484	79391	72752	205800	47364	91916
753	55703	65604	83882	50542	59060	69730	10010	152208	24675	168414	72532	0	101873	32784	111966	43205	178629	0	46688	18773	37771	0	60202	76577	18420	23378	64551	94309	15455	65036	640	68966	157804	76977	262356	38037	186613	131381	70383	86067	37742	91478	98307	157015	55901	27202	32825	75493	88958
754	0	149457	73204	41921	21243	15064	13914	47350	41890	0	18533	107390	24639	40735	131616	47680	61708	195479	103161	14288	34099	94538	31226	25088	12368	50431	118796	103024	94043	30914	114696	76373	97087	244931	0	73570	5297	187518	169994	45563	44708	96592	92933	29861	145070	33186	100173	63621	0
755	49234	82503	237598	67869	99038	40555	271571	121486	287773	438071	86945	41206	8078	257338	11509	114320	66687	54178	7935	74660	3066	62299	55199	25767	33364	0	125212	47592	54712	64897	110061	248497	57985	317647	59812	20731	162144	0	164600	52883	35597	32734	252693	135108	229765	75944	42833	61793	57852
756	44503	29824	36628	0	0	209635	444317	0	0	0	77769	82254	57056	218956	98724	62923	0	36752	0	22743	12022	80352	6597	0	8552	52879	429116	6830	34477	145853	67882	0	44934	0	47475	90002	50749	94430	178847	0	0	40026	0	0	9370	114647	3474	2712	557680
757	762307	1250473	1763365	147679	334648	264020	1206492	2585263	983236	745301	149199	278559	248063	148523	174333	192634	404643	244038	799067	368714	397668	197406	277609	484531	336267	563964	372425	235997	260941	447330	337528	290092	208914	4448000	2017431	5432467	325710	208643	552173	584526	1304526	1291489	1704275	636105	1749558	980684	1236414	1741125	449591
758	578914	24523	0	354878	434162	438582	781587	9779	1838694	0	462984	0	408679	702943	377631	394964	204389	456712	328979	564159	652905	347825	229998	485830	476361	628936	750769	186559	193445	218086	302720	429186	583773	968363	2752905	963376	0	360857	433628	490682	569339	413076	1490027	2079236	0	3221831	2614230	1884743	0
759	4419	626446	871641	573795	898733	659360	1046186	923476	399942	746459	876149	625008	590243	355	643971	288618	281085	544935	129308	444942	409482	373024	359374	0	649811	528794	544412	353806	704781	823230	599509	947211	808822	16028	0	1368	371212	614572	921683	324723	0	148385	1030752	21115	995631	421819	1253371	1254352	345570
760	2023202	1712503	1707466	1172082	726057	913512	2987205	2358022	2230417	1356034	1648925	1739296	981631	779484	619938	500268	620425	563274	294933	442448	429818	445431	680909	779282	422502	1017440	1000629	1177270	1114714	1496298	1199805	1149004	844243	1618006	1470705	2004697	978254	1271111	1639973	1791892	1675136	1247040	1987530	1228986	729124	907270	2156602	2014790	885732
761	1041598	724547	654188	563838	914156	628411	1167993	505342	522960	489479	376971	444456	484850	575296	670178	189026	168844	264794	195568	407148	213006	490615	238472	1516	273579	254965	479064	443559	623339	322799	316976	976357	633031	966545	1413436	737188	312161	978441	995668	732240	346991	358224	1343306	979337	1059128	928040	601005	414789	257427
762	283175	781759	396387	376907	377365	399159	1108256	1533	580699	352125	315392	228386	191937	358949	224931	125660	133266	216439	209328	59358	181225	191590	219124	268987	364651	242091	391960	326845	462024	131819	154836	269673	167555	398554	367376	378513	203727	482637	493958	219126	338134	821219	549	286888	443763	558549	1232388	460993	169981
763	450663	235804	368269	173030	152153	182087	1165598	906821	361326	335591	202730	646239	181426	307320	68829	109130	84528	183372	159810	94043	54690	160722	159097	87445	16728	152634	438546	215373	48428	243361	156897	120207	666235	306540	200940	713122	302664	425683	438022	309141	470461	181285	912885	713936	301500	423943	305595	290128	291398
764	222150	283082	629778	187649	351766	133099	264467	478559	320709	361133	177007	48928	26507	199515	540450	92319	175938	150825	141484	65962	84016	93917	217513	89832	263753	378	184117	190673	312725	96011	308654	47542	39237	221296	353228	0	116201	331838	295958	135735	248880	166593	311188	357074	503176	331373	356254	328770	243669
765	446359	160031	448977	156565	234876	122654	287415	457055	156692	352231	134713	297997	103450	148912	15012	257095	114953	152847	0	63991	217380	169593	140502	49241	205148	217559	146248	180507	67214	70028	85801	217762	112216	463426	221050	441395	165257	251560	103123	121131	39857	14476	337301	183839	423068	480931	699201	294014	127560
766	284055	281208	558596	79050	0	410113	320142	589272	479846	27306	147052	308479	176535	140270	229605	2106	105864	66906	151987	138958	36971	124734	12434	57166	386266	571625	394033	159096	297719	138215	222359	186789	78184	412877	600451	432019	166151	153993	299185	280837	529856	382158	210004	310162	328625	298236	281951	476050	212778
767	190507	304723	566115	125431	239526	0	0	64585	0	281391	161162	204429	199324	265947	242824	104069	9668	81659	48428	94440	100669	164673	104950	123080	57808	107792	262077	225695	69510	207385	152158	101418	98847	231326	431213	458320	218733	254732	41191	696392	135111	252350	65149	274559	233212	297816	519835	517878	137984
768	312251	146170	228433	78869	243810	116229	255365	341282	638970	143509	120850	118772	228109	406907	57353	341705	192185	71877	169382	37768	190746	136570	123009	210361	129536	150665	148572	253967	100176	50262	227163	181939	268959	254058	393771	127524	176630	225160	413227	4776	24815	248938	153497	0	246868	255407	325114	483643	427540
769	141597	119195	225413	82227	155279	228518	401333	186967	92474	220770	498788	584475	111687	224660	246833	153682	211270	42416	317401	102475	4990	217647	98009	142305	82414	295815	276937	156590	153449	500008	245902	259122	305755	205670	203631	547728	209875	451334	556674	120206	311001	1584	556014	205958	249978	591831	119678	351612	156417
770	372365	0	161407	29415	229704	99344	81452	39557	140236	138657	342059	3893	0	5586	100945	59950	87225	155683	12646	50012	116687	72913	90193	123772	121640	186340	236101	53821	164681	148430	99413	59742	75750	124850	106543	97395	72487	229737	439375	71692	0	534225	70394	259809	118614	181817	220311	592371	55306
771	92581	147250	160733	92397	196020	153664	148021	372510	0	45572	84350	299838	182414	190540	46481	135937	35025	95888	50996	4472	83445	127851	134292	5063	77322	91	53289	54949	166497	158744	400055	119600	180917	140777	543513	328943	131508	223929	136297	108515	229615	146913	326300	448872	429847	586279	215915	84141	166890
772	345439	287329	177389	52675	214812	111562	231804	13194	394674	114512	253977	137224	0	340763	88516	84828	49386	138437	80034	153239	71862	149976	37287	46129	98214	55213	395670	53230	46048	104356	0	27374	46358	478028	472262	413648	109106	148858	177388	204384	133780	279243	197529	270346	265278	279331	384014	269656	63909
773	376725	165302	188401	33853	134612	83438	422775	181379	137272	111431	152440	69630	137448	0	119422	123807	167999	70479	32092	90693	35961	20527	31972	54058	122747	152297	273145	190120	110154	8849	150703	79160	190982	125140	200809	137201	171187	299532	399975	0	155217	14181	8822	130083	0	195511	185441	179127	248659
774	164265	464894	66894	112008	227263	138076	61358	276572	18229	236524	89098	136177	204500	83238	53658	105888	99231	69683	42385	58828	93411	92483	54802	60918	138940	114568	62049	171349	101592	232530	81564	156397	154518	189518	188616	298586	314171	366752	305831	121444	80550	142622	123407	307283	240132	191221	151941	0	102893
775	566028	21003	68890	238418	153827	124613	222895	335854	733561	161368	337426	116697	506708	133834	88909	123252	50206	55486	63135	86074	29145	107367	121298	59717	54496	198406	424542	390160	125482	104633	112121	61402	20992	268149	331142	169277	649606	182971	84526	229574	154735	235125	480114	0	215942	437527	76430	539090	165325
776	567197	147028	631054	250562	116611	112465	602890	484379	367578	269742	36759	185816	13203	0	74453	0	196129	67456	17608	136542	59339	114953	278845	42327	65323	102667	150901	269403	236296	249864	494555	132267	350201	476223	175814	51112	285637	655963	289302	124209	164104	85042	23623	243862	273736	251501	268296	305294	315821
777	265920	151406	310247	17912	27731	289734	1501556	178720	23113	170189	273775	0	70054	181745	124490	274218	0	139063	110135	72459	90430	105934	253126	116611	215051	169710	335199	242059	551689	83850	339830	278721	147881	47080	9789	499787	604793	344851	156905	188172	186624	65155	407294	347964	306776	125958	0	367176	271655
778	38453	405635	142741	338963	117481	120425	0	431588	532024	88759	110180	363398	99037	278611	142273	93535	174174	123153	40072	200764	8467	302379	0	96164	67175	223606	212050	525504	177095	406602	177760	5522	112036	820635	416137	190626	1926	247240	563170	627827	0	197092	355578	506613	131990	778978	957975	262107	7750
779	661809	262338	0	79334	180269	82299	360525	352352	452189	148	203659	61580	185741	139606	171602	0	90405	179293	0	125513	114416	102843	194380	62122	30464	53182	194321	188728	212633	584986	0	175792	37885	181573	447097	0	163953	263760	469382	603748	157481	126098	357970	93628	251009	311889	202625	453073	132707
780	320969	200015	412429	352883	153129	37429	363569	394896	309674	242076	381700	229364	316751	154057	80676	206326	0	83561	101105	118357	95636	0	0	580	70959	181152	107988	293426	32729	136911	189814	78985	67979	323988	161560	181318	308186	199969	203634	44028	216294	110386	23876	0	65012	235352	233895	189889	141489
781	1584474	2345593	1773561	1212358	1395133	733477	1969173	2799824	3958659	1002101	917170	1470146	639086	944773	648888	576855	422774	543141	573110	630378	695338	1134109	909902	681290	635521	675499	1458453	887853	1491440	1401035	1105066	1293630	1404098	2031421	1803547	2635930	776944	1903721	1532446	1939378	2317518	2387075	2855467	1574498	2202985	1250121	1337731	1398085	471671
782	471609	855429	424563	338926	401004	550461	711251	1722003	1418658	703047	394859	1019954	640112	513236	548150	269933	114308	160238	78637	444146	327952	458609	338420	213261	151286	387607	561871	511208	485993	508685	430486	370540	649767	350422	869633	929959	500333	807808	704541	946357	624093	534096	1367556	842166	650506	466018	479489	703261	354454
783	376724	974580	822350	437839	737883	1204215	768141	696624	935390	902363	1099739	946298	244508	452139	0	60522	264818	226031	221376	226058	62954	53416	351657	277597	137169	0	456326	373205	529402	1480172	359985	1124247	601678	347946	469616	416870	270779	884836	1307191	87841	470684	560660	953162	450740	448419	559877	546424	425600	562267
784	737896	172941	285081	352276	707035	429868	727923	736932	1222518	757876	473983	460599	23873	363170	409980	153727	327379	188120	218635	108969	141543	239258	128780	234974	153510	277325	609374	345149	500618	0	328967	6464	1084707	1454301	345568	818399	389221	757920	776876	302605	503663	255988	399826	375798	589975	341012	383670	548638	194212
785	284104	869192	248620	496022	110623	333360	758936	719521	724763	747307	461758	284721	396503	498638	491166	358573	189950	196044	174387	259736	273939	188128	156329	173519	335758	477121	423511	390420	435030	606859	282491	429773	221980	91817	512488	474178	320952	905784	869587	338245	366475	299990	504864	775547	823514	363884	702600	480881	209284
786	160844	596248	581152	537012	210550	524946	569803	444208	526089	223814	327412	887081	0	0	304212	186350	106243	154818	98161	99792	145504	373707	437520	199304	337989	233369	0	280878	442265	365790	253391	433059	238942	905422	371293	399615	139020	264120	618039	401708	189511	655452	510186	595181	261118	1528901	607439	372096	232248
787	436508	347987	471641	469065	957185	408294	1199186	627169	800	739274	450565	545348	528884	526833	492685	93533	299279	367399	226301	314113	206193	114138	157141	426764	102356	367125	491812	373554	483837	433213	450224	452789	396812	146799	647292	148	339382	360321	763148	214789	238890	399285	63673	321407	1219136	1397	342801	714042	753179
788	441067	313557	551709	332169	197774	0	0	422058	409869	670428	419838	317809	332797	189386	547630	173860	241588	173479	171967	101192	124575	183351	266581	111142	155148	383820	300517	266828	278820	596269	304495	364861	329978	438360	147333	443372	522059	257993	539297	154811	175160	628877	552051	0	182961	485975	340919	645331	52206
789	248156	348738	203380	226093	371551	203367	379746	408160	210316	553388	443466	254142	412946	209963	0	185482	123798	172604	90046	144356	120212	256533	137978	15630	151718	115809	235475	620511	258393	427276	583125	310805	369232	127698	205906	158150	422815	626640	483477	250966	572527	0	64395	207951	127	337742	0	214035	240045
790	344076	166361	421923	297171	37122	390816	157605	745042	384032	241023	205301	482324	229518	142203	361620	125300	63230	59091	153719	152512	224040	298870	59570	213921	290147	460418	634497	388036	163912	573146	411186	263321	221838	1255385	232623	390979	693195	510082	900914	321735	107783	156051	731702	356403	487561	362867	458733	280687	267128
791	282710	362492	453671	149112	207352	283748	981952	579658	169362	373044	291998	217363	87247	250611	128563	48215	111308	89579	77100	207860	55210	207988	205673	68428	141159	154266	162316	707605	300973	114345	153724	317290	1031934	330281	589411	238946	377716	772703	431022	165315	194798	598307	162308	77324	263889	578289	619172	465204	109614
792	231116	471041	325915	85511	156089	0	716577	276397	85625	511484	0	177512	191972	53329	218527	36601	81316	131332	81480	43998	44097	155679	50386	99497	60725	82622	66807	326924	230777	128231	222306	201136	220996	638928	116378	216670	293168	297934	167607	0	209350	304561	714029	202894	195820	366728	245908	681234	155085
793	331829	165895	314134	404382	245052	271343	294821	388879	188750	0	262472	129463	0	197202	164722	134657	66064	113972	110701	58671	110100	243679	109961	81992	55624	58192	203033	0	243407	322767	23945	423694	84371	488048	62363	168666	242558	699231	250335	125939	96157	170514	91254	360710	137957	111971	48457	141955	91542
794	554013	641967	118828	642931	444597	717423	1152371	773815	398866	236877	153234	525819	151814	423443	395315	265794	521030	0	20514	537339	511902	486921	0	365290	566321	820576	606218	230524	1	410508	0	0	353960	1679101	1996705	3019303	356977	210509	144127	1108154	633639	530628	1449379	1161259	685200	1507478	89854	1936356	146033
795	252301	417980	1104518	238908	268730	130602	611844	305827	1436706	519841	311585	89616	382247	215067	186360	151752	695	402809	410461	173148	0	0	412812	124819	270498	161286	415579	430877	301297	350934	902466	461831	311962	546372	901270	611491	279683	707338	306280	141562	136306	853714	1109053	262543	345419	8297	1627933	955324	191107
796	309275	0	121108	0	12405	170286	560962	391019	102363	102093	280697	176453	282689	275633	28176	148141	265058	164845	193748	167771	183950	186374	268363	0	16235	0	48732	224932	184303	475010	250573	530641	335539	156203	4709	4303	348097	437346	528766	305757	135998	303313	309163	446534	96333	854641	1088170	11719	257187
797	429924	838695	773297	652808	897670	501051	1766349	1084614	1480723	382859	220679	438166	388719	475308	894274	403400	463947	619458	648693	840066	830141	610216	450289	430083	172752	920982	1309124	564042	284004	432606	850981	673030	947445	2896810	3089056	3594114	756894	521887	1227911	784992	905100	547985	2402562	1246720	1017327	1515727	2988341	2611448	408285
798	291707	127268	518173	0	320021	345712	0	702893	617632	77123	612584	195195	228830	212263	186838	146330	116904	223432	208291	144101	148923	106164	93296	110921	1117347	363600	382666	482455	318492	354672	398335	395898	0	640266	694986	1024147	214641	76981	433310	246855	293650	572396	849053	1302066	377390	2301196	982186	808857	119856
799	323578	187369	0	509684	131004	129124	629343	20371	358556	9888	100252	179429	261630	328557	236719	130249	387193	209731	117531	148524	145268	347091	255344	165029	499992	328352	688985	122661	366191	318713	115109	294086	255883	732942	270312	665234	502598	577481	277233	17610	2164	0	792645	0	397768	0	838102	357513	139298
800	424253	691678	765278	313738	290269	348545	1141504	1426161	528467	344749	176590	155018	280864	375616	424085	135266	110839	111484	128999	92768	65323	329477	92891	38806	206323	212067	536096	501330	681094	722385	334623	366856	392013	859822	505514	407710	375108	544132	1080279	206849	260039	451244	0	391526	427355	1362811	1205218	621796	259942
801	411498	175954	261742	75630	461157	151576	501813	513995	418010	257241	140428	155983	164265	38449	202115	247035	115635	277629	63707	203273	255208	156739	185576	41793	236554	127571	382946	429076	279475	165349	190328	315875	479051	590479	483145	346066	363950	411810	273549	152036	386496	108810	1006538	542683	144428	518528	760976	735047	584167
802	1054210	171477	281712	231694	127214	292642	218466	622761	339796	387089	99516	166275	191682	230073	213867	159904	187608	63677	85486	95905	165187	145944	145860	127699	265813	138387	165493	256765	115943	278633	297837	137348	193317	287985	261814	500373	144453	187286	342736	127634	344920	339154	401244	29919	0	232828	777095	700288	158361
803	2106521	3355425	2618471	1236868	1809614	1346996	3497438	3570908	4066057	1844300	1751587	1958506	775856	287395	1008457	450129	177169	784041	652226	825067	640976	952241	1283141	97091	892109	768576	1657257	438429	1805867	1640452	80268	1995508	1410086	3009244	2078711	2643815	1684320	2252851	821531	2417698	2815921	2277677	2494892	1960640	2205757	2699299	1883090	1015800	182385
804	1746577	1291752	1269267	401336	703537	724629	2057610	1739376	24287	409075	787281	587958	280774	1540871	151801	382184	345974	468529	334400	352989	208299	478000	448480	879364	378187	615518	967822	2032281	621235	1244252	1565967	627994	1188152	1091518	614965	1276476	817088	0	2296499	909567	0	586713	1921809	804735	511700	1151889	1260250	1977566	808386
805	615457	488737	609859	490760	453189	461681	900717	1364500	1986368	533220	285532	703933	476635	410740	371053	416715	484968	115547	180842	143480	267446	373698	433036	251907	182262	486539	453400	378628	416791	823226	652407	420979	4078	778148	484959	624866	721211	2035288	1035526	590296	1324076	740982	1411803	736572	572966	868169	0	625097	250860
806	532289	1141383	623699	372684	364439	480298	1047861	1625168	1650397	335553	880121	518658	534621	198693	272763	105000	308976	497920	113851	131484	227385	414864	0	0	87545	641709	454827	471374	349248	486463	976522	379393	503952	750921	597231	586399	0	11017	798416	650736	536497	316003	471301	387075	598322	262338	783073	637175	120274
807	556206	1199577	642570	203750	157933	307685	670185	949822	400946	568386	391108	281453	562367	380742	609341	179664	130519	211728	227293	305276	131613	202914	443697	283288	287512	219316	514486	312624	568387	535485	284762	558334	985504	0	733685	167731	528982	705508	924884	247907	18282	689416	510488	439361	470267	274835	708952	1457316	351055
808	431153	714048	512484	429824	402005	199194	1098865	559541	1054873	569182	7658	400504	275982	273480	0	336648	221817	261029	277208	127231	236445	222180	117346	156151	356797	226878	463257	919490	693264	418353	381106	253958	591449	1247940	404522	425883	244857	669867	603107	317134	635448	406020	849539	621128	933809	492558	612533	524239	275800
809	560755	1576437	763711	258542	264475	309538	506002	708525	371474	524650	502332	580542	0	220691	397738	178499	123445	131678	208793	201528	287928	487733	288695	359967	399404	209965	458708	18096	231509	506958	213151	391087	0	326945	744226	1060770	391691	526920	1072995	179320	264698	483452	355975	1025510	620042	500273	582501	430147	337683
810	398597	16961	631044	407235	748400	343364	389814	593066	507723	335921	531372	333098	205686	254219	488830	390461	108346	0	140059	351028	102107	0	223690	143399	200439	138967	400327	362177	303379	327486	338376	828582	595243	617913	818711	865381	554054	380148	704109	573933	213901	262509	1280368	166279	660772	713554	664180	830208	655520
811	536805	788859	603028	717141	437144	447266	1119091	1160912	942790	476623	572259	461694	380111	364470	429171	159005	290063	273218	201443	0	448030	474989	213581	360195	428146	330165	457989	1044830	504474	354299	511589	174594	467308	845649	740891	526987	312890	1313918	534832	645682	733500	982555	1056113	784240	0	344511	1033354	345952	71589
812	376618	600492	988935	359779	282966	567687	518266	693334	661811	481790	742255	512926	559760	621946	463097	169396	302245	533798	391189	433048	69464	405938	264846	337862	424935	347992	296833	2812	1132886	428902	304958	331992	566676	548580	511987	91412	528488	761833	1184687	608006	759200	442958	696588	609472	546301	358577	416842	561070	475563
813	1013009	1635323	20897	587542	665570	211548	1099090	558700	774320	417450	133984	395383	151645	311162	588303	122571	192464	157816	0	203641	91300	381263	341807	224373	474036	530883	764184	1081868	602886	510979	1349461	690064	618075	814861	351978	326570	618397	742851	1039577	217307	107009	111621	368563	828573	503118	722987	445669	626477	389410
814	170641	227371	815422	387264	0	781813	687260	317512	878737	480297	455543	572734	330502	406226	216078	161067	43101	135126	222492	90242	115600	368971	95797	269854	321006	112564	587151	334295	586127	660998	277700	361305	1028931	468217	0	673218	451480	366099	862488	236450	284596	437143	393139	300940	665607	238926	244495	360102	129381
815	278287	557083	118215	412630	313172	136712	414670	562745	669906	469051	0	1651	569217	428317	272618	263305	86894	171251	162000	194657	185806	203582	175026	128721	144107	221242	520661	378832	180978	563076	125558	349506	506619	26590	524848	78483	375216	544897	464053	204736	159191	311393	246318	410770	742234	341917	171921	752345	129869
816	279679	167876	540852	47367	328044	145657	176348	402895	158626	765986	172063	284115	179878	401000	127407	83878	156535	247414	320679	93535	68169	222200	109297	215406	89439	183969	157363	437035	110566	424646	557015	403796	10734	350599	437781	252372	290908	349135	382342	293230	111052	312950	490725	177440	200721	594239	258528	335808	463270
817	230412	722920	386588	98145	256506	159625	238851	171245	311058	2091	296845	213996	104682	274433	141144	68137	68669	98020	0	181989	36960	206484	111427	32977	153190	176456	602967	599575	256652	146587	0	261256	281731	1110905	314122	52383	420527	380530	656787	12557	258688	332551	0	229416	160210	371432	549541	290945	82536
818	345120	189230	297665	229070	453853	224100	488190	485460	212951	161463	166770	87992	171117	0	303737	93164	148882	80997	370126	73777	303552	31043	194218	148742	136259	100804	0	434476	198362	256417	240816	172884	509932	684100	615355	561211	345708	372092	219180	506541	533836	66744	463860	299363	159343	154567	279036	415755	328174
819	415199	151657	361924	249993	64389	247507	279183	529643	676275	354571	435997	251230	76785	592352	108173	215666	116725	163678	1265	110845	125620	202452	303128	127032	74244	257011	268619	314461	201604	307896	152683	164442	476371	246173	68465	303688	544289	401180	655950	92911	501657	30612	186567	378762	241061	303039	265556	294400	6652
820	364225	290962	718773	80125	191612	146450	674316	700676	846810	222511	471504	415191	139878	265018	413534	132525	194622	403274	191140	197901	115598	73868	60156	194527	224929	279713	278780	329921	395782	131554	110638	762320	263695	296935	432382	682928	530339	425070	241125	288373	361120	363385	654121	880607	408471	817571	295328	540670	726348
821	225657	456418	223869	271970	143263	381702	636606	530776	32887	240518	12345	423697	289897	44909	68942	80948	123097	0	172528	89541	58460	219556	153612	115411	203615	198812	299900	496006	100861	367631	73339	50614	45637	535595	310939	258500	524035	763640	480419	471197	185047	330226	621325	333173	222459	615249	255420	231325	25093
822	304682	193338	153495	395813	347111	47978	981439	498616	452430	209510	263422	102651	39264	267092	265269	288208	170910	271382	51233	206851	247079	248937	216167	137070	24219	708786	234641	553016	409018	393590	268129	334355	761285	563953	376569	563196	320166	795842	712829	117902	246279	422225	281576	521432	245180	620530	521559	342731	168632
823	210395	879349	1094297	337354	332292	576406	593829	577267	1192211	327400	537690	575539	369801	107076	720298	137783	85199	296159	123368	158056	76621	239114	142953	160349	377503	454890	553109	706573	565203	508402	659008	656292	598376	782148	451350	504643	324228	719709	643146	413994	44422	287674	0	746821	510261	720249	900183	618320	51991
824	538700	577763	222697	248141	344558	162503	336625	948136	151447	0	189353	115986	226516	403871	36690	93919	180346	158381	160476	111891	50066	388594	53888	185453	337945	502470	310081	218544	426069	527989	628850	290408	3725	434901	230452	372619	405255	572122	664454	71540	198380	395037	1480536	521480	318689	245860	280659	796510	167978
825	627229	281365	954490	447053	318598	292307	1301025	243356	719172	334721	114201	509317	362316	281601	127813	136265	119453	194465	41958	266242	23738	133154	84762	112603	83283	257804	120755	471776	191877	532291	404389	8989	437244	601112	925747	98596	700876	517102	533745	694094	278552	237734	585978	339417	383987	736511	215642	127050	223334
826	50566	561644	334332	0	138443	150721	63879	191517	771834	256250	197855	245568	2544	325163	259339	189840	124916	66086	90251	176297	90204	142510	275525	99959	90612	346843	360300	305250	307113	256605	42803	555943	159374	7404	370672	372614	241631	286859	659445	89338	22051	88640	158659	8378	161569	183040	585775	179320	338796
827	3563412	3433477	2970515	1334919	1108528	1135015	5180475	3902398	3842934	2248767	1228811	1821067	974899	1122225	1897472	664031	620861	720513	582882	664205	692682	1444439	1124532	1070616	1233150	1148208	1731967	1811849	2412795	2607944	1802152	2145111	1876063	2609496	2977187	2990152	1447648	2824266	3097951	3009928	3437837	2526465	3849864	3154822	2161326	1347933	2179721	1405574	851841
828	1385813	1053620	1855101	750545	698917	513831	2013476	2343016	1594096	1627456	966141	1012750	338086	702508	589084	354124	460614	227952	349985	509067	216349	550314	539927	387226	452726	571506	1108655	1316199	907243	1018729	1051329	799200	989820	855350	1066418	1208222	788600	1244210	1347926	1337068	1555532	1228230	1606970	864553	903577	2157134	1287284	892224	554377
829	907983	1406937	1133866	541363	335158	794293	1785802	1514693	971469	522837	612083	764688	204318	515814	754508	208413	182857	369499	81026	127479	294671	542689	484257	175599	285545	340151	606854	568597	727124	1097373	407524	1013506	579307	740957	485939	600976	1017114	982335	947467	559209	538265	387947	1621606	521296	846929	631025	567667	922761	291509
830	472017	773109	990491	295538	531506	719967	65137	1241410	1240928	1190452	750642	604958	694800	458394	646204	147343	203043	267799	243234	253116	300517	592623	287085	337159	582299	398758	538003	238840	597383	342752	694344	692926	836010	936846	1026804	1412395	451961	723396	1478293	729784	729506	413251	460313	818829	502446	821254	639716	579913	401238
831	355032	566126	500809	334243	76573	186829	1509667	828672	1657698	414416	795313	254815	240455	191115	371126	251917	135607	157192	171765	52718	153070	246854	233377	220637	106309	271207	970247	457156	426195	567575	287238	298194	342808	354594	349170	312858	380025	733182	831435	540319	347332	461400	72366	505437	410423	314547	1439003	1729972	113533
832	578285	78847	622431	521688	97451	31349	1163010	476278	389843	329111	703972	232086	30026	173558	95216	218943	140054	153208	356210	447951	0	529506	211698	205073	277635	251828	1041813	557433	469642	399133	416215	530811	589244	416316	720933	229873	377693	551906	494257	0	385653	334032	845153	828940	392181	506332	329573	200606	120832
833	316310	661416	163760	463987	340849	435252	395338	676498	0	175147	223408	456116	894059	256331	216584	58232	174889	20157	106582	151760	105025	139927	147564	169122	140818	194166	362948	336985	423248	503069	272018	405613	451914	413548	348410	172967	899264	1400868	736532	580464	651121	431794	667412	362740	467080	546494	837588	499759	130798
834	320569	596974	699488	401655	259635	394376	609826	727426	345249	294057	364113	295751	295051	310501	470615	261200	130885	341096	339888	2035	123071	167038	172554	125693	420981	374697	214698	376644	357174	850634	243045	427373	375878	329191	405125	401117	420923	556559	594669	605762	0	357586	295055	855612	586938	1024102	292995	406174	177371
835	638588	637605	485818	141598	219630	154293	443474	1217878	1055254	261304	410677	533719	362262	411955	191281	193504	307181	174863	0	443255	210698	389399	222703	164643	340129	255330	387072	635632	770663	476537	461204	525112	90700	611303	851544	401471	310610	402989	544494	258470	546907	462833	736215	3626	616080	375211	359396	553161	346127
836	1267033	1222800	967016	694974	1143636	833208	2276608	1503138	1257210	460551	305711	519251	441224	459039	384799	635759	552964	634556	923966	612764	843617	923984	503987	669616	787216	833754	1846944	1407997	913958	920385	1286468	1065083	639238	2916110	1747426	3099920	772969	1055096	1456746	1434821	950023	1286496	2082042	1841245	1534599	1752485	2855074	2750551	425298
837	362512	1126135	608328	368921	503844	396353	1208000	1179965	872175	784654	388559	775776	475941	475396	292827	250456	215848	493012	309507	427121	280976	276334	202036	295744	238254	777556	904073	578874	179031	681989	512631	518642	762233	966331	850693	1156229	630687	1283546	1373750	313479	378734	338007	1256218	177809	655218	1072427	1972573	1240437	185773
838	1163182	192549	1348021	530257	362450	321992	1031348	1076659	623870	272507	894824	534743	24108	384396	444757	85431	156062	342833	260872	164528	0	208623	318582	339438	441133	340111	20445	10440	953475	936954	485946	38839	658030	430223	874736	344262	546014	899321	806733	543615	384594	339000	781807	882882	683455	951469	1012366	484104	692608
839	335193	576023	553238	174520	676838	182932	399284	3088	1061382	11719	443586	172032	493030	401459	205635	244618	203161	298784	324975	244583	391752	158773	251322	434901	361451	270529	888643	712579	378683	493600	295618	700639	303860	609978	510414	389188	487904	805727	830393	174935	338319	483291	373090	232934	794212	1165729	509125	1549998	619440
840	77674	671904	816231	477670	88073	183018	1130541	1179529	557579	469859	76121	591029	259692	94399	138030	185847	67452	66612	95519	178907	168054	198938	370839	193035	139928	362136	335157	498169	549697	371470	366778	503458	473156	1013024	788197	764790	352776	621433	1270201	587586	78778	387580	932986	252028	335395	148771	636017	531145	82393
841	872555	1025992	754284	0	356747	437811	1540891	1169211	0	262015	364723	5811	635842	866541	313128	647852	918121	726985	611441	0	135207	191148	89540	95716	1281828	156339	258667	526444	511973	370857	328711	978653	1029965	3320153	3441414	3498384	272622	0	430801	87832	0	159149	0	1643524	1237687	536254	2938400	3404068	407241
842	817523	336929	1350651	1218697	505525	720934	824723	664396	1890179	817700	481662	370838	378183	294822	534456	140683	0	0	0	1039443	480001	729825	722002	387391	294493	1078381	1675176	652419	298180	656248	1235033	576289	894167	927610	867560	588693	660849	1341003	1908903	1425335	746084	720761	2074158	26350	619358	2471988	113838	0	438365
843	123037	392310	341158	156804	657318	342310	195793	556929	1343257	179607	274881	363229	177867	248301	206161	325701	316011	410010	207186	260299	215337	11118	72319	507493	239686	317450	1003552	383039	294838	538335	135259	841425	246680	622696	803287	725127	504443	489981	1122458	228906	444505	223100	1147216	562243	220665	1518694	1140597	1093138	497274
844	239288	258826	104870	239563	562157	474499	501595	817961	199136	250139	316157	207226	226332	273347	156534	268740	144915	194355	362575	223820	267924	312227	83854	51612	274191	150619	548511	1105332	452140	346665	322375	0	500932	417519	634628	793602	390245	689850	485834	231095	250164	134600	531621	348292	324062	341823	915279	906343	344807
845	868981	478071	533446	158875	142401	113003	593433	303156	239434	399010	150949	512010	237427	186239	331944	404642	145724	277803	175776	35060	151293	339656	197111	85790	388308	216639	750418	232069	216032	458820	272195	632927	425795	445031	739048	503410	567193	697541	874574	164009	15635	100947	506678	601927	762491	522741	526184	476279	226402
846	89982	688124	731210	162920	191801	159903	439830	768223	157597	383080	461264	213455	70531	274064	11681	1736	90441	152232	237451	333137	13416	190782	322361	137158	66686	219045	0	0	522990	299175	0	268627	601442	533633	908005	339680	489240	850414	961876	341702	472572	114217	231265	1079571	208681	499697	831596	821737	315309
847	317922	778029	386045	434391	228861	145576	533357	211647	407762	0	221479	11330	397203	541429	346347	235373	223935	108717	173126	104333	104809	275183	142966	110933	214186	235294	1057041	809459	488024	491653	461306	145848	4250	410090	545311	446721	225541	631614	616457	107426	102340	225394	901536	292957	145236	483277	1350189	474102	201561
848	718793	64816	900069	235505	294250	497564	985892	652589	1090722	526171	570915	714391	144278	175969	626857	246567	198909	89883	138063	125484	274000	294222	205506	75208	212370	376936	1169182	705187	283036	744927	445652	630908	916360	536551	837245	682763	542593	1132886	934339	254437	403767	659320	983261	647329	784106	957495	714889	1588074	471823
849	805401	768441	448952	292300	700279	234872	853996	486259	293522	31417	284247	187910	187693	255587	385880	149382	76969	179439	51680	123455	231218	370331	300334	559427	177071	331016	664078	734172	718693	334724	738698	296512	147861	331348	333354	566142	487670	774526	1185699	312424	373173	360982	312205	91860	316107	423509	731401	705763	186168
850	525260	177526	198389	551830	747074	159300	467361	1084802	227353	660956	448098	243612	6278	203622	111465	196535	267937	286130	125725	319348	160944	132737	333427	67651	280534	778592	96518	401496	200849	576996	160679	561838	540508	984409	149948	610727	272737	341789	2865	242592	168906	770673	80402	232661	173134	852976	494227	809701	211267
851	276937	312882	107667	447257	205013	229395	596835	390048	692671	10398	301378	143093	232297	264079	360274	189820	107289	137415	205945	121573	91814	177613	241291	161991	295202	155157	284533	387322	293750	419899	737740	647075	584522	924873	366719	6387	414725	711604	1107080	97821	633023	72292	239323	474918	632243	596930	688436	569269	23002
852	3901393	4597970	4108352	2065058	1658412	1695361	5631701	4741616	6332576	3176283	2324864	2279728	980473	1475068	1538891	678798	722844	1091461	700383	1441731	966865	2002547	1376055	931045	1165758	1532319	2415160	2149650	3621660	2963188	2185329	2701240	2258063	4046716	3561896	4406721	2405018	3702069	3593528	2933511	4088033	2531932	4360672	2352023	2472111	2300493	2842571	2045056	850494
853	1170820	2257873	1927722	781376	1104668	1051510	3188040	3539654	2696521	1611438	1211119	2406723	931604	1162179	1042426	544485	441473	764890	530147	825595	337416	710284	506375	492666	1005030	862656	1219308	1074998	1129061	1785893	1070951	1457690	1373644	1276914	1387954	1260968	1282150	1900690	1932639	1016402	1457500	952697	1470128	1392732	1698623	1364799	1884353	1025245	638522
854	695115	1663898	969115	638500	547928	621330	2073263	1556619	1887369	1189366	1129285	312275	236504	300721	402917	209920	235714	378412	252512	152601	265703	287604	287583	349680	722292	844403	1131112	958138	1703934	626511	321818	1387429	785799	827237	1004724	1094342	491337	767476	883478	759394	497118	456099	824412	1306632	568686	1085747	810193	886558	840609
855	824842	1191259	971097	87240	208833	582383	641390	437401	956933	351749	537450	657966	529555	474967	797846	236638	344833	419235	207671	237112	103483	342210	441985	207776	251331	358965	559332	700858	496341	633124	941896	599277	1179181	1283236	899787	784469	913897	1016045	1108542	415690	849997	406982	772585	1183890	1100967	722558	842054	732809	510810
856	436349	432783	693841	422226	624104	372913	779779	1963720	322526	304991	257529	467476	221039	433823	168839	297970	297831	300769	143123	125822	94692	238683	258099	323560	322715	231615	3138	435605	339006	1516640	420577	262844	419031	612840	699989	452987	1317364	1032553	1090620	165440	116	654341	650566	351196	196237	182469	436755	966512	339114
857	862271	1086120	1307386	552360	252297	314403	646067	555062	1104145	553002	913787	360342	983473	516869	456634	312216	135039	235546	316876	335635	267744	615285	398976	179991	365812	420591	1216828	589476	686119	767425	346837	443023	357434	1027881	587003	196928	410525	1153676	1793947	545012	544802	348816	657608	1035266	372420	940305	638072	851246	317077
858	1062712	0	1020094	553988	618576	604689	1803761	1218877	1222733	264855	602213	314982	291747	307134	141141	258560	273266	319802	175275	262697	325988	498093	600594	154404	264485	535019	583360	594518	484360	491591	380679	417250	425243	521121	750028	661836	529242	628794	491571	655249	521229	678426	420462	662882	778509	1350464	809661	789361	211878
859	396312	668868	615551	306384	594335	521043	397073	662033	1357070	226605	98717	854151	258000	264798	30146	129405	189437	163175	238817	33095	248245	232319	129788	145336	460238	428627	421358	630860	642841	666254	329761	460217	526861	377773	428882	668186	480311	653237	1125063	338038	315366	232252	687121	331744	568553	0	1455923	890493	299429
860	416508	684572	438518	314401	255752	249989	358580	470720	385732	357865	868348	366323	544189	244445	590721	421308	164936	219623	260697	193670	83353	233374	252437	30696	415658	184306	435941	854709	501785	325156	410589	823905	522526	485177	836465	369036	739504	1041448	1068833	479599	203664	147048	591345	314172	166468	592205	0	441590	358671
861	952979	998071	1016319	291125	490286	166577	1237165	820268	1799811	510668	518100	537285	298397	753008	425304	422529	236886	411982	165470	390093	429305	7922	535390	402222	431911	326223	397544	1020257	635219	836631	718175	432763	508559	561307	1138321	854852	772792	893187	1655174	789375	490553	418788	2300779	397498	549965	853653	1591811	709262	261127
862	613172	657609	553370	698577	417990	379923	1177486	149504	524409	207340	840833	515855	9636	371451	239747	27517	400663	152605	709838	613029	204904	911023	303961	566682	337801	343404	893387	503044	690655	977775	722018	968280	769071	462483	494368	606122	700899	1446141	1625628	397841	27728	861036	735620	535678	441602	719728	378751	1074665	590896
863	536150	423525	362572	572218	212225	855740	620452	1612209	228054	360592	267700	436947	550817	552042	236575	270735	126100	351019	206128	168848	220544	415906	192034	163231	535251	563483	851135	636674	635633	390808	615704	587957	613189	802836	670364	474665	215384	752896	1090134	246371	482682	178336	599945	513859	874476	517576	875416	654160	174486
864	845662	720937	766585	158317	223779	404003	1444140	32779	1485304	348107	735381	580308	128057	345535	205659	126807	163902	170576	195708	294758	157420	442330	99646	241442	300449	427636	812678	926983	530056	433920	809	286499	834371	449506	1260632	747316	865664	782283	1154565	265521	525793	418566	713218	447168	390575	1250412	330758	496491	254298
865	163391	49786	153867	169813	599727	182499	1688635	822541	542511	474729	812890	265870	3268	473178	217082	168712	215241	233198	40234	268422	111107	366287	332902	178424	244207	362482	192895	427925	614618	596618	532692	801833	775900	327091	428274	711209	400729	777690	1144505	197439	420519	244769	800131	745087	230383	552639	684474	672504	80787
866	1285393	379570	1790044	112776	17204	714013	509112	560266	1170454	864014	435664	294060	351162	355975	989728	214995	491653	149552	184158	499540	0	278791	197007	302243	296436	251689	283049	536779	0	975110	570948	704444	811670	411821	608362	740045	394296	1083243	1472421	509613	695812	458462	166064	413069	797781	560923	668958	933753	136384
867	589617	1103062	663782	495332	541512	863074	129538	943751	850740	224603	369610	348343	369607	226723	492432	447823	28351	244996	182094	326768	152668	226946	289204	206233	504162	318120	722637	656534	1026968	435197	256923	712046	295874	928087	492098	747105	387721	720167	1015075	730809	807005	240993	830281	444831	1464182	160163	306299	394991	319329
868	27179	662969	172730	234884	76403	370473	349678	703706	561004	512660	762124	134117	0	712892	142505	171149	236403	224165	177894	200177	198232	412368	58990	0	268643	44648	728753	180211	218918	584616	164946	452060	823781	369716	1344773	23958	1014232	798582	1225826	209894	619673	128365	671571	947052	53600	1357613	505794	394283	261637
869	1290499	716308	663944	288073	384172	214369	1344355	1008120	802217	968151	862645	857423	399765	902067	580141	453510	241666	274729	445240	233068	524841	401668	470133	378539	357887	676913	337176	387614	904335	787561	654554	722950	415822	1526523	475872	1909759	254253	1147534	830675	530841	1047127	583245	894929	439293	1123468	993638	498046	664288	474346
870	886042	620186	913893	313394	425199	284518	993238	837039	768318	641257	434278	0	245283	150021	0	256298	335678	372414	117587	509784	39760	251114	156283	132868	423680	215615	494529	927060	897504	908669	324323	281370	737808	385158	751271	710526	458615	689375	540089	281677	434950	369318	677260	753715	550455	355069	481443	488051	249635
871	840980	0	589434	497372	154807	185912	973840	843847	833240	254477	147700	679825	371700	578995	305204	0	322966	335024	508027	168464	223558	312785	257619	367892	355929	83611	714360	614998	414083	616653	241739	729306	722687	565973	580815	322718	654767	1189345	1223466	484323	161971	571171	173351	394156	303010	462430	237932	444387	8434
872	693130	428904	537352	305986	303998	147353	619217	579986	621810	465566	466948	360541	152572	669465	256494	113048	181411	273209	58040	0	251712	459549	167359	266242	362086	414689	219934	428474	638723	642607	401051	634544	788380	411197	387892	304453	458943	880301	1246245	343959	250148	156599	308824	464915	308152	178416	1233476	883669	721237
873	148050	817029	515967	7410	173142	341823	363937	316881	901307	166889	673946	830330	293961	622	329988	250616	288040	447812	303123	222214	91476	378411	420828	116840	314526	275480	375960	834080	532801	384601	917448	367315	626198	968206	424085	281471	424633	844625	823887	420736	319346	725034	523280	263726	640170	760367	200831	620955	493020
874	436437	790639	552934	206974	242560	262172	90128	1167074	1148206	44367	423225	107638	107451	209822	119844	232147	164666	292689	0	174891	412626	0	469922	446931	182214	704725	625459	11292	1485537	477099	652620	590718	895939	664896	474859	145777	1231182	547135	590702	213176	394056	122997	200553	746782	369223	1016473	692350	308684	448211
875	1079179	522380	641961	495323	572146	382119	1485418	1416768	290291	433421	356513	317455	258079	305890	419925	216850	117150	310683	436010	529168	222406	539464	211513	12301	446902	195761	644267	1277684	515690	812292	611123	793396	456550	300354	162618	982897	602522	722527	1546508	293217	216317	1166793	699471	738528	310636	571169	664665	1215834	284398
876	589787	477317	395880	285026	446545	112800	1226194	666576	377692	292424	704094	621049	356874	284889	288666	445329	100907	0	140041	208923	109236	286469	216902	165221	835991	334123	773628	925737	289167	1000739	99227	718877	965108	251043	293242	397563	289282	1020924	1570791	120828	150092	128008	301500	198704	172106	320036	771941	524844	448537
877	596748	1582544	685888	305526	306311	336400	1081533	536985	463492	343469	267630	318110	196523	53717	439748	134045	107119	379935	162794	98493	130902	497921	218050	165021	0	583796	73873	588243	665377	495550	442404	481717	362111	618888	580508	405097	570836	670284	802265	493079	364083	137235	459591	478372	202847	451087	436568	615618	0
878	133360	0	973694	188460	263251	0	3895	0	0	323407	37047	0	268472	749040	0	59568	170965	0	206807	120367	111744	0	59074	245267	642859	0	302925	544914	1655315	16452	14457	548592	0	447058	10851	36433	591020	1191780	160257	0	597265	5	191072	77044	272622	1729134	621319	600344	242549
879	5071549	3740729	3147928	1423687	1716983	2398851	6922912	5293213	5060282	2407873	1821463	2476830	1595012	1836714	2002147	1146027	733255	1689155	499847	933822	1005706	1574657	1462412	1303282	1036974	1759072	2692656	2659220	2856846	5244657	1830846	3103299	3263444	3181045	2470134	3759740	1774434	4381763	3982282	3389026	2835907	4396089	3730220	3692835	2909143	726824	2894255	2000903	843968
880	933462	2587992	1794231	1197354	1682360	1474421	1343162	2717401	3082923	2363332	1948017	2027667	521742	420322	1159783	311486	859990	382985	568110	701805	586738	795113	941417	988668	812252	901393	1555607	1365853	1632743	1022007	1271983	1945657	2516983	1275167	1987276	1401664	1657814	3336929	3260383	1342548	1652972	1330828	2375684	1844472	1309022	1001836	2057943	1144025	337090
881	1215868	973248	946632	503408	812739	0	2361336	2977721	946747	1329838	851848	978170	363053	231408	702773	163613	357487	319520	299600	524996	534106	857328	241588	402600	1158128	748292	804229	1541495	1172790	1154765	1666065	2011094	638843	811828	755740	1007747	532349	1116317	1294360	931840	395667	503056	1364105	1321655	1241658	1161650	328681	2417617	275487
882	795195	617249	1020216	0	90969	634508	2137580	0	1385657	1088967	498076	582914	405560	786268	0	223609	718944	1821	126998	279214	223672	217374	326936	86523	991057	387763	1050752	904182	891692	806025	0	961408	60906	311817	535765	350077	611337	544684	1641413	1605213	940429	291385	0	2467160	851055	1083065	313579	2932418	274438
883	1131996	1266263	2147080	601677	1671205	1124354	2026005	2479047	1598248	566540	1450378	1345939	883331	863011	1490018	591643	418396	862551	899318	1184952	780643	787195	722225	625765	426790	1634232	2131162	860159	1296711	1435008	1309455	966843	1888696	3461384	2820255	3280917	1091983	1128272	882474	1552269	886452	974309	2600554	1117644	1720426	2644400	2984572	227500	434255
884	938177	1174659	789925	658860	186536	974223	1018353	1377437	1031205	1524500	519598	668680	550714	582485	1140349	700266	272438	413543	343364	411799	342229	271663	347254	279894	514904	468804	1316064	589066	786597	1084499	646197	503920	1565942	1027317	1738745	1622292	588367	1750880	1618284	442026	449686	1233686	1929321	1153701	603102	1455061	2882961	1408890	324661
885	477183	1031540	546709	588917	437979	353401	16409	66794	1069382	600458	385496	906207	431137	630528	834723	192263	346743	587037	769490	446578	244479	212019	202277	301607	429328	556874	594493	1224054	1409827	1400150	409202	480976	789453	982564	1681823	390059	494438	556936	1115800	664366	233589	327586	666820	330909	728526	686057	1199893	1199368	627955
886	353082	1689267	508732	246905	448106	422944	939861	1800136	908361	592414	782768	333591	347735	749104	445029	581202	372971	179666	168959	468601	114602	504747	195747	321163	620832	187176	482953	738402	0	512507	271409	927117	704312	546959	449080	452274	459102	1122535	836568	114151	303763	453824	514767	1420169	396702	618659	660595	1269366	316698
887	967419	604337	487078	188769	667298	320884	1817297	886233	889741	924162	0	781108	550343	465461	587878	436156	375882	255471	169556	235912	256443	629254	448934	604592	0	865353	530950	0	834191	1128326	590812	0	862942	396339	642210	624509	762293	1252046	570774	863644	430687	224396	459210	795913	1732360	633711	490111	461499	283100
888	1060212	559335	790725	417624	281423	609693	635566	489056	857187	382972	627313	460868	331110	708612	604948	264535	166517	201397	238129	184030	95565	393955	263643	268435	419850	506421	249882	841432	734857	976968	383815	615116	556059	597518	220240	434705	1143203	805998	1025675	418560	52131	415317	731159	96048	0	578636	1014048	662384	10797
889	826978	845851	663353	785278	461346	525989	856719	464351	979224	316129	648517	292730	198007	436226	555309	203612	170538	306839	244188	498746	421745	398025	491632	239492	290833	302415	1701087	1147257	1506822	596949	706614	1117166	676559	704360	891425	309396	1440823	1302549	2855058	234700	640115	561327	1073945	347774	360280	758211	521523	536058	175411
890	263139	943399	550386	0	433512	411456	725226	1304186	446236	70328	405185	263132	88508	824807	626062	0	201916	66584	363133	0	175646	649351	26451	214512	495485	501641	556759	1236659	460341	534681	1112903	569494	677716	605115	258270	540362	205100	1332423	1126908	512885	0	13693	344731	640156	279464	821014	417593	334456	322523
891	1071195	1227605	1340128	1025746	584957	1205227	1371189	1598210	1419445	828352	556767	1476853	873419	341568	932821	869248	670230	929088	840217	916069	443660	407364	912530	409684	854515	916340	1363827	1119839	1024964	943438	1261284	1291693	1173241	3011705	2639455	3969902	769669	989419	1404937	861360	998869	1298038	2620411	2060223	1471108	2288081	2911712	3160862	512623
892	431394	718329	1446743	392489	263326	380441	1193026	1444499	882987	677361	0	482785	598795	449815	587100	353620	147554	292100	461125	243920	582981	380412	516661	326750	592491	614182	272307	906688	1254358	812504	1132455	554006	807365	1606811	1558025	1050646	600843	1324591	379956	400037	803671	378041	1346794	358982	1296805	1886857	1516386	1433257	373937
893	859699	1151025	367882	758060	478760	635888	66993	845461	982294	659562	1420061	548035	201109	487007	296380	483019	465636	377809	374011	287426	391	440168	276304	127257	559925	440695	735125	425479	354596	838903	508740	1566429	1168060	2557	791993	542689	745365	515727	2536818	280332	343669	815897	570328	955476	1059534	1445107	772960	838320	68725
894	412991	506838	932741	180463	223493	0	1351160	923353	486703	420027	222236	308757	192262	338668	663542	201878	174385	207780	183090	210929	335251	301294	247488	303597	0	306500	0	1013812	1568489	715387	825497	553543	444743	595800	532731	1404701	532106	712347	1215635	207169	260247	296714	869428	464068	938331	564669	251155	315335	185665
895	335295	312657	1166429	194790	936697	282613	1720706	493302	809618	196726	830468	762655	598936	317624	227992	253104	176039	366810	341856	203278	396483	154810	138108	621636	963512	507975	773168	466717	346838	749127	737494	866120	759036	782108	867259	484560	851696	665456	1828681	981611	545351	205430	1095061	244189	252053	793933	498400	1102308	453288
896	800186	1019485	921025	764496	254434	374326	1141551	1057926	1631764	734976	0	585040	258223	990143	439787	489839	251668	356873	202532	536617	101698	160482	187226	215468	0	336385	687156	1549648	1028657	1078197	608307	736889	799667	635051	937957	335281	477420	1567119	980090	100735	385984	479386	606731	953324	663633	545795	410035	495571	138237
897	938730	1163940	635013	677556	459081	803986	0	811722	435100	0	914474	844208	472641	143654	835484	313128	272798	388071	422232	296732	287359	593557	215897	141166	320928	504234	629729	770608	7043	435896	836352	1197059	781314	675291	1221369	955686	658937	1313706	1188874	808895	974703	837992	1152182	208777	850215	1068593	941822	748812	480186
898	581370	681168	237906	239851	245368	180653	873157	28946	436169	644362	662589	1372160	375297	408525	358076	256876	400026	246110	243297	310364	238300	243357	436107	252346	359533	130015	453378	617885	803903	1383235	267687	0	469802	1197316	317261	279581	584582	493882	820088	518523	461804	519435	289231	381313	0	404174	615955	947676	313128
899	370134	199940	495905	995596	250008	368945	1480603	1187304	686642	602079	515524	682465	674339	606203	350874	191309	158842	292633	484500	384982	0	591099	359192	388338	613600	239498	572291	821052	1428709	688678	750126	879873	873542	972288	688205	263466	462544	2877733	2904009	405763	743439	247992	1501695	783574	1161982	570401	906756	313898	103124
900	969235	724570	757484	163597	112284	272808	995802	565641	512167	341779	392864	531846	192292	274139	764326	492422	173870	218041	219462	13516	200512	646495	234586	310974	239095	381593	1098387	1240471	609970	590627	784800	920882	231583	245903	287898	399493	691898	718430	946257	757770	787026	217528	453056	703584	143206	969912	634704	767845	159188
901	1001397	389074	546225	437201	462612	464271	0	1123265	799306	842835	1259202	441252	83156	201969	98581	180068	222857	308727	132111	319359	193133	234318	75869	310033	454823	144657	45565	691401	379797	729605	431271	480652	377401	1105014	281113	775449	640231	1101750	528849	153898	203144	435791	147888	886095	469494	790146	831288	267728	326329
902	294639	873227	1184425	267496	227663	268818	422654	346515	1091480	16915	705679	574474	131263	657656	340337	50227	136985	169823	293089	89665	156868	466565	170522	226132	184983	289024	358307	968466	654742	1629309	227464	212084	675364	550267	243454	338502	396739	882610	1034690	422175	558215	424120	949346	454431	402126	217637	350430	544910	0
903	353313	1116734	9411	569477	330322	866342	1745832	862616	806884	409872	518117	756556	289127	302519	89120	365864	261475	204754	388685	149634	163908	327065	314482	146106	359829	1319518	625116	761439	649324	676871	1263344	685236	387925	510695	526342	850612	1312938	1656775	1388289	336625	604950	453368	1161588	252032	468183	842134	513815	789224	564196
904	595717	810184	841788	592795	540249	262096	314366	539834	891239	699564	0	358829	439672	363996	368298	337785	144226	278107	293300	241421	225615	408470	451707	483604	304655	412068	677868	1051065	456815	738417	186354	1368397	743960	975608	771933	293628	420017	629132	1145948	249322	425521	141609	277097	490028	349487	857359	710779	744898	486480
905	362571	337668	653092	38204	267879	366493	696608	998456	1028835	235256	671653	455366	338067	325990	337317	79747	179545	215142	128601	190776	399526	348878	460829	269945	123515	288924	597771	631212	217285	599022	318446	604392	119805	614006	925389	310387	769863	425903	1132078	232800	102821	286218	471240	222261	409249	450267	686721	528677	239325
906	354881	1080466	672438	448295	42469	330945	1428001	753842	866591	459860	202673	116952	57148	351198	270753	346644	452482	204997	344525	245883	126365	394002	61686	122972	429895	567057	682811	528411	941655	777048	405261	534953	1254208	667559	147463	334005	873431	948019	1011825	453306	344294	346034	579754	457548	476693	365194	602852	519364	422898
907	2289924	3158092	4084706	2244977	1938116	1624813	4488501	5632792	5207533	2930054	2293656	2743871	1568635	1381452	2190827	990210	910628	1355839	795520	1222305	816709	1492251	1474045	1359999	1560110	2331272	2841658	2325792	3363145	3539083	2698553	2871153	3796755	3238466	2837256	3620370	2757319	4238623	3725686	3552638	3384993	2453950	3686669	1879981	2214840	2397670	2418094	2088866	951810
908	1402418	1718469	1078342	1432950	934136	1181731	3698765	2283836	2864499	791703	1310400	1054176	809342	758990	1092845	626461	486169	500276	423738	460401	445148	785819	603766	571973	516081	701691	1558827	1830356	2257953	2121475	1863783	1626341	1761778	1511129	964544	1107580	1656917	1946125	4442773	1312886	1595104	1086451	2594927	2737974	901318	1128106	1665231	1754045	652870
909	1018982	1857176	1177441	427922	608314	1131119	2992688	2503989	976605	1104106	958418	1129459	681936	986860	652985	419184	344315	196065	157092	355986	227724	449547	425041	381521	667683	1147297	1124849	943499	772810	1201342	1315497	888126	445910	1348478	1580299	555835	914016	1471950	1539034	473353	670441	601605	1466763	592155	635543	666692	2004116	1044624	378047
910	852428	725156	1007880	502287	658522	292368	1887022	1455061	726351	580405	922277	674870	487583	684340	428860	278115	296650	421622	326967	645440	297000	464287	549286	252739	471559	499095	1186106	620884	1477197	787020	1519570	1180937	680900	1211150	487187	703165	619527	2164780	980095	612295	683939	682218	1118274	914603	667225	509815	837278	700048	324892
911	1124569	420486	989990	409892	664271	435688	0	1060772	1082801	498074	833175	1101097	478008	396674	387013	356920	422557	556268	204131	92910	311035	383453	498960	613885	219727	473802	400094	1655205	590849	812732	522708	704799	1287359	1006378	471065	1166120	866072	1177997	998987	652076	1270059	1466452	492888	405080	702061	744283	293942	1056390	295428
912	451692	963017	762276	381678	315324	665361	1379852	2322142	1767498	938528	626633	1292969	221420	773567	635143	21381	474848	377212	307402	389741	164587	604838	102967	352501	280969	315696	669127	713596	820876	706187	603435	964937	488866	719871	811313	735092	933759	1097575	1384773	1046963	215525	302052	1867904	9171	253715	1261640	882380	1088703	317755
913	608957	1092204	2175399	389247	450860	617890	2143168	900569	2526607	1732387	680073	502510	846213	904235	863016	579532	443173	0	561238	249910	232410	414801	246305	277896	415086	745953	975481	1226431	491539	2053568	0	1192324	1556925	890292	475427	648983	636671	860047	1454986	413754	940298	1083892	1780111	803828	1332930	1221834	398669	1210884	152761
914	909794	648279	627251	587051	331352	926866	1472359	926957	878078	414227	288583	792924	595878	554736	902613	201182	383804	544692	280433	445139	179884	236334	663587	366684	1009995	544094	1169844	823408	637470	940915	1099236	529565	524216	811899	1169574	278266	1403445	766647	1119171	679005	696231	540411	840782	668587	858769	703228	500348	697808	285864
915	1072129	1012351	1040048	449227	382142	0	1740860	1181919	910695	1268389	979223	706127	356349	975851	544361	429452	421235	153974	337833	366055	218401	376470	521126	253715	298575	784569	510689	1202242	597293	964101	506110	567635	434821	755397	997313	362217	556387	1139419	1234888	0	582456	1487235	653210	826663	199619	792635	1240637	901620	562668
916	579396	572090	506746	575941	645157	351573	0	606220	582083	649454	503849	357812	457879	232166	343741	163476	299359	594471	145518	172508	75122	241740	492266	98967	1014233	399095	0	570497	1146105	697887	1045559	484831	1538475	412998	760828	735519	1038528	1848939	1103923	1000451	459075	8050	843574	533944	501440	775624	999711	862220	539062
917	636200	443841	1394597	651433	322256	353620	1080705	999128	685593	331076	555502	656178	465559	216259	390310	248066	237877	225165	444624	400368	316900	422971	329356	383325	200488	295630	1400548	1281098	482558	1067349	1076075	1035083	879182	960122	267758	606448	916457	1445671	1839946	497879	385999	710918	810732	521314	365527	0	0	231684	200053
918	543084	340435	2103003	361385	402421	307444	1299445	1665833	1416808	593904	73574	948707	357979	405398	849991	366369	288216	0	408979	549077	251660	563957	319199	67943	177	658523	1083274	1453228	804229	1119471	695900	1264983	959046	768034	721391	1415832	784593	1719694	1993925	1003500	149915	267628	925109	981570	1074064	560924	1206419	932523	154778
919	353421	1756604	358348	1144440	482138	207619	1093703	891677	315166	687105	1320850	202602	312203	1090051	401581	314781	299613	545164	313293	348879	496265	888116	254817	487485	536285	117050	681748	606315	1305349	962124	169960	1595236	772598	1092674	1122230	117259	1254887	1372217	1746004	126224	810272	950726	834208	307129	334259	1454987	1517784	796746	315873
920	811642	1100530	962441	494964	557477	526892	723318	180385	1681173	754773	405607	414871	844612	718532	629366	237897	358620	242610	217365	355344	453498	537114	607882	485980	741488	142125	976197	999935	409911	1444485	907806	548886	857065	953192	1064067	890835	1025574	787385	2715318	894801	507229	567074	476895	533954	452063	849733	1160565	832512	348953
921	528027	708085	1013962	113023	456737	771701	1786274	1244887	112432	523587	483718	397457	0	297289	650141	222349	145912	211889	335377	245296	60202	232865	249042	285166	170396	382074	62585	348698	543130	548585	1039740	627871	992549	797701	651326	358744	0	1003992	847688	425768	698826	420302	340102	644938	422881	425496	790482	632657	0
922	340711	753061	275066	613380	8271	310930	582754	361403	1070841	768188	124658	326721	423503	617971	239729	262197	313136	215448	506981	213564	195915	480493	127044	64194	163779	707680	486264	546022	616817	1151169	371241	616748	723791	787006	532819	332842	1062753	670342	1139600	517256	301124	127488	329799	1129291	493202	256743	304169	553337	521435
923	228698	1197156	348046	54188	731540	220960	574410	1020609	531121	592885	443113	853668	493832	345271	124456	164174	69479	204078	207273	190008	244925	208620	367331	341249	219736	459554	321705	1609666	187964	681868	739978	483945	866381	976901	867438	991732	506024	697938	1265522	453159	204890	365035	247509	193219	497830	828146	1401136	456191	262195
924	358393	1086970	861262	850789	394346	400489	657963	1078261	1540613	705273	734350	384711	881779	173775	455455	387363	212725	616341	312884	293656	130368	515106	582049	594531	261011	78297	503227	1000974	1072072	1013171	792739	580429	522053	267527	663443	458775	604011	1275228	808556	488113	613198	269936	776088	939549	853883	446593	0	684128	329042
925	1889824	285459	475186	155955	383878	237308	2508954	1522496	752020	291556	506813	346096	128142	167504	370599	173823	323163	210004	175162	211962	257474	237297	212816	282312	439415	445014	543839	623045	745864	937284	947914	379362	1295642	359986	588711	488812	487525	915400	1724453	434478	411235	650747	503481	459788	154330	1437822	635135	421104	465505
926	305726	255156	386991	321105	212498	813805	1739542	0	524672	313192	271875	344748	115334	273252	426078	225544	271701	0	304830	413583	159119	269155	468990	15842	414784	481719	571846	536663	859695	275786	761011	386191	621721	25240	599220	0	814961	1524836	1377587	183428	772877	446995	613936	538643	395111	685576	133115	548732	163129
927	1423952	1033980	651158	637964	391554	0	833144	1361531	581825	427704	745366	1252763	85594	20188	372698	226583	325402	368730	334399	626556	240835	310704	318302	598695	151091	254740	444136	1587633	534046	1094049	1192065	1304740	1579197	1442885	496641	1908526	1405663	0	1168602	1188439	789537	655329	1847562	596069	569527	108951	958808	753467	383723
928	834600	1682343	961029	268666	594714	493037	237116	1069866	1526476	736838	286558	305140	987330	797975	371019	365087	324866	395555	154738	391104	200528	801880	188755	273266	5508	345868	1468824	1157524	508358	804212	829587	479178	832035	829786	511638	609198	521169	1955244	1643539	394292	483126	410083	1293107	242491	248230	942879	980895	588121	432574
929	0	1174282	642286	751860	721368	341270	2202224	604643	1142729	1370505	358274	1011627	847590	1156150	96107	100409	200169	372959	96700	242180	185465	515172	559846	833219	919917	967887	533954	835831	1378079	1181669	0	970290	1275078	838461	1207120	511161	551976	723285	2183540	753703	317906	626307	0	965197	523962	1299129	687132	1244690	178893
930	1084290	872580	1908300	9389	1262517	358922	1231342	882710	1483792	606940	1013055	922595	571805	1162	1090232	479993	617619	0	314065	220862	89009	397965	495930	302134	443954	812162	973127	1738084	0	1083293	1421604	1293396	601675	1212342	956237	1289275	983612	1124892	825912	0	859508	712683	1546325	720906	1051370	789623	986371	578201	5949
931	769328	1131699	1332802	930470	108785	522301	1137091	749227	674733	334250	616639	1121749	256264	476362	66562	269222	100412	619445	265607	347057	249443	340980	301007	141448	370068	360320	472255	459866	1428554	1572557	1038299	397559	613989	403338	814057	578942	976467	774831	7639	994280	336798	422363	543946	973844	548467	359767	782516	374352	509707
932	469685	365940	622801	614568	160762	177507	1075779	575990	973858	1563783	81622	517081	299997	164829	227479	150430	413378	352028	318328	436492	114435	443155	435068	38171	4989	0	267973	864366	51540	844886	457547	464502	646679	1480542	448128	404399	398743	780802	2856132	600601	196916	543456	1415975	377665	14328	1725855	708107	758614	265046
933	632294	865885	2043150	326533	506137	737543	1224403	541803	1257907	658360	1136508	702458	523226	657912	666527	324925	357637	25505	340004	466501	170442	299515	175181	323994	789759	947557	1153181	897592	1017498	1096882	924655	609938	754958	836566	899278	1458835	1296286	1394760	1219803	493706	697082	842596	989143	1278873	429534	920973	1182817	1259704	194224
934	1942945	2038969	1777268	742648	411234	893591	1594307	3166458	2597982	581002	993931	0	197196	313205	36136	319787	714432	301396	188938	633912	969885	931908	348868	236180	1200742	1049798	694495	1084250	819918	1634060	1309588	1486412	1483334	3261328	2403575	49635	1287015	1282817	1573633	876156	53933	692340	2849561	1727065	466752	1706963	2015291	2899659	312217
935	706921	558038	0	249330	573933	610031	420425	4410	1069357	691184	221934	856522	737491	831072	729663	573577	145992	1067923	456819	285164	290841	289317	588859	722067	487315	891206	1738396	1210078	881714	776281	439783	947527	359801	1072326	829084	4631541	804727	2457164	1359351	293384	666540	467036	1125974	41370	847675	1131130	863904	0	367597
936	885344	312996	2163167	958503	504653	347168	783972	1203821	458321	336600	0	737451	756166	616740	568208	297123	372867	429322	374134	257957	394053	240781	237782	147348	399858	526226	787872	751583	842108	754238	599631	1590628	1182179	1160024	830360	640386	0	951651	794496	260394	385294	273636	603967	1201729	1223735	1131238	547678	1392985	432662
937	2847455	3700685	2701233	2292241	2836877	2346193	5992143	4816005	5913421	3369195	2486845	2562980	1821593	2311854	1585329	1378273	1281779	1036154	1075942	992822	885470	1542261	1340460	1055054	1494783	1572178	3453329	3402211	3786147	4574617	2662118	2577366	3192500	2812059	2669685	3387154	3322717	4364634	4984732	2900124	3102943	3040070	3874677	2467426	2414000	2107286	2910682	2782775	666369
938	1413783	1562727	1277020	806118	733094	1606649	1857715	2779176	1873318	822336	1838195	769394	857302	992368	823264	505460	673367	876017	433977	619991	406589	753443	541960	518850	1043154	653417	1680208	2274153	1986491	2174262	1458002	2191453	1878483	1225546	1268711	1640925	1470103	3174327	2092745	1213425	1057557	1546303	1424011	1373843	627114	1436912	1408922	1499635	638341
939	1230509	1419673	2159570	834176	790208	803215	1612899	422693	895174	582741	656898	1224868	677286	36478	851512	783161	474482	409101	369751	283428	419604	384945	485552	213937	4392	1029874	812748	1854729	594488	1085007	576565	1264088	903312	1195088	526350	895591	1067591	1743714	1358183	1015416	889470	0	670407	593182	1717158	1046003	870019	643883	685733
940	392993	1719096	846621	708498	460057	846401	1316725	881432	2439198	694192	520805	1201893	283097	302382	85774	260368	506866	128788	371371	577791	208805	363685	261963	249104	418797	738977	1467458	441087	1087250	1080258	1407425	428645	1281888	850608	520433	1000887	591933	1184456	1957936	1000784	362528	705348	1110174	1127752	758178	992653	778992	1315683	282218
941	1174259	1041709	1164518	42337	327480	179205	1696623	900007	475176	675466	793244	666857	370741	803618	500911	318502	424982	172101	159602	362609	181894	701549	513856	715238	432820	514742	0	1175652	1148362	790537	362474	728650	886746	650874	1713030	461429	646781	957189	1187204	0	96960	8	1494475	741434	584105	1419089	1338409	631859	109731
942	835973	768170	1298039	571851	853365	432090	932915	685043	937978	1034206	400906	913323	56220	492975	634796	232578	341928	630500	280184	413340	432770	690325	319218	285829	568234	597376	1531592	1069902	403349	1547516	380774	470795	1011449	742391	731610	785738	842402	2142994	1323229	434626	290383	551292	0	708174	412608	535955	545108	599019	557324
943	359422	455496	114309	1185570	592415	408533	913416	762172	0	918743	1154320	921009	1284776	569569	419466	549454	170265	401071	457327	167375	108385	318545	310118	198322	794863	439365	0	851537	800713	537728	544131	1454640	1055475	793426	193783	643572	1017577	1620371	1161999	623506	717394	628167	1294220	1009812	500046	202078	686722	765857	269149
944	529629	930195	936872	281749	755359	487091	1854758	1302227	972660	14894	1241211	365062	630309	105584	749430	271065	502389	491207	301709	441546	217981	432285	521240	489391	641401	355800	1136982	759283	857758	1189364	1122412	683439	1042169	822305	180466	1057791	1151652	1346608	1147426	535234	781246	46299	1651210	1135063	1563561	1300328	948039	883767	456156
945	959729	2159162	805799	195118	109846	1312627	3456085	974002	2202716	939342	769393	875482	270254	1279163	343381	330809	113466	388658	362614	402550	21250	522035	254217	227057	414282	563192	305959	496284	1196964	741697	535810	925347	888144	436261	1393773	1098138	1028265	868936	1136177	1339761	367632	1615961	742724	440970	932819	541087	981298	574732	432918
946	1161775	2766570	1332910	277886	425300	499525	1830806	269301	1106811	1031474	469719	653320	884469	1018168	538893	291457	567053	256767	312396	947479	432966	583099	339087	314486	211986	1295625	606063	1267344	1205151	2280396	360917	771272	708735	0	2551466	0	1727656	1136317	1249105	2652	968422	1341177	4767236	1583113	1252431	1391773	0	3319236	439286
947	1687386	1665084	2079664	1099065	787837	664220	1395502	3527999	1985059	1067757	621388	1596314	0	632925	1461083	1214669	793398	1040924	869714	414713	906489	578375	972332	571371	1539094	619751	2029132	1174722	1033964	1026961	1440221	1272005	1737194	4476855	647089	3636781	935573	1606714	1999748	1794836	736527	693534	764980	1059817	783997	1688083	3797785	933311	319410
948	1236519	779492	1320547	711042	480195	906763	1303563	2612592	2444715	1379686	1113759	1152965	616921	1290156	570777	541791	494975	300746	744555	490395	556736	1458464	580206	579171	1151201	823390	848455	1003866	1629256	883612	1347000	1751243	1249809	1205034	545245	809857	1102769	3913120	3629716	883338	1048305	845590	1635755	1231534	2121901	2413019	2010839	1062221	963843
949	1292290	808762	1439653	816313	991264	656960	1428241	662659	961551	572436	1049976	430886	761218	255919	329649	267226	189702	372120	440505	408103	119809	0	300797	483471	255021	402645	1077263	2181999	711794	1305014	1154528	1038436	937974	1010225	1007675	1642931	918897	0	1593653	770967	515261	696851	1586971	718082	1132734	1369415	1364692	667856	181800
950	162770	913602	515830	283573	481724	436211	531075	943462	778961	726209	897311	619924	237163	327335	262290	118586	302413	317624	753305	251036	123856	420155	285650	281212	299850	838400	814697	1089923	909597	1776167	545242	638771	1340511	718061	814227	472249	1015757	2105102	1273156	761006	711845	549572	419239	920351	861083	641148	693670	846031	160946
951	553806	469909	943891	396300	253121	218719	781111	694629	328945	668999	941504	781529	358207	101967	327101	705439	332612	539252	258549	360149	158451	424886	491874	250020	202957	370694	582161	678571	228332	797165	678620	1601842	708002	201660	351719	639453	679991	1254903	1663596	156010	124038	396100	262777	640320	279941	648193	428252	1606878	179626
952	751554	855141	802506	450129	257648	398716	662839	904783	387650	32463	390779	0	707936	492500	341080	299	253516	266235	215205	204566	274891	291190	498273	534376	388387	467796	1010949	1133960	724408	782741	945094	1632820	721234	898091	1401209	292689	980264	1566945	1780240	418018	412299	414462	520439	241756	335126	714101	809518	568739	573596
953	666405	769146	242115	82499	95497	429469	810308	127098	452915	1268092	389286	926400	314242	219515	156064	286272	900606	204011	92691	293588	125424	263490	115229	136484	493513	911459	626242	637992	447220	570805	249623	1192369	921649	786232	419011	231854	972533	972663	1093655	73748	578432	203711	722212	1805057	1481526	1125515	952329	807944	609699
954	522697	315097	1097332	820369	580490	306859	439479	806787	480869	252832	663162	203371	959309	510385	450583	532786	221624	267295	401466	148946	99420	286765	261282	303406	179946	346531	1259	401758	760791	1122796	1317806	426077	750330	910645	757625	490598	340655	1451710	1341504	212682	419442	346868	656814	174846	648592	26301	663897	405275	44798
955	753889	1297366	289067	38249	775618	306374	216353	144993	446541	639715	501085	201788	351403	230982	153114	170161	270161	404279	426925	456346	285737	255827	212885	341318	411959	293735	1455259	1082419	332082	1593486	558273	1281759	585535	496367	658025	1178151	405553	926537	748653	377178	236554	303377	784661	510704	429320	1019051	882276	421092	411660
956	534562	1332111	1264727	149250	583441	521684	241612	640146	680645	0	277025	385078	186084	1141984	513531	295199	162785	132306	276893	370277	265674	237696	220587	384373	294231	485577	326193	859809	1036503	4940	752663	600611	486550	209798	658593	699407	1115148	1226888	2487709	393669	336420	190841	316500	704827	708229	0	0	1096145	883264
957	114520	558431	593833	543126	327461	160974	841070	1230656	592714	923575	463091	410015	248456	449769	485177	221774	455895	380791	121441	166628	0	140068	104877	207948	266120	442837	254272	706569	622992	925319	547259	952079	853849	789270	702987	374708	750600	889978	0	367368	358528	759418	322299	951620	476654	1130004	721731	746466	71658
958	372957	530514	633584	608095	6709	133591	1052649	283056	103129	184481	214615	140284	414025	260579	508936	3195	202804	167645	207881	211535	208275	422276	285537	343581	616181	296101	842784	757522	943533	918960	474106	460745	391891	674645	881081	413658	532362	1663733	1937260	1064902	645708	231474	1158392	493504	688634	924318	801078	479348	79828
959	633664	861020	1776624	883195	816525	471375	1243361	1447973	2925430	171378	1092251	1409523	518147	369431	372923	365948	475772	431784	110808	491741	520701	3888	624962	93040	257242	165344	677368	220069	591506	1259870	374859	854634	1394167	419362	543510	548387	546484	845650	2578649	846523	898866	373066	828118	327874	189035	41939	530824	160830	222585
960	241316	415849	881020	467529	232082	40466	292301	421459	192410	626363	482150	840746	102083	420650	298190	219234	411835	198163	271278	166639	36132	438962	118093	396208	225870	500062	790967	737038	345047	644933	1107310	701048	873428	582847	596152	644690	1249063	732906	1146930	412173	33	282584	715105	407964	257674	827542	0	1087749	218558
961	763564	423751	332950	223474	266755	665117	1637981	638376	799060	535066	67335	309520	366705	386934	530138	325294	186190	248767	168669	43339	190457	231705	359775	242023	347037	0	271836	804190	784135	600042	182560	1153484	709843	582275	715929	1160081	440	992420	1987826	0	437392	560837	1626090	109340	264189	0	687988	405080	0
962	728015	1336140	355310	987855	257539	792125	167986	804169	1156728	268808	717933	664439	0	383874	383575	276889	459586	437587	306789	207553	172805	408293	656560	586335	250900	433328	895237	1171807	16686	753175	558960	281053	491502	415560	850496	111443	772548	665750	271750	1222972	273493	129642	739332	280341	665756	1167478	1485960	518419	501155
963	841335	385380	858871	262784	850613	532396	1002435	621013	693969	503682	251729	544887	590083	225254	436124	422703	289665	24415	143578	204871	381805	618274	234769	80932	235027	574240	316115	1082103	1303882	376017	552585	528994	1871056	450727	418091	195263	747092	549403	1961989	264857	431855	823041	560569	50349	375973	433528	360431	277841	152401
964	253211	662108	370059	349508	0	301219	446740	416889	577213	586817	566151	868306	319894	69386	601473	15432	901884	369053	290168	595334	403804	395624	173408	364873	813374	146083	198479	1158764	786849	1222812	274398	600351	946012	728049	502337	722396	1109483	1172179	72269	427022	597530	213965	1404162	949627	973298	675782	159918	585663	0
965	1096291	786839	2279218	706117	903716	481594	2092256	1970661	1275224	644730	1311539	1453271	837082	527856	423785	306727	283695	392360	238263	192407	223677	725740	515543	354394	513231	1225571	1086908	1192632	1047965	1428867	688476	1460633	664664	1090791	971826	1007610	688388	1556368	1809208	1537034	1133423	1327467	766002	881296	852673	1357625	1707642	1183158	379863
966	1900198	686536	432812	720459	438966	680574	1902205	899400	608745	549446	0	1377410	159871	1370312	319040	241282	466774	711969	240474	265156	258529	343729	191289	500442	521856	306705	413779	771643	1071029	683575	737321	0	627392	489839	711555	646635	835513	1608019	2236312	289871	0	875819	1205367	773308	600725	1193706	990064	575313	465445
967	1085881	1481838	682056	550497	685491	553413	1281444	957283	824670	1332294	1017069	931689	670555	19676	486622	332813	31417	256209	337719	411997	111765	290827	318636	293515	286253	587093	728616	1517480	573099	1582039	762931	882373	763299	664575	1812909	968006	688352	2694013	908846	253389	642553	449444	1144226	17007	640556	739090	1175935	966911	276364
968	985011	1017781	586382	263670	353133	88879	266388	774189	838595	367781	169346	539820	476592	256495	403383	419808	773560	421342	196463	130422	259035	611253	420033	312622	400382	656101	684777	0	516332	872650	428615	721052	476887	921979	310324	315425	898143	852304	813512	677923	445476	374297	932096	1125110	280609	811515	5286	602731	353487
969	3424179	3698197	3743864	1298948	1778976	1345436	5588328	3838582	5202325	457608	1111292	2387344	1499592	318520	1636757	926133	1469019	991712	645656	1128266	175107	1448415	132947	1164781	168987	2129820	3366349	833753	2765481	4086463	2551367	645987	391451	4075039	3134424	3820861	842897	0	5236950	2975841	3173946	2242458	3444166	3015488	1609582	2319730	3052691	2897966	971516
970	2040100	2250919	209156	573874	3874	908979	1916449	1063137	2329942	3417797	2596203	0	554688	2084791	528311	0	0	0	0	566907	896952	115981	1410945	613533	2182584	0	1517128	2955228	1712574	1991197	1784858	3120361	2404700	36767	0	1486778	2779437	4437821	1938110	0	1207530	916558	827970	1503638	1190916	0	953796	1747544	812245
971	21391	647551	1653702	801544	1877014	953166	1489610	2051879	985461	1649416	615822	1803605	751256	722163	492114	800749	554090	945429	852470	442369	294226	765345	883326	0	316448	1267238	799762	2801842	783852	1340707	0	1196382	1723909	1179923	2060179	710842	1974186	2445355	1555440	1750357	636868	953361	2107553	898261	0	1351822	843273	564706	271920
972	1128565	775932	1354938	397790	382120	226013	1041491	2087004	715656	465343	1873599	615189	646166	445346	399936	355991	282981	770076	279114	199182	243487	550740	366308	422720	477993	671488	519299	731573	834461	1143943	1871859	1008115	1494484	940636	316635	718764	1032203	1523165	1262131	767458	236733	465482	847771	874227	1129779	1334820	765431	383429	395680
973	923557	465067	1066111	602824	431647	456982	704902	1549101	1093466	728016	586569	617386	407659	284190	400257	862200	342419	210766	100793	433464	216846	405711	164722	681034	632441	1012973	828874	922985	976163	1002013	819954	572075	772592	698994	554022	138148	951285	902486	1347110	250903	413708	203735	1168908	514909	476457	528981	280057	524618	719253
974	0	750535	1282077	164615	207215	405545	354890	813469	1303908	697110	937139	889216	344588	316852	621361	379939	351153	319334	238480	45653	331012	345982	326137	228815	242538	445658	549966	715058	616831	944688	560683	1021722	805130	444576	708834	559964	683962	1196997	1471519	295894	346480	412628	1446383	662860	409165	441717	127485	922540	175265
975	696827	558870	649678	699244	523598	257810	1279829	2031077	1001426	251872	1030816	702885	335882	267599	565145	190921	171717	233055	350652	141752	224832	440717	143205	300101	533789	344656	720455	1726724	923015	961270	437575	355175	562837	778806	452832	635909	1648309	1340315	1201540	789261	256546	282650	896009	705069	490480	411088	859380	1764946	191455
976	2253736	455409	789744	177253	413499	834609	1240060	0	1725113	956556	410613	651627	388766	737249	222312	336969	197913	104279	470778	288921	213696	226532	1055540	254249	253039	509065	494295	505152	502573	1364161	703677	713512	681465	653533	508095	646575	293885	1271568	1439036	246961	521959	575487	980820	402510	332314	942936	831621	305916	552074
977	235455	370886	366368	752343	546824	317412	790809	1362020	1234031	931336	1156447	1171977	518850	541306	129364	244857	206765	229106	285906	121769	232266	462624	0	221113	523058	345175	470703	844184	1748380	500733	978536	725681	1894113	767528	549573	217465	437835	1019226	1354828	546030	114321	436180	736720	1664538	849502	901021	564231	345514	152473
978	935192	678613	588987	259793	155796	279933	1823540	495558	810015	820948	658992	1114559	70321	864633	855310	236808	718495	668144	409032	280986	191608	288526	384865	334460	211527	409073	834327	588062	395223	802595	317476	0	103151	823659	959821	0	865455	1509330	1124930	601909	1235822	167392	351615	0	496954	920810	658403	864977	476592
979	617888	625726	1710575	210611	677445	306156	167984	939276	0	409351	1000554	0	1040561	416789	354286	408845	238599	417767	234553	313660	119584	496240	105562	407258	335683	147218	611231	587941	961626	796428	467667	1612151	723541	690085	455039	777218	818994	762064	841131	734391	193443	424074	552526	1373730	62103	877044	826813	415498	2414
980	1139860	941275	1338269	216888	480977	614555	792865	1102681	2665363	367913	347318	723237	380210	1050777	917814	460213	335819	279829	252310	508209	251913	478796	608309	449031	229314	1007236	540558	1474024	170002	268116	734174	1270618	1385354	723446	1209302	757244	1246089	1102828	2712416	594670	109677	833773	1762655	700392	786657	386301	542438	0	637025
981	792710	653498	0	955956	181482	873975	2263254	744992	563386	814599	862832	908179	379530	411109	254070	243941	359670	96802	290306	1699856	133584	427941	12364	157564	318235	696983	660284	1261907	1242793	968076	1738105	819897	843739	659898	1005330	539870	951949	2276913	1658572	520558	518169	428910	0	591091	1040118	617443	498706	1128399	258294
982	0	704880	1063973	133166	168969	243400	2485257	973810	0	942791	500499	989970	209859	1657218	636998	324028	337902	254195	226532	517058	148806	1153403	489737	197117	531386	386954	1204962	1422887	998914	1487997	539507	103405	825314	13237	257966	662026	498773	1015423	1706636	334980	797813	786690	1753234	1080655	517898	995341	587897	1514244	947110
983	1052085	1187373	1221402	392993	430136	879279	185039	1045380	2001291	1028537	827798	283423	525081	544737	663424	148518	288649	463499	262653	340819	377401	188330	417027	339384	433072	631730	874463	1597302	942163	1649509	836674	733278	1101833	826983	802765	278320	651574	964954	1455894	1237790	652018	1179435	687536	502320	913575	791894	521308	0	157022
984	622862	651504	1932830	1539352	419769	361037	2244116	1004527	1363582	831203	838650	885825	697371	251519	416254	597036	550052	546850	521132	567972	648171	484100	563077	427306	480702	523017	1061597	1468703	1164901	1280827	1082097	1449719	1610352	1585383	972308	1140821	1529299	1472231	1676787	1533241	1009942	1067359	1798060	1200912	460478	1054663	779554	1803493	223123
985	410532	272121	669235	0	774480	1006861	722768	877092	1698982	454374	530582	380091	805256	691436	632626	348104	179219	426151	433841	196753	125559	164056	415360	219107	143975	351172	329863	845533	712663	1287252	151417	937132	955321	1527795	314935	1590052	901990	1064823	2944674	177530	446022	424488	419735	448551	545940	430288	643945	543915	116234
986	838574	897816	1162590	636471	0	523524	984885	1128970	830531	0	980546	933062	635438	313962	686561	28062	283508	363221	249087	453701	228230	187750	253100	324230	445969	372456	595291	1075315	983299	1262370	616717	704523	937034	971897	649029	359647	169783	840276	1179016	977636	735193	474830	1504164	665222	1405113	697159	1100695	614207	691791
987	1027564	1441456	438267	461550	1303924	710222	846680	797900	1004100	1661374	1196950	456683	241395	1024381	231524	522688	227798	348023	233576	238254	229986	221288	270972	254668	363390	312050	1187573	867744	403095	951171	750550	729847	793155	795495	828574	333969	1130181	1608105	995723	801507	1058811	667987	743272	707469	437099	537015	817300	510136	133949
988	456793	503734	998508	523122	21847	343327	1593559	637254	862450	575684	358266	1317125	448502	63432	982568	160556	227108	121725	111025	333763	113760	655598	580566	302222	419542	806680	442160	1711418	793099	540196	1241591	598664	1507118	557967	1196303	402831	428670	662720	0	425118	170570	807873	1197049	674299	376460	341671	861595	694173	52941
989	526555	548043	1091467	597157	451715	585691	539736	547427	429793	108777	820923	582952	681373	690112	261951	312060	98186	254625	151512	447005	140775	285495	231426	410118	644227	340464	494800	105416	1057455	0	347440	762701	712653	864786	1412753	547981	624886	514102	1371988	4273	461700	554380	949981	248230	456534	201105	434040	1063815	406267
990	317570	1042687	513625	338681	509767	139304	0	987463	394710	825425	723207	282199	786773	289639	426387	193539	336800	226708	117059	259321	224542	609500	117658	337463	328127	360754	698661	1109957	545658	1385457	960231	590856	463208	206480	167039	560779	419372	1191660	2499058	246747	613880	363473	563067	634228	508493	1056832	468934	585708	260360
991	909051	405068	910048	777130	225274	128378	1710623	973998	683060	346135	566329	197530	482135	253492	319470	298273	270048	482619	226574	255550	114654	288879	314612	190232	257123	596278	445926	1285630	1480905	1016376	724486	655405	388198	1868	599706	210325	1292460	1534323	1226058	390368	305597	144436	1012713	435929	311596	606373	1080342	303158	370693
992	603385	1115255	796548	414224	970277	172463	26981	992957	926284	810903	372758	1071643	484160	623289	1593523	66158	224572	20013	226531	275450	347523	146029	211181	306818	557364	314401	676809	5895	604821	1039769	1236459	281862	650376	1510069	870021	747910	1013331	861024	956488	555975	687411	1591611	15288	767494	842836	139571	0	2690147	108024
993	1071374	1409071	1587480	1176817	457915	1237504	2131594	1219221	2086854	667997	872511	738801	781119	522546	659739	1145032	734762	587122	682374	1047197	632955	596422	615408	408427	953757	568367	1803673	1790479	1123034	1790778	722993	1477488	1388990	2569708	2201867	3502676	695993	1248117	2164852	997272	796517	167596	2138507	2078691	2088520	2025890	3010430	1135837	488512
994	937301	1757583	406314	875917	497339	406123	1295586	650963	585601	1032206	852328	870799	268592	583565	41259	401007	241103	507492	412183	330074	310319	496832	326113	387645	443200	260808	1254978	1042764	581436	772676	355554	663357	584374	1023594	1217374	1152463	545826	806912	653222	331944	246813	754500	732707	1513443	788510	739576	856947	1087997	286029
995	895833	954926	605978	924563	212800	383145	1395049	520362	853040	455994	468790	670210	238157	661182	696199	322870	472255	357679	199413	143024	671598	508188	312207	293709	548303	795409	210159	948145	618234	834702	1301734	1282657	1326050	972125	935929	501260	575477	653769	1407337	764932	122854	234908	965106	225353	569874	663524	1382703	1253291	228022
996	1357368	703948	470598	620062	772880	768938	0	614169	985340	372589	655373	15728	559958	362303	373341	224190	242565	349735	160959	363622	93522	360140	489880	365258	393447	426859	604415	684762	535983	961225	909916	851259	596242	26146	739844	636400	486141	964273	1347242	796585	996968	846550	850963	375687	1023342	843888	1063911	461506	86684
997	839145	1148990	931156	543921	340404	303064	685545	550636	530649	905216	413767	492770	345112	0	353781	384778	224412	227379	461637	461332	176828	337957	292286	298216	750062	173220	576000	801482	456703	657307	242229	1121324	750675	908656	513597	580545	1002641	1921921	1859909	196936	263264	577988	954536	682913	467603	1078608	565838	1106038	598122
998	781535	961268	913448	601697	277590	564667	621122	759902	1261779	715554	784747	1281039	226369	504866	454903	255275	200251	379475	3559	350382	68645	416800	185866	421282	457292	458263	550365	688567	1132315	815558	699391	382321	644124	251711	2238036	309420	811	695349	1434953	414827	242809	812766	844315	813726	1188205	455290	381021	393353	240479
999	466569	422305	632156	288799	1486275	291248	1058934	1675807	194356	478204	160170	998384	169667	635657	63386	119660	265515	7936	597404	311935	362105	458839	416307	395216	570257	314083	692464	585063	0	704604	1527924	620188	692869	409010	1354861	716389	852172	0	2048858	300009	546288	759291	722043	403408	0	1125738	541799	1308407	128746
1000	1012730	456179	607809	338181	700170	346248	1279185	1403501	2128739	370954	691371	390831	422097	718070	547095	452502	202827	470764	244905	248132	250123	343996	302860	244383	533081	606403	630598	2087058	923106	1427642	477450	1131713	1089721	968378	228002	321200	1941506	2058895	963254	606914	309434	623407	2010596	1131786	1838037	721763	2277592	959940	490578
1001	1615298	678212	854950	466252	741860	500378	0	1005246	667076	583169	725079	198875	291097	517607	0	445210	117932	268105	160627	159295	161249	375761	243210	244155	186185	586537	859730	891008	1501183	662839	632186	1400409	1719727	1079024	1363309	612377	829366	666783	1825295	194988	399893	53327	667711	760752	608800	530682	488859	514005	225618
1002	606139	1391896	1168400	420981	461487	900490	1582549	991825	1357575	1257140	480703	910668	472214	886152	1313001	256458	932562	687959	469344	277620	0	420455	247552	635229	263866	268458	750031	737165	4446	837508	251649	1020108	1001116	902555	639628	1983898	507834	706016	1070124	126413	473566	617917	744454	1171094	841578	909908	907997	1060402	106105
1003	633298	900604	19448	371707	19611	718211	1337097	321153	1020088	509249	540719	539956	435629	332901	250670	258792	0	70852	207227	431971	367447	94311	252643	459672	636781	429722	735062	826725	1218172	249122	980966	263781	828644	917160	767970	0	755349	2201055	956853	736831	368026	566307	1240986	533939	515877	1278607	489804	758140	332336
1004	2961336	3388521	4710963	2073828	1975740	1490266	4350403	6199090	4691586	2411553	1890213	2604333	1347523	1600234	2680190	923667	922927	1461753	470244	934652	841918	1726364	1053789	953641	1200392	1702354	2138917	4094221	2739104	2818576	3134990	3257779	3294790	2671936	2665635	3366156	2290349	3880061	2959387	2487816	2196660	2053885	3517826	2537687	3131740	1641672	2853518	1686420	1040872
1005	1271894	1555580	1041964	1205742	807064	736658	3919823	3009376	2418270	1200444	1080066	2427829	931915	974105	974842	643010	631144	685983	489614	602502	365661	520306	676523	596842	597039	551157	1142765	1749819	1565942	1301525	1275573	1639915	1304876	1333154	1267224	1374307	1412690	2125918	2432861	950198	1320968	2033159	1855063	1220115	1366433	708609	1387825	1735335	480850
1006	758464	867324	1441089	543054	279005	924381	732008	1761529	1080434	734531	1946062	11789	478616	129519	1292145	552254	504659	376896	384192	209200	619788	504732	476413	163735	608198	782366	1456806	1738490	934644	1222236	959756	1048890	868534	753085	865991	894604	640983	2147904	1240664	640784	439488	0	1819139	952922	945649	958413	413080	987739	304897
1007	1206115	1376370	917538	983547	197331	406051	744304	1523954	57445	693281	425542	647303	499027	671609	830283	476200	160947	218529	412702	459377	87701	143287	225788	539951	314364	484965	825487	884137	1491201	890000	735927	1528739	838100	499055	781257	651425	502931	1179012	2344012	1158656	74707	1026632	1492335	1445408	640103	732308	1029534	1151375	222197
1008	106162	1002394	567039	211487	720944	369784	444057	482578	2386411	599029	311804	765560	899037	877683	448439	344163	185457	345391	110359	186444	186734	707675	684280	162125	852422	374568	1029279	58450	439971	1941929	835118	0	704649	472270	1074937	790213	1263949	1233482	1123407	454493	728328	524471	994414	1031663	363769	900421	643112	770823	399877
1009	632388	667905	1030385	125533	0	264753	908254	596095	1008731	893401	762408	373050	455378	2674	875820	836329	316566	415367	295911	0	488243	767665	167232	131186	0	39547	18445	829566	766190	601599	864290	563595	1877615	22727	1374116	52725	879838	973295	1206789	883799	1710757	538141	0	824710	1404926	449681	1885172	413	737606
1010	1161986	2114315	1414843	961289	1199694	543794	2191550	2510261	1551530	764484	1132401	703949	1036875	552031	904672	289506	537375	361924	596847	777456	263527	627636	434313	493431	1065134	1181311	1749153	1037528	797286	981194	1006953	1631590	867204	1880638	801973	2486174	1009159	1112167	1119062	433972	421141	499585	2120252	923807	514680	2073789	773786	1963357	534621
1011	719429	1432929	1906299	493033	526397	910641	956827	1747722	1979792	589554	534825	604039	402667	452343	502104	505504	332823	554381	247323	224200	163020	372958	241769	235292	593699	0	726519	726668	607603	1295283	1231260	1199251	451836	771308	459569	1288665	387491	1127794	1058295	315870	479102	896220	1098438	1294701	716740	1362122	1292584	1711954	227265
1012	1837490	921717	390935	997537	699618	466226	1568366	695265	1195951	344591	369023	421724	576809	275948	635047	775373	358672	397599	44169	449881	385237	244148	424019	264633	47578	825585	426369	390202	923945	898657	561639	1266235	942225	1546606	531652	547313	646625	1320981	888090	603348	123021	152120	728122	845224	808390	713852	0	1282807	659455
1013	702175	558597	1009829	181249	480025	549581	995572	998000	365640	1181971	712411	501336	148597	1071742	0	201376	272220	184120	339874	278402	85333	278118	260171	292039	395574	187856	311296	676006	538185	719621	473633	89578	624565	731484	976606	45	1268621	563858	1480492	345458	734979	459187	910914	733536	0	958292	915463	564846	451013
1014	173854	943121	331280	292213	358448	206910	427532	403266	1008745	5009	619361	372309	366195	634533	944508	187811	445281	311599	182597	231706	407546	288855	273213	0	638541	321420	943214	1169331	746812	925827	531280	1791996	632315	284185	1466089	833517	566764	891521	2507161	199185	136416	367848	534835	553682	768435	937650	496582	559860	474874
1015	1577952	947907	212813	794832	644721	941473	1021091	1202033	373462	479925	1274694	1220522	304728	463866	0	349790	224145	246230	337832	384324	238358	493586	416379	476491	529588	476150	543681	325907	472967	738323	938041	0	1198748	1876998	1719387	724180	886714	1479069	2573742	1007262	337147	284754	885949	1119345	409297	714315	1324704	539549	427034
1016	844099	992137	568968	448427	319265	443836	1203441	881740	1514540	966369	339444	874150	717081	549187	514379	245622	336852	687448	609874	252282	139148	482840	302682	468899	28402	387166	1018705	1700768	1432374	1011035	866387	2362513	1355303	354013	443430	642462	1065547	1238625	1132276	278448	827204	363805	767897	570444	576292	489756	753461	1414603	481719
1017	350458	913999	1045517	462701	631300	306744	1212422	1238706	2020360	523818	1008304	481857	841523	168985	1258959	96741	338505	135263	290965	323942	40412	254174	370002	290927	518211	255740	822943	825654	844631	863214	1824028	1116335	1273776	860798	671514	695760	647783	1342797	668566	281198	0	642070	417693	615360	281298	1061489	819863	406632	555169
1018	458103	960268	1001474	280361	644444	386960	567947	1151210	3440	443794	679508	268169	381266	515237	392242	700247	482063	319828	175596	212891	233279	916537	221966	383654	599212	207183	908586	1158549	817501	579523	529266	577025	804952	249033	425510	798685	845062	1331483	1350659	316777	739028	1110779	1097152	289311	461593	1196448	1823034	1457398	211252
1019	259762	691670	95619	897803	344135	577465	834253	1596140	680763	800188	471329	527513	568025	547289	234414	544485	398089	182529	113075	347818	204097	477877	343563	243279	9001	539735	879210	337852	833169	484480	162379	557317	590575	1186918	193938	543919	1167732	772349	903579	594974	382534	500717	919640	972356	1485337	502589	923323	459889	127276
1020	947248	880970	934642	290544	462722	636706	406405	110735	978405	326928	561664	276146	938483	478576	163876	147312	131262	307681	290550	305244	427019	405596	488742	122204	311697	14895	0	1832504	436342	2018080	718579	307475	930038	839372	356142	448367	1372634	656045	1487705	467458	385942	426049	506457	284955	517959	622660	797810	596194	156099
1021	654412	686187	948711	309607	277583	652464	426785	1293573	495389	620237	444678	178544	336359	151512	642915	231388	515803	138666	153318	266752	155951	340930	125341	333216	486566	510089	887521	548472	856751	413230	454161	1132769	439470	564218	424211	505077	651717	1222570	1503632	132636	351926	130362	1042747	1339438	1058682	16021	65032	606252	190341
1022	503454	519984	176812	105553	251898	560884	521127	520726	1028938	380952	448887	723938	467754	514158	529414	458381	40547	199126	226105	683279	90826	223269	335385	377343	397735	263327	0	836164	565109	975330	921081	1101355	809980	500264	323241	470640	716724	1976411	1569581	452712	261810	954007	617683	1522557	1143780	382082	1096450	637936	230268
1023	876799	1660757	704340	986778	759744	467473	1561868	970251	1519270	710950	339412	401861	783490	299020	582743	244803	218642	638456	364676	3383	221442	298361	280585	215739	182416	334742	944640	1087418	685859	544812	936929	743468	935950	574755	656221	1122530	302637	951582	1214685	704164	247528	588658	20356	0	776520	1415787	791298	846058	631305
1024	874598	990914	1051460	150672	381732	443419	1278102	1147869	1346719	763578	626736	874556	260642	678391	366535	274529	170850	362353	102497	486487	416914	347895	226041	338906	147649	202946	489039	847879	1001839	1670000	532579	665713	718950	271194	134414	600164	600382	783961	2376215	450482	262836	664783	1091394	755663	841364	955386	640755	1029570	125563
1025	654528	849089	302812	581946	256401	158479	712165	1293202	139317	1056420	1006302	376362	65571	8934	325866	377393	479862	108290	217882	468200	317456	724778	513755	331943	506152	389639	437198	654363	939537	1087966	461396	1017102	857772	618161	851882	301752	836622	1602186	989812	214535	165129	380800	855510	618369	562751	702972	494554	539634	387829
1026	876786	346533	722135	462122	792054	143101	1371238	507306	1125500	713086	360938	375543	599812	636150	0	315886	40470	452873	646195	0	144235	194523	200406	68003	193373	558416	435182	660569	266479	512410	789484	1646543	1633789	423999	749407	718326	1362907	972972	1361310	184788	227850	351393	846079	941870	653087	1040937	1112832	591505	1637
1027	267919	445881	1569497	393075	254379	370487	454536	749618	0	0	337829	171387	661962	504117	533635	298691	706449	0	125699	343270	453839	331817	529665	585232	418568	771416	500300	969657	627195	365728	518310	565072	467015	419059	650979	647097	0	737779	1566335	353712	277014	348762	1114306	165099	729401	578518	0	358537	384382
1028	2302954	805505	912397	155238	548404	456370	496167	304411	774106	746318	507010	254191	276911	293018	1550959	221230	338884	308297	328810	175060	226273	289572	178718	38573	472329	305190	698588	749422	432058	796329	570601	1029103	516826	381625	510383	238591	997144	896425	1515371	349741	483867	550499	415006	696081	658650	356849	833638	509380	316408
1029	757696	123991	454324	209676	600412	472002	552731	219898	351656	866810	366349	434780	52699	692436	92923	139996	4481	184997	261110	0	209476	198196	111962	768324	306212	158760	555425	1438592	492019	1052166	610918	360984	362706	116755	353400	662919	715858	1229726	1072602	236270	0	196947	447463	0	445392	612398	503724	728592	129499
1030	0	378584	1197810	902273	427549	213759	391814	505567	767293	456994	311928	806653	1134706	14054	168980	107859	470763	199985	160349	412295	246482	281877	205727	109807	181286	525091	367654	397337	485067	597276	998921	677101	522683	184333	249864	125453	384850	1357863	879206	424806	154317	700174	724310	988953	1256978	587915	676402	568492	173106
1031	854114	1484727	1091864	557488	149524	381952	1136556	382666	507604	517191	208261	440607	271487	302138	719568	447696	156841	225234	234559	246966	246554	143795	336642	461794	323281	458221	156665	325641	332856	1022398	175050	639673	314115	246014	262644	319934	778090	352793	971945	502934	317962	452295	878896	553782	228905	810467	19405	308492	132863
1032	921437	492158	905079	701555	287299	1086586	515269	791609	767732	1552070	1162475	891991	223924	221081	586541	102841	72217	175270	137528	296410	128164	461239	358960	192679	319384	176088	419126	471603	845549	601670	522912	963285	774539	1054209	332140	263889	753320	698317	1272177	0	827689	128073	255580	588595	895566	274626	989125	407179	45818
1033	595204	640613	363351	91344	55524	302606	741808	1043066	319294	299622	148611	366340	154385	1119676	490895	354302	167571	273914	164169	166276	0	51171	299192	159093	474494	234310	931999	773088	904495	842415	567399	298716	567651	183660	752284	600964	0	1151208	207743	1098330	721489	158832	690270	168243	957732	347755	238663	570115	623952
1034	393501	458645	694850	188626	661231	774050	684869	5530	360902	300977	207045	383016	160203	288597	366560	134798	69806	260731	112361	117550	218593	148157	192217	197319	353685	305001	353335	1429418	337683	866882	1086797	648796	615932	139240	436062	221252	883246	804493	1362046	147190	239737	580754	0	282362	129860	469740	247240	194738	122778
1035	243367	658075	328247	350236	1022647	240538	940724	1586407	507928	293558	772413	544948	801315	380347	545616	321397	257034	68572	218908	167346	231378	254475	493331	399870	466197	264838	289284	1211445	588642	0	75660	530210	410166	530353	510990	397357	412895	702763	966182	735610	450926	557392	900128	1135003	403334	1320956	595817	886260	430324
1036	1644901	76170	1669276	836476	294533	680748	483668	1222935	931768	271264	891671	156582	110620	515833	688353	87222	92325	408819	428786	100614	339760	240653	352880	370911	285315	998363	833541	728534	830113	878912	580897	536029	1385675	639415	618652	677685	733078	1241685	2263532	596758	637852	1530799	330481	880044	947254	728990	933636	164797	501586
1037	561228	686375	817013	619619	457582	240422	1506432	492626	1231921	290263	367855	602181	451787	367094	146275	493177	88483	310960	141728	368010	242965	687678	171341	219610	208295	158509	478913	772264	564763	749367	788229	862644	625830	517473	339910	110303	650313	871529	32108	164256	247292	460518	244649	627423	149310	561807	715316	1247596	200658
1038	1119707	573010	763243	315002	384554	430965	510134	917293	766048	1592035	831398	315821	361442	268654	642689	141733	175679	384224	309710	179330	168000	249927	205908	143746	345143	230070	506906	1152500	998958	976592	539153	1102673	729783	686500	360775	562157	1319940	646967	1479191	0	686945	235622	1280366	497745	270180	312833	334402	597793	350642
1039	601817	651542	635261	710487	433131	388441	1557817	2258080	894888	667162	438681	1014217	287434	419604	288284	204465	182753	247223	11745	181704	200829	220927	435093	322036	345964	467839	671231	671651	663176	802257	1583316	848845	777064	933207	1348863	288851	659951	1114138	1477237	657092	914650	698023	753460	110464	347389	815983	490928	820208	412948
1040	255964	0	71597	469842	250858	208184	937880	287128	607386	389917	273710	588660	75160	116247	281338	127469	200405	397292	411891	236274	167650	467767	168958	345307	138342	445124	530183	890559	310186	640004	160837	737081	476139	28060	297176	351293	1009185	985228	1269530	225361	561728	173286	877278	427505	288912	656972	254779	529531	116519
1041	2573116	3019423	2375462	1378910	1845344	1226240	4375058	4326930	4453294	2611889	2202534	2266760	1728749	1318523	1332958	1057311	721652	1034267	460041	868385	505688	899230	1187890	842919	1027907	1850395	2008552	2826923	2613682	3138313	2114871	2293419	2986309	2434754	1891814	2470901	2189151	3578108	3454858	3142802	1730935	1837052	3775739	1501729	2020179	1288750	2058167	1872168	1048040
1042	1768281	1007481	2162562	1360801	625098	902349	1494047	2205819	2015418	1341073	0	48526	737369	448982	789297	29859	531080	280370	339317	455491	315939	951688	596373	493696	571556	506874	1157341	1558885	1931616	2331211	1130444	795402	1405389	525814	1373758	683035	1590915	1696019	1986834	850178	929181	957652	2172812	1168205	1575766	1100989	908688	1517176	260015
1043	798021	1200384	986975	861022	542244	495068	1409189	632876	1107441	569077	1867808	1779319	348126	706754	752912	668411	349962	571893	353169	235912	541790	442809	394501	0	607044	878393	859200	1258751	865905	9100	767613	1393077	903124	723092	796940	1140822	626771	1325107	1317476	535108	1180495	566437	967900	586369	529213	1457045	1391877	485260	726341
1044	807837	6276	736246	577520	382944	632780	1145586	1487331	1805130	855347	1290901	1018027	989290	311442	837467	221872	507432	261525	302068	305624	223839	434656	237817	471605	720088	499486	694100	762336	443940	1308837	920236	1179380	615740	903912	855132	738064	791342	729043	1458204	330075	18576	668138	2798974	1535591	890662	978376	960431	786898	286041
1045	740036	1494616	734860	771369	669755	706963	1055934	878814	1199955	716998	397117	570115	0	373917	6550	459157	169711	386260	281076	206861	0	324110	678570	219261	128191	693362	1252836	1078105	537114	1265766	671981	486080	1133233	639829	712103	506781	654904	1048327	2048505	413771	637662	1433920	392592	394294	682243	1027251	369874	3961966	440285
1046	845246	1617170	943650	272656	207517	4303	1578418	1223730	1007448	1369887	294739	1225820	570836	398453	704779	281878	504267	373611	21458	423933	390185	216645	270732	160891	567016	548030	541690	506067	546488	851067	595755	875056	690387	732440	578044	431959	731076	1331187	988093	378086	871652	328745	911995	960561	540353	662134	536420	614682	184504
1047	838785	697257	943645	463765	418217	462644	1045190	1457215	804759	914661	594464	1019610	510849	212259	0	267455	184178	376550	352670	388194	252677	543795	636643	234832	592280	2753	513580	1202039	836199	515233	554025	398077	344638	365713	682934	489643	480000	1761857	1087481	197159	202744	740547	629995	1079984	543662	379864	258450	446855	502304
1048	1320547	477848	363177	368276	825864	233004	1063107	1173668	0	159985	391843	732670	269730	805599	621620	216323	341412	273685	228280	106745	0	316412	192906	98172	384984	443058	411021	854587	699648	872464	508550	708230	402859	816395	1095904	304054	756416	1098552	1115777	612694	605489	253519	745058	55515	716216	345160	458472	335581	316560
1049	326611	775241	201332	0	226990	37002	552801	1527249	1758293	1021315	598126	359473	261785	423118	458973	151780	207094	351231	179049	601180	344650	276213	121761	476328	564730	521595	547969	735627	547252	577518	342183	403612	666442	238893	606443	568792	768041	499752	1283879	470230	0	561136	1142836	594195	804378	654763	676533	404772	46206
1050	501478	483500	792646	720335	1055777	2866994	425934	693637	892753	484524	539896	315949	865824	476756	240182	140163	275643	325727	242358	157210	0	232454	391299	174260	195863	597102	424802	323192	768243	2247421	453088	728384	1197427	351554	478346	390016	495772	709696	754214	350138	555899	299516	430791	1365883	561603	351401	197599	311933	324467
1051	855297	1366281	676055	996231	495450	119	776940	772798	0	638536	406190	617878	233565	508601	181635	270653	179768	340330	242025	231544	514768	71387	208914	138578	432005	278563	735989	1403605	922034	565304	384176	416885	246559	344795	470629	340730	540325	1080819	1629908	317691	674640	132780	282410	5787	544348	979611	333372	1040772	555438
1052	758730	501958	794301	275713	431426	280358	375126	267541	822283	614496	646895	613580	824510	223922	884117	43705	233710	286233	217160	57256	324608	413931	286451	333270	489492	70978	498838	1203761	393068	592604	204552	575196	527510	1021320	0	895152	968900	1302322	1254112	355487	0	146994	460726	1072684	326155	504418	929698	919046	352027
1053	2388976	513679	1093611	959440	268104	597737	925939	983311	946909	853739	401883	836517	286087	406754	78711	450721	200636	329042	117569	228856	22492	266102	126813	146840	48378	347793	974456	648891	683201	1140433	751150	735469	660231	456219	1413765	3993	630080	1499240	1247192	304270	529636	347954	543266	239076	784176	345003	628230	171059	170567
1054	755427	246911	626397	578293	646528	550508	0	1078208	674031	581736	422544	418954	126061	200241	141449	679348	141064	216846	364771	216995	147349	718228	383198	177838	433992	601479	354527	500571	1389227	694828	538616	637815	1124700	853815	0	869332	568454	598528	1814748	853330	629801	219959	354898	515492	605199	959863	885306	235990	392140
1055	716614	464813	667239	83166	193515	127698	1451274	747306	508225	395533	533468	657447	456411	217854	333314	433408	94020	417192	514030	197245	102406	84183	217035	204190	207291	179492	496736	430886	0	56943	1396403	354093	1088352	480263	574639	905333	889590	622477	1222252	197660	614767	1102070	41020	364102	1068978	247669	490772	86168	234697
1056	518214	651385	998014	702838	378711	391627	452923	433348	1027721	670715	1197705	612429	45746	311375	1373697	612691	396291	394493	158673	495842	205726	305435	316009	552749	164537	273073	519020	373506	1571626	944599	499794	890550	0	368193	773400	874567	710636	661488	1611512	647165	612419	2078989	1874363	486879	984438	363310	673213	475211	170570
1057	925004	604988	347417	493713	165372	186162	727619	503047	161455	406161	1069500	807595	368893	499925	395261	392818	300381	378923	185567	0	149919	397848	519909	263751	488428	309320	771379	706141	905713	594578	603200	733045	1689448	221439	661066	490749	496363	1416616	880497	420912	237236	1420491	780040	1027739	303092	872800	375462	373416	338398
1058	1960334	871048	1038336	554529	681049	740865	962604	1188196	1170699	1104474	709951	376886	922056	220883	240345	218997	232315	215534	182021	226420	146377	276210	263640	278500	277250	350878	0	555077	622583	112046	453964	460706	787421	474345	486419	8866	541955	991776	786644	485	752835	1215	502743	550841	475147	213395	486023	562004	222613
1059	883641	1288341	1068558	993776	602756	1265534	1275640	1104371	948212	906784	489767	1060060	516488	571335	437195	649853	393651	482188	426632	653261	550368	668486	558447	342379	1036778	1032318	1711254	1502202	1092689	1135735	1062483	2003252	1103374	1893518	1612024	2303650	991892	1558492	2047880	1024550	695043	864217	1808013	1132471	1073948	1835729	1667890	1527643	108771
1060	0	863398	1868952	1321211	1249765	490313	1511573	1183185	1190135	1326754	705457	718827	172022	565019	742305	355143	296184	322308	439482	371232	662581	594980	495721	697261	744251	726879	593282	1121802	723229	1280612	726308	836837	781865	1357244	1059046	1147566	609099	947436	1411327	1156836	902748	2737959	1639270	753294	952100	1415707	1024271	2137354	618055
1061	580367	759176	3624077	429067	0	312780	1084400	983274	1544633	979794	267594	125209	421437	318747	0	290600	326300	279808	228630	474331	282848	192136	425829	336133	338103	422070	236377	1178539	932830	1570411	613072	706451	540873	882116	1223325	1067964	567323	629124	814650	567465	737541	518515	1461647	533445	479954	479183	500968	700941	468746
1062	1037503	755001	582967	402949	821992	160554	904948	1694313	0	646703	680310	1213422	587868	727915	1359726	313736	347786	279270	159957	339773	161142	205290	240301	412414	232063	299870	777702	759743	679574	486082	801904	575676	965747	1002768	775352	588244	1107634	783834	816231	193924	513718	795038	636121	609751	469300	497641	998064	517220	315668
1063	816739	538112	366192	989292	862236	611250	1150832	880140	819855	170744	300071	268658	343012	374792	522122	484705	607818	266993	297191	374269	391536	279440	390049	318288	295699	300641	666676	734426	856538	386004	606713	891848	944262	593799	657739	334725	501221	759923	968372	312162	790666	308899	1735773	1117557	1344431	1122326	1270998	695578	545826
1064	523842	1325114	508272	492284	305516	378252	346495	1804734	728811	530094	706330	546838	141525	274552	243416	684372	827	176790	326641	322267	203150	158355	11936	386707	266182	167195	753866	43117	403839	677996	578305	570093	685165	1100426	568235	713812	865715	1070472	1280314	529674	265447	466329	628958	837788	925738	52247	251351	475747	193523
1065	997511	1180804	1173133	507092	331005	436654	430505	1499191	821387	923428	4259	437998	383305	542767	305423	390148	528306	477048	249291	225650	315898	616355	556143	213532	736373	704329	550169	773322	1060347	741943	1673230	745720	893346	681573	758994	712256	739275	1628049	1112092	698165	920097	411119	1339844	724912	459264	946867	733486	497503	498563
1066	409187	686084	2153114	337029	285596	400282	1068775	167014	905941	340979	822884	238955	153764	491240	331769	562982	356303	224411	145897	342996	108554	4194	143223	1542	120787	625012	256075	961387	718864	848100	1104670	361304	631985	457601	737542	292158	577743	1121763	826280	420720	208076	261129	866338	543067	427820	566410	454676	610419	161306
1067	449342	1120554	478130	188130	804282	265823	1529641	1721335	181478	552935	574386	493850	518499	1194710	532373	178781	330973	78707	235117	542668	411102	375722	250110	201310	304560	125501	925822	1369701	561303	679175	692903	604965	840759	234407	6042	520873	601839	1197256	848057	135158	250908	171428	811985	279198	482877	1484838	356977	613957	340483
1068	583783	0	783894	156411	287388	258488	1004568	350222	1061929	897591	633558	547213	279421	273125	429473	349717	632349	265978	144588	114	46217	627119	243281	112505	118471	317722	158781	404808	915208	504975	444159	747177	758307	970829	657474	481071	919072	702	952509	378478	268272	610001	428347	1161144	862473	851984	344807	392647	278891
1069	704256	1800496	676754	318215	508008	289233	881041	844976	1190988	650344	1209944	331026	654857	386828	351426	246698	0	243185	150040	698800	195838	371586	316624	193523	728605	340696	361947	669424	737542	1292019	602537	402560	668641	488784	794194	902038	504616	1692653	916472	475230	488732	823231	1476210	182638	424256	1414745	682175	1157977	168324
1070	660814	276749	646484	278315	433345	249295	616808	742110	369760	538171	592972	510174	279312	869494	792149	355829	502746	238581	362753	372552	277022	320496	334855	605262	357215	534002	696826	609298	365867	538210	585750	636891	685498	778027	1081615	275290	1886129	467904	977529	818735	188601	205664	497437	420893	0	847768	492978	1640343	1104121
1071	395473	754902	892430	250899	275565	233828	1277908	296807	1456882	308073	667888	303251	41359	595542	486525	211353	530500	151253	150222	65878	347995	300189	767137	304469	365860	233426	538834	529308	724892	639076	295771	230096	1017463	439119	285900	652841	285595	1000666	970529	238756	594862	398112	1235322	2187800	1018906	868964	329416	345757	1246777
1072	303065	490120	262692	339477	575286	621819	719674	867721	798564	359060	29801	236420	293268	409601	199498	89318	136954	325838	131516	178445	145537	127447	46397	156730	203429	140351	292481	1249480	468890	620334	340971	1143519	382754	508785	657247	560069	959993	360541	2347354	649170	439189	96390	459795	158659	711263	378304	1024912	453453	176210
1073	772548	691736	593832	976350	489438	331143	1424696	784161	1013113	937156	443619	978697	964443	393304	758591	281998	356522	234480	413107	512618	307517	207514	233614	414664	442349	507385	498026	689693	673799	1037702	592775	622281	55423	1715356	803911	1084713	478332	1172092	1543777	1936787	1612479	546904	937415	1138101	945224	680733	843880	710109	425126
1074	1579954	1708162	1392084	254173	535302	767227	497791	881557	583688	326191	583876	237928	427232	0	537534	267360	189171	74499	450334	199967	265126	229224	430537	333022	298571	280535	402166	393700	652893	877677	1325576	516064	1281071	597470	353053	721596	892859	1622182	896621	243437	880265	889778	1316851	808576	453249	912875	423688	915039	122864
1075	1199877	358784	1486671	449947	408258	620952	727596	778396	758276	1286555	807142	873514	453429	671898	587319	167254	290049	318210	210071	166220	270307	189616	660596	489510	290202	293159	680480	929702	952599	930512	436909	698372	547401	799998	1008294	967623	357528	956989	494525	1290143	952518	603999	558496	806673	1383703	836576	1419701	1204322	89044
1076	986871	1110859	1275144	836992	7975	1141245	1366888	2221079	931864	1538	422860	958959	274876	914901	638774	326341	546847	641961	172224	207660	496890	518160	372154	320040	742647	843537	279975	1514901	938354	855940	664542	866838	1416932	999606	770481	903848	580622	1357581	2335799	1050958	652774	1189936	966764	767704	467080	970289	997168	1453600	1260740
1077	1321119	518694	529803	655643	1082130	802809	1194345	686531	1966890	595267	851527	377814	356969	561097	186484	361073	362998	713787	193441	634600	241721	284397	1998780	118387	246062	419322	726341	410574	681008	976590	656155	552259	524022	483883	705978	742395	921571	757143	534672	395312	760001	246236	569887	294325	273165	486757	761153	309369	166168
1078	278730	1213575	814701	896551	156203	464283	927057	807303	0	510216	402884	966868	1340592	614684	0	249770	361220	530745	100333	411938	275930	518036	256673	383509	370508	350261	568184	679594	849643	994410	917091	685880	797538	330821	919156	870022	422324	963737	713834	362837	937593	502627	737291	519011	983914	520711	582616	513892	331201
1079	938989	1027302	501980	451832	537036	603990	367351	701787	1499893	443505	585233	429067	576443	128724	495308	107174	254959	427622	74484	250754	226770	246425	300457	409853	429545	175329	1182629	1070107	590679	410955	580372	1401704	842756	707292	568212	143866	421113	1016828	612624	606705	1305618	1053239	808862	1161245	522967	711696	818994	448827	245276
1080	756499	644578	417306	679002	1116413	611507	1059948	571772	1117664	275677	203129	106929	307160	624183	1126688	805764	264803	201691	439624	337100	198552	342698	387240	102470	367533	285117	394903	380061	674017	580829	383477	17155	670657	422471	581945	1104620	1377881	759213	1080034	585334	121958	413638	748331	881323	609378	330989	414193	419506	151188
1081	2556855	2795949	2585437	1152435	1456168	1968407	3997463	5200639	3707052	2607951	1712007	1897695	1524415	1349905	2195026	738103	1087700	905919	704170	416290	502018	1294537	1279848	995479	1420133	1398087	2505461	2855190	2262063	3273728	1969565	2858168	2198366	2243498	1937505	3820904	1608620	2623278	4050314	2595652	2426425	2091122	3977893	3119594	1296504	1884548	2091337	3649132	862049
1082	1969636	1233756	2262590	776502	891212	867931	2017417	1813699	2235902	823457	908037	652751	736372	678373	948162	667394	369463	688832	34652	737899	675675	1042977	785736	785499	563281	726605	932703	1596902	874362	1927716	1317835	1391316	2150072	1347973	912699	1911302	899790	1566988	1857784	1271662	744860	727131	2000294	1114049	1083504	1057207	1210824	1878037	1035540
1083	615785	1028860	1178832	1076723	788997	830192	961615	1599257	934174	542008	748172	998921	475982	806822	725953	359311	344913	264249	582986	363654	204913	617835	288242	454286	535960	416209	624567	881418	686539	0	653153	867058	319142	908411	1254710	434154	932382	775245	1274694	457548	2034215	960878	1258037	910394	1440903	322080	834944	1022083	391020
1084	985645	672609	928456	175379	552628	722947	1065413	168427	108440	1791075	860918	698673	1002420	771727	599727	202440	168051	587367	240932	243911	262145	256405	279132	45804	967336	459686	635111	756187	1531094	1212677	554922	643735	642602	531467	708303	473727	478103	1695328	861267	98879	239137	238216	537669	897049	1456302	793863	517628	190037	338193
1085	1088057	860731	495246	292445	281756	452963	2049597	1125339	737414	484355	675505	373210	1161616	255481	478948	730116	193224	309848	376730	134328	201573	354316	180325	146399	179170	423287	925104	1398934	562354	1113700	525096	672502	982426	836740	1258338	703714	1318091	744430	943558	1103550	682364	1228133	395651	648972	605564	1566740	566863	367566	332368
1086	540775	465448	632843	1140328	660545	822809	1411097	822231	287947	536845	582497	881071	471710	663692	627514	264736	432912	462515	66679	121834	262553	271195	366107	656644	146348	214013	636983	680423	876200	504326	787916	617068	1180878	1015770	723698	815601	860624	830056	1262298	651307	468557	509718	700388	693289	1547792	680543	533194	1241958	92135
1087	1104026	1342755	497223	1085356	399844	385807	819768	1375243	3732255	986053	661535	1334407	481364	845381	685702	223856	401658	295222	322751	385953	154953	625777	391205	282638	551805	808443	281488	888478	559781	768021	1097731	513032	1006001	970191	943406	600233	1038050	993746	781776	553981	751362	278503	757365	510691	1173432	724792	590147	982989	367268
1088	1136545	867800	2125382	274	612794	885079	528931	1403201	812072	801812	653775	25847	437877	108738	862649	358049	485130	885418	235774	497511	215685	202764	507618	361100	862432	269429	690677	863692	647260	1036992	840833	893272	479123	945514	1395645	831418	784	1086151	932809	2069112	856773	856366	773993	1256565	449884	428134	866747	778511	711022
1089	669524	545934	788546	509855	754555	562706	686751	2806687	706163	267132	344059	1190545	199836	1633162	48265	353640	256273	302219	490190	206616	208175	464452	116217	301866	298763	307347	969127	0	701622	1042499	323580	679689	962431	532648	470359	626598	698318	620960	1290109	367147	312744	527000	745772	691573	304423	1002237	1646263	1143744	374734
1090	644595	1583598	279975	597394	863395	622692	899993	1286799	429731	540279	698861	1356645	892465	432622	1278163	462844	295753	303181	238558	195521	235143	652053	455426	509195	273028	581717	812947	1068178	728122	695119	571752	1041639	798425	1224426	0	1309485	1326709	967997	729201	1345993	450708	639534	553150	823924	1250509	871410	388031	1147618	222320
1091	576343	907649	2245427	933735	964196	762608	1073926	1472734	2597133	756659	933635	973428	92657	805366	0	178189	628197	347952	421706	338610	284123	475711	351926	576101	306277	599841	382517	1392972	685930	486823	830651	815352	255366	1264606	1323813	703904	665122	1223780	1600607	0	520673	885911	1708851	1176600	435039	491275	1619650	759590	724698
1092	1104253	1392265	1059516	1689181	23880	1552440	1482443	1361169	968391	1256842	711110	426266	1518202	332235	875928	349133	782307	491197	536915	522788	509572	0	598427	504454	395630	668183	921108	531979	676206	496397	537604	837676	511776	1086636	1491643	1375736	622745	1267048	926889	1006096	2051034	2165977	1332546	1608728	416922	2509498	394925	1337516	972996
1093	907696	920516	1752584	974984	1641983	917563	2496097	1129176	1249854	864908	946635	750946	462762	997309	1994926	315636	255943	434877	518207	394061	1473247	603631	699013	888724	514082	837735	1220084	931677	1673113	1432983	760160	1020633	1396009	1268229	3127220	1798913	863307	980982	744288	3100848	877382	1115865	1208853	131303	884814	1068757	1381947	949930	569940
1094	1075050	1383686	774315	638837	1066308	742405	870596	1881018	1516233	1134385	1663696	1129681	531917	820149	686674	623405	277951	664836	587382	616511	398537	656697	356055	321623	224692	727143	710804	795274	0	1167886	699148	1192172	1603145	1329978	243628	883748	1395240	2503936	2066914	0	1013903	693409	1009758	2550198	1316854	958562	783379	744900	386062
1095	1096521	1709553	1437940	699179	636267	428909	1150987	1135913	1259118	840193	655625	1224345	708929	929058	563434	237272	542752	361183	261999	390238	329878	331230	1329866	342305	450378	496053	414791	742733	1308791	739998	771868	849565	1385890	966937	2055640	851654	572847	858406	859305	1011692	629503	712357	1250252	936814	88700	1091098	865110	430080	513338
1096	1435726	2244233	625139	571471	657102	1180967	877563	1477808	877059	963029	440922	359432	532048	121256	443613	273644	159005	166447	327939	421070	363306	595099	158801	335426	614928	372596	603266	709868	336755	871762	481776	611937	685722	657489	718220	748420	407781	819627	2325600	2139063	744087	2184328	844155	592339	703262	413508	1141685	414567	1214474
1097	299373	1827194	1110891	1278772	421981	856588	1798309	264579	669316	599090	727970	697808	794351	1195862	934822	160443	224744	357977	340293	756394	136332	295969	507910	283475	382815	452602	760709	1286649	35892	409634	598043	441407	684859	850265	1404547	851443	1017046	547471	0	1001341	797090	1115490	420874	597948	0	497980	988131	908469	652397
1098	1591681	784989	1458573	218979	461935	163735	635273	1050269	480416	587458	560181	424443	692004	620297	370930	637090	296205	156968	307580	248925	317933	445404	225363	244305	311910	740858	727419	517922	319129	1050832	996544	941151	543477	1282598	385928	269544	566360	694760	1304066	367205	516100	361332	1154612	582700	1756119	931615	736793	1459342	693275
1099	260599	869282	343925	792418	204508	451327	1070536	769185	608777	31075	673512	1779702	333824	237499	222490	540464	200298	369781	548040	183686	23670	767625	277148	144020	489522	370679	298522	783201	670832	1168464	757207	698251	1084722	1081072	572430	690879	863532	611630	1069895	1026077	387194	717975	937339	8507	249469	422595	736127	367221	575400
1100	716116	333064	599881	459651	708722	1227748	693754	527158	484947	569686	795715	1803324	391810	422494	298289	190853	302080	475739	132135	140912	363007	274903	131044	279734	433329	321258	816957	291264	333996	415274	338417	742103	494650	544190	441991	418584	118148	625743	1548690	423738	959808	197733	1120961	745062	821746	748964	728560	1036961	261830
1101	775353	914639	726059	628189	233507	223644	314140	617890	565814	1059492	718875	313072	505800	469780	322141	191696	314819	0	222590	420956	137506	140026	456507	229384	401738	206102	435902	1340300	281806	1168924	475408	0	705672	757833	1289422	902998	582062	953366	0	276257	349246	614560	431009	1088095	233760	10335	974837	243272	664967
1102	698365	592399	508154	369506	342902	1096388	1032498	1074224	588211	475042	465648	271940	487047	851258	519812	217676	277100	202559	282621	284314	110589	190420	221258	330240	579430	220992	387443	236376	660733	414739	335833	470749	440583	652436	849033	333593	1155957	888793	851801	214232	700670	522135	204933	768286	814352	1863321	881392	252308	392856
1103	560305	365779	313675	684434	647171	617092	1083637	863263	478066	661683	168370	326627	766836	287963	451571	168370	268477	217919	309581	156003	883722	309369	286295	384454	71511	494921	443028	716551	716297	268471	457618	753715	45537	1016237	821351	424368	406033	782318	1292845	827770	1658411	317411	1537142	574608	550790	202391	1988261	433548	702906
1104	133193	396636	455296	149556	337761	393485	412568	334134	388131	1248547	454600	503702	197145	195873	496842	792459	410800	329850	248343	255626	171120	152774	216192	102493	244227	489519	472267	406976	591845	350544	334031	327894	622650	462544	675937	1076964	673627	909792	1152761	469538	331088	918825	59793	608641	69212	344274	488431	255687	458829
1105	537264	342753	839689	859798	664167	300337	490144	1723139	441955	0	534124	223643	234053	456966	145763	364366	609280	238162	206153	208329	104661	1008200	532286	332534	717208	205288	485891	769411	567955	261514	311763	962865	513580	261791	921752	197184	816592	811146	1071651	331600	732705	3710	1403695	320629	530323	568637	445585	1293876	212879
1106	1053981	723164	1132757	790961	735098	706744	1521717	1527314	693897	786703	857342	673511	440178	340025	584173	220711	427475	275892	419662	428848	557276	573238	292030	305470	218682	355393	747330	556978	0	913341	782163	720298	527105	453614	803583	1141800	829000	1137418	1465908	652384	547274	609954	1162207	733553	705753	903446	495815	1246827	330572
1107	726759	614204	1014935	630666	103018	512061	889296	985256	1501342	274808	481003	656884	728163	1138663	485104	144064	120897	71967	345877	189258	0	216370	200922	326941	364978	470274	370886	1100705	1043931	985454	789810	1098397	1071086	745219	636916	376354	704516	889073	1350347	252338	975700	623905	884639	470270	439009	571408	731617	926932	187368
1108	712709	582104	1309017	0	958480	652351	625088	1677000	701931	455111	635580	1035183	460593	258015	432306	359097	0	402471	96682	385560	216128	23074	775645	288581	192948	434461	430664	489270	548326	990609	300922	1246541	587426	1919133	822207	995816	771555	869492	1195756	1447998	0	198707	1605147	636064	628946	962559	1100681	1642508	504986
1109	2056916	2144288	1596380	959754	14354	1119902	1526846	1755162	2024297	1802944	1255787	1322874	494342	613184	1018115	407845	566953	343657	753069	642981	959352	999551	721839	679054	604030	973583	1713788	542211	976455	676555	1095723	888155	1883263	1152072	1498649	1073994	775532	1256872	1572508	1033515	2678442	2637513	2241862	1783609	2710951	1027304	1396027	0	530869
1110	2114357	1070612	2415652	2283046	1484879	717225	2932002	1832521	2851025	0	1199628	978091	1002314	1382478	643631	181086	591059	564663	197874	566632	644776	988935	610229	566242	487566	673609	782645	581189	1498458	778788	1047740	941860	0	0	2161055	1271012	1744556	950971	1051239	1211468	2884500	1267074	838093	1074760	1790922	925646	1144846	1610770	615265
1111	1445341	2698409	3001675	908371	1046708	1034894	1995815	2799032	2063270	2969130	1365099	2281781	1009631	801956	2756015	199760	147941	410578	554500	455936	683460	794116	1036867	636399	611959	1481	1056523	781031	432712	987072	852257	721879	1728968	3042139	994649	2659683	840744	877721	1346056	3283783	2018471	2740227	2903453	2447475	1285537	1198062	1901053	1269576	543626
1112	1170823	2025882	1066067	1134671	932691	1263115	2113430	1368642	59342	869680	1350280	718521	934707	1116318	1121650	342994	631922	490878	361069	440011	830613	276138	748870	1108210	564504	1738695	1066651	1034561	726673	504702	2018403	2345337	1072455	1146491	1663055	2174013	232239	1875736	3467881	2489956	1255856	1022312	645156	1318612	25319	1080089	1283079	941608	636108
1113	1688882	2231029	1196651	867281	1217738	1273576	1669735	1397174	3706818	2057999	1076142	493311	668075	1003182	530738	280688	676440	378226	559438	596996	581239	498146	710853	365939	463509	562804	1360000	976241	653049	895142	1141856	476429	643917	699188	1918134	1630909	1148180	1222369	1145337	1169405	1344268	810532	775616	1084648	1692888	1135465	1873110	1177705	1332521
1114	2327588	1906274	1919470	599918	897607	1394579	1498540	1266146	824440	1450017	470563	341656	0	988172	942788	429318	580125	1008366	402094	1592742	405771	252186	880459	601706	320381	903511	1340629	1260075	667977	627734	652312	1133892	869586	1110855	910522	2066450	548360	1012943	1115802	1082513	863522	1769161	746000	753946	2881810	680185	316681	907355	892533
1115	1241224	952666	1805271	404020	558217	680791	980200	2555737	1247589	802470	1260092	1018068	1137227	388866	884186	371666	228257	375763	327050	297151	516110	867806	247729	524819	399777	440728	833394	195896	1787937	392836	563291	652188	667907	996696	791126	1529842	545701	1187059	1126061	884137	1218912	900390	1338826	850691	375278	1087174	1123768	1041021	324343
1116	352867	1689051	291309	693259	786083	816887	2342082	1225233	982572	906882	1235652	791408	342199	538748	776968	226303	132979	357695	712445	187425	300794	480833	274477	315588	506370	607167	725173	357206	3774	620695	432685	841440	435184	1803812	1084916	1394845	715225	878798	1041042	1281192	776902	1394324	994764	803622	0	790375	1132340	387560	544589
1117	997433	709687	2029501	2042942	542318	1368155	424922	680503	1183359	770989	1691144	1792491	459968	1340885	645661	399026	547564	225840	307366	544770	563342	263944	257766	184854	654613	493993	480789	798812	603727	930645	219511	458492	654705	994858	605136	550223	791606	761560	1271883	1356704	659582	368729	569331	567831	1433353	816156	562530	805127	627168
1118	819339	829363	0	331932	1534088	574615	836040	752926	507608	832865	414864	10844	514668	351052	310500	398905	119958	545311	428026	620789	173032	434812	647822	137572	381813	17686	529992	384528	596838	0	377781	514157	1149478	643882	675146	590945	642335	827258	1131534	646750	296307	147412	1211656	330334	409812	522339	1294367	32728	307002
1119	281916	977546	2285731	438962	447737	352079	925988	1122258	877900	582101	615642	841277	472011	553373	446280	352614	177839	406847	412395	574025	227138	392416	516189	297000	60292	524856	911342	840031	498181	1530697	796077	377816	804432	849696	490648	1178880	888530	1585284	1571736	897699	331598	1670031	965169	2884222	898998	696456	978895	1097298	757886
1120	876304	116309	10817	623958	401724	547490	911322	1145244	1567111	895542	1381083	386777	544404	586144	170541	74293	463668	646476	258797	254300	322097	367907	12785	244530	476309	433788	1165008	634699	451569	491254	341113	1123103	5555	425696	1833919	347084	931864	571129	747321	157063	621957	356721	1082786	1393888	321027	1079647	242740	172960	180266
1121	907232	1860250	1302818	341543	488195	773579	697364	783156	895914	567405	416596	990299	224957	86405	327576	569	91331	177676	389880	335702	227918	154233	281289	208712	230283	577402	554430	518429	681183	543867	770413	682319	529979	407470	396911	436964	579156	509877	515648	182242	579402	513928	1379271	820097	428067	610235	845947	645128	875346
1122	432298	574165	530632	483866	576695	319143	1016813	653302	361919	182799	481788	560350	840986	583407	421435	490415	231305	171442	159834	294547	310575	227422	206165	137484	334404	465908	379193	1003721	598443	0	548180	461271	803434	1159305	318159	106515	668626	855509	1126503	479846	281819	619	618523	9392	550806	428164	884473	552653	418458
1123	403247	685826	718293	330063	350873	267350	736974	737237	644292	591558	142752	520984	792273	453686	620638	55876	237094	239730	405882	228304	314702	313475	301374	175226	323107	155338	493271	406110	487430	700627	478879	976877	554076	321585	310774	546102	0	920969	802173	391753	372071	534129	30892	1093603	317878	585672	977988	922425	141904
1124	2335319	2848308	3135590	1755548	928784	1860369	3998419	3353285	4006491	2292517	1921689	18669	1138088	1249512	1920149	212930	667325	637074	181119	0	26291	1250839	308338	525146	1354474	1391186	1341481	2492668	1977969	3158176	82279	2169840	2425135	1928235	2075144	1692230	2336429	2450548	3117236	1996759	1861574	1597614	2405976	2423968	2368678	988801	1396807	0	224403
1125	684436	801979	1290636	691059	802769	1083709	2291706	2614605	1567011	1595649	0	3309890	1171835	150442	820445	644742	265312	394117	507838	822368	1016746	532527	1277409	590661	628227	16	1223308	1275876	950265	1047324	2477110	705653	284443	886551	1062247	161815	388	1466659	1189	980526	904896	739169	2647599	812763	1744973	817955	1626427	1823859	703852
1126	558861	1689240	1262162	555726	1020821	864121	1207538	1570498	15707	66527	1685537	536108	510041	1264399	88725	551097	288580	741413	317886	337374	354036	312752	390027	739285	378367	1390928	160253	1083416	762918	1246792	556394	708887	1593557	292868	474185	963904	1481327	920582	2002408	570104	257912	644830	0	783507	0	647273	708128	1319402	1014785
1127	2290304	830793	1802811	627603	1166079	2129397	3016425	2334500	1367903	1907102	1312067	990913	523140	1531086	1640030	366220	345087	496443	564775	979942	159826	501903	629433	0	562116	580762	1780492	971642	1189726	693266	976025	988379	2422852	1189841	2785360	3025319	1496178	1194170	2197215	2202978	1576556	1189590	1609828	902925	2343154	1110218	1019638	194648	983039
1128	1582907	3674295	3995258	1944020	427021	1354788	2826250	3294893	6632520	1871789	1340160	2106971	334132	837666	905925	596125	319137	586885	569623	375073	1109878	589824	686654	1054310	715051	1171086	1097030	1233553	795636	992692	1252757	2080609	1081509	2631473	1165150	0	0	1806168	1200454	2688171	3928985	2412854	3697510	3705914	1217010	1345933	3160953	2076537	403615
1129	1415702	1912891	2243633	2361803	3189924	1654338	3005227	3166419	3421279	1208643	1629836	1973159	1773171	550072	1172027	31059	1089313	650986	825986	311092	1275952	547190	1437162	1100633	1301854	1094579	1419830	1195864	765684	1244566	2565464	979037	754004	1917602	1367863	4842526	1032616	1286845	1593965	2143120	1786528	2753503	3390395	1764639	1312041	1814028	1832973	4326663	1115497
1130	1700818	3317260	2383661	0	1715717	1930190	2484024	3928484	3103301	1236283	1382466	0	1012816	2133183	1432317	730017	563506	910196	579458	1255576	1523726	846625	1317132	2067711	0	742273	1206267	1271911	1431826	636696	1563339	1288255	1860914	3601601	3691713	2339219	965255	1644752	1175956	1844369	2742581	1965258	2057383	2149821	1495918	1502539	2354720	1896901	1318685
1131	1790823	1696292	1913354	2093142	1086293	3465594	2433049	2870287	2661865	1040074	2050682	2411807	1021306	1251746	1320064	507385	471358	677038	850843	794929	724334	757642	745750	654987	1375027	1159593	1229479	1564593	654043	974377	1707478	966886	993957	2455000	1016946	1971777	938010	1350752	1375540	2136193	2441866	2203172	4028794	3531640	1093296	1413933	1669130	1935930	660620
1132	1192998	1173107	3337531	1566773	481975	1677233	3900591	2344270	2528756	1039946	783423	1044630	679698	1291601	3497902	695760	576367	739679	395879	671444	692084	187854	693206	915133	832165	860990	0	1023723	958719	1841920	1195198	1129950	1153888	1624309	1434295	2110480	1004179	939349	1468703	3390369	2794601	1827634	1595136	0	1227147	1173309	1286679	7107	1480247
1133	1592127	1683839	874377	972190	1393776	894131	934382	2519187	0	2661560	1615799	1217006	1332032	0	621016	389454	495630	512280	800279	1347356	1116740	644019	844556	566823	475102	1811686	965582	0	476963	705982	1084149	1835200	1344261	1467657	1614937	2927671	1074998	1644767	3202352	2779139	1521871	3102826	1684738	1142878	1474363	2272523	1223568	3446721	819013
1134	1596185	1889105	1772293	1330888	899974	1171458	1418494	2229106	4038206	1579765	1797249	2378788	1145280	1870468	1045463	820615	0	812468	925830	652309	781420	532457	1640346	675584	1037554	918049	1655167	993848	491739	893288	866727	1159518	921635	1817569	3477071	1262070	1277568	849790	0	889362	1419819	1221119	1165397	2197946	1203294	2154462	1434880	1454706	1595252
1135	1890878	1640339	1282917	0	967521	505388	3577730	1917417	1375216	1342751	793764	784666	1003579	783141	1200391	446301	1207168	555234	1297702	724329	949314	645792	534553	556814	614778	545534	1509488	1105759	1225297	1097541	917936	639645	1499669	1550402	1110487	1824036	1459100	1991572	1371272	1077606	1630146	1228034	2634934	889652	1139908	1895340	1963243	1330658	644588
1136	1548658	2078705	4241696	2073943	1447079	1252303	1541073	2469114	550850	1650656	1566918	1102752	539679	1553500	2111146	492170	338312	983348	489034	375008	506939	797921	377045	535236	733991	585300	1201045	676690	1274752	1314405	739271	1143820	837792	2029000	861131	1623113	875006	1038168	2569215	1566531	1877275	1264174	2316327	1240637	895089	1002626	2769396	1935669	1082164
1137	1590341	707923	746366	1051878	1738463	1489994	1874693	2094094	1478429	621950	1129194	1168617	908136	777386	520399	309883	557623	523186	544206	660660	350562	997927	436029	845252	697099	556221	1322353	2015190	802181	1199979	646094	571681	791286	1790613	899708	1077985	903611	1260976	1487957	1425709	1186938	1264715	1552870	751682	809227	937082	1432216	1765066	1359248
1138	0	690791	1697201	1205183	644122	586502	2319617	1192036	2157895	824407	1351388	1483322	1326583	379718	602101	196893	387025	411471	472121	880823	625645	509134	566610	242357	609605	818629	716334	893389	675403	208831	2109056	1472094	1014693	1159912	1233928	1328652	1684768	1015958	1246669	691700	0	1238892	868406	1610062	4624178	1252866	382216	739756	799736
1139	1185166	1452169	0	908213	550250	456354	333555	558297	610556	578391	1601869	994389	928865	1193911	1036969	576904	724215	492195	753624	524463	295320	497478	221709	483512	472841	281805	1074091	752321	581439	683069	594424	0	963999	19942	746386	568834	754211	963202	1017468	461577	975179	680179	585752	765641	719090	927580	580696	783951	994392
1140	1007988	916993	1761317	212097	880343	604232	4589701	786552	864251	1292877	1509687	656547	474542	710669	780151	426326	539	153186	416566	328266	139232	263004	517032	0	468610	340699	612376	643292	913126	1349621	540550	940196	968390	1918947	555957	708716	889649	876151	899097	985860	1378714	509997	596459	1102600	636273	837244	1026272	584832	1320294
1141	394666	754788	622507	526879	680296	1693234	1101427	482288	546950	322841	657996	771387	243655	748147	457304	330924	820686	488831	424095	398877	226842	293916	303018	537887	385915	392233	323913	869005	333563	568249	655001	720464	460636	879610	676227	595898	659053	817779	906106	485399	685353	748069	1328375	469793	1301716	858599	162979	620638	840449
1142	386219	349846	1508543	776872	796440	396036	0	1119847	1187316	389999	703452	586424	329728	429982	425513	233899	495497	127684	848937	217454	251460	501557	127132	278630	34077	173733	499924	442394	467999	884492	322305	343776	914436	0	578226	300600	754241	828302	1153481	314632	168980	821036	617322	261445	51255	739899	227365	1353590	497892
1143	620275	700162	722550	899208	433174	892834	3376976	215945	48458	1292086	378289	710556	699235	422312	454005	491164	238085	294424	299695	169416	744435	0	239155	344725	633976	390998	499445	1103890	435535	588591	785942	597633	616725	826305	1713677	1106687	656001	812749	1177801	880437	1107063	405573	789483	38267	1628316	413899	537064	0	750881
1144	543418	960746	430450	1110788	1518460	217174	883080	1165692	1635494	178362	1126559	939223	988195	332658	581357	377851	164954	242547	293754	364137	180916	379379	295034	254465	513278	417863	735852	774483	327567	703785	1031541	802148	433646	583098	737577	1301716	703644	0	0	948821	603491	812354	1002801	842709	346174	778812	413996	1435296	795617
1145	776897	720141	810935	658449	955769	639986	1099744	743418	970825	1477174	943	550609	423940	811534	719221	252279	686219	265505	406424	375157	376335	350430	365389	322121	381093	564421	518357	793360	803289	405782	802252	1074776	1150851	975658	662682	504844	881509	1363948	2366823	388149	419038	517794	1334247	963278	768709	1174427	1066338	154525	593280
1146	2390504	203915	840541	8177	1123548	2009133	2444342	1739659	1492872	66293	920487	393062	235996	0	825145	144402	294980	343598	186919	357553	260615	785615	311229	388036	223909	612069	709134	6178	922460	547818	521999	488025	152384	647347	1095421	433149	845613	0	232646	602691	573500	14094	2167348	576926	1492428	411989	1035760	1015215	186393
1147	2939075	3830587	3706180	1493694	1606376	0	3486763	5179633	3453246	3330077	1955719	2844393	497976	2582612	1278668	549632	471711	1006211	513306	847046	1196792	557052	1411455	1949356	685573	1106505	2307191	1978896	1224482	1984864	1643973	1761479	1398281	1873193	2435585	3919630	747287	1812239	1375239	3761007	4972479	3364525	3612994	3935376	1493278	1151633	1687737	3541475	1280641
1148	1628146	2881224	4090066	1659559	1272426	3789964	2570199	4966048	3567274	2039116	994579	1397792	1251366	1474604	2377525	1122731	492546	1398415	977497	751496	1081699	905924	1086234	1196889	800430	1073689	1179878	948772	1176735	1281651	1480812	2064936	1728692	3291132	4077793	3459759	1800339	1768884	2327748	4348908	4860729	3805889	6092050	2816947	1866584	3824085	3100805	2023816	1077964
1149	3060488	5059609	4170234	2144241	3124851	1878458	8129568	5241383	3859641	2799254	4120541	3715563	2894618	1493354	2474391	421822	539991	495268	1456094	2235839	1415025	874403	1078659	1125994	1347350	1184602	2183548	1494694	1421592	2499719	1287768	1705339	1674217	3498465	3276086	4536746	933029	3875481	2566183	2876404	0	4277310	3342964	2914792	1426563	2540109	3839420	3060369	1260042
1150	4727642	3706463	2419621	3908346	1122624	2496175	3484879	4261291	7847606	1562308	1860082	2084406	1720466	1791446	1858170	401961	1453844	890033	867308	1317629	1088402	1535917	1451401	1531371	748348	3286393	2882146	994694	596113	1666257	2289187	3691214	3971415	4591735	3943081	4606755	1319356	2012134	2691926	3197152	6528381	4367576	2971124	2287125	2473094	2019818	3219022	3983457	897737
1151	2455389	2626903	3341160	1990656	1602511	3186077	4429193	3989035	2886273	1946347	1787346	2204456	1409957	1906805	1428948	463740	972439	803630	1875529	1275993	1088389	1369249	942215	1558663	984934	1767053	1438468	742980	1241321	1207846	2017484	2251493	1723414	2809345	2640739	4112507	1687390	874725	2443370	4720307	3262764	2964014	4264028	4304486	2485821	1839819	2720781	2627675	920927
1152	2506564	4088803	2989618	1411815	1006478	1826669	4255041	3388531	3175929	1959705	3364088	1962106	989398	1823100	1711137	348321	1179634	643968	0	1323622	2186305	548387	1418367	2136642	892195	1573472	1291083	841877	1023766	1266085	1978954	1154400	2191186	4382422	3606227	5474313	1007803	1407812	2674525	2008053	3027591	2836912	2481488	0	2451848	2232608	2807431	2314273	2148878
1153	1516545	3854921	2670013	2031410	1790809	1374457	2016886	2983428	3008288	2314214	1309241	1162221	1294411	1296122	953279	673247	1135077	1452522	1163242	721721	1176607	903349	835437	892531	683172	0	1406708	1049816	2259328	689190	1672617	1527688	954954	1148357	2366956	1201757	2148570	1028208	1154969	3509586	1697346	2439162	1741941	4601595	2536164	1694748	3455903	1959536	542104
1154	3468134	1254751	2153802	1298347	1139215	2056973	2739259	1427104	2132951	1708744	1707218	2912479	1133591	2742999	2353143	959184	0	537392	774084	1239039	645254	526913	503980	652348	1030345	1533821	1578031	1660150	730461	2020237	827135	1397955	1906533	2922595	1877336	1467906	1336446	2347240	1353901	1227093	1389443	1272122	2333065	1270881	1459606	2709757	1807882	1131040	1912200
1155	1439747	1514938	3966672	2030857	841807	1326025	5102101	1737252	1574291	1589396	1576556	1696497	899705	1540516	1200137	673702	1142722	819778	1541226	723964	665768	510390	628057	750506	1119519	961275	1277211	705946	737863	929670	1787097	1510914	852641	1805548	1335306	2523455	738275	1253255	1429367	1517848	1626502	1505119	2695768	1035949	1494663	2128456	1670802	1671519	1198082
1156	72595	1413617	2402121	955504	1305806	1251431	1228142	2170429	1345266	2058268	2233815	924711	1655931	848268	1311693	548433	515445	530773	707943	704855	1072506	403644	692040	512629	1006530	709443	1185896	1733352	562434	1384320	1164960	988455	888741	1169374	1759433	1047262	1138539	1178203	1233711	2127963	2004623	1335937	1921025	2373425	543472	1064562	1143446	914074	1093864
1157	3538009	1120177	2088461	669880	1177656	1849711	1784396	1530173	2722749	1083210	930420	854095	110607	1912293	812425	259118	644921	616805	345997	657948	577717	499654	509475	367830	850279	770080	593461	814592	834775	527847	841471	1274895	1143943	2283389	1170123	1059020	1266129	1071504	718783	375719	836669	2010044	1411760	760494	1887797	492278	1926213	1204423	1192196
1158	1068664	2574768	930690	1006654	857392	1140172	2140268	1456534	1533900	921644	1079229	1420585	1069813	1554137	1170956	344322	305796	350185	671151	738676	451683	991934	482394	484317	657221	639559	1201695	744183	696169	1224339	1443800	1454920	884459	785109	1092040	1392126	1653984	1344146	2086547	2046683	753892	941046	1805419	1236018	923661	1417154	862277	1264998	1862202
1159	1310334	247900	797584	727292	1138361	1466206	1146898	1253868	822089	1246983	1260686	0	1410458	882134	2154833	522688	368071	887231	707780	529097	338907	485645	374916	1093711	286472	675378	417048	856072	549165	940503	1358961	340756	1148376	1221458	1751597	797957	847367	1232371	784642	796961	799696	798526	993191	796423	1588477	1130836	1926361	859677	842845
1160	756222	2297697	1100410	853161	859687	824262	1073547	1407098	999155	1024025	1402562	1179417	11258	1210839	0	152151	371736	341536	826274	705196	813198	404639	559387	271266	551234	474097	479269	696674	885837	753602	286163	1796657	639739	1487006	1100150	1005239	768640	824441	1321843	509980	1598025	993080	953861	1607527	1222238	1300074	734922	1510104	1172628
1161	1092338	923291	1117226	603610	857134	1618478	0	1428040	1135324	1421406	1476870	841542	2050925	0	796034	379080	284530	453894	843139	498008	404303	420095	292325	238848	511888	451876	774391	1029416	2696	976262	1204742	83564	657705	2619051	1692642	1039360	384551	931653	742243	1560454	1688567	828155	1163886	1048817	1060607	1063141	762431	1327674	1039914
1162	727307	1649948	1080173	1173008	745621	1181762	1614057	2025723	3124333	523315	649882	560945	459400	1008823	1257325	496019	285446	496090	183785	431655	529560	340113	1669857	295541	471367	612033	285717	642074	617603	1176232	1127489	982329	1177199	1048851	400452	416196	1052903	611372	1031148	723965	652946	741421	1301141	610753	168876	982876	811860	1050352	1074156
1163	1060647	532048	1481521	1186992	289393	889176	833631	1605044	688465	756005	988588	570306	612729	1108652	1339396	517790	282560	295448	486689	263974	339415	398968	232067	459373	770060	528535	1015926	575609	425456	265753	336190	404434	641646	868167	917704	1302282	643016	996522	1422544	562795	703923	1326068	736958	678728	1492318	1556288	1053631	1259603	599870
1164	2296704	439110	882401	978452	2005265	379317	1769234	567567	1930705	388122	1120463	1967149	1817630	1246918	1033361	482629	154799	698513	255821	206640	332840	691373	496377	345790	315010	163020	4977	489265	701207	962601	540654	864900	489517	0	1591751	511594	469574	1020169	1602529	367014	828734	793132	1150334	733382	1403825	739981	820462	0	808580
1165	1600843	1246284	1988803	919850	590362	1575290	2260421	2025011	2279191	587643	560634	571769	529287	741310	720037	722141	479891	0	498793	849075	702512	680740	985713	357546	622876	767642	1662565	1557910	969901	756377	552474	596688	1469312	1737331	1917280	1531943	591309	1471487	1448924	986341	1554540	849704	1732025	2349382	1117504	1425423	1471019	2925332	1556219
1166	3373	2091222	2464432	655664	491215	778814	2714440	0	503678	2129789	416890	597774	1347077	770062	386155	449421	661532	1002378	555700	295375	615171	553258	0	728636	895133	580217	947204	1146882	1526071	778934	772217	596380	654790	1791378	241009	1183945	1221583	2035624	1380952	560425	1478031	825576	994070	2217572	1186413	1244686	1380022	806058	499591
1167	2877942	4104277	3168466	1677445	2837546	2728899	4630031	8039586	3041477	2853449	1638622	3025532	1427679	1580796	1082599	469030	943710	1219267	1016461	1148808	1145372	689357	2191097	1493358	984692	919355	2173063	898151	1456398	2391124	3691392	2167387	2267378	2211882	5301391	3851228	1155940	2201278	3457001	7287069	2825519	2834766	4776093	4071378	5138502	2995162	2884747	4121927	1247840
1168	3837254	3873482	2976791	2767433	2780239	1621938	7529911	6557836	12036221	2334282	2968238	1974163	1316800	2917418	4143533	591306	1017749	686415	913996	1735665	1737952	1825689	2477452	1541803	1667233	1277984	1781914	383607	2073159	2006096	1558278	3989706	2647420	2950753	3636474	4207350	1223602	2113206	1681551	3980427	3491789	4173607	4675018	5476032	2754966	1586869	4208380	3987105	1364696
1169	4551129	5400109	8526225	2744366	2493001	2589519	6349054	8179641	3733797	3232709	1729734	2598683	1163329	1778464	3196159	561295	1136207	1285477	939577	1544385	1812930	1123583	0	1455583	1949480	1639284	1902116	1127404	1805455	2037484	1288183	2274977	3241435	5193158	4306467	7631977	1283930	1332425	3119616	4070080	7657823	4321056	10771816	3549889	2474818	5650708	4193478	3681917	733740
1170	5819569	5915466	5329964	2024064	0	3948013	6721883	6968124	6227105	4162453	2728525	3879585	2654529	2526227	3398264	1702947	871771	1876410	1071755	1740276	1609838	1289536	1583311	1418252	907708	3083939	3700894	3363764	3428492	1695781	5391785	2495055	3074500	3702309	3925563	5151023	1257879	3746583	1911532	3374710	4695717	3765284	5487906	3158822	2372228	2439964	4003798	4727923	2899497
1171	6268964	6132997	6746437	2448912	5292034	2811751	5962865	6553510	9319556	4705232	6076038	3710778	2910059	2223120	3030973	1011140	1334703	1526552	1329505	1838677	1692490	1714856	3608269	2926153	1864490	2523090	2414032	2965921	2981202	2186798	4251359	3324718	5204571	3702683	5010763	4342220	2024685	3783815	4835958	4649346	5952125	8203508	7376093	5498594	6233724	2934124	5130930	5012254	1871638
1172	4117438	5525944	4644828	4070491	2033663	3267530	10818100	5006076	4807491	2896687	0	2906716	2596481	4756729	2408947	872253	892949	1214374	1218067	2805216	3265932	1269197	1311805	1200277	945108	2487157	3785077	1325049	2224571	4910316	2490688	2395146	1961304	2422799	2780673	3635790	2621695	1208753	3980169	5953315	4477990	392	4817093	2054590	2905808	2222854	3456964	2889817	1490853
1173	3656565	2947869	3660485	1276846	1358367	3409516	4217755	4760819	3497209	2668067	2763642	4321657	1816913	2038458	2600684	624567	1084797	1476836	2135152	1208522	1383380	1157677	1534428	2178346	1096535	1362713	2068865	1371687	1600561	2092893	2871091	1697617	4055016	5289801	3009825	3427686	2113608	2247562	1646697	3811199	3680595	3064432	3765511	2686763	3532589	2016010	1171331	7749709	1952842
1174	5433402	2554804	3244905	1381712	1729054	3016116	4488203	3988770	2749693	2825835	4969317	2386246	1509784	2012818	1941720	798344	865729	868188	1318904	902791	1319424	931048	688832	908569	1192307	1069931	1544207	2042016	2220673	1490457	1428735	2897764	1736971	2732698	3020982	1894443	3569449	1859420	1405419	2088467	2080523	2355012	5308601	4404134	2662823	3411375	2046731	1660269	2611950
1175	2399233	1826696	2706613	1895803	1851467	1948398	3346494	3693097	3237926	2568037	1496330	1844593	1997424	1810311	1395825	886174	541855	739909	972833	917789	1264753	1443309	1029291	750825	2237285	2969581	2839207	1391641	1474884	1401231	1299518	1227292	1639621	2516751	3714194	2204446	1072791	3424002	1734201	2127093	1397579	4187079	3160615	2411780	2401530	2173136	2253241	1064145	1593641
1176	2550894	2335913	3853184	1725960	880025	1565807	1260052	4467984	5025273	2212590	1276919	2856340	2565233	1720464	2811834	1038707	1198657	457462	1739337	2013501	842478	970780	634354	797242	1222218	826501	1049959	0	1816750	1364341	1892510	2701005	1357356	1917534	2777497	2552131	962249	1416661	3141658	1528024	1562506	2230256	1668559	2089328	1918310	1585664	3957774	1814152	1314652
1177	1885449	2254327	1435153	1123483	2850872	1382177	2860811	1208911	2142974	2131036	2578015	1228252	935827	2212150	1831719	568884	692226	917885	811409	935756	549219	892625	581146	1185441	1429043	694827	1011305	1646197	1072467	1053539	1174823	967704	2786761	4575741	2326870	1338994	797318	1043281	1735482	1310083	1622829	1697070	2431388	983408	1683104	1473610	2145010	2174354	2122949
1178	1888009	3502584	3679212	2093313	763075	1189458	2487013	968241	1527555	1716712	1291381	1508985	1093048	1933766	1863103	910778	823138	736922	910392	720232	490657	647109	786048	365649	800270	1032564	905793	781663	944387	2279505	1404728	1082437	938390	1468940	2838139	890990	1084959	415635	1444143	949047	3290677	1147820	1870020	2123546	1893790	2166043	790078	1128920	1460440
1179	763623	795523	1721485	1057513	1116720	1220119	2491743	2428283	0	1390187	1241753	1887016	1599874	2279765	557468	792877	498077	1294352	1044785	368277	804249	720552	852330	623255	944455	739394	1257252	1196426	2147513	598632	964188	703767	1091208	1648295	1517131	1493774	1372290	1759957	1404811	1897587	1069350	1655937	2042579	1937377	1428110	1621688	1902743	1280665	2702408
1180	1712126	1554353	1640561	1148101	1993681	1002052	1708466	1224055	1672222	977715	1966927	1330060	876048	0	1119427	562041	693690	316440	606949	572953	314759	757555	440983	671137	847942	731635	769547	706542	701139	647570	691361	1036282	677816	2378546	1458168	1507900	1069852	1056238	1270341	861062	1020786	1617514	2047531	971024	1606274	2108109	1226488	1029012	1354697
1181	1927088	1249655	1185256	724523	1224142	2252343	4239142	1163336	2115594	1280789	1161464	1598606	844932	712698	3213148	390635	555554	257021	552636	456572	761979	513307	251322	407688	1076037	765893	1265736	801080	1048120	821401	904901	658204	1207030	1162691	1935492	1795093	860673	1080542	1106211	760437	1167895	851753	1725043	639226	2742431	1657350	2653814	2724263	1257628
1182	1149818	1512744	1201073	2153077	1157204	1216925	804387	2557116	904519	1406982	922108	1647814	926290	1203374	1102676	1305195	383964	721716	552364	547384	258861	645282	526308	275194	302943	446907	760068	1701655	568982	1369813	606219	726509	703700	671728	1256938	765152	741425	1263812	1863939	1360169	999503	947489	301674	974086	1418533	1363917	931503	1198644	1085190
1183	1499546	0	2468832	1265656	957777	1081448	770863	1253535	1282732	264856	3007802	352166	1046632	502263	1128480	0	171896	624416	731522	456301	446233	325099	131152	417188	370693	428869	947119	516388	672531	711783	826391	908848	1155069	1977970	1167833	534412	983865	927796	1017961	419955	909313	528908	822561	2431615	1069497	1100330	971275	1525150	1579853
1184	1986222	2866130	1382194	836086	2571435	0	1237588	1027487	1550043	1825880	1550200	1142306	935097	1370051	1302485	1066508	569937	747129	478684	444931	236180	690688	270779	431915	388126	556672	848756	776611	623722	605386	680020	1015731	601273	846098	1134566	1279868	1030741	726980	1181983	2271397	747143	706060	2647349	1397455	891741	907650	947294	506048	700698
1185	1382490	977618	1724985	722693	1240243	1504983	949937	667960	1568939	1606953	1003272	995089	757365	514893	2129440	250970	688612	0	545912	420166	573680	518025	446573	382172	1049179	708340	662504	678542	1086055	508518	1443821	1584776	704324	1093466	1356676	1108861	852602	2738780	1383724	799647	641802	925051	2279462	1078876	2293645	1334105	989604	581205	653518
1186	1660395	587564	1626636	1649593	570104	922596	1678733	1400846	1097430	1204194	787220	1008187	1302977	687483	1000863	678094	79530	460243	452631	855955	579929	825845	583362	269674	682726	310332	1124038	756092	495517	771039	1151597	1023674	843479	2238751	1558341	1260245	757602	0	1900059	499443	1219490	1425475	2164221	920274	1346163	884012	1121708	2056632	1258864
1187	1993966	2545115	4176378	1254418	1822951	845347	2127569	4095515	1413665	1448457	894268	1683079	49727	507636	1078098	222338	911430	558054	841132	1188238	803217	473657	272054	284529	320756	875030	1537899	924848	823297	2075676	1594669	1315000	1319899	0	2855142	1568021	735636	2451235	286096	318175	2058297	1955305	1835996	1209476	872878	1441230	0	2042084	1103747
1188	3206524	5634805	7306950	2126023	2001360	4717214	5931430	7018788	4110485	2716234	4498335	2072911	3930306	3138907	1810874	793326	1853329	1489090	1204268	1814044	1981216	1192522	1117901	2951951	1434724	1864588	1569851	1037266	1545411	2188874	0	2264208	2632391	7521093	4288147	5067263	1182631	1919665	2063471	8316010	6165958	4047720	8510187	3188674	1900564	2396147	4378574	3332981	1139370
1189	3100763	5144910	8736510	2813541	2336150	2802268	10995866	7776652	12554052	4822300	1619179	3948936	2535386	2381241	5982086	1302878	735400	1528022	1124226	1607622	1934930	1153066	1846883	1780911	1448066	1726484	2028569	2597468	2185923	3138337	6439611	6239054	2221995	2908016	3941629	4841777	1500415	1656558	5302037	5364491	4294338	5400054	10067196	9713790	6785674	4989584	7205098	3313504	2004178
1190	4599626	5040403	7474128	3537313	2047610	2867230	6653044	6684407	5473112	3418671	5544335	2833128	0	2441336	2374281	1318016	994630	1435287	1306033	2081507	2468924	1032954	3570432	1899875	1260706	2597517	3863827	1614921	4422957	3734636	3008550	3621850	3099369	3758884	2747715	9376565	2023243	2526888	2626812	5218062	5137064	7928137	8565054	4342362	2857492	3318226	3663572	5386779	2526155
1191	5063453	6925395	5308893	2567853	3427120	6431827	7833882	6750396	5949790	4674113	4182881	4071117	4818179	7220211	2721402	828702	1547984	1231378	2203236	1875862	1743870	2884111	1860296	2415024	1279461	3532847	2368916	2554213	2342935	3187272	3786233	3360965	4873631	3848397	10418914	3899092	1962596	5183116	3300617	5908705	5575268	8215165	7546893	4314262	3496306	6809754	4448518	5810395	3892175
1192	10456145	7494827	6347954	3913380	2188454	2798953	7836717	8380788	6007209	2779290	3577682	3373508	1563425	2554077	3846151	1518514	2500413	2816453	1450858	1360611	1763387	1381822	1484362	2093461	1614103	1878992	2549399	2087846	2671969	3102909	3704601	2768940	4070309	7670839	3814623	4901655	3520230	2850662	2945355	3318119	5255272	175	5897405	8513394	2949077	2589273	4161090	5474040	1796753
1193	3975091	7130481	5043473	3395850	3871385	3054577	6876218	5742481	8728183	5543738	2828006	4177897	1435466	2793355	5982027	1190221	1631041	1583328	1267004	1929536	2340729	1177084	1048707	2102036	1902021	1946866	4032227	1901146	2570503	2295937	2393804	3886834	5534361	3843129	2993377	4482940	1945168	2570456	2266395	3816616	3102564	4571470	4388907	4312106	6683575	3388585	6814066	4768550	1803917
1194	6132885	6850431	5894022	2494011	4204408	2796810	9188787	5316781	6730357	2208535	2863621	7096867	2289021	3049570	2446798	980026	1155350	1449496	1335173	1454980	3019215	1086002	2140970	2903038	1862513	2465126	2179947	2042011	1653168	2385787	2872959	4060576	2544092	3645355	4835611	3865059	1422583	1897119	3241426	3917080	3216060	4912399	8871561	3597590	4119366	6264936	2351352	3361512	3755200
1195	4494166	4231595	4277592	2236067	2191975	2239936	4781710	6379460	4963621	2115564	3001079	3154043	5169203	2803449	2899154	1142956	1023486	1403254	1238221	2055247	1509837	1097766	1041968	1066243	3392100	1907721	3971112	2323422	1297621	4191214	4521222	2394616	1808812	2970190	3867761	3978400	1513598	1911657	2109631	2695329	4290170	5625635	4823124	2095955	3794571	2805125	3973235	5874959	2375271
1196	4191881	4634097	3274331	2497044	2258885	1946581	3006081	3326268	2923040	2852540	2126637	2547608	2763812	2572816	2060846	994249	620637	1113874	1955280	1226988	1360791	1823406	835094	1125972	1410365	664130	2142812	1028600	1624415	1941907	1285726	2034404	2125468	3393719	2584029	4077304	2014943	2541715	1759244	3149562	3807655	0	2608349	4795532	3911018	2824166	2572710	2382241	1520725
1197	2650064	3578789	6514567	2098338	2622333	1741297	3278495	2825154	2434474	5208164	2329114	1478814	2950223	2046308	1884013	1272006	599764	1172081	1742628	968786	1180359	833345	1031953	917357	982032	1158682	1373401	1167256	1628960	1576357	1442015	3135993	2376733	2445570	5037894	1986113	2348161	708750	3528314	1742421	3103096	2252195	4988962	2586630	2964320	2444318	2174670	3602694	2086715
1198	2157782	1576705	2009522	2537928	2650045	1908207	3318652	2732856	2088802	1780978	1995803	2354592	0	2710903	4191128	830867	847002	1045446	0	2096808	853678	1050471	504995	1406980	717443	1707963	1113575	2209645	1786898	1398590	1140686	1179521	1224433	2833554	2195470	1985162	1801519	1434619	855973	3597308	1609281	2469000	2726345	2219881	4446843	3063944	1880807	1331242	1743652
1199	3751517	3390505	4552722	2001923	1831335	2718097	3959391	2781079	3860265	2375268	1694167	1462271	2987055	3256686	1344621	393866	531360	682155	1378471	977785	891524	867015	592846	363050	1774228	829600	1316743	119145	840779	1202551	975459	1022262	2175261	1296689	1834081	3086717	987761	1655673	1353537	1296370	2099219	2441779	1448304	2534081	1891028	1893259	1847727	1468754	1695373
1200	2798711	2502417	2083962	3717846	1485227	1272413	2061970	2810951	1110371	1787189	1971819	3476181	1484518	1648104	1512403	732046	1472323	1021875	1814378	942758	889612	469092	930768	815462	676014	891630	2171941	1408023	699327	1636543	2858642	2042694	2041016	3590490	2464945	1346371	1255324	1230608	2088443	1476612	2455722	1197309	4312102	16902	1782794	2217313	2241619	739966	1528640
1201	1568398	2034704	1892359	1714366	1840169	1631236	3478528	3216251	2093943	3112946	3685396	1716305	1608023	1537183	2010761	936572	404477	1311399	509306	392646	772132	754413	551630	808802	808680	788315	967943	1447068	620042	439169	762505	1520254	1609888	2330271	3901973	1110305	1646403	1213391	1887665	1244378	1281580	1820339	946405	2793465	1872121	2775146	1914334	2981334	2575468
1202	2466342	2184368	245011	1829140	2526439	1201565	2818998	2567978	1346666	1088748	2071254	1612659	1251984	1850844	1671590	701104	712140	673237	473644	803268	759022	263594	171738	741771	1219960	1176722	699132	1152526	687410	1669748	953269	1101321	884000	2210312	0	1110247	1700700	957263	1775653	1001878	1060332	2408586	1066680	1117098	2169524	1529935	2403058	0	1417646
1203	1136528	1551335	2673853	1571454	1111408	1737760	1383781	4176140	691460	1588831	0	1067787	1008070	1328281	1575809	493794	862438	352270	950113	351054	956081	406246	400114	326082	603770	615110	1020763	747818	1373341	431438	498497	713861	919222	1930300	2151792	1353912	490537	1041525	1632682	1187894	1063425	808644	1259607	1570083	1024011	1537358	1561854	1747344	3165245
1204	2517822	1601623	1823638	1544794	912466	1165913	1999087	1812030	1045724	1236934	3501554	1012180	975790	1482117	1572972	673321	496986	729655	717669	854962	0	507207	679732	297286	557051	616302	5862	867623	817532	379059	808343	987428	1547596	1084733	1247942	526581	1089332	1011723	1205426	1186612	1695153	1579433	760504	1588388	1710756	2286556	877021	1681947	40690
1205	1274723	3263798	1842881	1261616	586209	1081737	1018451	1405463	1336642	1536350	1109733	1513614	1073080	428006	1634489	486931	545255	436897	985705	181925	543029	504614	0	282523	860205	170579	1268916	681093	391310	1230527	1415500	931133	1144049	829290	1955906	1745856	629791	1340935	0	751291	1729535	816393	1464954	1042206	2415202	808110	701709	731690	2255300
1206	1053541	1764269	1543088	1405603	2661153	1040790	1984329	1222578	3187776	1151176	2324702	938674	1762380	1131320	600397	470796	444355	728685	503925	431438	396310	650968	304513	418727	1093456	852133	558726	807793	473878	788888	675552	1474352	847758	1086362	595575	658378	738141	1435047	1974443	809707	447885	780972	2513131	905925	1622843	893335	2358267	1620375	1311783
1207	1916541	1142660	1442333	2451769	970226	1078538	1441992	2469803	2190883	1141274	1811888	769268	843099	1552802	1204363	395995	276385	425094	351258	837377	318373	569296	676943	391131	525656	514250	1096686	963671	609306	1740090	887535	1234304	852795	1172056	789944	1392734	2056489	600691	1233769	1304278	2100368	2643211	0	1274429	3202410	768324	1326610	2945444	2282521
1208	2301037	2799184	3240947	1269005	1378627	1267846	3498061	2322251	0	830805	79876	1405716	1279090	1572477	901961	752100	443409	527948	617679	9950	707577	538929	770218	429981	620342	1222133	507241	864213	926264	1025188	939259	1173344	935849	1363931	1308937	1003585	764789	1382077	1362009	1808648	1121515	1636632	2496076	1133403	1639358	2710795	883441	0	1143360
1209	3157299	6381810	3812505	2878956	2719669	3212200	4439583	7388226	5849238	1691409	1622355	3728038	1229903	1806797	1166031	997015	948848	379798	1096665	1071612	1603739	50393	1528854	1247672	967296	1409024	905711	1409996	1041806	2899971	2997806	1947492	1595058	2123154	3272382	4124094	1115431	1981039	3238225	4243877	4369584	4233688	3662854	2704119	3672210	1692887	2683638	2942513	1845788
1210	3551075	3929055	6379399	3672951	2765521	3797988	7444496	5811637	8436602	5355332	5153450	1834183	2356998	2403820	4629700	774547	774603	780633	782129	2850466	1540500	1394758	1379829	2456060	964937	1778637	3614550	1451808	3219614	3093725	3133111	3007394	7501774	5353165	5533736	8099223	1558323	3398871	0	5030576	6507804	3184646	8918986	7893276	6298303	3158357	4181571	5578748	1138933
1211	9630393	4589452	8663089	5421375	3912831	5103195	7312366	13584532	9550099	4585959	6696395	4923354	3809187	7395692	4346369	1072820	1524540	1605188	2159893	1485158	1666852	3222729	2268755	1669777	1796466	3113703	1727608	3764797	2913537	2681288	2951144	3802896	4085994	8195169	5638146	5630641	1915305	3278306	7680147	7681844	6080173	4673678	8158169	4603752	0	4275361	7686509	7027667	1660596
1212	4164147	6821292	8941995	4234857	3536637	5288982	14547776	5565466	6615246	4770013	3263041	4927854	2797494	4441646	4965317	1531538	1876598	4272813	2565703	1972256	4645855	1910350	2150564	4002401	3924473	3053741	3102457	3364456	5464824	4206726	7734723	4124291	3126680	5817384	5836470	6077950	1964225	2998311	3794284	6095995	7629236	5976198	18828826	5692217	6499934	7732301	5659705	6738432	2026808
1213	5230249	10009953	12995344	3130822	2945106	4256735	6931695	15177220	8274540	5160499	4490954	6915703	4053476	0	3186339	1704315	2068338	1569708	1741487	2153323	2067701	2053053	2314599	2325844	1692464	3263813	7651126	2286730	3898077	3568952	5028162	5826607	3863104	5228231	8469393	9332363	1917618	2733673	12484	5306557	6346246	8480354	7639654	6796050	6043429	3508675	10188073	4973816	5377409
1214	6148743	13191895	6189443	2406083	2818297	3183510	5102378	9877957	8121286	5174206	4184993	3854685	2674216	7263609	5771285	1352178	2074180	2105681	1777963	2806216	2515393	2055989	2225575	2653595	1575407	2575093	3760249	2169965	3625825	4031010	4214345	7967685	6596682	5364111	4559296	4928894	2285016	2375932	4231658	8774392	6362508	5773420	6772049	7042928	4166424	4700862	4580340	4627654	1830233
1215	5025224	0	6080376	5883538	4127757	2233883	5254682	6556446	12173301	4563567	4415585	3759443	2504583	3750852	2462439	1439625	2566311	1725935	2089929	2185432	2727310	1490289	3359662	3391083	2284644	2260569	4385949	2108543	2276651	3544770	3064227	4150933	2787560	3956770	4116992	5034158	3809263	2521322	6598905	28537	4264925	3719692	31925	4682068	9190284	4229574	5867073	4703072	2185751
1216	10483804	12344085	6086932	0	2732020	3718436	5745627	6144419	5950538	4436923	3993124	4322810	2752092	0	3639225	1302506	960312	1796026	1370125	1814813	2324899	1889091	1435959	1509646	1777442	3640535	2421143	4159320	1978656	2846633	2307815	2975437	2410622	4267167	7968863	7136047	2066581	5341245	2211129	4820672	4355677	4768685	12742017	11194755	3869305	7176833	4309074	9976950	2730764
1217	3907101	2413835	5722330	5919376	3091724	4350983	10444972	5316949	5813990	4611776	2967662	4491832	2437773	6212752	4825301	1066567	1583658	1432697	2103282	1285141	1901534	971904	1358481	1331270	1468321	2209831	1708119	2004757	1902024	2582730	5760743	2819735	3233578	2888322	2954818	2739665	2260798	2402605	2760747	3849151	6671938	4002534	3334962	4806826	587370	2082562	7228314	4146643	2637334
1218	6263389	6653447	7189205	2410694	5053293	3962692	5169339	4106277	4191660	2740407	2932019	2622607	2635627	2629159	4039674	1302520	1954908	1490906	1443282	2553000	1408683	2020489	2409863	1386644	2873669	1148771	1901801	1825173	1725990	1880628	2967732	1943459	2744206	6449683	3302474	2459378	1820553	1816593	1326866	4913031	1354681	3779735	3710463	3171686	4311263	3401572	2535906	3142740	3225533
1219	4423343	5352224	3955168	3638451	1978101	3483219	4980535	3613355	7454252	3714378	5022791	2899530	2435481	2752065	2353987	1156517	1457333	2522144	1469637	1461883	1482954	902775	1060254	891260	2107628	1743073	2895694	1641427	3103023	1934439	2250736	2450555	4350512	4133707	3491769	3513192	2076806	2182665	1990505	2469537	2858826	3382550	4242531	3205501	3730845	3312667	3059702	2402596	2102937
1220	3092639	5281198	4510540	2446296	4039209	2856811	3819509	3427297	3419773	2738399	3563832	1917756	2141163	2312497	3247240	1920502	866350	1026464	1401762	1011482	1073572	1034397	1135362	1129574	1268195	948650	1592214	1474044	1439039	4372010	0	1104303	1420017	0	2375056	3381574	1606018	1703134	1002313	2459238	3613109	3383754	1942977	2609991	2854772	6567614	3012650	2384447	2128941
1221	3408197	2673189	4212282	2543551	1979906	2405883	2734157	3172534	2330680	5769730	2200909	2346030	2628727	2186904	2263300	864715	586463	1153541	2515327	1406532	1442693	990335	2189722	822695	1245147	1233700	1066252	1001746	1463201	2041359	2157891	1546117	1849217	2825639	3814560	2204295	1063115	1252882	1613961	1802891	2214136	2436217	3214312	4347249	3591963	3292631	4009785	2739881	3372727
1222	7345722	4054858	4232172	2895455	3217629	3131741	5481544	6668214	5011284	2420765	3176178	2896090	3840853	5077754	4304784	1440588	2145046	1399941	1225919	1356092	1324658	2193306	1256363	1001326	1939199	2030758	2210589	2178035	2185658	2370004	4198615	3733449	3373705	5753697	3053547	4107208	2402677	4239797	4069215	2909427	2451122	4362367	4262287	3850737	4360825	3146445	3826187	5366144	2240484
1223	3758358	4734702	2935827	1266243	2563649	2747031	2108690	1587879	1944224	2166794	2502150	5573322	2230551	2585825	3147555	2079100	996133	2083187	1335494	943141	1146247	614478	926810	716060	881152	834729	1324828	3073063	2274038	1791134	1279248	1311389	1442255	1985924	2691958	2162772	2585070	1096167	1943518	2081143	3403622	2052325	2838587	3341122	2264962	2955483	1901006	1903609	1744359
1224	1884460	2237125	3632384	3106140	1915861	1611865	2915909	2666412	2966331	3001284	3985912	1530746	2183706	2344669	1550804	948983	891750	0	784469	905193	674650	570477	1059686	740751	950129	2072504	1027856	1426820	1648515	1067868	640141	1171034	2555264	1733807	1540181	2084547	1727470	1406900	2102548	2452452	1581700	1264053	1772726	2321320	4182515	2004317	1871021	2636283	3378526
1225	2350435	1858894	3180506	1435117	1555570	1456624	2508268	1534732	2511376	1737739	1520677	0	2218395	1305350	2251930	808674	665241	1582302	1225203	935084	491219	917766	508570	965969	1652334	0	1958655	898169	1107311	659489	1515516	1354294	30196	2244566	4084061	1624653	1202552	2025145	1536233	1966680	1335262	0	2370503	1657169	1971733	1585316	4898525	2578698	3196334
1226	2308125	2178456	3308217	1401967	2008459	1450819	3383944	2916123	2047611	1991796	1811518	1940361	919964	1554198	2186747	541802	1365634	1033729	557002	593328	512559	437839	524799	0	773257	982874	1167370	675492	1472499	1556373	1069955	1683152	1487139	2021163	1804377	2062879	1503511	1028514	1137001	844700	977248	2383231	2730588	3234674	2619324	2998787	2093330	1877780	3175166
1227	1756862	3996402	3163589	3079693	2868691	1287396	1390043	1425383	1209254	1969108	1389742	1916036	1968456	1905690	0	872015	921895	1034192	793412	660268	256376	1057372	399407	831990	628801	1293289	1078261	1599213	209518	1083519	879924	1033629	1672151	1523989	768064	1304704	153265	1248745	971107	621177	1270962	658878	1771791	1713284	1982500	1125095	1530548	1239626	2628345
1228	1635088	3740536	2026346	1051431	1523051	2219836	1107761	3113578	1721593	1220008	1456642	2274880	1688046	2359627	1824442	713540	0	0	630853	632107	444324	458350	571673	405859	1087388	511486	714464	742192	660311	1510572	781284	1132878	1207236	1556572	988870	1185016	1244691	1292033	1847624	1330509	1309678	547975	2107200	1062659	2970254	1206257	1242787	1763074	1639923
1229	2101316	1413319	3198270	1775504	2199157	1990586	1772638	0	2864324	1398938	1436291	1381067	1338629	1616494	2699651	924920	661979	1557787	800298	482757	963476	363213	731195	826341	673748	387201	773343	1053985	901220	1265219	818396	697131	1695890	2263797	2901162	0	966825	837813	1199	1121918	538870	2359669	3598427	843544	1803789	3370729	1549313	2449551	2237880
1230	3076672	2058614	3240766	1459918	1308810	1381361	3014944	5418707	4180003	4689018	1468949	636291	1210102	907850	1206579	658352	778006	487480	363386	662045	383541	628937	253430	579768	713398	659727	1486657	939496	1130219	868733	1164825	1529568	41625	1193448	1884662	2596954	1737411	1165210	2159276	1478845	1861554	2132844	1994676	4699776	2208255	872457	1198414	2185603	2028656
1231	2601121	4018936	2653259	1455452	2039508	1160432	2192606	0	2908123	1397590	4177568	1447447	1048671	1306881	1567896	555130	636509	764149	8164	367070	1381798	402657	745265	924425	1610310	407095	1143412	2187367	777072	34500	1678498	1094657	2630346	2448380	0	0	1660904	1491869	2599393	4925875	2517089	964178	240942	3936865	3691	1117558	1432141	3081296	1570897
1232	4664450	5994103	6253456	3375515	2705622	3311172	7223377	16756363	12363627	5419354	3716605	7140300	2111729	3686537	2590495	1089875	2192856	1743061	2835726	3046572	1839959	1159865	1376217	1936082	1513505	3502577	5003556	2701570	2587698	3326041	3579697	3120656	3450846	5222661	9408812	9703366	1897124	2725369	2809103	5846703	3226965	3073423	16813045	7884328	6727842	2869476	5188663	4578707	2344259
1233	7245942	7023805	7896806	3245867	5454349	4262807	7536093	8815913	12387770	4019753	6712460	6287970	5370013	5067605	3306611	1217241	2217672	2435022	1937678	1817586	2749975	3506850	4479288	2300341	1521522	1655662	3227177	3478030	6525802	3651694	3643247	2489226	3990654	7338884	6782758	6054243	2097164	3650151	3396859	5846586	9413811	12720559	10920997	6602147	5645619	4934791	6092870	5981866	2022979
1234	14925318	10069864	8793190	3435692	4806496	4717077	16489688	12470825	10615864	5967335	3655806	5330773	3712407	6397452	5142468	1173638	1744146	1913513	1631392	2322244	2731617	2038000	2340191	5588853	2089590	2531955	4027917	3294446	2676028	8244470	4428512	11646491	4730957	6179326	8244698	5946876	2133352	6165849	4065666	6409030	7266838	5879493	7751101	12139	6639891	6878723	6737731	7655513	4175787
1235	5705181	11014992	11768369	5259878	4592088	10302253	6252082	0	11937120	5724052	5845401	4591168	4192038	4378507	6479436	1391118	2057736	2588907	2173722	4049274	2831982	1842939	2399162	3081300	2433433	2204503	3974314	4194209	3429102	4391938	8505101	5232610	10036852	4786462	7253341	14500843	2388498	4050122	3466862	11589566	8277648	5705036	8472957	11520681	8063638	6860506	5876436	5760386	2937628
1236	7126839	11729159	13098821	7158491	3140649	2310709	10126168	12548091	9640707	5340453	7878441	4017223	3473808	4735298	10866019	1717800	2522129	2724725	2489737	2476008	2442532	1247894	2109705	2391860	2288856	5783173	3081740	4589088	4606699	4495668	3919948	6316821	4498156	6787796	6319532	6420192	4534825	3595639	4321683	4621395	7616532	10744892	8047443	7030999	6345555	5171552	11284401	10771490	3522106
1237	7560801	9398315	14082187	3445583	4001573	5302233	9949846	10870985	9158384	4568772	5402532	5337973	5975548	4599799	4744423	2944333	1992276	2276698	1951455	2554685	2342714	2779068	2590482	2558939	1887529	3472341	6371050	2721597	4499991	3822906	4997310	3962833	4510474	6438522	11390468	5097451	2258048	3106236	4437031	4692249	6329222	4281263	6389317	6658037	7255149	10272173	5891967	6068452	4605977
1238	9483050	7885423	9240921	5259395	3805845	3830472	6958266	10892997	8273652	4651077	4529136	7172799	5682083	7047051	4272894	1500448	2327334	2191007	2940362	1307043	2220729	1747980	3915411	1824770	2656794	2830945	2775858	1965803	3418950	3147705	4243820	4090788	3784826	6123390	4705313	4654238	1863967	3405786	4454720	8991216	4370535	4966104	11839651	5764380	6337492	4764709	4698845	5482639	2618684
1239	6781051	7611246	7374069	2641532	5428475	5884368	5550055	8803094	5315256	7597753	4953769	6236500	3506559	4142849	4872445	1422069	1905244	1846196	2179698	3911650	2296383	1221560	1437738	2877828	2886707	2246055	2980053	1980678	3527237	5628153	3533954	3780169	5739067	6026167	3326915	3858841	2456509	2810756	4562694	4027403	3976531	4911911	4358847	6773325	9908421	5345655	4255640	4356858	2552825
1240	4499764	5995833	6437092	4411183	2474053	4045670	11845504	6817252	5026609	3533145	2117003	0	3733476	4687379	4866275	1639605	1404758	1733638	2089190	1455398	2218795	1437548	1451418	1421823	2162639	1917094	2580172	1851319	2587005	2728396	4139772	3258222	2270470	4383122	8799050	5020441	2710615	4590235	2478844	3967420	3883605	6140493	3712108	6676906	6637	4683335	4143758	3554361	5382700
1241	4946334	5324946	3724085	81509	3196960	3246411	4534353	4818936	5447065	3617754	7315709	4762324	2038264	3278194	3360756	822753	1625211	2435331	1748807	975942	1419328	1624285	1814033	1140396	2106035	1343835	2312593	2057762	2872014	1786555	5455151	2924502	2188130	3028533	3255829	4522356	2566877	1702519	4247622	3828054	3085439	3223258	5830825	3815770	4038804	3443953	2992450	2881586	3100762
1242	4367877	4845474	5815380	6266887	5046729	2409672	2928761	3769559	4334592	3276212	5664599	3797364	2430055	2891091	6953662	2813902	2053087	2764731	1356062	1546445	2720674	1379319	968126	1090673	2174549	2589653	3973021	2515851	1591601	1533739	2843118	3094948	2911013	2775189	3930008	2766854	1486681	3544018	2382645	3679759	3394769	2619179	7056971	3529946	8495921	4445087	3717626	2873484	3655092
1243	4892194	7677145	5053376	2150172	3567844	2958902	3680992	5048312	4968389	3180337	2845959	3516161	2417101	3579012	2908629	0	1395889	1178074	1725913	2916807	994877	2390779	1212442	1636381	1391236	1223556	1803971	1756040	1659491	1890115	2427668	2467629	1437439	6828955	2512046	2711216	1129350	1880171	2637216	2204236	2725350	5350704	2805457	4339956	3655128	3537956	3429642	5396484	3352595
1244	6715862	3600768	5458461	2263526	2973109	5353519	3191916	3235349	2817589	3002831	2600617	7102170	5895415	4097269	3346779	3701225	1105089	2023138	1373819	1539716	1036579	0	971868	1455471	2702254	1194783	1519655	1946684	3417261	1768164	2388959	2172646	2450281	3945003	2584780	3361054	2703887	1772416	1682576	1987981	3065704	2480369	6536225	5325809	2990378	6457531	4503103	2282907	5911737
1245	3314724	3414937	3849400	3847701	2217798	2572755	5113890	3062869	2203383	3180659	2388644	2416340	1536345	2471452	1377451	1476705	903163	1737454	2161277	28316	750270	1444496	764878	529810	1451943	975660	1315496	2252325	0	1858009	1010910	1604903	2134999	2635210	2849207	2074212	1215477	2545819	1679660	1448462	3126633	1411408	2264258	1922408	1465561	896	1665040	1628922	3762646
1246	3399918	6729111	4031702	2627082	1927194	3092023	2487723	5296084	2780229	2830941	2016962	2617630	1714751	2314061	2880076	880642	1306190	784006	1056238	1021471	775053	1247010	633640	399123	1542278	1209381	1239710	1241475	1275661	1639344	1322952	1843644	1644592	2088212	4962742	1993414	1255818	834362	3058858	1219798	1871023	2876542	1833729	2729132	3444925	6444202	1554076	2562156	2484513
1247	5098189	2621993	3360695	2283702	4518210	3918635	2202468	1960702	2350455	2938018	4473385	1921727	1815526	2020163	2830699	1287288	1200064	702615	1110901	1069733	1426489	672393	480079	613002	935637	877393	1075640	692289	1644222	1462222	929347	1459714	1590644	2478244	2138691	3376451	1332353	1359431	0	3279992	2166981	1659591	1691028	2993841	2943498	1519986	1789172	2576949	2202101
1248	2817391	2057593	5770410	2075849	2572888	1997953	2647933	3375465	3252478	2371728	1624780	3082990	4207073	2360665	3841717	991083	1870612	1563376	560831	847384	657245	1367000	1120638	1359175	1136800	885190	924632	833799	852415	1521162	1149295	1920007	1441924	1753826	3867750	1000575	1443357	1682734	3192938	1330915	1340360	1548799	2311639	2180749	2379973	2421058	1911409	0	2002458
1249	3307764	5074412	2834610	2084323	1467800	1733893	2158763	1520360	1713541	3551602	2045727	1309466	1597484	3705947	2015076	1271284	725111	767329	1552406	671372	445273	536367	480966	751770	861010	560262	938404	2709044	1050212	2506066	1207536	571956	2290850	1476135	1652418	0	1208918	1759632	1146594	1633875	669962	1501106	2842546	3804886	3277193	3990136	2671246	4693455	2957516
1250	2444560	2907875	1876069	22867	2221294	1254878	2551413	2557678	1326815	1923925	1682524	1873592	1170015	1673085	1298767	1060627	642582	815220	666742	931927	533885	538633	555238	358034	983663	753082	707532	550386	1215809	0	2121951	1295397	1049497	2039540	2470366	2172217	2063566	1052980	1465444	798685	956487	1146767	2336579	406438	3287059	2798708	2459821	1697871	5314498
1251	1433390	2450994	4049002	1975585	1968866	2995020	1943682	3426192	1038824	1831789	2186752	3029881	1617007	1684979	1342236	1026638	1565748	592124	661276	705569	300731	387502	832671	286643	1044552	723678	1580120	1046244	706737	1190496	993842	865634	1124619	1017563	1347927	791871	1062183	1154228	306962	1792383	1696737	2169209	1789424	3407025	2294854	895509	1022202	794041	1582338
1252	3624626	1835209	2537315	2299542	1685805	2454087	3833166	1852230	2546895	2344157	1536783	1628781	1449294	1873206	919785	1842324	815337	831347	704144	538444	1064146	419434	544860	639975	391626	917555	1284007	1484387	1562070	1047121	727790	1201077	1026914	2130830	1540968	1402307	863010	1325181	2017321	1355627	2118935	1961882	2703032	2594619	4993449	4158314	1072707	3346193	2745018
1253	3385333	2658681	2636540	1355691	1771772	0	1654228	5016962	1990756	2498203	3966623	1240651	2372723	2210340	1746055	325290	470267	470390	666949	935655	620329	696624	347670	579851	1216822	1075765	1160824	0	1498574	1647091	973369	886089	1133051	3362965	1250277	1506672	825105	1949863	1962684	2640504	1950496	3929533	1734272	2008425	2802175	1429081	1694991	2637664	2496556
1254	3012577	2791262	2683508	1639604	1407587	2273879	3305883	2427461	2597829	1999466	1533632	1960077	1764789	2741298	1910999	1375032	724661	857424	883273	790361	858907	1941936	446115	723763	3360	1229795	385520	1251513	1282005	1459847	830612	1493605	1094800	2052826	3659035	1816360	770819	1595210	1441582	1208413	0	2150217	2011472	2262213	3424765	1699400	2534954	2489683	1926244
1255	5372012	5311038	4931948	3142063	5811468	6690522	5031392	5630317	9990730	5094432	3340043	5261153	1537643	1966015	5656260	1677575	1648425	1194416	923244	2505943	2004924	1107374	3183043	1786367	1385951	3104563	2187439	2549675	4028746	3598049	2984248	4088902	3095733	4330142	3226220	7783189	1662673	2162618	1759760	8291125	10756148	5779306	8689654	9484960	6933086	6316252	4370005	3670768	2489278
1256	6287620	7247421	9579376	3372275	4454399	5092612	6161967	9326622	10293438	5379742	5607948	4604871	5888847	3409316	3837933	1301698	1992502	2194285	1836948	2129140	2289802	1506048	2953292	2609281	2515530	2573542	3493624	3521089	5218568	2865821	4553979	4055143	8347179	7418493	10698480	6918605	2395563	3836160	3539986	6660625	2383	8151610	11247887	9024875	4922769	4467117	10450369	7977531	2042124
1257	8379135	16658826	11367414	9276729	6748862	6165373	12166691	12040536	11840209	7129079	10684180	4691069	4554384	6473113	5049346	1897415	2640320	4042399	2046987	2288806	4442932	3140391	3798904	4769687	2285106	2989843	3736909	2778977	5819650	4471664	6452856	4925417	8215055	6091476	7619750	7111705	2472508	2906752	7220038	7104674	7234796	9879008	11648157	9130336	5515818	5502384	7416619	4019470	2606213
1258	6360288	9906907	11132520	5040006	5322617	5692896	20056551	19906233	12572140	6397637	5658767	10273647	4356394	4945546	9774999	1856959	1728774	2711941	2834628	2699672	3621099	1897894	0	2401513	2723355	2962627	4708367	3913469	5238383	9714486	5782530	12235570	5802046	7043525	0	11472618	2611347	6798121	3854222	7021064	9704016	9070467	11318847	7456653	13751407	4337865	6898279	8587408	3713686
1259	14829731	9481939	19553807	4572403	4223441	7097015	9700525	10546156	10473355	6820829	6292704	4636973	4095962	7249911	5664553	2383519	2056106	3653233	3747928	4500155	3229079	2268912	3056781	2924341	2384830	3168714	3944754	7425641	3824350	4895689	6051290	5731177	6459940	6829352	8165700	5474860	5783378	2482879	3266182	6721560	7343692	7602174	9052627	12293543	6215449	11232133	6882547	7560437	4579663
1260	8289075	8423875	7106264	4941933	4231297	4162258	8718409	11586029	10851504	5437801	5335544	10611032	4272371	6198461	6664277	2496943	3918426	2967377	2201465	2276940	3861923	2003521	5552521	4665658	3305229	3306693	6559550	3116423	4054045	4755350	11158309	4605193	5141715	5564529	11912798	7487456	2493507	5579195	5915786	4468145	11483572	6106454	7815304	7010855	5960571	6534286	5314352	7219680	4602766
1261	7641960	16446220	8320183	5259645	5115345	7854906	9780764	8450666	8688600	5232570	5378369	4892084	3897156	5178391	6871813	3571328	2483259	1864584	1900226	2296223	2392883	1895040	1976297	2285774	2782143	2433300	3596872	3287715	3800050	4433470	3162822	3805957	4268344	8974469	5227435	9420938	3187485	2771716	6570730	5181484	0	5202443	9056296	5833659	5566700	5099565	7206996	12035333	3851705
1262	8284321	8919442	10378065	5315222	6193627	3742701	9051649	8438918	8509389	4654879	8596322	5324844	8183324	5186248	7601571	1344999	1912788	1969214	2133349	3393192	1548860	2415559	1763749	2414659	4046095	3225270	3878033	3508673	5717437	3995300	3534612	7348984	4860914	5630680	4927537	3654912	2498190	4739525	3063495	4753824	5793049	4539652	9387695	6048343	7399644	9406155	6543181	5310861	2825973
1263	7166864	6938389	9085051	3963791	3565703	4124189	11616030	8377689	5929141	4293353	5129057	2272767	3780356	4813988	5593069	1777044	1709355	2024406	2552449	2449650	3594257	1866977	1536897	1664130	2829472	4563416	2849619	3256422	3688212	7621370	6027152	3716591	3778223	4326643	9056293	4037818	2130401	3047446	3535785	3762900	4780607	10944229	6362060	5818236	5837832	4917665	5153008	4780426	3400562
1264	4539071	7107254	7897015	3491444	4097512	4549681	4574716	7399179	4263818	3223658	3994796	3269195	2983569	8643375	2898890	1926368	1656174	2898373	2700406	1899211	1639115	1706056	1180347	1249211	2085980	1838088	3533896	2382932	3303653	23068	3441567	2237554	4868096	3885932	5516271	4266707	2113356	2450664	2668247	4711718	8466756	3860222	10310593	5493371	5654366	4447187	8060529	7365794	3416949
1265	7063873	6452988	7851947	3318986	2357893	3741963	4774107	7553931	9190433	4305451	3699219	8414688	3862575	3535001	7160951	1456361	2439793	1646798	1873032	1486673	1677262	1082865	1271854	1116040	1518049	2056943	2064185	2040719	1868221	2859743	2751946	5249805	5943946	4980788	0	6283576	1484230	1880261	2215456	7372438	3247080	3045647	0	3438428	7058924	4698518	3220937	3692559	3929880
1266	10102434	5252502	8534442	2963717	2599515	5810601	4124058	7752025	4293723	4573660	4219334	4201527	3263479	2951853	3389045	1849599	2329948	1579072	2966398	1350903	0	1203867	1588377	1158096	1157890	1499219	2361945	1519218	2447242	4284173	1834050	2360381	1971766	3671857	5225728	2342870	1806101	2524515	3811558	2856359	2677148	3301408	7399978	3767561	5007889	4776639	4260736	4762965	7087834
1267	2294651	4109918	7986396	3210325	3109049	3079057	4128529	4485225	3768827	4678936	4181780	3084813	2857904	5942239	4719094	1740195	2112732	2121483	1453311	1261045	2408937	2107187	760453	1836815	3143616	1425094	3867622	3454855	2355458	1703821	1879349	2350263	1915075	3653333	3570376	1898299	1696114	2029590	2063308	2546227	2629084	3216968	2056052	4991704	5516215	3482863	2469940	3329483	3841748
1268	6999713	7638514	4488479	2771923	3676637	5140064	3294695	2953295	2180997	4155769	3062090	3395087	3027690	2302043	3493428	1267162	1399602	892830	1964027	1147026	1248874	851497	889762	778024	1422261	1365119	1617558	1235630	2379117	3301101	3216730	1636912	1688943	3237346	3477126	2717514	3575585	2650644	1628729	2251646	2819549	2610776	2366173	2206697	4491674	3463043	3990464	3018038	2772607
1269	4492426	4238345	5387729	3052951	3531285	2267251	3073780	2630250	2659888	2591710	3058747	3453604	2747036	2519458	2698754	2568277	1509935	1128578	1249419	1155963	1230598	795920	1254355	829321	1855539	1388397	1227882	1110361	900364	1384442	1684011	2340617	2046241	2913222	5968243	2288782	1925185	1061964	1865316	2535088	1216326	2432970	7077304	2951884	3660757	3187806	3999403	3571764	3043887
1270	3829504	3562996	3116523	4691418	3613509	4787077	2996096	2901517	2100058	3015817	3929046	2122432	2458721	3447196	2664340	1015815	1669763	1813341	833915	1002710	966908	525547	510537	719504	904460	1215389	738704	1678100	1042560	2162958	1278709	1822079	1853799	2448598	3454649	2255599	1664043	1584404	1585190	1278548	2035306	3694080	3462839	3475675	4844811	4922053	2594059	2233821	6156711
1271	5826771	3788750	3696613	1411454	3975223	3116250	3521408	1980267	3115425	3280959	4982596	1669685	3786482	2116015	1653884	1380610	1014264	1227102	1751877	782741	643964	711471	323849	745474	1408109	1578783	1624511	1290889	913221	43811	1013452	2069974	1659108	4597169	2476614	1200965	1462372	1237622	3229303	1336381	2655432	2641792	2509209	2523219	4451828	1271365	2929711	3026389	4650
1272	2427206	3210758	3718982	2518510	1644524	2314278	2473543	2958266	1692164	1811363	1700441	2672101	2102971	2092409	2179498	1781945	1302045	1516345	842435	1005300	551249	896306	496341	628506	2152489	777721	915640	663436	1967074	1855758	1660777	1076554	2429527	0	2139758	3007032	1166255	1372101	1500882	1422235	1260482	2174775	2492358	2326356	4047792	2918025	2518165	2318672	5930817
1273	3162515	6278777	6684781	2223405	2739166	2244072	3472321	2360508	1922414	2192170	2030011	2016222	2210054	1969337	3196133	1062636	1198308	885717	899417	744631	603707	724849	241875	431068	854985	582478	909011	2341671	1233774	1107579	1007378	1164213	725982	3119562	1784579	680729	1045943	1134689	1252039	918844	1044929	1883019	1957566	2334626	6453784	1671371	322955	1861727	2760881
1274	3683464	3317005	2518056	2179864	1684666	0	2783685	2132905	1557886	2641134	1571961	3319751	1372161	3920160	4049357	1398213	1532027	1853777	578063	713404	578521	609689	305962	629088	1152392	811691	1146919	904959	1113091	1076702	781326	1423986	1391588	2387889	3309566	1595175	1234341	1475846	1100490	1046831	972038	3053658	1467704	2006252	3044758	2425950	2147490	1816536	2937701
1275	2619677	3505851	4972539	2583323	1622519	2987649	1760237	3066258	1404212	756017	4197552	2443945	1604260	1809317	1313200	731250	659168	924334	670323	1095316	663312	575035	329488	602525	294768	583449	878651	1363862	0	978190	1807783	736899	818204	1645000	2215693	1165015	1257806	788754	1602193	1491395	3310497	1304882	1915582	4510282	3413262	2390051	2073409	1862479	2489061
1276	5334217	3455557	2684759	1470516	1692106	2202702	1864736	1652915	2282802	3244670	2232175	1430673	3919020	1618729	2424983	1252067	878235	610289	1405466	645098	513738	697579	559838	943662	1712408	410704	1794078	933516	825494	1316359	1326756	2169878	1795994	1264543	0	1384429	1403528	1715106	1068948	1571052	1054552	1766977	3226240	1897747	3442779	1356912	2273833	2785891	2904385
1277	3300917	2927349	3882064	1781073	4726911	2595214	3230951	3985202	0	2446758	3265894	1827186	0	3830807	4307001	2039649	1099634	1107037	57034	0	627096	0	498045	785605	546414	713798	2565608	1445928	1590557	1380081	0	3054445	2207193	2655413	4854978	3880859	1042710	1274878	2187757	1888720	3723119	1930775	2883855	2056135	3859409	1977739	1949194	1509650	1818003
1278	3677355	2683144	5478013	1737463	1482423	0	3768698	3712230	6799762	2713758	2702421	5270264	3254835	1704386	2434081	976861	1129624	1415888	1188905	1976665	1000759	1192972	1207547	556356	1476297	1586297	7349	1349211	2612224	2725401	2576585	1279119	0	2597292	2342742	288479	1349865	2168802	2737627	1598907	2108494	1449874	3035179	3111818	2494153	2964530	2809280	3398094	3810597
1279	6385563	15252223	8048127	6965345	2478781	7112567	12677028	9022729	8631551	5107469	3218419	5933975	3677465	3100279	5463282	1074918	1681927	2021199	1184327	1001011	2072981	1093544	2159608	2458405	2562406	3264784	2149590	1860863	5336006	3484942	3541269	4641700	4017865	3805745	3409647	7727978	3738231	4915425	2471161	6025650	5706967	3938330	9897988	6473541	9952502	2796915	9598275	6393789	1631023
1280	6435411	10234426	9688803	2797987	9565562	6600408	9259783	9245196	9535048	4715834	6083219	4822427	5246171	4808883	6979322	1252995	1643141	2417115	1918082	4413062	2247869	1637908	2569158	3745570	2450096	3309599	4166925	2864869	3190725	7588999	4606788	4620715	5247243	9434168	7051420	7363794	2488660	2672407	7580980	6674273	5856163	11615071	11577527	7610854	6848558	7591437	5988466	8713890	3979693
1281	8003812	11322563	11539894	7264459	3736751	5735494	12409442	15090523	10574903	6558255	5935155	5648935	4478053	5389575	5813418	1467544	2560307	3048699	2082560	3546775	2758020	2037333	3700636	3920855	2268069	4268599	3605136	4383635	4870595	6163494	11485911	6824723	8466250	3828256	7088581	7633664	3054842	2990051	4784473	6571711	7003277	6316994	15045406	15618648	6799683	5007770	5171257	6507947	3230529
1282	16432923	11170838	18683831	4830555	4166175	5399940	12948195	10530862	24227106	8294817	8019416	6843631	6243932	4604894	6057589	2669267	3479549	3492601	2729563	3375529	6382864	4498353	3532878	2675395	2689337	4856909	9351601	6829231	5134989	4316515	5819426	9116474	6085705	6073041	15511032	7848751	3606653	6225202	5266166	16486940	7762870	9215495	15441973	9233865	7494692	10758820	7759790	7688539	8185690
1283	7173741	9303225	11486250	5983742	8263043	4959559	8779031	19414740	12127400	5877927	6180513	10165865	5534436	5102058	6825459	2183066	2253550	3450288	4714591	3248154	3054791	1941772	3056945	2645289	2791900	11679	5491111	3252702	9396451	4738019	7400571	5677428	12439515	8510004	8235526	8372592	3316444	4351318	3683827	7656039	11079039	8055527	10747984	11034823	8535760	6035927	9755640	9846737	2425960
1284	9779579	18000698	11634780	5012763	3897444	5892577	7323530	10709206	10602507	6902506	4020374	5327496	4496706	8943093	10255347	3376870	2957330	2701223	2873178	2604655	2145341	2114134	4260035	3637406	3196260	4992863	3761148	3116639	3621414	5014135	8022667	6005677	5425675	6406155	8472700	8278618	2743421	4270782	4578659	5729705	6709614	6431656	11708223	6751691	9489838	5461822	7714075	16328674	7368393
1285	7077177	8883710	9176793	5028082	4547192	9468954	18744537	8443316	91345	6868514	5639979	6695575	7493390	4296589	6505595	2228684	2161307	3189516	2734719	4635259	2787871	3170422	2817412	2698843	3194430	2669857	3691496	5049794	4393768	5054268	5967364	8224393	7914283	11850961	8578860	6820056	2615103	4092194	4103363	7863632	5323658	12157146	5949761	8135166	12619769	4258360	5950934	0	4676863
1286	6639404	13141906	11327943	4270985	4940364	4425351	6487540	7338469	16644914	7145331	5167395	6651814	3627675	5991696	6520734	1549150	4678885	3142379	2280171	2016753	5190562	1832669	2206573	5009087	5700824	5064440	3940669	3380710	4269106	4506532	4661834	3715558	4500206	5486285	8884803	9922229	2658473	6913401	6732704	4875713	5578985	2814327	11456640	5819969	5257021	8525922	13846336	13754999	3684445
1287	15713317	7417904	7601645	7482055	6315315	5233417	4837990	6784439	6447241	5185068	5658100	6058675	3562655	9682783	7992096	3937265	2571152	4941705	1259451	2463068	2162366	1705075	1928175	1982194	2631474	2274557	3367159	3568559	3681986	4244916	4946396	7514092	3740274	5918642	116654	2933430	2789832	3044406	3314911	4041089	4078542	5716862	6736470	6007759	5962043	6415409	6454439	4891554	4117940
1288	6112278	5928505	7148175	3921983	4068581	7449159	12480645	7123766	4253448	4009728	5079116	5075853	4610644	3530691	0	1646727	2003315	2435683	1882908	2759896	2289369	1532459	1847439	1352301	2995489	1818064	3364113	2558636	3981038	4282555	3963538	2475678	6893766	5168593	5824108	2527903	4318354	2108033	2471888	4261246	6213309	5734877	6555552	5416642	11233347	5268262	3695608	5068718	4315105
1289	4189327	6938575	7041453	3454693	8058871	3632821	3403214	7054368	4092358	3532550	6236241	4731405	6518532	3242151	6190550	3533770	2181773	1848459	4089133	2133274	1645888	1815186	1100419	1650808	3964146	1672241	2749962	4613502	5482202	3517386	2809363	2845406	3158524	3823369	5572689	2786472	2242699	2774410	2617272	3346973	2764469	4975846	4558350	7994543	5331124	4781180	3421627	47611	5045990
1290	7280679	10489721	10554491	3924906	3077237	3295249	3320699	6032969	5998777	6825090	4317966	5107484	2472880	4359350	4022954	2096112	1465643	1604390	1983044	1621665	3483359	2195317	2200413	1352579	211194	3398556	2758930	1366252	3539728	3052269	2234231	2926789	2400574	3899376	4886208	5739817	1450754	2195376	2886709	2175916	3651865	3256111	3539397	4455388	4546738	3227670	3962693	5686681	4726385
1291	4150121	4734289	10515755	2201357	5731446	5572813	8885976	4825389	2517938	2566517	4851331	7777712	5996807	5105265	7485998	2168239	1359870	2963696	2093648	1546465	1455068	1547410	651009	1075722	2846700	2244810	2545849	3767691	1860842	2849044	2098291	4058115	2680278	2406187	5061517	2352468	1946707	2207185	4008873	4662401	2867373	2502430	3430548	3118116	8996570	4215874	2668101	4917255	5147862
1292	4742854	9665738	5766942	2603830	2403998	4137042	3789426	3556001	3535073	3343588	2981870	4076994	4442419	5094299	5247	1360980	1761929	1271882	1415592	1103923	1136051	720834	2072446	1042708	1939861	1095658	2207180	2554276	1616009	2876182	2624007	2234232	2942319	3339237	4387645	2775022	1532216	2699084	2098666	2490115	3142155	3123622	2902149	4381870	3039417	3730391	3278903	5224511	4152593
1293	5022230	4430256	5037124	4147385	4057398	2429798	3819317	3261542	4083972	6843914	3719542	3323317	0	5002186	3571580	1648940	2483964	1537768	1274426	1898076	1091100	1293748	999590	736383	3064530	1072079	1376300	1992313	2754849	2281715	3577292	0	2365905	4357300	5254322	2016748	3527508	2284676	1718309	2574079	4354737	2775238	3222327	5673891	6550734	6439552	5592137	2812980	3130027
1294	3378001	2944884	6971410	3998473	2654975	0	6157658	2790006	3016476	2630608	2774905	2670516	3736855	2921319	3576004	2520100	1846456	2212170	1564450	1036208	683587	1060310	613604	964623	1212606	1045408	1305968	0	887904	2099521	1580720	3689864	2754070	2541580	4592976	1673125	1779353	2010384	1727729	1816395	2727400	3575018	3202255	2274532	4288340	3203933	3412649	2463675	3640984
1295	3449806	3018346	4194220	1872844	2282525	3979647	2283376	2241060	1864246	2599268	5059289	2597863	4190112	3362661	6700533	2072745	2344009	1435438	1269074	1027625	703357	806367	1048324	1304649	878267	1474645	1054874	1871766	1060551	2995290	1685576	1281212	1744549	2842516	1684756	3944037	1313499	2641187	2522494	1652275	1792973	2412941	2900778	3189166	3138898	3322743	2442985	2505519	5253311
1296	3677200	6101722	3020287	4361139	1531136	3418389	1945004	3370832	1666637	2664937	2643711	2986250	2143159	2184321	2813935	1768438	988234	1523113	1342640	888811	954453	1021048	634002	752983	2336066	1008024	720096	1958230	1624425	1383871	1795554	1924473	1451222	4523301	2828126	1384503	1512959	1157940	1930136	1854808	0	1389733	4688213	3040636	3358383	80813	2497997	2290762	1697759
1297	3983355	3811050	4664769	1881543	3383717	2849045	1165278	2125721	1840373	2614554	1898641	2490548	2389787	3151969	2526252	1042531	788216	1289164	870895	1199499	1080969	1080814	584952	486811	439527	939827	2616197	1444112	1613154	1036391	1820653	1712128	1436583	2837817	3355234	2339367	1410175	809806	1462371	1294767	2340669	2461481	4532824	1875689	4399237	4329842	2834853	2295431	6611024
1298	4928448	4228362	2821512	3909067	1884940	3452935	4165401	2683045	1946958	2003753	2316507	2446633	4188623	3513242	1789401	2348416	1652309	986596	960604	1033096	849572	838533	907062	373041	786663	881161	7226	2506090	1084744	1010768	1958393	1503367	1045955	1956435	2430781	1764913	1935006	2167341	1413932	3531915	2489216	2420838	2685449	1928623	8457194	1636147	1522378	4608890	1466
1299	3291518	3163226	4448221	2568451	2127621	1371079	1976580	2782732	2643111	3054474	2628276	2802708	3348607	1553195	1753949	1436486	1091058	739429	643884	483885	614182	1150206	567498	555861	2018916	796137	1436047	702868	1205068	1108944	1512983	1241837	780821	1248149	1988034	1132842	1147468	955053	1067631	1141176	3327032	2344366	2179074	2619799	4062293	8189329	2084085	1543825	3218381
1300	2390582	4509032	3440148	1561179	1644508	1726008	3706919	1711718	2052518	2346275	1727055	1494411	1913902	2000767	3429738	1315784	1073831	978003	78962	898115	1067735	710425	633212	698204	725600	833506	1775771	1321776	1112461	254128	1413013	0	1175077	1949880	2539714	1641901	1662044	1061481	1027912	1233508	1435695	1755672	1907616	3026462	3858486	1557967	1806076	1532331	3345441
1301	2130505	2239826	4764338	2464396	1690979	1350338	1792261	1791891	1354207	1998559	1839492	1596493	2110748	2536636	1842769	1118080	1009127	1086366	1729149	320390	453362	664787	754045	224457	959213	886771	1267975	1288317	1599854	1350351	1542520	1550033	1369165	3405517	1257994	962155	661025	824267	1825294	1970748	1283644	2653188	3475061	1929593	2123517	1797318	2920590	2225145	5697362
1302	2890610	4526557	5145217	1913976	3106827	1502469	1965197	2502323	4080121	2237274	2920153	1938492	1061069	1794726	2051018	1428921	876609	1143607	959355	796581	684300	975150	611975	963897	1453045	788313	993061	1428382	809195	1375649	1524284	1562149	1599933	1572925	2541356	2507784	913562	1601242	1043175	2910983	2958961	1711561	2558558	2877066	3369101	3011194	2536687	3726654	1678378
1303	5468742	3062896	6509399	3080100	1820166	3802570	2048489	2450873	3386444	2596168	2222645	2139697	2314219	4052234	1802593	1093282	1200671	1075195	934052	763406	1205364	667464	1285597	819759	844314	1404975	1538630	1187192	2167649	1329959	2207079	1523966	1604729	2740412	1373901	2756909	971810	1528352	1855111	1623531	461037	1800124	2143998	2697796	3640511	2412446	2156961	2394555	3358419
1304	9737922	4818107	5322032	3363903	4020930	2787647	7915150	10026928	10647763	3456460	3015866	3849153	4792289	2907498	2492384	977046	2282864	2030147	2843972	3437426	1911311	1701200	2029686	1731423	1006255	2827109	4498322	2803833	3604125	4032111	3557228	3233061	3269580	3672380	10155916	8171113	2489768	2383555	3485445	7251941	3412944	9148321	6558946	6074627	4634084	4276337	3940898	7582586	1743466
1305	9331531	9026778	7524595	5237075	5758926	4127967	12119824	10074077	8904967	6668670	4797144	11304357	3934041	2936660	6265095	1538520	2374351	2398435	78477	2277693	2917635	1821390	2808576	2662422	2684242	2401460	4432297	2941303	3923478	3304353	8970463	5210642	4254922	5156912	7635282	7494115	2735056	3741387	3949798	8014441	6914404	0	10931886	9014365	14571863	6017076	7671047	6437169	6061960
1306	9065867	11320688	21812873	4831316	5297747	7311658	15052303	13652172	9634775	8957436	10584743	6580291	2533875	5358778	4823941	3103726	2940156	2403944	2859938	2987159	3181460	1622440	4093113	3308518	2702155	2773611	4691212	5084980	4875025	4965906	6362379	6574062	5697582	8779318	4195582	8007757	4064998	6045561	8317149	6920964	16753848	9426397	12550616	12221217	8750102	6550718	7075625	6296938	2821808
1307	9343548	19823375	12566657	6073093	5086952	5983106	11054529	14897206	12337981	8693890	7711306	7249975	2855927	6462314	12776036	2052017	3612648	2786514	2918492	3650741	3871367	4362705	4285557	4504651	2257989	4336269	4005278	5377880	5888231	6119435	7999461	5469452	11010800	6424625	14172591	7733830	3495799	5152298	5044263	7422577	7583332	9323332	11683893	12736661	9838266	5796691	14686930	6294788	4481991
1308	13986570	10144873	15136278	9519708	5051194	6947049	12360555	11014397	12204193	8521699	8635090	6456462	5383806	8192648	9770728	2594923	3081130	4169331	3820208	2980127	6896934	2493399	3371167	4288983	3119801	4602563	4521216	4790735	5474189	11100700	6532046	13521688	6803111	13685305	8131677	8875862	3473599	3729196	5180153	7103772	7667245	14356897	11687910	8112119	8558496	6836738	6547505	16047636	6555066
1309	7759778	8596945	11875382	5924598	4398661	5573871	9885281	10354350	12187057	5474826	6036221	6531820	10858455	7671116	6395019	2217742	3044621	4761315	3331272	5934660	3296847	1857714	2825663	5969192	6197681	4702135	4772195	5373391	9132651	5406378	4757269	7616315	6319541	5324933	8380751	8275821	3201334	3720181	4811812	7599303	6716692	7897196	10626309	7038636	6588690	6945200	6347804	7294456	5934466
1310	6501256	17786232	11573319	4713875	8808764	4855184	8974212	9827568	10969435	10759484	4863876	7238474	4394585	5801571	7124465	2376508	2694127	4116702	3104710	3303158	3142503	2279315	4016143	3168126	2720777	3249775	4788628	4141060	3724943	4674025	9794487	6458276	10222064	5195427	6362927	4845337	3307201	5928694	6179371	7088717	7046828	6911944	8618041	7786993	6071130	9281104	6773975	5851650	3187692
1311	17180611	8877786	10871927	4256076	4847082	9332666	8864633	8176421	8663476	5402859	6232242	7372073	8020101	4636165	5379324	2978003	5164929	2710308	2362224	2546697	3229450	2601670	2528328	2747467	3181967	3060313	4490255	2919315	5598190	3465529	4592012	6416356	4814655	10424601	6248880	7564607	2936837	3540969	4449315	8276443	6095085	4795894	9452843	8083694	16215921	5173430	5441594	5966289	3546110
1312	7938600	7005050	9591055	3367122	3639466	4360592	14331431	7013476	8662674	5358750	4443645	5536130	0	5722995	7455843	2359165	2987348	3578976	4744168	2727183	3120806	1805999	2050589	2480315	2899341	2524258	3789988	7673772	3774532	5284475	4151007	5147791	4474700	4586394	6618168	6482117	2630124	3695336	2861481	4261148	7433706	4955745	7218040	6409866	6179572	5645490	8061169	5089477	5797656
1313	7776410	6334282	8124640	8862834	5573239	4308556	5826589	6862130	5171479	4420418	4192893	5462819	6201947	6158089	6135666	4126674	1982245	3264161	2214986	4473073	2673043	3304343	2118539	1742847	2891388	4886163	3132670	3502215	2827281	4612005	6705558	4659963	3306981	7434075	6089660	4565150	5835029	2399897	2488867	3072098	3091838	8315374	5549054	11600368	5162764	4476321	3403514	9132827	5447757
1314	9301832	12028387	8944216	4317526	4292540	4681341	7941464	11009162	9247424	5080559	6392392	4536162	4977851	9255846	6091006	2156047	2621612	4945262	2022274	1755050	2674518	1599455	1820000	1766422	2457619	2057933	2612212	3098316	4882499	5382908	3068067	4633945	3744159	6276380	10655526	7071196	2175449	3220975	3711060	3353757	4507301	4024940	5568440	5940475	6843127	4150289	4958986	5835942	11918274
1315	6915319	7235340	4044728	3188573	4901125	4864698	5586571	5568752	4572713	7245269	6796848	9641990	5531527	5569842	4731031	2407445	1968358	3465355	1963067	1575333	1379694	1366333	1421377	1813763	2598643	1505093	4305973	2763589	3220778	3334423	3723027	2927843	3645247	4055094	3531795	3228720	2566831	4941204	3466473	4317284	3905232	3729302	9354295	4445999	7698709	4404460	4155095	3891894	3558784
1316	6121180	6954794	11018998	3448643	4579339	4624561	3243592	5234284	4469449	3052632	4572792	3520097	4994383	5366350	4577597	1721394	1762321	0	3282629	1679265	1442964	1364415	3105294	1471138	2360685	1094214	2076044	3216183	2737131	2360632	2481373	2541834	4492302	3840203	3717653	3296128	2765662	0	2234218	3748478	3717643	5353381	4058164	4208999	6287578	4966950	5318058	3707476	4838436
1317	4597683	6360454	5264361	3658222	6631230	3838509	9476400	3966553	3936356	3848188	5818126	3551450	3922425	3330516	3076745	2461137	1749786	2441059	1457129	1429912	1811080	1144876	944423	1026154	1832766	1506825	1515763	3163499	1613858	1738965	2257007	2969433	2399705	3030064	2829386	3161361	2053633	2458594	3391967	1969586	1825384	2288823	2967869	3229587	0	5365027	3778554	3300443	4449323
1318	3520623	4085501	6385275	6627130	2936293	3979181	3479932	3584752	4177409	6986956	5474853	2831231	4010023	2976633	2251729	1992025	2835036	2209704	1227490	1466748	1651102	1297657	1076064	1198286	1985053	2774047	1491182	2161996	1625183	2401732	3659667	4439803	2043653	6426059	3871421	2043292	1836675	4209350	2023581	4350026	2296401	2649035	3970331	3712146	6197146	4384086	3721784	2814203	4939933
1319	7122027	3227369	6231208	3128876	4595046	6633624	1638933	2706306	2833208	2943678	4341292	3283110	5751106	4397916	5844800	1510037	1988210	3453081	1607353	2987652	1025427	991796	806239	910927	1670521	1211497	1339054	1322556	1711943	2973829	2030956	0	2435853	3368532	4104433	2694225	1656537	2087153	1823930	1879722	3099945	1960033	3918265	4734717	5713565	6622998	4260262	2959728	3243937
1320	6049352	3960482	4560273	2943054	3569621	3108043	2695907	1961041	3287816	4067709	2373402	3078864	2320758	5132331	2642593	1663615	3482641	1029192	1273486	1304848	1390993	1343516	1244010	845572	1538737	567292	1511807	2814144	2863593	2046393	1797611	4072917	1154780	4047342	3461229	2166357	3491268	1974123	1333510	2144989	3249928	4064806	3020991	3687896	5607849	3835118	3439807	2423954	8078173
1321	3975346	3080298	7466730	2542460	3478082	2847900	4662060	2403455	3099521	0	5104505	3963636	2892391	3048764	2002843	1512355	0	1525657	1269854	792208	366384	933709	427778	1363860	1482559	817235	1130381	1426527	1340060	1949755	1478307	0	1520749	2603876	4680689	1800918	1106026	1297067	1858058	1723298	1764245	1838125	3371621	2974783	8302299	3044130	2279131	3469859	3738937
1322	3807925	5258667	3104518	2650574	3398422	2725391	2030858	2351508	2684225	5558237	3045383	3946480	4146980	3709222	2751814	2844975	1690680	1264927	1235933	926910	942374	986411	529445	666048	1406338	1966353	1957476	1967939	1272226	1289859	2135515	1651265	1197137	4139836	2852931	2264455	1266246	1216812	1942718	1676402	1647450	1863087	2174470	2848628	4812212	5853075	1854015	3536619	3074448
1323	3289610	2678535	3401089	2369684	754705	1504209	2426469	2709978	3357409	1660959	2977922	2290290	2049827	3384894	2335252	1681768	1370044	2613042	1042178	696194	693632	791105	1118749	671629	1272109	1185599	0	1071456	2188545	1399315	1692230	1790766	1482609	5595941	3642762	4000469	1576396	2586600	2699535	1372717	2802265	3002009	2045386	6292761	4083250	2725981	3825195	1981127	3991065
1324	3418872	5122600	3339628	1284591	2959075	2123786	3250000	3021729	1424728	2522271	3398535	2021145	2134274	1754130	6437501	1537837	1115485	1494469	1342712	816841	1082087	782537	359937	687828	1876790	906339	2213554	1400809	1400920	1718913	1504441	1780494	1103767	2787646	1972204	2251398	1480926	2049965	1091093	3064074	1267272	1553049	3470407	3051778	3208132	2779238	3211528	2185899	2833006
1325	3651891	3008977	6106843	1795788	2449789	1667947	1353860	1837592	1591213	2679703	1897379	3006701	2850748	4616219	1450690	768104	831930	848178	1001803	638583	652510	840354	444230	255896	1665051	674322	878720	1071466	572628	1868581	880597	1221366	1538462	1825721	1271154	2114250	1470805	1372531	1073006	1139185	1593438	1412131	2302731	2935939	2831761	2780877	1650495	4441523	5811497
1326	2860326	4403270	3283793	2162808	3313333	1946397	2436832	1888882	1800960	1592483	1369105	1548034	2903568	1986433	2876446	1383651	1246079	1340628	937725	1110305	641132	998175	341973	738268	953182	609276	1104432	1112141	1397239	1284700	2112609	1513118	923316	2241577	1407982	1919100	1185589	776	1631307	1237995	1596658	1762407	2322637	2656765	3112092	2192083	1903937	1691264	19640
1327	8456754	2810616	4051593	2127737	878563	3429042	1555439	2679622	3148344	1774652	1881166	1709384	1967568	1960600	1764712	1109240	1265803	1382400	1167038	654885	772746	377836	946281	343839	1109496	718548	1454567	846918	887115	1179002	1006752	1717197	1733420	3523668	1969014	1447073	1308019	2237248	2707881	1025350	1303693	1369139	2729406	1585891	5767222	1375297	2105926	2021359	5383531
1328	3181935	3360689	3149663	1841777	1609080	1314556	1633386	2533614	2819211	3488719	3627355	1856224	2760549	1977367	2067663	1572321	1484058	617996	0	1163779	728177	911683	588977	765180	731327	1546634	1353897	2171867	1783987	1861771	1818045	1514478	2900424	2374694	2651276	2119449	1214192	1810198	1104204	1502549	1488730	2215718	2924366	3187486	4431478	2440875	2212499	2298371	2689897
1329	3922691	4934270	4438946	1837856	4874727	2924693	3122477	2130207	1619666	1396449	2405445	2322423	1916954	1575066	2447153	1197432	1066530	821594	1223758	731379	607942	503217	911981	756866	1478601	998457	1410991	1627391	2637657	1528283	735308	1143734	1154857	2216934	3414930	1492248	1438822	1197101	1124165	2235560	2061744	3272105	2387753	2639110	2558209	2806731	4178879	3612712	3263579
1330	5302029	6549355	5226841	5244422	3959662	5177083	5555639	4682531	4619209	2680838	3797482	3399837	2628566	2540949	3947136	1850455	3854681	3300736	1656335	2087558	2877030	1076406	1337327	4411036	1964202	1703812	2292960	3770197	3319276	5654059	5646639	3796434	5383549	4379640	4735580	8210305	1494662	2079888	2547228	3860897	5947902	4429370	10785592	6146153	4401992	2959791	5296330	3950838	3452013
1331	7346784	7771405	9916125	3663756	4299807	5698337	8232605	19881872	17574778	4438365	6591216	5535288	3412352	11085660	4396375	1111093	2097747	2432558	1789222	2363215	3107254	1790044	2523143	3733552	1979908	2490566	3790660	797914	5098880	5421289	4623071	9328627	5593471	5974253	6836496	7495112	4748901	3475495	3940815	10934100	7211651	8033298	10519140	7905732	6051660	6657151	7334234	6686052	4775838
1332	9609336	10995277	18758725	7499670	4201932	5244465	22620430	11268927	11765670	14762697	8317338	8584474	4791401	5395754	7353968	4467542	3085762	2393369	2912453	5027187	3447003	2750323	3431740	4315051	2203167	5651549	4641050	3949313	6878114	5790438	4345991	6767215	6890460	6038644	15493356	7347352	2537632	7684352	5832494	8936751	6551004	8659241	10819394	8329440	9179507	6997331	7545219	9244654	3070315
1333	9244096	22846067	11771275	6258107	9723373	6635691	13842610	10602695	9641819	7323247	5505573	8209132	8409096	7228913	6578119	2763056	3316786	2386273	3811657	3281537	3338940	2675144	4329662	3337583	5036933	3933627	6547561	8664939	4409958	6927882	11891812	7590849	8791312	7307765	13200786	18420700	3898423	4138859	9003207	8893045	7893617	9002322	11850015	11178996	11642136	7703077	8295174	18530338	4551627
1334	10871813	11536826	15244878	5143525	5179929	7331205	13308492	11022594	24230819	7029485	6387207	9787192	6534284	5614974	16260010	3587832	3072905	3868861	2441011	3949162	3978203	2916372	3752748	3308945	2690707	4261842	5220198	5173970	10513092	7088090	7152992	8029603	8761695	13764539	302	8711935	3007728	4097255	4456640	12920591	8412084	13862069	21754527	18120637	10794705	8157418	9592212	10628132	8968335
1335	8462901	11417197	11231975	4927729	5520165	6004701	12883258	12825490	10668886	8042248	10044515	8275121	7414663	6547965	0	2389459	2750992	7369708	4968026	3566094	4358385	3644576	3998146	5439542	3729856	3924412	5069772	3612420	6196965	7380035	6089979	7112545	8266514	6291982	17174726	7344589	4349336	4995434	4185268	4775080	9819460	9347856	7839712	7667604	9434104	5890674	8043759	8993068	4670641
1336	9177190	10069039	10668804	9303248	5825114	5549806	8987742	20295767	9728640	7546008	9423387	7670750	4562491	12576560	15403416	2452141	7446131	3447192	2272512	3907143	6482659	3117542	3596169	2893320	3816232	2962585	5631841	4148100	4441163	5574712	7369363	12182843	9274413	6958007	6793904	6505974	5228161	4628812	3213379	9095282	7694388	7876806	8497817	7462577	10145964	10858827	8055664	7527291	6005867
1337	18505799	15454261	17245191	3679098	4915622	5321396	7859648	8452162	10278220	6915502	7431484	9178990	4250351	5873999	5467649	2357116	3308892	3025318	2614176	2930897	3154784	2315679	3608532	2858561	3848302	6389229	4613819	5189053	5142819	5182466	11471422	8533105	7634142	5829304	5972938	5801506	3626732	3246108	9330350	5928437	11448594	5423545	9731511	6176433	6192749	6004499	6031343	4845162	5752868
1338	8715736	10013324	8532926	4399736	5538383	6476746	6584587	7737046	9332643	6988178	5386726	6703940	5835901	5599230	5071276	2126018	2245288	2640452	2373955	5641165	2684523	2684105	3267122	3665965	5648816	3445525	8233445	7326108	3970940	8953961	5904007	7659768	6703201	10981144	11323596	6240815	3880292	2921905	5355100	7233347	7412390	7175315	9497227	14115098	7333409	6954697	4748407	6283248	4606906
1339	8880152	7009686	9214979	3678604	10914377	6025380	10462250	7447938	7541705	8606652	7134778	5937668	8911335	5159447	4560916	3244591	2581920	3049706	2891860	2438247	2906374	2766104	2674408	2807180	2933545	3066224	3432364	4659635	4478117	4153643	4464979	5893577	6128808	4479907	4653149	6015141	3006740	5253663	0	5155473	4901885	4820679	2415389	5881477	6246719	3388408	9663173	6038076	4499811
1340	6101408	7514105	10112555	4678751	5024132	4404521	11114801	6756082	11349300	4286915	7777215	4825840	4783070	8611268	5609910	4916025	2176758	4736916	4710367	2860742	4924232	1870602	3256855	1753661	2511259	2963406	3600647	3428040	6170900	3944548	4418463	3441542	0	9154656	4529758	5275578	3031097	6956501	4293944	3640980	4597608	4400726	6620228	6636030	12514915	5392764	4781095	6948926	6428389
1341	7826567	7068288	7619311	5564509	5152480	8876001	4472817	5583840	4163358	4978857	4915466	7203642	4598549	3268920	9568499	2630038	2343214	2455996	2262968	1785374	2022444	2153971	2584373	1421957	1830285	1846217	2104328	3139424	6482963	4055065	3695413	3331158	5184217	77006	6319815	6254435	2443372	2104775	3913602	3797357	4554089	4206434	4892958	5252349	7174009	4086836	3186946	3847305	5245422
1342	5812890	7187448	8029098	7610427	3146779	3658061	4881292	5856602	3830298	8871974	4576256	3564751	4760934	3243496	5756303	2653303	2002796	1483672	2512863	1321507	2216582	1945868	1272276	1196852	2526775	3008399	2110814	2626550	2750319	3360822	4461570	2607507	5899767	7259359	4202355	3174267	1808474	2026188	2602113	3124360	3066662	6985876	5019786	5474622	4465190	9430576	4848701	4875261	3664018
1343	4555878	9155940	8534362	4023945	3214725	3304930	4001911	5102831	4255108	3841462	5939351	7600046	4072097	6850101	4633068	2651743	3965753	3433292	1748402	2002464	1893713	1482697	1121775	2059422	3586591	1059440	2758906	1491423	1603571	5626698	2996036	2697040	0	5867574	3934309	4578443	1584743	3818583	2899607	4112111	5470734	3402748	4851844	3559623	9423012	3334178	5345170	7740651	3779451
1344	5440651	4669081	5966516	3872212	2845080	3579737	5338631	3039025	3892313	3684694	3611353	3325089	4162594	3980762	4871808	2856345	2031857	1400448	2595992	2233414	1534626	2590721	1421441	1292051	1978411	1175145	1844105	1695263	2182848	2855861	1568799	2667453	3907460	4027503	6933568	3254502	4081519	2142813	5151302	2990405	2169176	3601177	4019832	2911267	7560542	3349807	3542583	3293502	4614947
1345	5218158	7813345	6736248	2523652	3830831	6372308	6937038	3631378	3571055	4197453	3183590	2886545	4958460	2957979	3504672	1562282	1975057	1869481	2186903	1942812	1232413	1168188	1997404	753014	2168840	2133976	2745480	2635559	2709253	1679961	3849355	2426098	2729105	7557242	3314485	7582	1908307	2415735	1913542	4137378	2887208	3194580	3556610	7982378	3145516	6138623	4359721	2593574	3649216
1346	4494602	5227894	9182063	2794517	4144843	3317042	2469561	3581625	6681966	3364886	3723889	3141237	2702085	4815487	3881957	1410364	2466588	1315368	1695827	895187	1349046	930805	693968	1485931	1824812	1450680	1756973	2016394	2018072	2280572	1903070	1729346	2136812	4474393	3158395	2884017	1799008	1727335	1391349	1826034	2207245	2414885	2514927	3814	4738443	3337324	2364695	2596024	6608704
1347	4523193	5351844	2564620	4055955	3044184	2676832	3013615	3006532	2667213	3465654	3833346	6121124	2134190	6361805	4135816	1960704	1675087	3169564	1467280	1755700	1041397	976825	1052878	873824	1326822	903840	1935735	1298804	3519540	2375242	1839950	1896837	2756043	3484791	3939542	2508262	1429058	1364088	3418856	3146173	2244868	2318929	2772375	4989821	5310743	2406771	3842331	3099133	3163749
1348	3897006	2190411	4031865	4657172	3309621	2818299	2783314	5126460	1821574	3410593	4890997	3040557	4298645	2771720	3359629	1697145	1318900	1508096	921868	1018603	797650	1709180	484047	723002	1377455	1665820	1488213	1767979	1301359	1283334	2614981	1677512	2195763	2324731	1727026	1548990	1393577	3179620	1490107	1467962	2139065	1695008	2743689	3359784	3982081	5705170	2085111	5475445	3253536
1349	6480133	3480883	4297599	2361541	2267010	2939048	3814188	3316191	1961248	3410093	2747423	2013394	3130749	3360979	3542684	3929865	1153724	1741054	732472	767906	1112217	836945	892476	521113	1148406	679828	1216621	1669350	595103	1810064	1670693	2494871	1402015	2306110	5516900	1769668	2914727	1385506	1575321	1691190	1506549	2512557	3481141	3759706	4796922	2521800	4818788	2231358	3719927
1350	2536458	3875825	5168784	2798718	4095259	3182775	1324577	2143547	1528822	2965663	4290365	2216590	1785709	2633138	2638834	1296376	2711497	2065357	1476868	750637	1317711	916147	573548	589866	1241719	1021674	1305843	1243863	1516945	1444534	1561792	2906974	1919308	2591854	0	2158123	1227423	1499029	1788550	2434885	1522031	2094961	3805442	4343855	2573182	2920101	2000157	1946798	3814271
1351	3664799	4872396	4778132	1740657	2889577	0	2877352	2074227	2421302	2615909	2402464	3869966	2124449	2427664	2207840	1125395	1154461	1341912	1042473	659777	271412	450635	625752	700203	1136452	1218916	889091	2521576	1800915	1836534	880158	756603	1389417	2256966	4115691	4025249	1023531	954101	1417920	1403506	1460979	1956758	3034178	2346808	5283452	0	1825460	2108442	6609199
1352	3419812	3443252	4904630	2097316	2967490	4185230	2160908	1319476	3197431	2309252	4758992	1853486	2220291	2945131	1949439	2367491	804408	865417	901172	1219771	593167	601153	582243	306910	1793699	901209	1374945	1147936	1524578	998908	1194028	796146	1690050	2133535	2546917	1505494	996317	1080327	1777579	1864613	2102455	4207782	1544097	2631910	6055107	4707317	1935700	1949965	3743024
1353	3247813	3845647	3953081	1591047	2068669	1893177	3856991	3762965	1236809	1950094	1952719	2330221	1766905	2861102	3143876	1345364	1258945	2033001	967809	541383	651842	1177595	633101	602471	950525	944357	1212824	845913	1465736	705076	1171208	1118640	943306	2538391	1939600	1466460	1584581	1148306	2555292	1867198	2335460	1952642	1377316	1396178	146415	1990300	2457498	2213288	3588397
1354	2325216	4328410	3775341	3025668	1980524	1808904	2893221	1232578	1752283	1535195	2103272	1821387	1979947	2242627	2886978	1485580	1915537	1038087	1213240	421228	1138243	522624	315842	492917	1160429	1104195	1074852	1068248	1442766	767545	1501431	1903774	962166	1351045	2168961	1389360	1206843	2724378	1157177	622366	2172853	1968769	1279526	3623622	6964857	2488307	2418641	1581639	3253575
1355	3432071	3830612	3944769	2152126	2395388	2949749	1861176	3049278	2068439	2879618	2092717	2561222	3747759	2046897	1947662	1154024	640586	960646	1058694	686757	526528	638465	781659	863901	804956	935334	1262449	1633883	1632973	2011308	2380898	1461232	952880	4136811	4590047	3245927	1552709	1945756	1671318	1597655	2047379	1985438	1813469	2039488	2540606	2659712	2077336	4513490	2660808
1356	3225959	3444812	2654683	3326474	2301729	2644096	2321090	2682443	3242095	3665462	2966200	3130305	1564631	4696569	2167980	720756	1218492	1145230	1050522	1275634	713721	789759	1331870	739885	1238633	828359	1048124	1062796	1523959	1624682	1718637	2945536	3613494	2101586	314797	3096396	1335467	1855285	2649559	1675550	3369979	1715289	3917953	2611924	4867134	2537790	3414434	1741328	1635589
1357	4080337	5592272	5580915	3296515	3980279	3195147	6700255	7181262	6224544	3577852	4750264	3043617	3221012	0	5705174	1627778	1256708	2372536	1110940	1562944	2298413	861174	1256088	2629578	1594295	1749112	1657090	1460653	2435949	5235764	2956849	4504362	4386949	3544944	3479096	0	2937842	3062948	2569880	2771096	3988151	7501506	7426282	5913631	4740100	3233509	5657137	3980159	2218954
1358	6787123	7794621	8419478	4452086	3812320	5095685	14404906	11944800	9098162	3833669	6687633	5030731	3832513	6982931	5505410	1923027	2205309	2515136	1473201	2584848	2797391	1327184	2512035	3375307	1819117	3025586	3052004	5602003	4711638	4789496	3471636	6031588	5671551	5111902	11727129	17176259	3106455	3967510	3003097	12179045	5855869	8303507	12738474	6537462	9892549	4830018	5275840	11650473	3548288
1359	9080553	20122732	21699034	5198741	5939496	5706509	9196010	12684096	24348225	11985229	8298733	12750833	5417714	11512479	5868476	2753646	3090434	3427258	4526409	3314203	3875358	3380476	3259282	4190004	2645222	6256127	4964811	4342987	5255982	6679995	10642078	8229273	5928234	9225076	9613031	9994140	3202617	5093929	4843662	8397000	15388204	7965117	13511962	17581504	7542443	5664617	8022806	7885877	8174026
1360	10667238	15501239	13549412	10494948	11814538	7660496	14399822	15491751	13330443	9422055	8276606	7176307	5460943	6833955	7503830	3909667	3468393	3323763	2569751	6174564	4553135	5460431	2924879	3416401	3945099	4260561	7770602	4761513	12271242	8573775	5418923	6798004	13634264	6598297	8738733	7000271	3671973	5250880	6778988	6759261	8700758	8014425	14818408	10380198	10145489	5930768	9426885	8204331	4084676
1361	9865011	13462339	11826434	6155539	4415953	14830786	12536035	14674096	10935444	8501608	7025725	8202387	5538390	6452455	8430739	3574989	6770772	4544365	4119462	3711264	4951715	4125294	8340880	7039487	2936044	3884537	4850229	4567220	5320488	7797127	8093842	6640330	9018378	7979316	8799005	9247750	2847729	8934933	9424482	16981998	8636082	10231256	15241623	9826691	10044974	9282671	8924538	8154943	4478971
1362	10323100	10463467	9992368	6175929	5214191	6508791	11646415	10967292	11785826	6481170	7338030	7028151	5592172	6057334	7223045	2238450	3877311	3985130	2915372	3783153	5380750	0	4236379	3874935	3570411	3872996	5315882	6472702	5313184	6628948	8772274	9662730	8326290	9829225	15059273	13635944	2783153	5704651	4962870	6476020	8287516	11897327	0	8864978	6857007	7499206	6489670	7214587	5361907
1363	18710122	8579070	10276367	5623092	10227891	5336854	8884652	11790247	9805278	5556055	6201671	11348662	10820133	6600869	7854135	2067653	3448165	3849407	2746256	3737108	4178985	5370080	2607341	3242484	3652618	4309668	6740062	7088019	5939790	6544651	9090443	9745304	8015952	8865168	7157040	6165722	7056943	5611678	6229272	5265652	11925793	5876362	18704585	7933635	5197440	8142205	13243693	8216809	4096683
1364	8972859	18829059	13927571	5986971	5772632	6764591	9469504	10976233	16129832	10255891	7598924	4840210	4919769	8758472	14028447	5066216	0	6592473	3972230	4585954	4179779	2102284	2894998	2851408	3878314	7897804	5093836	5827619	10009158	5984427	7638704	11012843	6758685	10923085	5596500	6406678	3766614	5283794	3926449	11458230	6602184	10092161	8130175	13067934	8698238	14137508	6878080	8354248	5661060
1365	8387166	9677729	12841975	5955836	4231485	6296795	15198257	11739416	7856064	4830684	5655340	5696954	4774289	4388963	7354863	2484379	7610700	3493390	3666041	3786820	3021582	2514522	3541714	6981673	3938046	3269311	9038367	4671821	4517337	5169468	6061907	6196644	6148050	3487410	7545474	6151214	3454924	3794505	5137870	4356518	4886357	5307618	6495304	6348053	8753171	5838250	4862161	10373396	4581659
1366	6954600	8525798	10578241	5022333	4347514	4335605	6840588	6755097	6463924	5861662	11841655	5329221	4480727	6188551	5224467	2548065	2498608	3020186	2748179	2905548	4854853	1730744	4320712	2525265	4120109	3489852	4146614	4994263	3350441	4915567	7739835	5131467	6103269	12400818	13162471	9578337	3147178	3854862	8284185	4711296	4754809	4691076	6035824	5553108	10005197	4719011	7754509	7617225	4640369
1367	13533422	6435113	10272882	4645546	9851976	4075831	6679980	5622438	5874407	10065053	5054673	8393216	5780844	6760484	5672527	4812371	2681885	4348700	3044512	3565209	2361441	1722135	1812198	2384714	2818232	3397911	3644288	3909990	3661415	6412938	3709692	4034036	5851326	5186894	6119883	4929698	2615407	2703483	3318659	4815204	3633155	8569768	5798273	4061332	8471394	5908010	4328319	6004149	4757748
1368	7316028	7864333	7980958	7837459	0	8541140	6094739	8718823	5439398	3914455	4464917	6061160	4088590	6368848	6213385	2083703	1619837	115383	2563789	2265382	2428803	3530725	1886988	2312800	2299628	2390640	2838671	6599408	2766744	3648080	3261218	4540640	4100275	5997244	4507337	4905597	5971126	5464695	3224741	4109282	3570070	3611808	6126557	8649083	6321758	4340183	4469950	7010750	8312642
1369	8352156	13469385	6269932	4078389	5935502	4797969	4922764	6853873	4258322	4306729	4759364	5290062	8366502	6604084	5391399	2222409	2586584	2571266	3052043	2332821	0	1610774	1664189	1044375	2707915	1954573	2345276	2366100	5553047	4414513	4356065	5672308	7558707	5909891	4794886	2976427	2770534	2206384	3428856	3856413	4984827	4559345	5169671	6089811	6037939	8443238	5444596	4923606	4959486
1370	7206117	5185489	12088588	4920925	9514379	4634966	5801613	5998687	4173308	7901517	6224456	4867220	4538410	4622592	4028446	4352325	1916222	5027326	2552145	1907944	2930585	1489603	2362866	1120767	4977030	2182048	2506357	1747145	2948704	2329362	3938175	6584235	2216375	2972461	4530063	2583577	2430178	2758234	2382788	3020748	4201621	4760125	5555525	4316638	4358644	4766261	3102178	5372685	4118694
1371	5224517	5552944	6450747	4237848	3008394	3278950	3935042	5235623	4386220	3187075	3023756	4634396	3661886	7840300	6553893	2683399	3799510	2386748	2045175	1533808	1767171	1462815	1463044	1936631	1782546	2047708	2320142	4597177	2189577	3982754	3247739	2018536	2168274	3248345	3217734	2320595	1619211	2001058	3326978	3953579	3276519	3415021	3385331	5061765	10165908	4333577	2849417	5096169	6717862
1372	4518833	6192590	4266501	3627080	3312302	3309091	7941569	3976751	3274127	2902691	7291236	3488132	3231633	5699610	2650631	2874220	1583474	2222828	1880691	1221470	1393372	1176084	984213	1570057	1524354	1120560	2062609	2420958	2040411	2639876	5481422	2651364	4088417	4032887	4911445	2324441	4228791	2419724	2233534	1958892	2327047	3870394	7170090	4210089	4244777	3867142	4921423	3486714	3578998
1373	5354777	4493495	5851500	3102931	3955929	5341990	3979001	3696903	6477561	5861823	4818889	4058213	3539095	3902832	3664201	2240438	1450803	2178332	1778829	2292831	1771553	1203354	715260	24530	1520600	1302858	3646481	2032406	2057625	2202843	2342805	2576764	1452767	4055743	3070013	2532856	2591111	3817362	2131584	1960466	4147734	4434426	2791463	2527033	5347451	4811202	3044245	2739826	3849179
1374	3681195	8049061	5673988	2691012	3027597	2709982	2989366	2957584	1975804	3913555	3270449	3011628	3587752	3534054	5687026	2011565	1885342	2335475	1280747	1091802	1221555	2182670	640574	1166823	2244287	1496327	1059662	2104569	2016875	2423303	2116693	2524078	1732563	4319014	3737843	2406808	1906371	0	2827030	2754576	3089680	1575363	1558914	6784227	4547281	3068468	2453984	2960143	3568041
1375	7501236	3485189	4753551	6808731	5640831	2205976	4215015	4682525	1632018	3086878	2978120	2215194	3316996	2834926	2769387	2219043	1821038	1923189	1373526	1218112	1197519	984941	835439	1572508	1633856	1444978	1487368	1667273	2467696	2458521	2005082	1366437	3174650	2085178	2936409	2285929	1681985	3342673	1627142	1522971	1054423	2446359	2489425	1835015	5747741	2426752	2583102	1835743	5859195
1376	5848906	5210366	7097441	2081679	4129506	3563217	1821409	2738820	3991310	5037002	2944263	2588302	2896425	3094902	2336277	1582286	1494201	1679573	1921081	1348116	926045	838462	874968	463391	2405977	981742	1917071	1867663	3220900	1213003	1957466	1757527	1038184	3784562	6214422	1472671	1362415	1143587	1917163	1129298	1813135	2683586	3803918	2577943	3616415	3912109	1983452	1917493	3124860
1377	2779543	2620984	4558888	2462166	53455	2107046	1860573	2514707	1296740	3009731	5132564	3595658	3250438	3502246	4768545	2017459	1630887	1193814	1062318	1836797	798646	686947	938512	679611	848297	960224	931464	1459154	1192137	1244286	1737322	2143015	1480063	1479548	3340681	3135483	1657561	1337418	2202883	1198746	2170491	2500813	1534417	2998329	4087218	5476753	3090848	1883679	5583114
1378	0	3092154	2358623	2050470	3337129	4025233	2754764	1747675	2111310	2969680	2256502	2780690	2065214	2090447	2781429	1850782	1455749	1299715	766174	998779	617336	634740	713326	708249	1376639	800298	1385568	2108369	793135	1845645	1805145	774242	2458524	1365820	4261112	1644604	1504808	1979987	2231891	1474457	2260836	1667530	2758255	2594877	3893750	2074740	2339577	2173045	3323711
1379	4081787	3033226	2714704	1470553	2256478	1910331	2214928	1709320	2093891	1975900	1565046	2953369	2528277	1776550	1678186	3028777	2044715	1869545	940097	869939	858508	456010	853471	552756	1125941	1953409	1132751	2037925	1621860	962426	1711425	2645214	1333887	4659833	3402714	1917117	1675284	1364641	1631266	2745151	1480522	2186881	2858254	2630274	3530757	2416024	1345893	3439257	2902862
1380	5906686	2977815	5130283	3876071	2160677	1503874	1676290	3642431	1929064	2234090	1596425	2834804	2415625	3410980	3275554	1610982	1179080	892433	1858934	987394	904649	1524140	392813	649041	923838	1088418	623948	1582568	1232815	1099003	0	926003	1266601	2798128	1854259	1361963	2178112	1859566	1157586	1212909	2030973	1648646	1818430	1861181	4777576	2215272	2479259	1311713	2779902
1381	2877661	3776071	6149945	1849178	2057414	1900209	1390950	1397325	1795277	2188186	1952999	2584036	3141254	2971519	2497991	1072648	980447	1473288	835706	1013466	506141	0	772130	1844577	1134584	1059459	772822	1102807	1731627	2595832	1207498	1261788	1483095	1756051	2873625	1416781	1574921	1088143	1305718	1839881	1927167	1750441	90898	2135295	3227346	1879868	2326929	2410788	2452797
1382	0	6068027	4972372	1767060	3969561	1428002	1504666	2464953	1640458	2108540	4279182	2820822	2367739	2978601	1609445	1184562	529332	1069201	828317	889625	620888	1792568	567371	0	880053	958151	774830	940524	1801564	1585580	1436189	1531063	1200837	2955524	2606682	1493202	1642240	2503261	1330923	1733764	1832984	4508050	3142776	2394668	7349900	2611767	2274510	2862444	2565621
1383	5971013	5393753	3349460	1615052	2294246	2010576	4716683	4290348	2871234	1967200	2593465	1903586	1972096	2993209	3202868	1942569	2229619	1211009	827614	1147628	886370	762470	777281	890779	1095170	986161	1058413	1022645	1617489	1501720	2669054	1350729	998614	3039614	31	2022677	1184047	990991	1691784	1251734	2823362	1652238	2210451	4435285	2523566	1874519	2414517	2966858	6353836
1384	3390729	3052718	3987624	3208802	2308770	2200270	1902639	2783974	4239306	1956063	1891174	1819597	1355582	1925777	2010305	1154693	827763	960685	1016602	1045062	1622037	621820	1340538	658522	955409	1169719	2174969	1750877	1637455	2319764	2118391	3570692	1476682	1897823	3136894	1298870	1467413	996334	2911170	1779088	1959846	1725058	3775129	2419547	3587120	3486266	4456974	2512986	2728621
1385	3027516	4429378	4336855	4202695	4440332	2066057	7117995	5691995	5596092	4138301	4594859	3269394	4259801	5036673	2974143	1696965	1209509	2828672	1190652	2414250	1515642	2037786	1101385	1275631	1929393	1556978	2128445	2388947	46756	2361412	3237829	0	4856335	3892346	1992244	5704117	1379413	4784899	1939876	5785135	3888038	5696181	6612881	4164052	3663721	3832656	2551754	3515150	3600813
1386	11359906	11271474	10262560	5809171	5221354	5973934	8377949	9792495	9910014	6783601	6442751	5723384	3025559	6311656	5834141	1750875	2621659	2582823	1536633	3317605	2090931	2139245	2701724	2544906	2977444	2804405	3208712	2950298	4319619	3736814	4472492	6654855	3835190	6651489	12060304	4738462	2813768	3899038	3295703	6717913	7168425	8074398	11235468	7000314	5815416	4937634	5487000	4888679	0
1387	7736171	10576097	12317068	0	6478216	8672027	12172695	12026738	10141235	7601127	7274753	5847966	3713490	4330918	7607686	1580932	3492573	2321764	3980802	3614453	5846863	2760935	3086745	3592648	3867507	3773313	4109233	4681708	6625877	12856767	5956320	9036305	5116805	9220047	8013968	19020999	3552990	3230069	4111457	9797872	7321339	9264887	10901155	17456985	11113436	5986916	16014106	12328230	5908825
1388	9857100	13607945	23538133	7009280	4829596	8018293	12050265	15519199	19103456	7492462	7981997	14002569	5460220	10701416	9267017	2058388	3262320	2797194	1997750	3505005	3812244	3068058	4316111	7218814	3636586	3739962	4948082	5972536	7300868	7628795	7284245	15031636	13785415	9385122	10414920	10260485	3498857	4587221	10267947	9441222	10247057	11069173	15139644	8942458	11278851	7473228	7100846	8394069	8920019
1389	11113889	14027504	13438119	14391735	5008834	8150528	14064600	12872768	9634146	6625141	7552287	5750409	9958140	6194237	7590951	2234373	5927155	3512402	4834081	3597351	4539164	3297021	3830310	4372352	0	3711027	4475908	5641335	7450220	8979416	9506924	7656429	8225169	10077811	11054036	9101050	4374510	9316434	5125253	8667133	10303190	1054	12953111	9163332	8168557	7040552	8403396	8478686	5299629
1390	14064836	26117448	12438619	5082886	7317004	9134474	14805798	22438958	10685277	12918386	7927741	9660214	3880475	7399388	7724800	5812506	3083013	4319419	3764809	5270397	4993186	3595653	6735059	5195594	4638878	5009649	10477404	5568319	7373271	8836802	9342404	9335086	7615173	8548606	8819071	9123612	4083492	6495746	5924185	15606245	10856584	10987477	11691339	19206646	9351713	6986679	9283923	8824760	4405025
1391	12665730	12489714	14500097	5058237	6219609	6852364	10990016	9997535	17389724	5280239	8141449	7362611	5529279	8190689	8193591	2768342	4236476	5160871	2838654	4242337	5069606	2935522	2518849	5483508	7350780	4264128	6163793	4858267	12048863	5430298	10170613	7896599	15429226	7212890	13673730	8621476	4304847	5266867	5607643	7814682	14918380	8624128	10732452	0	7150622	14085142	9517843	7722768	4004212
1392	10410384	12666478	11806023	5554402	6880396	6390818	11346583	10085715	6587524	6626491	7733715	12404358	9518793	5915524	7831948	2498266	3896021	5037693	2951621	3456609	3895200	2891761	6171453	3105247	3468185	4430185	5885862	5227318	4292612	11877291	9040887	7670593	6831000	7441818	7025886	6358697	3746691	3543786	8449019	6538910	5598924	15552652	8112983	10191594	10986457	5123767	9360942	13970381	5817840
1393	11091608	9699550	9803609	12628732	5153492	5878863	12991697	9974482	7653669	7550911	6301956	6425489	5209978	7236050	7412743	3115777	3490915	8679685	2985677	6165668	4561809	2382541	2702944	3186000	2753874	4483415	4864103	10814487	5602914	5948447	7172107	12332943	6196801	6553173	6486295	5704356	3358084	3837231	4398900	5854409	5520564	4858733	12586224	14483064	17718698	5760690	7198322	6918341	5061801
1394	11541856	12543432	9938108	5545032	6905867	5131237	12801012	7860036	13676644	8238907	7062934	6377987	5217687	7358601	7557885	2560647	4102005	2751280	3280117	3388384	4082249	2526759	2948105	2480898	3369405	4324193	3928704	2926200	5393025	4938108	5069720	5826874	5903656	5677716	12941749	5979593	3931266	4204188	5102344	7617125	5840745	4617172	6584369	5705047	7903493	5851547	9390737	5404639	6037122
1395	14943587	7521076	7469598	3124413	6229756	10784104	6865629	7969137	4544253	6307534	6701589	6003101	7923734	5435726	7394665	4571408	3065371	2980657	4992998	4118238	2454756	2644287	2610366	4804949	6198007	6607222	3495351	3300069	5357338	3142938	10918485	4531543	4410967	7770048	5468685	8713047	3136278	6843364	3934374	4521249	7793179	4001489	6571447	5867696	8760705	10884377	6616198	9089238	6987525
1396	8156621	8255190	9549526	3311826	5371670	4505869	6274466	10882298	4421933	6729635	7976433	7715131	3670690	7238719	10197806	2322161	2815289	4237535	2163381	2411638	4230553	2562481	1926433	1804785	3556476	2173704	6673396	3677237	9379841	3835430	5800004	5486560	9780171	6083162	5271740	3432256	2936032	3260968	3285990	5449983	3225640	5429453	5918258	4400102	7241102	5406388	6478766	4832065	5579619
1397	5149522	7838858	9190675	5791067	9503019	5852447	6424627	4875067	6260764	5078793	5920209	4969678	4233291	5678859	5305380	2880741	2797066	2604740	5142811	2351767	1566921	1902480	1551077	1853173	2946954	1484495	2595934	3225231	4110132	3830942	0	4933984	3000384	8469124	5411536	3514555	4471492	3378674	5915124	6269101	2976674	4253866	5961771	8305813	6925958	5920998	3644917	4260969	4650571
1398	12582603	5478923	8004995	5485459	4427827	5757334	6724530	5831247	9976185	3642765	6342194	4644214	8911257	7599517	4739029	2811365	2356315	2761953	2279474	2677689	2212406	1514665	2653373	1700151	2842098	2520993	2703985	3636247	3274121	6542559	4762295	4661463	3977054	4230082	4607999	4268185	1675205	3559182	2344016	3724146	5286368	9303507	7365010	4246440	5983683	3788445	3950818	4911498	5697725
1399	8179358	5502077	11472397	4719925	4178138	4698071	8165659	6491825	4593197	4480321	5684705	3510919	4301579	5410545	4209850	2369536	2920996	2152422	2505132	2372057	2329392	2122556	1531969	1702888	2766417	2884937	3712384	6022467	2338269	3322414	5650945	2872439	4796568	3879927	8099589	5595927	5329934	2219832	3617997	2632371	5445755	2792547	4434733	3216071	4266620	4226121	2412610	4607824	3310028
1400	0	8351787	5349972	4958845	3665845	4052518	4962672	6550744	2871169	7835540	4528626	7751250	5040299	4655032	4548664	4666519	3743544	2130136	1795174	1855297	1794465	1614377	1263193	1585513	2474337	1541778	2430764	2672077	2431482	2212930	2633802	2598344	2350997	7622842	4364232	2624706	2443731	2391415	2615162	3163263	1679914	2614224	4585330	3511300	5610884	6684601	4474046	4665818	9215634
1401	10878760	5047812	8851805	4095039	3555190	4592721	3360460	2771117	1971174	5118413	4711710	4303588	4981979	3887934	5946703	2099013	1634303	3810112	2300042	1538929	1602889	1313353	1359549	1285457	2190055	1667413	2113972	2838356	2017926	2358586	2433924	4459125	2032337	3162467	3000534	2719866	2677028	1903739	5498605	2202341	4944415	4920689	3279227	6655821	7147600	2964861	3164418	2912040	3865777
1402	4795726	5577040	5906045	5812453	2928229	3425171	3868087	3189132	2883631	30048	4916456	3696297	1853216	5137599	5254885	1866010	2255379	1410724	2015333	1318172	1417682	1546401	879302	965822	1558245	2232158	0	1845280	3168228	2119475	2203025	2309849	4355084	5310441	3706560	3077083	1952858	1708995	2344675	2856542	1827945	3396997	4507505	4111196	6103973	2414467	2959157	5356406	3878019
1403	4503701	4727535	5140405	2098278	5417301	3848580	150378	2957729	3881837	6156274	3192031	3402905	6392804	7240675	4361918	4239802	2087871	1431382	1581810	1525202	1144714	1681678	2092449	1608285	1416261	996332	3303791	2798280	1667769	2245021	2253939	1813411	1621129	3077071	4241689	2202978	2376533	3706335	0	2139867	1621814	3615460	2661512	2529833	5228386	5217945	5213663	2640128	3959577
1404	4133657	4063304	6378947	2604119	2257355	3106793	6419721	3526532	3426672	2346087	2964184	2667054	3037810	3188819	3956719	1879000	1425278	1643218	1168414	1657003	1054356	792347	839110	683443	1348199	951212	1186987	1083774	1710060	2168877	2636999	2318123	2169051	2901768	4621834	1910153	1578601	1763090	1755184	1909873	1924594	2652959	3043184	3730491	3940420	3254346	1823530	2661805	6700143
1405	4171368	9444113	4558272	5409422	2786560	2637931	3590190	588406	3656317	4687492	4326156	2694075	2228949	3543125	3890663	2103569	2130781	2785451	1554466	880249	895306	1531351	908037	998083	2207819	1372926	2279882	1522942	2615837	2902421	3324400	1960039	3224259	3005722	4678238	3770613	2332484	3078791	4776673	2495508	2651737	2526831	2353866	3493841	8065654	2827775	3089981	5310452	3914030
1406	4597296	3620900	4173263	1810429	2067663	5358290	3424028	4790701	3289125	3243328	2699979	2660462	1634220	2722255	2416355	1728942	1858231	1765250	1231113	1342191	845776	876821	1339099	760587	1485745	1166997	2821097	3276753	1422304	1730806	1819239	2005625	2163923	2301318	2665172	1945085	1662191	1511851	2461474	1664718	2487835	1764081	4441501	3814438	2708672	3332307	2471135	2057111	3469843
1407	3203417	3557657	4324070	3420386	5339837	17331	1874033	1434587	1991217	2273666	2488550	2858782	4275114	3744612	3111845	1339920	1812986	911271	723328	1045067	1584988	797595	469191	907918	1230520	935048	833723	1031165	1071915	1137354	1542618	1311752	1363816	1827869	4742922	2099357	2159531	1206088	2295756	1630741	3641581	2100520	2662221	2718661	3254905	2509193	1907061	1299844	8032933
1408	2263840	3090917	3226669	1943149	1618448	2191122	2986942	882810	2023085	4959858	5768159	4286931	0	2844843	4467362	1408193	1238978	2595643	807706	619667	589561	779084	454430	779709	974266	896965	1057300	2035705	1031434	1700229	1606511	36979	1336203	2247636	2051308	2012188	0	2172616	1923009	2522948	1953843	1987173	1996946	193489	3214335	2330373	1670134	3258846	3823737
1409	3060257	2086071	3189690	1981555	2038978	2640240	1326715	1022663	1982095	2330510	2357605	938027	4635445	3315103	2644683	1601510	1395361	1510485	1777446	739800	738677	638659	424825	467574	1122751	541597	796858	727214	1263463	2250060	895582	2414932	1968192	3092171	1594169	1525823	2465383	979393	1373148	1492038	1523980	2774325	2498566	2874014	3912278	2880809	2045327	2079462	3363007
1410	4545559	5593919	3364425	1374112	1544784	2300734	1474675	1976947	5304976	2167630	2085741	2243915	1803700	2095481	2724400	1666244	808615	1072780	1011811	966160	1309091	698498	788604	938054	841732	650438	1106752	1081279	901520	2117500	1784400	1221218	1330801	2322617	2635455	2271543	1031281	1173874	771739	1357598	1415465	2085832	3668213	1909501	4152764	4295996	1545076	2432202	2542280
1411	6319843	2136077	3268748	2830248	2323271	2904492	3821480	2155489	2494572	2210358	2381812	3967984	2383019	1425258	1725472	1236044	957619	930124	701199	988335	919731	840723	570219	518071	1346481	853389	1831260	1173885	1521795	1503895	1607092	1263609	1200513	1762687	3154980	1475427	1382855	1240037	2109943	2213672	3350211	3216609	1625900	3266498	5359583	1851669	3057135	1314498	3265760
1412	2612287	4352783	5954972	1286271	2528812	2178298	2082423	1978184	2285140	1704378	2619328	2196318	1693361	4099565	1813550	991926	2300485	1085822	640219	1053986	753960	990483	938220	992436	1451246	662735	1475096	1469675	1333537	1780541	1778365	1061994	1656899	2976722	2597813	2722590	2007048	3111397	1160364	1393604	1732277	2100595	2305196	2380075	3422402	3584839	1927761	2877181	5462885
1413	4275622	3784097	1455983	1746461	3422383	2602246	2930420	2399580	1331363	1508664	2518893	1714314	1841280	2331367	3685006	1488498	1259605	832096	1260396	1334015	777476	544267	804845	945200	1285114	1139699	1264314	2247248	1289818	2359490	1218574	1462258	1750962	4495988	3753632	1605064	671647	1288710	1722546	2588925	1172000	2720567	2616838	2613525	2781887	1964387	2526073	2122994	2376073
1414	2595619	0	4386299	1392528	1417670	2063257	4061246	6065617	5059237	2338663	2208567	1446737	1915544	2404276	1949729	1232479	815481	858773	942451	1208919	1699335	994382	1147603	7991	1461975	1303608	1149057	1326742	1472466	2230602	1794840	1666415	2659148	4150063	1241	4165055	2031651	1265183	1108467	2627124	922799	425	4312542	2128635	2946993	1937961	1768907	2908065	3366369
1415	5088499	7297356	6307018	2409955	3145714	4596625	5831879	4895205	8627195	4957190	4050844	2815763	3281132	6509073	6919614	1702428	2029585	3257403	1733746	1425757	3132293	27426	1678829	3495015	1348119	2202900	1952278	3094882	3693228	3601658	4251771	5793022	5743778	3951458	5199638	5892972	1638160	3118287	3569894	7512005	5084985	4931812	7532482	5052266	7462160	4084212	6243659	4287051	3924300
1416	7999474	11264745	7643544	5447137	5063824	6487127	8794396	7880850	10569656	6559525	8428113	10831676	7533899	5977686	5846230	1739394	2254107	3017315	1792265	4604610	3494518	2045957	2446679	3197109	1814028	2474269	6186759	5776033	5918389	4624152	5361077	8430394	8901401	7307596	7232701	6203202	2514353	3794892	7598503	5246594	8686859	9405345	18745271	16317169	8192739	5627567	7147209	10720166	6083451
1417	10853546	11045482	27425139	7303600	11950866	6916330	13226623	22361094	14655139	7062691	6305377	6555769	5347381	7838394	6305747	4030242	3547649	4255095	3132564	3286081	3640395	3014174	5916815	3603332	6096271	5536772	4681938	5811034	8838161	12416529	7322790	9210591	0	6373834	8650002	14799820	3066851	4493670	6529484	13165438	8048416	13714904	13108354	9535599	11907776	10389334	8321519	10093363	2932888
1418	11877330	11376085	14436372	5067283	5683315	7768700	13460898	12005621	12642452	9724118	5418400	9786648	9338445	7345412	6756147	2603485	3950093	4256483	2984432	3487357	5195331	2932658	2543560	7523381	0	3565940	4786592	5684359	8255537	8065738	15738473	7378924	20120449	7659577	9497834	11039340	4624474	6095009	6848115	8344103	11141421	9068327	13034714	9598085	12390702	7353354	12599073	6895149	3825750
1419	10150043	22515612	4130	7187622	5287136	6666852	24710102	15594615	24781256	10123358	7611042	11016582	4495575	7799626	7249643	2862326	7363084	3991945	3162488	3576951	3748076	3010373	2890743	5375811	7961602	4508798	4919776	10302984	6716045	9221537	7717630	9159426	8414707	7257253	16825602	9081945	4956730	5813047	0	10368636	9898927	8332925	10581220	10308862	9623256	5760300	7879675	9070590	7109454
1420	15190543	11139018	18265851	6851880	5730763	7967268	11735280	12589161	9227500	8283938	6907662	7377702	5195243	7290569	13914924	2718353	3735803	5960330	4830830	7130642	5824003	3758576	6050067	4795478	3972095	4063220	5311739	5034062	7032321	8261318	7794751	19867332	10057158	16168520	7816072	8366465	4803995	10061439	7709404	8502062	16095560	7193164	9594778	14264044	8104276	5737245	12599999	9562135	4726594
1421	6847409	10946639	15777543	6432979	10560108	6566429	10363977	9591435	9710690	7753249	13063716	6959482	5599315	6604036	7972283	3547217	3582434	3733169	2844514	3344668	3829499	3166935	3234876	3804732	3145697	6920286	5813190	5842390	13807676	7200540	7216766	122792	9793333	7506895	6848258	8174133	4533123	5945618	6109529	14536485	7081665	13116978	17750623	8837110	10039814	7042552	6973227	15711364	4308011
1422	9936574	11143096	24353406	13227810	6294314	5926060	8193666	7959070	14833404	7596878	5833619	6029283	6555505	7228185	7097416	3463044	4222640	3405451	1966032	3945048	3939615	2944445	5179629	3220523	3706809	3343911	6092466	4934133	5337961	7126954	12679986	9627342	7925843	7384651	6790220	7416344	3964361	5672790	10211081	6176813	7209633	8371241	55220	9501898	11342162	12476629	10468766	5610261	5265947
1423	9835312	10998067	10622748	6007333	4175418	6259970	7656710	8758235	7293203	12343278	6168143	6454253	12204691	14249868	11152418	3134784	4279670	3482987	5373994	3447941	6181223	3243071	2768690	3185657	3893820	4326754	4785578	4327653	5022156	10378622	5565098	7651810	14198884	6739641	7820380	12605991	3745648	4998412	5162454	5441936	6294753	6673096	11297275	7095532	7634859	6287101	7666486	7372688	10409476
1424	18093277	15469754	9455001	3986639	4152657	6232520	14662602	13700819	7970635	5929076	7495993	8031371	4773680	5801905	5352947	3497872	6327130	4592595	3063918	2943966	2665779	2876996	2704199	2771303	3486170	4050094	7299201	4660628	5130471	5097811	7088300	11950766	7379063	4563383	6636955	6408987	5195758	4650565	4227066	3902909	5367650	5852959	10270675	7983503	7926086	5383613	5630587	5427066	4975584
1425	8260358	7006066	10537547	3733690	10536946	12959200	5412067	6160837	5513218	6522704	4914780	5918721	4125647	6058966	6417412	2920150	2356524	4232478	2566262	2768602	2262025	4135642	1900129	4075766	6230243	3660481	3147204	5112080	6332166	4432767	5025117	5538716	4648504	10000497	6191230	4691847	3073352	1910645	4921875	3954491	4028922	5467977	10852918	6264734	4993454	5672322	6463286	10111369	4515902
1426	6111800	7409778	7651483	4379949	5326411	4832063	5122963	5523425	6710191	4892833	11265517	6877788	4123683	5614583	6392993	4786420	2628018	3381855	2683917	2384623	2161779	1502677	2300260	2352733	2594811	2484125	4951509	3948412	5189719	4825640	7893956	4413233	5315042	3880906	8911911	3480220	2930128	2943471	0	6356117	7600377	8638186	3986149	5017540	5068351	6542165	6398939	5393576	5085040
1427	6464385	8096150	6219935	8392549	4269578	3933975	7737355	4768148	9260780	5261883	5617027	5760062	4985718	5539607	6014549	2690459	3816173	3451827	2539523	2231427	2380951	1653456	2694312	1852336	2354634	2593933	2795815	5745000	3892637	2885095	3224932	0	4433954	3957068	4948140	2802901	3418190	5423622	7740483	4163112	4378971	4032522	4529043	8551285	6228754	5821502	4641164	4273299	4522382
1428	5252449	6270581	7591433	4488267	4848919	3807743	6039254	4574168	2939010	6597631	5433266	0	5124758	4886835	5443670	2057121	2953900	2774123	5270620	2466619	2159861	2285689	2516339	1393543	4231099	2371846	2180471	2977417	3088623	6841665	4147191	7381679	3448905	3393386	5231550	4562733	2438428	2951042	3504423	3708393	3719822	2831704	7884296	4546795	10269711	4782076	4100388	2899408	10992216
1429	11129291	8316421	6599779	4169549	4527908	3995750	4920078	7671352	3841533	5265026	3969330	5126823	4917729	8721631	3990388	2666456	2507025	2410198	1922322	3493495	3050212	1660641	1519956	2093112	2067668	2342972	2815637	3443216	3572705	3072848	5343636	2479561	3543385	6705766	2849752	3257837	5026103	3129843	3077043	3294981	2372	3246144	3302520	3036966	6894975	3789496	4236446	3646472	6678878
1430	5358326	5439380	5752762	3848112	4714907	4310965	5050847	2911161	3857933	8371163	3333136	5555295	3572030	4701845	7096666	2359957	4525004	1349717	540	1514764	1583662	2130133	1139215	1461542	1904227	3283498	2361328	2253736	2970921	3272047	2359526	3706267	3467128	4007624	4237625	2805059	2578389	2392514	2519206	3016877	6118131	4455057	3521191	3651930	6190404	4970570	5267002	6444111	5429879
1431	4961700	4609070	6219254	4035946	3420589	3298076	3176799	2814682	3945266	3429068	3135073	7750701	6778997	4586343	4478351	2691598	2005368	1994422	3390109	1118104	1258937	1718063	1005017	1510517	1947007	2046044	3722610	2766813	2712766	2575019	3047875	2998007	2914451	3710203	4888859	2245271	3928494	1875453	2422619	2195836	3028342	3161683	3150399	2908375	6438029	6382918	2741590	3193569	5040192
1432	3565316	10165480	6908424	2619413	4048537	4518415	2965420	5502161	3466525	3562491	4270705	2911033	4259238	3844303	4923700	4133102	1567986	3183303	1684433	1364729	1661684	2361223	1157979	904723	1675227	1154047	1520034	4974074	4060234	2989104	2126123	2517879	2950726	4178828	4335297	3596799	2108892	2105991	2668579	2014450	1416613	2903938	3023236	5127827	4230594	3265193	4848616	3726127	3978604
1433	5373043	5017201	7320011	5513360	3113631	3690841	3347811	2773428	4688941	2645160	3497522	2661174	2676609	3811747	3793053	2062018	1912536	1710658	1712725	1212184	526074	1493734	928024	846360	1584745	1243646	1437580	2512309	1607241	2895441	1901443	2899712	2552572	3004343	4095455	1744392	2801584	2514194	1490219	2391247	1915453	1895461	2689945	3645430	3937679	2982354	4117154	3089172	4071603
1434	3671606	4366342	4531629	4053887	3377799	2790942	6468647	2453072	2547574	3325473	4987974	2352581	3139629	5022704	3978036	2150233	1088099	1203125	2432470	1205752	781387	1236906	726766	988041	3578614	1397713	1136851	2002576	1882721	2122735	4017955	1932656	3182851	1995640	3423578	835966	1566583	1986341	1447199	1546596	1318996	1646984	3754376	3647722	7877049	2857608	3071188	4168122	4725007
1435	7564634	6197250	2941132	2230360	3702698	4131087	3404721	2303440	3316354	2304139	2430212	6175601	4311121	3066312	6363535	2152192	1992075	2247471	1262909	1072572	973474	667594	391563	679522	752163	963478	2256023	2490507	1659717	2018404	1525154	1557461	2129238	2926393	2547164	1691839	1505732	2817594	1732489	3168601	3348027	3781636	3541092	3458404	3167854	2568606	2968694	16573	5594000
1436	3066116	0	3507102	2333822	2275868	4554251	2461952	2498405	1699984	4076875	3023316	3347313	3846572	2457214	2581146	2109538	1895136	2301036	1021370	806882	1402493	994149	859774	1518363	1017251	1752474	842768	1921711	1775838	1649878	1644724	1032177	1632294	4196691	2446409	1357871	1575440	923716	3620821	1200641	1511857	1896099	1445820	3577046	3202762	3500740	1845638	3123486	4160732
1437	3306004	6657849	5948169	2208166	4659769	2686964	2862385	1569887	3623691	2562573	3099690	2619643	4961737	2361207	2119595	1171394	1267634	1193057	738962	866671	565411	872081	813312	858175	1153248	888397	1681381	3940619	2602789	2734517	1937061	2729967	1408989	1724698	4757252	2119388	1829314	2295758	1949140	1482308	2025180	1553824	1809699	3346467	3562685	1868515	2156303	2758394	3522630
1438	5879129	4664341	1941876	2588129	2252218	2279826	1909909	2728850	1775168	2697148	3194610	2252129	1730146	5089841	2309920	1523082	1152159	1247042	1938402	1329750	834757	830150	506534	487090	836022	602967	1165037	2456245	974648	885067	1060244	1497889	1194117	1605744	1829632	1773287	1318540	1652667	1595536	1083256	1087421	1692421	4308185	2125937	3874902	5040200	2592088	3500717	3803691
1439	2122045	3802909	5092825	2276319	1702251	2623104	1713166	1853318	1483606	4404553	2467254	5190335	2026879	2235130	2874017	1391713	1247868	1323154	822658	506850	1681119	1380480	626127	642094	2257003	708913	964557	967763	1473460	3120917	1546830	0	1452163	1521219	3155590	2198923	2008658	1701171	1349504	3264346	2554349	1786809	1705591	4304052	4650682	2250740	1727295	2010777	3246285
1440	2901710	3277057	4445326	3690234	1392658	2785288	2446551	1419424	2454538	802099	2682426	3218497	2204430	1740168	2214530	1455673	885662	705141	941562	862759	0	598855	888408	547735	1504976	622274	782777	1421950	2008599	503870	2401771	1041755	1933581	2997525	2602301	1873110	1590380	638929	1709147	1610122	1281129	2033199	2406254	2713352	5868193	2332285	1541954	596823	3094001
1441	2452384	3423504	3784921	2031128	1787317	2543899	2155278	3055997	1605647	3317380	2807950	0	2193906	2297212	3152132	1079871	1497721	1191903	823003	820972	578479	658084	257831	567035	820360	813289	491673	1473172	1178056	1464277	1397435	2994468	1294789	2657716	2293923	991384	1283533	975987	1614071	1814084	604882	1630662	2436799	2753654	4431262	934128	2118586	3227565	2644106
1442	3721829	3798496	2428891	2105722	3607847	2103300	3110986	2350124	1130628	1535475	3817804	3647943	3615322	2857865	2178402	1379774	1270227	1271661	1161627	746448	994987	510713	453633	947495	936236	641179	830920	1500333	1343014	1149314	939370	1398105	1018009	1712947	3660326	2130327	2080558	1429293	1518164	1674335	2356260	2254388	2331628	3684155	222112	4885600	3577049	3310210	3869620
1443	5754261	7635364	3658300	2060373	1950026	1904564	2640145	1541844	2984751	2297601	2288005	3318085	2080839	2117826	2450449	1232067	818708	2133547	1345553	828219	860548	597141	679106	1264361	916261	1589141	1045994	2104710	1177869	1251098	1342491	1102242	2044821	2278755	3340539	2059581	1487178	1879987	2402944	821634	1619407	2027905	2809525	2689879	3928974	0	3503364	2560997	5970343
1444	2701115	3697170	3442589	2321088	1563770	2012664	2549344	2428324	2633949	1867948	2422485	3492528	1483585	1886529	2635708	1052508	2462299	1150992	667260	836353	783128	1275240	942177	834464	782578	920933	2527745	1253669	2379314	3231459	1545841	1505138	2582468	3083908	2263311	2424458	2026955	1919905	1325887	2958154	2216468	1158176	2684693	4534885	3924914	3750013	2197716	2914653	3136985
1445	4721496	6306520	3442350	3170904	3010026	4397441	2738663	1924945	4589344	2973714	3902927	2332533	2140833	4807933	1788729	1224080	1480242	1668221	680188	1076972	1342162	218237	994817	462709	1696600	1603943	3192949	1833883	2896960	2873962	2356629	2230282	3109126	3683640	4967013	3047840	1941324	1172311	1894243	1299	6085160	3418941	6143918	0	5966469	2756824	5365872	4889794	2637501
1446	26967	10066990	6492429	3520970	2356355	4176972	8065417	16993229	16127573	6863962	5085776	4739950	5864518	4675402	3735854	2447564	2358834	2472172	3007314	1590570	1937167	838171	3486973	3189910	1588111	2182002	0	3194821	4871853	4200040	4361399	3263485	4935746	4395327	6144785	5366496	119750	4260993	3317327	5152307	6824215	5799668	10263032	7064265	6485948	3766046	5263140	5649749	3495311
1447	8212141	11640447	19286410	3230763	10628759	4729155	10736722	13067150	0	5895328	4726964	5028093	4505580	5898688	6104076	2664537	2133137	2032066	1786104	5671451	2820818	1488339	2659887	2655974	3509178	1857057	4194902	4841454	6367170	10084423	5669497	5978659	6410840	5290743	4115881	14303221	2277218	3166710	4300608	6550776	7703941	5605590	10257367	7211864	7460959	11261611	5393697	9436379	5752785
1448	9040847	9095955	9927091	9924974	4446916	5698779	14014160	12459806	25467631	6823530	6442938	12380095	6959813	6252179	13225393	2616598	3744386	2526099	2522979	3644064	3185245	2414287	2666224	3478669	2988251	5952788	4830417	6466686	8764615	6977270	8454048	15216472	7372605	12624954	14193988	8453165	3840285	5449488	5119496	8064839	8869853	10602078	12986603	10905139	7008977	5781429	6997718	5830470	5452661
1449	20116157	10018614	13886454	5029454	5770441	7024843	12308142	11358526	11537393	6915846	7389325	6812162	6030192	5967141	8272656	2307605	6038231	3555070	3308844	4347358	3853816	3420710	3605187	4084191	3182274	3189356	5559301	8718700	9599400	8625364	12465908	7845750	8002277	7935592	6630235	8248910	3862916	5313769	6160987	16584731	6738665	10368741	12027139	21554598	8256651	5667003	8212883	7582516	5534547
1450	7873565	20527058	14011060	4931968	7397633	7844766	11212899	14294197	12237038	9267299	7924052	9251730	8214099	6253508	6257200	3103520	3705950	4772606	2890066	3387974	8580066	5168671	3368555	7446086	3752031	4198352	6365997	9447608	0	8330819	13293911	6745840	19784491	9444424	8196574	8061181	4068648	5438192	4721362	10341777	9270206	8918067	19075972	8727253	17627339	6681278	15825628	9600942	6997193
1451	9457026	8325559	15550945	11226338	6438559	8038739	20112858	12052130	10566001	9271954	8774347	8543469	4590522	6460980	7463046	3599364	3542250	5267702	3201236	3900956	4090835	2694379	6653127	4669762	3678235	4513537	5099327	117512	14530142	8243971	10320731	15670575	8827079	7677583	7012375	14264027	5182612	9988737	10201754	11036945	14597287	17194369	8502108	8721173	9362555	7401637	5790477	8819754	4950642
1452	9763275	20275050	12798722	6045436	5806220	7041740	10332642	12066080	8848240	11443411	6026625	7277524	5646181	14049011	12040303	2939999	2581430	5166567	6881877	3540975	4124195	2724658	2913381	3598527	5629673	4317588	10861175	7904755	6689785	9267566	8078670	7460562	8568890	8064365	15466466	7710817	3805769	5491718	5040972	7661947	6968296	6955226	8947207	5296801	7590178	7698746	5539528	7671622	5423773
1453	14901957	10477759	19480381	5364489	6528874	8275098	8772604	10973354	9451173	4370110	7074987	6618591	11950753	5936799	8017782	3283889	3304776	4658516	3225091	2992632	3598998	2251348	3367559	3068962	3880761	6868902	5343595	5559868	8373635	7419598	7349429	6729855	6241426	7326047	6025567	6212966	3646218	4394254	4430822	4811379	5001465	7248697	14012694	11723331	8383712	7524074	9816661	15574759	5715344
1454	8592407	4670199	8226266	5590221	5086338	6145830	9701132	8544701	15656250	6050043	13536983	12034350	4146459	4730790	7675829	2811878	3523640	3709267	2406764	2922099	3400493	2240295	3297232	2355413	4866847	2960798	4931333	6154720	0	12541165	6205303	11381597	5873833	6944665	6283762	10045280	3862541	3876647	3906185	5483482	5309469	7453636	6626783	9181494	7912738	7318097	10031245	6506769	5218004
1455	5941571	10761597	9583956	5223694	9559219	5923378	6567196	8230631	5123763	5676469	6142659	5871787	5227104	9850189	6288609	3220939	3398663	4021307	2498265	2626296	3236048	4008877	2564898	4179719	3961815	3392190	4393506	6277641	6954179	5590678	6458458	6298769	6558839	4840674	6727520	7240817	3673220	4247830	8661135	4233822	8418917	5139584	5954254	7770189	8078156	7035919	6274492	6154030	5711780
1456	7206859	9721529	10674184	9927414	4901292	9286917	7955501	6937876	4766569	7230010	5772053	5781151	5102103	5482430	7205525	3233011	3597451	3411947	4237969	2679762	3432692	1571811	4636398	1794486	3036498	2901023	3833914	5057096	5704440	5453610	4738362	5755584	9737141	4188496	8634297	4959660	3819022	3846940	3576119	4020126	3952105	4856040	8016079	7767609	6083866	4493333	5589565	5374148	5684928
1457	14157200	15302654	10437416	699655	4046294	4280679	8217172	7432865	6822666	5935778	6234599	3876331	4757120	8068841	5407286	2069253	3676212	2814509	2295234	4979597	3195825	2312165	1951731	2290409	3441185	2299261	4480214	4285978	6250866	5242545	9592369	5092038	4375944	5270757	5309291	4622362	6720955	4517316	4094811	4982325	3716763	4615140	7883561	7255511	7693168	4700319	3482001	5683614	0
1458	8128675	7083417	8162175	9448081	5083042	4097928	5983046	4691384	6990624	6345239	5542681	7890338	10102324	4973303	7610866	2772451	5373707	2312692	2921518	2315297	2443272	2224524	1735934	3001359	1870425	2459821	3164338	8368423	4482180	5448298	3354860	4164782	4786149	6352782	8146120	3357616	3288416	4093615	6011232	3512107	4682708	3527006	5862228	6489328	6074094	8148262	4388427	6383125	5632533
1459	7132214	6386720	7238886	5193902	6264157	7440622	5071925	7771900	8174568	5656583	5775256	3308920	4488472	5279022	4809685	5982697	1770729	3203439	2761602	2901533	1623432	1930163	1510657	1347556	4391096	2058827	3039330	4141711	4017776	3989252	3261598	4241057	3856266	4414512	4791934	4147959	3538047	3168909	2230614	7948280	4503284	3775619	3086582	0	6719277	5132293	7840622	4945354	8821598
1460	6243889	5846662	5092667	154555	4808732	4032048	4501741	4406012	3718577	5319235	8255251	4314175	4332073	4034358	7803844	2773536	2766248	2861721	2431297	2613338	1406099	3382016	1511986	1425977	2086389	1751969	1636526	3565758	3199178	3826467	6701481	3881948	3311261	8087173	3836467	3565753	2372251	4928985	2212435	0	4508189	7387082	7034666	9538435	11622836	6082316	3797248	4785579	6190208
1461	4785537	5392771	4182913	5916982	5430677	3823918	4401207	3897868	4074521	4616513	4645886	6460088	3723640	3964257	4789069	2202981	2232458	3930151	1990173	1760335	1448698	2020570	752935	1180766	2449351	3424038	2197218	3130418	5500650	3624076	2634451	3521929	5479512	4449774	6978885	1594351	2422702	2334127	3724872	5920785	4410270	3022471	3526930	5669500	5397917	4851097	3503857	4025553	5586486
1462	4443180	4988261	5670447	3885815	3888164	2992048	7707540	4165270	5803602	4199499	3691468	5897174	3908475	7154316	3375665	2894673	2054773	2200000	2329529	1455999	1170536	1326296	1140728	1534434	1287320	1264828	2241406	2689658	2348350	2279130	3078611	3804743	1830240	3453614	3445010	2127036	2153810	3430135	2386970	2598015	2502329	3104315	4342924	3765224	4344133	3932365	3792234	4165875	5683619
1463	4340006	5826551	5248466	4354299	3650830	4567885	3586045	5076218	2557809	3441015	7742231	4608335	4882872	3716630	3913020	2774996	3805272	2442408	1369027	1096080	1762577	1232491	1775450	1048276	2090917	2164040	1324652	2014184	1529783	4918229	2946280	2220457	2414256	3100780	2941574	2341543	2206780	1919741	2435838	2408539	1975025	2472777	2155038	3868056	5240135	3091066	2749970	3053995	8603051
1464	4632219	4268846	4756536	7063446	3104828	3341600	3764537	2976941	3892391	4002370	0	4429038	7859478	3912952	7171861	1637570	1819917	1434958	1370579	1606006	1023782	2356952	1042925	1824518	3259421	1369548	2884517	1967455	1813932	2266030	2610475	4642306	2121364	4958676	2317974	2537432	1812442	1875145	2980742	2388326	3038184	4608632	2702678	2619335	4932876	2799072	2647973	5643507	4537421
1465	8915456	6092619	10523103	6922	5960182	4169812	3341258	1929592	3238310	7196557	4892924	3628211	0	3587278	2257311	1608977	1565038	2857721	2730608	1145685	771903	1029960	1107164	770621	1544502	1203114	1629846	2155469	1878596	1798403	2312797	2704241	2971572	1652736	3531883	2554078	2217926	1660359	2011634	3205811	3701791	2513109	2643680	3140519	3930208	3557467	2897246	2566475	4448297
1466	0	7784418	5503884	3234267	2608663	4243997	2504541	2526981	2504851	2945896	3731404	3150983	4644971	3094883	2831064	1352519	3132158	1213480	1395509	1306238	1826178	769000	891627	1411237	2035910	1289882	1116407	2564557	1803973	2440761	4445872	2215	1133702	4815941	3162346	4491104	2099814	1657895	1728306	1830661	3062385	415	4826563	3303785	5657742	3946315	2366872	5236024	4326074
1467	5314725	5039371	4159121	2922950	1967772	2694625	2605254	2193492	1967435	2872468	3607601	2930372	3516930	3320511	2382819	1828864	1638080	1358720	1245542	1201516	853722	812765	913723	1067895	1412856	5284	1540431	2009550	1802893	1875768	0	2670246	1692721	0	2772782	1553209	3216226	1675000	2338832	2028218	1681797	2902027	3614567	4389098	3903020	3182796	4226594	3578259	4909954
1468	8149332	3223544	3003493	3838036	5037569	2281475	3265812	2539947	2566986	3790610	2830612	1720080	2699954	3400574	5338118	3616363	1652104	2334118	1994061	1216946	876877	1070783	1038454	1134504	998294	2087417	2743262	1368525	2077188	1196310	2556899	1854603	2032625	4723684	2444787	3531417	1652845	1503117	1517623	2119365	2520950	3277049	43884	1812756	4514959	2315622	3829147	1936663	3539971
1469	3620749	3467877	3978467	3847408	2097412	2553633	2014458	5414598	3157104	2828919	5182852	2527135	2643559	4995091	2180566	1373412	1384863	1268171	1188599	1082812	958515	884214	591341	1041893	1425861	875270	1269151	1691649	1711725	2323102	948160	1975200	1316545	2403315	2710177	1878267	1488928	2867601	1615172	1119174	1610940	2258762	2278990	2480030	3233532	3197023	2270833	1736196	3152800
1470	3621571	3834737	8777374	2399637	3209685	3010895	2328416	1333852	1841334	2414778	0	2142178	5262930	2562099	2179797	1443579	1544061	1025910	1207071	1152451	1079217	859455	397782	635850	1256635	405270	843225	1261441	1391599	2596552	1354213	1477802	2461253	1621118	3468203	1602962	1742930	2315102	3007366	1304267	1486581	1666006	3567442	2287310	4068378	2900274	1806271	1855247	3157167
1471	2846658	2951457	3033935	2088714	2596053	2041414	1694766	2050356	2125627	2992636	2807264	4196086	2684280	1846311	2035847	1245146	1027095	1302557	824790	896807	882384	725546	385973	509654	1084526	1249045	528833	1168272	744076	1526918	2386390	1448873	1863326	2172808	2629233	922261	1002902	1055378	788598	3124070	1390796	1548594	3333982	3184276	5165329	2689246	4607944	2049171	5759490
1472	3004415	4352375	3479443	1956955	2641380	2459701	3601933	1459896	1911281	1769443	3002578	2026909	2043103	2995521	2462038	1087963	1004289	1220191	881553	681626	665919	823949	635713	647454	1164640	673887	650012	2807838	2173859	1044374	1014764	1353742	1673070	1114729	2585884	1177021	1203038	1287785	1141905	1903702	1377606	2369622	2399998	1822354	2506385	4372084	0	4369671	3024065
1473	3415461	3148865	2029377	1503284	157279	1307547	1564278	2004301	1549406	2000496	2506719	2557890	2320718	4351194	2050606	2324153	1191769	1347853	850973	898599	546637	511449	808233	757783	1149311	649754	1927005	1374861	751664	1646792	666391	1248918	1491743	1867224	2791362	976544	1480768	771870	1371940	1551577	2266446	1791707	2236686	1940248	2049100	3016410	2592534	2061194	3254738
1474	2649179	3121912	3042040	2211372	2984281	1787162	2600786	3270436	2472380	3049892	3006847	2300800	1814668	2433560	1189741	1248475	1499552	2557837	831105	933018	1173821	1143743	686044	962150	1805533	431254	1303831	1631269	788286	3689955	2217113	1623635	1710469	3694671	2193459	707717	1317068	724116	2578771	1833430	2288936	1955032	2574605	3817658	3257436	2181618	3853024	2494060	2802392
1475	3317873	3780434	7403199	4467808	2887331	1972179	3289306	3476002	2401554	3783469	3387428	3052576	4907265	2207796	4047494	1520688	810225	1062178	949716	938908	774899	678186	637096	589161	1427320	858442	1065489	1661949	1269607	2010383	731873	1906125	2292039	1496863	1988353	2409573	1690986	1940997	1606335	1990259	1965110	4586691	3892529	2834979	4986006	852587	2425994	1363361	3912755
1476	5836448	4920478	2135085	1113219	1961687	1792277	2663123	933585	2048506	2151878	2117005	2091379	2080746	2985911	2813468	2339622	1537843	838137	1491547	1025652	670696	848528	624974	676492	932716	1751145	989325	1778288	3511794	1790040	1867915	1797399	1665802	3012991	5415708	1893950	1408443	1481513	1697485	3754311	2960247	1831882	1509666	1881521	3179074	2157865	3235927	3752151	2551973
1477	4504490	3408475	4943279	1412813	5296364	1615113	4517186	2469013	3217516	2153479	3839237	2547079	2313002	5031931	2610814	1005979	2090081	1478247	929619	404016	404	0	926958	617761	1061342	982805	1190422	2211879	2466705	2157877	1919176	1614330	1832340	3265104	3402802	3801262	1638828	1887543	922515	8509	2510418	2161675	3435482	2709436	3377565	2119411	2951339	3977907	2272857
1478	6127534	9671269	6201649	3450767	3281177	2861604	9554178	12080048	7556722	4632907	3577125	7805140	4092345	3503266	4402872	1111424	1274958	1964649	2022935	2962287	1614320	1178169	1837018	1163216	1386767	1986196	2104907	2160068	5265383	3787831	5893367	1940021	2526770	4381943	5257241	4770571	1983389	2663057	6571889	3923456	5097473	5417597	9548240	4862276	8432080	8106267	6572981	5466567	1879981
1479	8006998	7456787	10140918	6552072	4815248	9948574	9021447	9633168	10942121	6337167	5484043	7680590	3893294	6150970	4617257	1690966	1642623	2408955	2597986	2379364	3350214	1979077	4374917	4696636	2943786	3807361	5108831	7823424	5044418	7000377	5894748	10626316	12027524	5853402	6958092	5441939	1666502	7225479	3118935	7767076	6995260	7312541	9539230	13807762	9848324	4517667	7614949	7996766	4105570
1480	8323860	10502264	12100144	5803573	3659562	6074799	9596758	11431543	9049757	5323649	5505979	9618362	6509042	4860787	4739083	1853796	2558245	3279171	2186480	3081285	4016252	2416766	2875051	2648662	2138119	5064191	4609019	4909604	6748631	8397170	6164486	6649825	7646149	6576031	9133498	13749144	5032320	4175939	4007175	8165358	5923306	11638349	11033096	9690888	8809533	4753137	7094792	4344010	4471082
1481	9868685	10476874	12486044	5660257	5323869	7580895	8945993	10691531	19557468	5793012	9524142	8251805	6190974	5450952	9854069	3304395	5080584	5995012	2123020	2609145	4351997	2379988	3335002	4406375	2979661	4211585	4545711	4624944	6687770	7149412	10375664	8923095	8353403	6758792	9102924	9337723	2639192	4290368	9716643	6634999	6905556	8818385	11059518	10542020	6058975	10004491	7194914	6942463	7300985
1482	9324172	10071198	22055559	6516106	12011963	6766741	9920778	13216055	10021701	12481623	5886019	0	7532466	11015406	4748567	3082339	3675651	4140032	2581064	3107301	4260606	2370152	4022128	3735105	3810564	4452650	5076601	5686068	6760934	7803555	6968994	8554439	9616453	11518995	9634834	7365800	2332842	4731311	3873825	8570288	9311714	7789060	20219063	8011602	14763139	5440672	7684121	16024970	4270474
1483	10475721	24285097	11016810	6891503	4697381	6388937	19713959	11359877	10849959	6988724	7680772	10980503	6581130	9497549	7189100	2920939	3317493	3582362	2991594	4350351	4367984	5557204	3979849	5977237	4254857	3546741	6569690	5570454	7565275	9446422	6712832	7791630	8660764	5758852	9506369	8597558	3082098	5896902	4200482	13687275	15213862	7092559	9576417	16104367	7590917	4995166	7692480	6271866	4750326
1484	18021354	12809349	12981461	5999005	5578996	5986782	10068678	16805970	8233146	8556032	6812611	7699928	8253515	8275567	8145139	4976834	3185711	3621324	4030701	5351155	4062774	2377150	7706284	3161422	3784274	3664999	4702293	11849512	6225577	5862868	13247267	16216980	8500203	6149649	8499869	7261561	5599362	4539187	5002820	6124899	8145723	7193818	8525473	8450343	8019953	5364209	7004441	7350166	5689840
1485	10232900	11692414	9929662	6185107	4558422	7944100	9598791	7322797	10038483	7310411	9806229	12979229	6112675	7209726	7932901	3107037	5328516	6520492	2443256	3273097	3632878	3208957	3057474	3025708	4744712	3744792	4615465	6431443	10729558	11803884	7071454	8087326	8646843	5879376	7514799	5571827	2765157	5288310	6202843	4770165	10237130	7064359	8576827	7130391	7396330	11608573	13030758	6973673	5427596
1486	7497352	5657591	9316981	4782380	4316264	5877157	9213920	7147515	9387503	8055525	6241725	6046919	5967414	6340258	10658847	1967503	3768989	3326417	2473306	2771984	2727959	3031136	1858838	2632037	36686	5493937	4241995	5788577	5328448	4988269	7560030	6585188	6837591	6495663	6602241	5048625	2452212	4473750	4901757	9208333	0	10482828	6751992	6828964	12953679	4884883	6961366	5279122	4699791
1487	9304894	8098907	10983557	4173914	6525936	6571427	9865303	6071741	8127958	7592766	7106287	6933111	5878952	5818114	5391227	2138864	3200884	3049963	2372785	2179495	2286702	2273451	2873266	2448356	5084518	2249530	3340159	5382264	5003037	10049403	4674077	5547578	5517730	5796531	7519263	5770862	5677705	3652617	4607361	6192462	7714182	3577417	5311631	5891701	5150890	8220472	5777120	7912239	4581502
1488	7665501	6997468	15726876	9700606	6690207	4434769	6729158	11701150	6284455	9792953	6288345	6002834	4740605	11258224	6102203	3440130	2463397	2785735	2639839	5050186	5418538	2302097	2280497	2628690	3726988	2063176	5541792	0	5125727	4924741	7720193	5184241	10097442	5934579	5793315	4576169	2405648	3283146	3655797	3607758	9914460	4511343	7379638	7097521	4089017	5460472	4279591	7136180	4547075
1489	8298339	8781188	6581572	6741609	6041562	4404051	10044062	5192221	6179469	4889493	4248265	4535201	5038689	4913618	5291239	3328477	2525999	5141555	4465575	2103405	2656191	1936789	1823195	3347498	4119434	4302552	2597096	4587799	3809748	4635417	3782013	4936829	4729995	4693650	5536574	4039550	3008858	3227103	3627902	3989476	4036023	4808923	8671059	5874285	11993586	5894189	4356215	5071709	9156487
1490	8398155	15290523	9145919	5626364	4742243	9472427	5804878	4776773	6256189	4039323	6022660	8519989	7082906	5158367	5557725	3027091	2363093	2628825	1873224	1878038	1971292	1638994	3093199	1911136	3683695	2499573	2499845	4243945	3795148	6161793	4273801	2620181	5043621	5146398	4602189	3287450	3205475	6894063	3729149	4287465	3055006	4663619	4201290	7334146	6740558	4542634	7746565	3715076	3794275
1491	6113404	5367227	7852207	280554	7428708	3495374	5012374	3709928	8529423	4744118	8274586	6271801	4456373	4383809	7975572	2676783	4151633	0	2112536	3958284	1425444	1624273	1858215	1784350	2330037	1537035	2798899	3964345	3676622	4042268	4622911	7570908	4509083	3992272	8357603	3353046	3097984	2830909	5613111	4128353	2803570	3593308	4433169	5300371	5481740	3895894	4629522	5412960	4327922
1492	6087696	4669646	7258750	8887904	4038042	4399907	4566191	4320222	2787660	5851698	5128679	4519473	4652357	5087946	4504701	3235394	2082598	4825749	1978863	1750672	1754137	1657974	1607487	1539938	2030330	1922770	2955521	4638657	3741987	4171292	3278998	3496010	3639371	7096957	3552155	2503341	2366835	2469007	2845957	2118163	5833767	3223769	2025175	0	4736395	4385468	4493786	4353326	6137510
1493	11917709	11229078	5081170	3915055	3514629	3401616	4784937	8073662	3960629	5061954	3645627	4108786	5127227	5332658	6152180	3032248	2076482	1840014	2027917	1228834	1479988	1871044	1535094	1509858	2101538	1461337	4418125	4073017	5682286	2563488	3432202	2509797	2520302	3240075	3260288	3475684	2322517	2469280	3091719	2899655	3002967	3945852	2947545	5125174	3976289	5380557	3513455	4813121	4635689
1494	2722377	5720424	5363951	3115279	3583887	6558609	4623046	3546255	3525897	8450763	3786789	4047112	4324495	5645958	3825324	2659788	2899010	1631225	3601408	1202546	1294147	1736344	953593	1230922	2074260	2250988	2181164	3469689	2780558	2622354	3415777	2914811	2562784	2424670	3670031	3801925	2083186	1785673	1876108	2069459	5440387	5849592	7519573	4044904	9363098	3492626	2348968	3198175	8120874
1495	6066198	5175630	4954219	3865802	3816073	3464098	4003039	3460924	2933682	5347316	4662202	3236169	4457219	3759030	3943292	2195396	1756984	1902362	1398130	2446747	1087401	1489212	861228	2209003	1944662	2648343	1169428	2437996	2389579	2985431	2787535	3192359	2008074	5725454	3749495	2347461	3508522	1751980	2349734	2830910	3535189	2269013	2329372	5458837	3581763	3239314	4917420	3114016	4059046
1496	7742174	3791186	9188854	5310944	4275502	3153109	0	3261906	3342608	4088792	5741148	3645943	3450274	3728206	4656579	1837892	2092235	3322290	1492305	1096299	1050224	1193838	1124891	688359	1798354	1236215	988406	3025270	2359646	2832382	3879729	2360421	3242814	3125704	3585367	1726863	1886123	2543714	2339996	2498543	0	2707845	3383771	2207205	5378998	6526520	2588305	2494657	3839180
1497	1939286	4369410	2661406	4154466	3761767	8082	2893284	4354797	2157062	3118634	2717857	5909408	3712849	6947992	2967639	2508299	1752505	1140231	1311646	1396743	2199774	1906564	686591	1174158	2844125	1733951	1915911	2555889	1444832	2646259	4859468	2314160	1882497	2139041	2488492	2451668	2926413	2268146	2103670	1722863	4217758	2112892	2853940	3130300	4680344	3070379	1620554	2672100	3545610
1498	4129957	5087888	3367048	3677196	3759290	4581438	6561991	2768826	3862999	2502137	4914100	2205612	3030951	2963756	6026919	3623566	1157585	1273387	991320	865898	809427	1107321	1330378	1635870	1536452	905324	1474692	2117602	2493298	1909690	1855431	2185485	1928082	4572401	2434851	1632421	1553517	2004349	1885339	1720945	1645073	2112941	2242122	2992839	6816316	2671002	1512324	2347858	4234399
1499	6090398	5116540	4257695	2731250	1901102	2900385	2031002	0	1937085	2248280	3201699	3842405	2999292	2495391	2623547	1360362	1423353	2104228	1225813	1043200	604550	771118	1042896	265816	1178062	861914	1525168	1754614	1267365	2284090	1867300	1075164	2164088	3599419	2682350	2085037	1320588	1566411	1881725	3167273	1789686	2341022	2613369	3838450	3476511	1701445	2256295	2228838	3172487
1500	4716574	4294693	4635886	2737537	4346419	2761777	1474229	2431976	2367684	4572424	2777877	2638229	2177071	4272409	3503458	1692789	1742776	1789942	2144703	1400503	769751	1334816	367972	748041	1214185	953079	1704214	1686560	878247	1279085	1823553	2075189	1190421	3201433	3398657	1724972	1496756	2270462	1573468	2174695	1982219	2307047	2509387	3089428	4348108	4027178	1870299	2459897	5999284
1501	3310710	3393949	3382563	2253230	1755866	2443792	1666209	4257894	1739716	2588354	2290598	5146344	3816141	2834814	2212065	2780055	2484572	1373381	0	1048207	1005181	562335	946857	1129385	1258959	792662	2207680	1769977	1297666	1489496	864464	1173504	1364848	2327993	2908237	2065186	1154324	1449374	1820704	1346275	1756759	2511095	2097550	2457082	2313457	2610980	2250412	4252761	3537645
1502	5631924	2867706	8152336	4562742	2563194	2467310	2846922	1393121	1704468	1531254	2489376	2812683	2079917	3203627	2910510	1178115	1203935	1408628	2119875	658792	838540	738075	669688	860085	2137902	947282	1192940	2581065	3150804	2432576	1514246	1720637	2047879	2043330	5114814	1702515	1787334	1817011	2795985	1822000	1063131	1796615	2170724	3222592	4195433	2881254	2103822	2722368	3581907
1503	2465216	4883601	5389249	2512761	3260682	3295716	2502363	1461585	1895951	2588078	2520279	3553873	2066427	4025855	3487515	1318881	1566244	1673975	581101	510919	403813	1077147	935150	517763	1241385	511725	1372842	1857098	1213417	1166165	1435909	1055731	1911774	2330143	1965253	1126969	2142450	1429207	1067732	659250	2997912	2864642	1981783	2986137	3918543	2202698	2555609	1729127	3436480
1504	2706796	4220756	3339638	2244013	3515466	2783806	1883829	2070737	1885852	4946021	2889959	3077797	3034020	4010050	2035978	1927538	1260500	1490705	1224620	775322	1079955	757685	676190	894695	513337	1143342	813220	1641797	1177086	1098685	2528780	1073798	1361197	2778444	1096977	3043300	798398	1968020	1759910	2120374	1005098	1826859	3086856	3198575	3889806	2338215	2239986	2406821	5966971
1505	4019596	4013334	3366673	2479443	940129	2173811	2729837	2552842	1856230	2986475	3576345	3196423	3808086	1933793	2948813	1062746	786859	1078764	655057	624818	733371	605280	640671	801165	599263	630437	2030923	943614	1486579	1962512	1087798	1566797	1233248	1639502	2266429	2380802	1560863	1174135	2494486	1519268	974324	2085457	1662939	1938184	2900222	1515690	1891580	2604296	2583758
1506	4290318	4257522	4217797	2068758	4019379	1887803	1800397	1568810	1654055	3071335	2584398	2346620	2162656	1528704	2893817	1277032	1619370	745439	1329801	1118332	761037	569899	608304	528987	1387740	988841	732267	2937071	931255	978201	0	916422	1919009	2515115	2115361	1838575	1243008	1553275	861499	1180352	1197648	1780798	1595819	4254494	3192632	2278305	3199787	1590721	2664036
1507	2668968	3138614	26650	1972037	1952971	1183610	2468853	2451570	1785916	2105115	1593158	2287974	3019850	5064195	3895375	1661262	885413	2465413	661799	859173	886919	561527	810189	671989	1119286	960526	1002785	1243371	1296773	1595013	1506000	1261791	1817555	1640436	3518655	1869120	1681364	956963	1988901	1484154	1817147	1872403	4500587	2487067	2753529	1070623	2654650	1505700	2801189
1508	3709543	2709404	4355343	2324701	2676787	1915935	2213709	2907126	2508654	1789608	2021256	1878760	1981832	1936212	1385728	1891665	809342	1075683	801121	713372	810783	972212	732421	708286	1081280	1110685	1802752	1249276	1544166	1195568	2067569	974080	1151876	1373420	3024090	1257834	1131272	2329587	1344296	1806783	1292376	1459726	1806672	2070850	1970618	1955724	1661703	2503748	2684716
1509	4105971	4246859	3640758	1997304	2259061	3813623	2336417	2173185	2208360	2329169	2451276	1785840	2187553	1339776	2247794	1761297	789596	923181	923175	724637	1195632	812691	448886	1022920	1403694	782144	999627	1741886	2528535	2427316	1679409	2674435	3407663	1460590	4084188	1897293	957442	1090476	1209082	2048461	2103072	2799691	2470899	4774516	4338302	2490266	898818	1771643	1927114
1510	3290549	3712485	4312754	1488901	0	1558628	3224923	3854649	5114734	2624578	2522711	2776489	1970363	4356798	2717043	900519	985597	669136	574104	1028974	687137	522051	738816	667235	649655	686818	1182612	1722623	1146211	1765208	1051453	1387994	1855527	2698313	2525611	2032129	1546182	1186751	3053290	1991398	3091757	1888210	3245311	2150449	2607624	2088242	2551838	3856039	3703331
1511	3165116	7228398	7390060	2660312	3124200	1425847	2929215	5752825	0	2878440	3726945	5187659	2414208	3285839	4434340	1387907	1653733	2329858	1207891	924643	1235589	966316	1577335	2193888	2316691	1279338	2237409	1973176	4013656	2196050	4935739	2800363	2018277	3375543	4090274	5554398	3400504	2195294	3131384	3778264	4143878	5208854	7973079	3938204	3152884	3061978	2941756	3792810	2551307
1512	10789161	6800939	5924422	3319406	4102877	8230775	10395401	10168670	8519313	5485001	4908982	6480194	5923975	5749738	5129185	1986491	3689157	1562991	1548545	1702403	2169452	1719357	1902815	2216041	1753264	1993751	2298067	3652051	4483960	3265115	4202692	4359711	4117823	7582027	5912724	5598913	373	2888388	3702302	4735250	6423959	6001123	6882445	5367540	6246201	7682111	4495944	3159179	2983126
1513	6332686	6754772	15949459	6657082	4771742	4033459	8823550	0	8665999	4788308	4935169	4125538	4986413	6531932	4370658	1830738	1947422	2591312	2281616	2298886	3157538	1870585	2038350	2161647	1288895	1971526	2572626	3660025	3809333	9080211	5330591	5810977	4559103	4219010	6750535	6685592	2376565	2337617	3839891	9657424	5637935	5806866	9211702	8289601	7184802	5728419	5542520	4569192	3118136
1514	8094118	9166501	12813610	3196952	4848259	5704596	11757829	18911111	10354611	6147424	5334234	4134454	5255348	7239746	7023978	1885521	2924959	2524718	2041313	3405526	2665470	2289308	2300917	5016144	4250153	2510622	3756144	5707243	6570085	6749622	5294724	5892069	12017332	3943586	8280199	7234572	4825118	3445353	3568357	7238092	6287207	7292334	10810303	13608332	11636466	4957719	5221179	9317815	2714082
1515	9778756	8372805	10647925	4573348	7825412	5662415	5722571	8721012	17378392	6643618	5882708	11659919	5122748	4178368	6974398	1949009	2262595	3519775	2449990	2857090	2567678	2284888	5146092	3355328	3984990	3771589	4744525	5204608	7737346	6373820	6789646	7366333	8127951	10521491	6122973	6629051	2341455	4025073	4687556	8807955	11744967	7737788	10365911	7421601	8608569	4801309	12374416	5275976	3667022
1516	10669197	10399014	8223448	10441644	6441963	5184149	9297199	8131836	9699936	14979133	5994844	6011587	4889342	5806670	5799572	3840558	5810407	4202801	2581975	2030431	3074650	2731562	2197158	3635167	3493562	2928051	5272431	5869012	7041324	7709075	6552259	7305869	7531974	7062484	6608631	7885060	2940356	4892740	4738152	6872681	6360649	5605865	9873787	8360299	7039053	4816818	7756804	7030107	7712972
1517	9690471	21040044	23254753	4310572	4693578	10919031	11761752	9654988	9421468	6797646	12148670	4882706	4236874	12017035	9145171	2490981	0	3702285	3092151	3253544	3223894	2490481	2603086	3414811	3129052	7118236	4406288	4330992	7034919	7105503	13481247	9250067	7045746	6126351	6756233	12266111	2845715	6399047	4756596	6765778	7610891	12490779	9233816	13999943	9080710	5693315	0	6875858	4421926
1518	8841931	9400761	11115130	4895452	5259726	6228094	18973193	18145521	10490425	7514915	7127933	13324336	10712454	7246435	8704425	3150899	3635259	4037754	3006588	5285218	5523695	2045045	4692059	3466036	3116630	4579384	4862985	7221055	6846157	12701847	6568779	7489106	8112234	5907838	11753989	6158572	3601763	5886836	3935606	6724062	7979598	5206078	16570449	6598512	7648904	7345819	14653820	6092836	3502541
1519	7679114	8893571	10603668	7019489	4587790	7100350	6657262	8200522	8730631	5860405	6278142	6443341	3480996	5836734	9536495	4332483	3330447	5772777	2317654	2476040	2859429	4131002	2633488	2428067	1655706	3977554	4102059	9253100	5000893	7165383	7002972	16454413	7184774	7633851	6355419	4220529	2270670	4021489	8161723	5762215	5233793	6483177	7114534	4868141	6995207	5259727	5806764	5058446	4085099
1520	14046191	8687069	8790583	4302243	6139626	6447593	8812296	5850160	8984456	5226003	5779492	5730906	6449164	5663988	6268712	2224471	5874201	3894963	1844620	2293122	2879685	1701049	2225223	2295683	3009564	2813555	4740276	3110519	5755658	6656643	5142133	5895700	6446410	5093188	6245203	4925653	2472586	2796601	3663384	5385528	4127159	8338003	5749648	11528274	7972517	9857167	4285146	7499296	4585515
1521	7710482	10828622	8818907	7929137	8748950	6573980	7266680	6315292	6580399	5209894	6500561	4654436	6199366	6787140	4936594	2340478	2951620	1660589	4091535	2423484	2296567	1777751	2214529	2590549	2796316	2203359	4332814	7366157	10952026	6778442	4950181	4656207	8617468	5321416	5626245	9090302	5673734	6700327	3613600	4990433	3368123	6170043	5920406	3739083	5514346	4646329	4350915	5090836	4873184
1522	6594997	9429668	7522664	3759527	4569573	5651886	5390341	5907351	6737960	10160612	5922045	8116427	5518499	4767639	5704089	2332596	3157794	2211347	1571702	2206240	2509132	1839917	2113035	2042368	5799101	2840424	3074462	3938345	3324813	4951659	4998251	5113066	3838754	4613709	7733347	3438356	2386550	3158551	3698622	4360225	4441963	4607546	5728750	5393013	7776102	5797667	8456623	8983037	5071690
1523	8184288	6467587	7825420	2950461	6240406	5727213	6644644	5223969	5706099	4744558	7617064	4034805	5664863	4169815	5339053	2306911	2602524	2659896	1869596	2723920	2545636	1797039	1922728	1797406	2538965	2776068	2458779	3927807	3190887	4372233	4891390	4477649	2636485	5345497	4927957	2835029	2874288	2686365	2782858	2870445	5595464	3554909	4863419	3725650	7427023	3819907	4389174	4026001	5623986
1524	6668674	15234607	12578791	4170892	37450	5060537	5393699	5277409	5849059	6250026	9197976	6046079	4279810	4529035	6442053	2607641	3001359	2072637	3618996	2642024	3023805	1692554	1921436	2004203	2296290	1715748	3370991	3556569	4061857	3915180	4274107	4035597	6879574	4999828	21535	4350973	3341365	1637638	2907706	5256816	4218313	4555228	8692553	5673150	9589695	4562939	4153447	4014568	5414072
1525	5894047	7531507	6458558	4825766	5633962	3708420	6430839	4547568	4038310	4790324	4786776	5903376	4365243	9456798	9714037	4465168	3411908	3973862	1457378	2037141	1925055	3014894	3038833	1647286	2157102	1925015	1356574	3179156	4379880	2536329	3546954	2454149	3265301	4012112	9135275	4325129	3018110	3744652	3115947	2897278	4049944	3361020	3417278	4645056	4068506	4682215	3530420	3703543	4142864
1526	5433597	7212783	6720349	3846194	4727904	6746212	5450892	6774307	7581467	0	3840303	5218089	4092087	4343710	5008050	1952746	2845281	2749999	2077650	1211528	1606923	1525445	1834298	2096202	2475487	1335224	4699088	2324902	2484218	2884319	7267686	3108866	3316621	4851440	4001483	2620614	1951806	2188835	3959820	2612814	3980234	3587382	3349186	8268942	4567612	3959891	4741393	3979729	4761023
1527	10683552	5064218	5077982	5382919	7083236	4045811	5163739	4866800	3365015	9638198	3601137	4422414	4861730	3290589	4600102	1808330	2903596	1532486	1932515	1991972	1564544	1472637	1202082	1030893	2612318	3357278	2131685	4380877	2271314	4351818	3253499	6480069	3059747	4022932	4974463	3043879	1727851	2697058	4290554	3456051	2765664	3074680	6828151	4527056	5088279	7640519	4024726	7045540	5153737
1528	5095627	4681434	4340394	3133031	2778803	2922225	5166023	2519384	3457485	3636642	8714420	4529828	3962496	7694020	3499571	3290862	0	1725413	1495711	1712462	1550315	999264	746849	1116044	3456995	1420262	1818473	2229732	2587702	3140170	2868750	2461589	3469542	2702765	3881403	2481489	3492597	3038742	2145596	2071087	2440249	3801018	3137036	3551597	7802720	2994194	4149012	2874943	9049685
1529	6269346	4953712	10779354	6605183	3007566	2283904	3110952	5378349	2858797	3180457	4491430	3991469	4524250	4827790	4391313	1701452	2603699	1958530	2667859	1262803	1421066	950086	1146654	1887315	1431238	1486191	2440236	4665753	3596130	2731684	2745421	2191593	2966575	4023294	2643197	2602443	2656164	1385213	2593190	4553892	2582175	5324552	3185015	2789212	3273395	3473466	3838959	3771403	3242138
1530	3271416	4715486	3414209	4817533	5577553	4030319	6726915	4230299	3339310	2266006	3095089	3234259	4637125	4621067	3284266	2854089	3937522	1365238	1909151	912594	1093078	1920554	1003409	1151544	1269559	2032014	1821882	2779075	2133647	2409817	3751486	2500674	4089966	3066883	2633439	3298128	2120583	1819989	2222879	2313076	2721651	2795691	2710144	4588229	4763031	3194362	2829261	3467832	2833568
1531	4783540	11375084	4582935	0	3768118	3875464	1847724	2923048	2359909	3572179	3328256	4451228	4171311	3694552	6176860	3134147	1639436	1809675	1230184	3284503	1508404	1317546	1186934	1200401	2868467	1696683	1960232	2284258	1941829	4579670	2650549	2596956	2391884	2518263	7149940	4209568	1786897	1909051	2226172	4408729	2847059	2434001	3498919	3943536	5301186	2397609	2319065	4229629	4648917
1532	8276446	2832693	4101078	4421461	4135952	3248747	2742665	3781933	5104041	3184160	5406659	3974988	3170275	3788600	2786435	1472371	1490394	1885481	1306757	1022253	1126154	1589837	1209374	761444	1063335	1429206	1108380	1877219	3583429	2093337	1619264	1808794	2028539	5347476	2889520	1556094	3051361	3764721	1083853	2414742	2281514	2218754	7496826	3526111	4329160	3425680	3310658	3100863	4087198
1533	5132124	2832483	6261555	5576782	2334457	2896585	2397467	2490092	2004040	4532627	3259786	2922830	5758160	3627047	2823686	1642024	1348125	1737946	971943	998743	1597214	868491	876729	921814	1721950	862952	919923	1776167	1659040	2055173	2119536	2102426	2412029	2289734	3247698	2033726	1719344	1589236	117786	2218246	2101550	2570352	2542406	2434852	4668396	2948726	4233178	1575938	4264663
1534	4410560	2699640	4076328	2902936	2187682	2423430	3077614	2626963	2435828	4936000	2108378	5310623	2852515	5306598	2788705	2201720	1036417	1616528	1288881	1159416	736141	1099110	763625	1580874	953837	921402	1019334	1690779	1027588	1805929	1591558	1616623	1554771	3452558	3543952	1176842	1463247	2544416	2661411	1668882	1330198	4029717	1906615	1932633	4240424	3879143	1803107	2262927	3436832
1535	4450108	7375739	4423377	2299286	2282876	4191336	1737361	2178942	2158819	2901353	2590259	2176977	3608767	3100280	2681299	1252052	1825927	1143172	1736003	1402160	850204	845467	719199	972863	1791919	1513408	1538542	1667699	1488027	1772527	1717114	1591877	1467827	1712285	2094488	2787791	1454354	739468	2216298	1686332	3109135	1977443	1822716	2388609	6160417	2596000	2343431	2789134	2877930
1536	4347142	3305570	3634781	1782967	2053501	2038534	1580684	2743514	2308342	3250588	4619905	3263688	3076801	2948166	3591909	3009322	2735113	2377858	1092420	620100	697502	1056107	713430	831467	756234	725554	1213839	1679671	1863048	1699804	1470992	1996150	1674343	1657498	1958409	1374202	2439206	1605223	2090915	1554542	1384361	1836227	2608575	2474003	3511535	2627549	1867163	2164395	6486181
1537	3045390	3046831	1920560	5022930	2813106	1916626	2144775	2124506	1754025	3093234	1690263	2552807	2529479	3649479	5675262	1908933	987709	1593441	1145465	501302	687222	730872	779528	892743	1543275	770521	1517577	1054039	1151793	1400971	1524552	1841494	1690237	3558219	1384997	1145384	1064666	1687222	1773669	3097469	1756990	2703819	2326402	2761231	3555596	2828305	1588007	3660231	3053567
1538	3257473	4635888	3609042	0	1988588	2874109	2735529	2041743	1475161	2929054	2362058	2130613	2776164	3200337	2171632	1342503	1165097	1030616	992272	1595030	903050	693741	947877	706240	1451436	1273746	1156728	1808332	912428	1607337	3081321	1703645	1152651	2277340	4315409	1650734	1864122	2128722	1003176	1714968	1409533	1402552	1968446	4672892	3765544	3895439	4464584	2136755	3003562
1539	3764705	4137219	3876897	3796963	1564515	2160982	2176523	1364834	2518541	2219424	2219611	1244664	2268372	3108701	2114918	0	1055742	1526916	946560	639589	751689	547432	465412	359762	1329583	1020582	760774	1333614	2260772	1668280	15972	1016428	896199	1994629	2773126	1040047	1358984	1158377	596245	711016	2209246	1851865	3914277	1463746	2185707	2345905	2064479	2715860	3016747
1540	2951684	2345947	5431983	2042597	3867227	2383591	3287880	3542720	2280913	2124762	2312833	3453263	2450120	2076718	3022959	1351904	1015370	1051880	872436	557410	810931	726134	495679	1177792	1263822	34873	1541598	1576256	1972933	2007855	1456119	1703823	2596911	1722248	2324955	2499873	1425962	1720311	2904099	1211652	2055527	3246891	2596429	3214994	3033516	1399578	1683668	2054669	3457803
1541	5371867	2474329	5464723	3779334	1238709	2048116	1890209	1496476	3450709	2248154	2716896	3691500	1920956	1960664	2328762	1501550	1004508	831659	762768	863171	485393	939225	1052315	534245	596414	1253681	917074	1374328	0	1275024	1994007	1306835	1290054	1644174	25002	1040023	776852	1354041	1309473	1135616	1459067	1418332	3009953	2457025	2690297	1337946	1387015	1519482	2110467
1542	1721225	4003364	3336043	1999335	3073669	2264630	1615823	1782951	3348859	3802926	2502815	2720982	2389383	1609829	4489633	1990603	957599	1258078	1195347	726178	626484	413875	635134	481477	917006	1440856	830206	1373580	2507473	1689595	1379317	1078783	1431541	1721491	2249706	2123890	1619079	1169475	1933365	2139525	1995654	2432998	1798186	1917427	2928727	2568010	1948927	1649498	2687533
1543	2676121	3180659	3648539	1625702	1549255	1370628	2213143	1845465	2204028	2142825	4579657	2360052	2550235	2234592	2612724	1187360	1393413	1326942	1141906	1021042	452965	448638	488685	589151	635056	55412	681454	2111539	1817383	1426512	1181641	1212608	1231756	2317184	4142672	1038843	888094	1083272	1412728	1255914	2188573	1873498	1665000	2285579	2719555	2972711	3138045	2012618	2642983
1544	4697430	5667842	4960705	1752639	1711572	1146157	1723100	3628293	2417817	2366105	2559234	2003235	3271553	1867862	2059793	1117165	1441442	1411314	714254	678851	1184477	512306	885483	1001665	816599	1027337	851061	1332941	3091029	2767415	1531600	3167802	2816117	2362410	2710748	1039489	1606698	1167506	2816958	1927441	1477908	1502847	2049680	5203761	4846636	2142739	2584473	2457227	2605641
1545	4810618	8387637	5690235	1916030	2084394	2104768	5624410	2045598	2312048	2987408	2854114	4840270	2333359	5548117	2422484	965117	2343860	1300507	1142840	2341253	620939	658508	795391	1082795	1250163	1564598	1336628	1244793	0	2755884	1955085	1989200	2854347	4205592	1603655	3369862	1568687	1020377	1933124	2542458	1639254	2676037	2885701	2681197	2832538	2588919	2010735	2421874	4359056
1546	3028774	5285869	4280279	2581034	2614589	5279914	3994394	5250537	4866198	4198889	3269755	1469204	2675020	4643622	2395357	1162039	1486684	1852283	1143112	1091678	981504	626546	1006231	1231473	2764097	1491272	2754444	2832893	2667648	2998493	2152163	3384351	2988962	0	3173468	2630421	1616384	3150204	2391203	3170460	3254120	2196238	3537701	2957711	3461314	1806338	2655323	3388017	1154566
1547	3974558	5574942	5210554	2241356	6158381	3130169	7496165	7843641	4343702	3701780	3655255	5757642	2319942	4739603	7184631	1174450	2042118	1757306	1309430	1625987	1595963	1984565	2587291	2625988	1219822	1245491	2032576	3651812	7029243	3152798	5116911	0	3702718	6589068	6588639	4512023	0	1954707	3421391	4411988	3990690	4128344	7043449	9896957	4121368	2495711	4606027	3666533	2357437
1548	5924821	5473960	5571901	4327263	4019360	3532560	7089949	7149322	7623953	4059840	5245412	3820861	3900129	2665106	4815595	1651316	1870434	1746802	1536026	1804806	2346705	1279877	3155859	1657811	1233452	1810560	2697364	4426286	4813345	4520836	3708569	4949447	3970474	4855661	4559434	4431337	1910645	2288642	3349533	5789354	5270271	5082522	7914540	5841390	4945773	5941134	4677245	3866048	2580635
1549	5915593	17199097	10395762	4858987	4097890	3185366	7201114	8846106	7999063	6155394	6109241	3548438	5451947	5091117	4999073	3179474	1959216	3291338	892454	1984996	2397951	1881921	2311665	1884840	1551952	2537763	2464610	4466983	4337577	5349649	4809296	5640701	5644738	5752737	4358986	4414944	2287367	6336420	3061109	4600880	6239781	5518609	7933134	4612698	6910501	4494259	5689322	5145213	4905965
1550	7223283	8897127	11310686	5120814	3977882	9415700	8415163	7576822	10539122	6033371	5702423	8515664	6977345	6204654	5103079	2266521	2839089	2409132	1949749	2101253	4500124	2198175	2206587	1788669	1926039	2280571	2363096	4768251	5362575	5233916	5617469	12881396	6659432	4235946	13763933	10104668	2395186	3632951	4346180	5271707	7674046	5779725	7693606	12185803	10748666	4439286	6664831	6362032	3261308
1551	11210727	8313912	9760328	5650344	5912366	4936065	8498321	7885183	15519048	6286287	5916983	5486375	5409035	6362900	6661511	2104159	2846962	4685826	3811971	2835802	2247498	2101171	2172647	3019910	2158172	2497334	5414643	4509822	5495145	5067045	4744469	6568825	3237481	6015875	7033508	5921042	4730256	2705614	3950430	7122459	8143588	7201186	8341512	8940157	5994016	4404070	6268449	6627531	3278139
[truncated: 449 more rows]
[truncated: 152 more columns]
